# Supplementary material for: Pfcyp51 exclusively determines reduced sensitivity to 14α-demethylase inhibitor fungicides in the banana black Sigatoka pathogen Pseudocercospora fijiensis
Source: PLoS One. 2019 Oct 17;14(10):e0223858. doi: 10.1371/journal.pone.0223858 (PMC6797121; doi:10.1371/journal.pone.0223858)
Supplement: S1 Data — (XLSX) [file pone.0223858.s009.xlsx]

## Sheet: metadata
				Diversity Arrays Technology Pty Ltd Bldg 3, Level D University of Canberra (LPO Box 5067), Bruce, ACT 2617, Australia http://www.DiversityArrays.com/
	Metadata info for report:
	Service(s): DMy15-1803
	Plates in report: 1 2 3 4
	Organisms in report: Mycosphaerella
	Sequencer(s): HiSeq 2500
	Sequencing date(s): 2015-07-22 18:17:59 2015-08-26 16:30:37 2015-08-28 15:39:51
	Not reported genotypes [plate well genotype_name]:
	2 E8 N5_66
	3 B8 ENB_52
	3 E8 ESPE_4
	3 B9 Estad_5
	3 F11 GW_35
	3 H11 Hori_3
	3 D12 M52_9
	4 E8 SPM6_6
	4 F9 U22_2
	4 F12 GCB_30
	This samples failed in multiple attempts on library construction - even after our purification of all DNA samples on special columns.
	Header rows:
	[1]: Order number where sample belongs to - important for multi-orders reports
	[2]: DArT plate barcode
	[3]: client plate barcode
	[4]: well row position
	[5]: well column position
	[6]: genotype name
	Metadata columns definitions:
	SilicoDArT
	CloneID:	Unique identifier of the sequence tag
	AlleleSequence:	The sequence of the tag which is present in samples with genotype score "1"
	CallRate:	The proportion of samples for which the genotype call is either "1" or "0", rather than "-"
	OneRatio:	The proportion of samples for which the genotype score is "1"
	PIC:	Polymorphism Information Content
	AvgReadDepth:	The sum of the tag read counts for all samples, divided by the number of samples with non-zero tag read counts.
	StDevReadDepth:	The standard deviation of the number of tag reads for all samples with non-zero tag read counts
	Qpmr:	The average of the normalized non-zero tag read counts divided by the standard deviation of the normalized non-zero tag read counts (If standard deviation is zero or near zero, the Qpmr value will be 100).
	Reproducibility:	The proportion of technical replicate assay pairs for which the marker score is consistent
		Samples labelled in red (headers) could not be scored even though they passe library QC. We cannot determine easily the reason for this strange behaviur. As your team may have a better reference sequence we aligned only with ESTs and bacteria, expecting some of the low PIC markers to be contaminants - it was not the case.
	SNP
	CloneID:	Unique identifier for the sequence in which the SNP marker occurs
	SNP:	In 2 rows format: this column is blank in the Reference row, and contains the base position and base variant details in the SNP row. In 1 row format: contains the base position and base variant details
	SnpPosition:	The position (zero indexed) in the sequence tag at which the defined SNP variant base occurs
	CallRate:	The proportion of samples for which the genotype call is either "1" or "1", rather than "-"
	OneRatioRef:	The proportion of samples for which the genotype score is "1", in the Reference allele row
	OneRatioSnp:	The proportion of samples for which the genotype score is "1", in the SNP allele row
	FreqHomRef:	The proportion of samples which score as homozygous for the Reference allele
	FreqHomSnp:	The proportion of samples which score as homozygous for the SNP allele
	FreqHets:	The proportion of samples which score as heterozygous.
	PICRef:	The polymorphism information content (PIC) for the Reference allele row
	PICSnp:	The polymorphism information content (PIC) for the SNP allele row
	AvgPIC:	The average of the polymorphism information content (PIC) of the Reference and SNP allele rows
	AvgCountRef:	The sum of the tag read counts for all samples, divided by the number of samples with non-zero tag read counts, for the Reference allele row
	AvgCountSnp:	The sum of the tag read counts for all samples, divided by the number of samples with non-zero tag read counts, for the SNP allele row
	RepAvg:	The proportion of technical replicate assay pairs for which the marker score is consistent
	Model genomes used in alignments:
	Bacterias_NCBI:
	est_others:
	Mycosphaerella_v2:	scaffold assembly version 2 for Mycosphaerella graminicola downloaded from: http://www.ncbi.nlm.nih.gov/Traces/wgs/?download=AEYQ01.1.fsa_nt.gz
	Aligner:	blastn
	E-value:	5e-10
	Min base identity:	90%

## Sheet: SilicoDArT_Progeny
*	*	*	*	*	*	*	*	*	*	*	*	*	*	*	*	*	*	DMy15-1803	DMy15-1803	DMy15-1803	DMy15-1803	DMy15-1803	DMy15-1803	DMy15-1803	DMy15-1803	DMy15-1803	DMy15-1803	DMy15-1803	DMy15-1803	DMy15-1803	DMy15-1803	DMy15-1803	DMy15-1803	DMy15-1803	DMy15-1803	DMy15-1803	DMy15-1803	DMy15-1803	DMy15-1803	DMy15-1803	DMy15-1803	DMy15-1803	DMy15-1803	DMy15-1803	DMy15-1803	DMy15-1803	DMy15-1803	DMy15-1803	DMy15-1803
*	*	*	*	*	*	*	*	*	*	*	*	*	*	*	*	*	*	900915189014	900915189014	900915189012	900915189012	900915189012	900915189012	900915189012	900915189012	900915189012	900915189012	900915189012	900915189012	900915189012	900915189012	900915189012	900915189012	900915189012	900915189012	900915189012	900915189012	900915189012	900915189012	900915189012	900915189012	900915189012	900915189012	900915189012	900915189012	900915189012	900915189012	900915189012	900915189012
*	*	*	*	*	*	*	*	*	*	*	*	*	*	*	*	*	*	3	3	1	1	1	1	1	1	1	1	1	1	1	1	1	1	1	1	1	1	1	1	1	1	1	1	1	1	1	1	1	1
*	*	*	*	*	*	*	*	*	*	*	*	*	*	*	*	*	*	G	F	F	F	G	H	A	F	H	A	B	D	G	H	A	B	D	D	A	B	C	D	G	C	F	G	A	B	C	H	C	E
*	*	*	*	*	*	*	*	*	*	*	*	*	*	*	*	*	*	3	5	12	2	2	2	3	3	3	4	4	4	4	4	5	5	5	1	6	6	6	6	6	7	7	7	8	8	8	8	9	9
CloneID	AlleleSequence	TrimmedSequence	Chrom_est_others	ChromPos_est_others	AlnCnt_est_others	AlnEvalue_est_others	Chrom_Bacterias_NCBI	ChromPos_Bacterias_NCBI	AlnCnt_Bacterias_NCBI	AlnEvalue_Bacterias_NCBI	CallRate	OneRatio	PIC	AvgReadDepth	StDevReadDepth	Qpmr	Reproducibility	Bo_1	CaM10_6	N2_100	N2_14	N2_15	N2_16	N2_17	N2_22	N2_24	N2_25	N2_26	N2_28	N2_31	N2_32	N2_33	N2_34	N2_36	N2_4	N2_41	N2_42	N2_43	N2_44	N2_47	N2_51	N2_54	N2_55	N2_57	N2_58	N2_59	N2_64	N2_67	N2_69
12412463	TGCAGCTGTCCGGATTGCTAGGCGGCTAGCTATACTGCTAGAAACACCTTACAGATCGGAAGAGCGGTT	TGCAGCTGTCCGGATTGCTAGGCGGCTAGCTATACTGCTAGAAACACCTTAC		0	0	999		0	0	999	0.972678	0.317416	0.433326	388.503	161.907	2.41622	1	1	0	1	1	1	1	0	1	0	1	0	0	0	0	1	0	1	1	1	1	-	1	1	1	-	1	0	0	0	0	1	1
12412462	TGCAGCTATCCGGATTACTAGGCGGCTAGCTACACTACTAGAAACACTTTACAGATCGGAAGAGCGGTT	TGCAGCTATCCGGATTACTAGGCGGCTAGCTACACTACTAGAAACACTTTAC		0	0	999		0	0	999	1	0.010929	0.021619	466.455	277.349	1.64504	1	0	0	0	0	0	0	0	0	0	0	0	0	0	0	0	0	0	0	0	0	0	0	0	0	0	0	0	0	0	0	0	0
12412461	TGCAGCTGTCCGGATTGCTAGGCGGCTAGCTACACTACTAGAAACACCTTACAGATCGGAAGAGCGGTT	TGCAGCTGTCCGGATTGCTAGGCGGCTAGCTACACTACTAGAAACACCTTAC		0	0	999		0	0	999	0.97541	0.12605	0.220323	342.787	188.657	1.83508	1	0	0	0	0	-	0	0	0	0	0	0	0	0	0	0	0	0	0	0	0	0	0	0	0	0	0	0	0	0	0	0	0
12412460	TGCAGTTGTTGTCGCTGGGCGTAGAATTGCTGGAACCATTGATAGAAAGCAGTTACAGATCGGAAGAGC	TGCAGTTGTTGTCGCTGGGCGTAGAATTGCTGGAACCATTGATAGAAAGCAGTTAC		0	0	999		0	0	999	0.964481	0.150142	0.255198	384.34	230.349	1.67199	1	0	0	0	0	0	0	0	0	0	0	0	0	0	-	0	0	0	0	0	0	0	0	0	0	0	0	0	0	0	0	-	0
12412459	TGCAGTACTATCGCTATAGATAGCAATATATTTACAGATCGGAAGAGCGGTTCAGCAGGAATGCCGAGA	TGCAGTACTATCGCTATAGATAGCAATATATTTAC		0	0	999		0	0	999	0.969945	0.352113	0.456259	78.2575	47.3858	1.66295	1	0	0	0	0	0	0	0	0	0	0	0	0	0	0	0	0	0	0	0	0	0	0	0	0	0	0	0	0	0	0	0	0
12412458	TGCAGTACTATCGCTATAGATAGCAATGTCTTTACAGATCGGAAGAGCGGTTCAGCAGGAATGCCGAGA	TGCAGTACTATCGCTATAGATAGCAATGTCTTTAC		0	0	999		0	0	999	0.972678	0.235955	0.360561	244.301	126.395	2.04129	1	0	1	0	0	0	1	0	1	0	0	1	1	0	0	0	1	1	0	1	0	0	1	1	0	-	0	0	-	1	1	1	1
12412457	TGCAGGTTTTCTTTTACTTCCTAAGTGTTTTCTAAATATAGGTATCCTTTCTATTTACAGATCGGAAGA	TGCAGGTTTTCTTTTACTTCCTAAGTGTTTTCTAAATATAGGTATCCTTTCTATTTAC		0	0	999		0	0	999	1	0.002732	0.00545	10.6667	5.79272	1.82658	1	0	0	0	0	0	0	0	0	0	0	0	0	0	0	0	0	0	0	0	0	0	0	0	0	0	0	0	0	0	0	0	0
12412456	TGCAGGTTTTCTTTTAGTTCCTAAGTGTTTTCTAAATATAGGTATTCTTTCTATTTACAGATCGGAAGA	TGCAGGTTTTCTTTTAGTTCCTAAGTGTTTTCTAAATATAGGTATTCTTTCTATTTAC		0	0	999		0	0	999	0.964481	0.342776	0.450561	40.0391	16.1893	2.59201	1	0	1	0	0	1	0	1	1	1	1	1	0	1	1	1	1	0	0	1	1	1	1	1	1	0	0	1	1	0	0	0	-
12412455	TGCAGGTTTTCTTTTAGTTCCTAAGTGTTTTCCGAATATAGGTATCCTTTCTATTTACAGATCGGAAGA	TGCAGGTTTTCTTTTAGTTCCTAAGTGTTTTCCGAATATAGGTATCCTTTCTATTTAC		0	0	999		0	0	999	0.986339	0.077562	0.143093	42.4091	28.3495	1.53974	1	0	0	0	0	0	0	0	0	0	0	0	0	0	0	0	0	0	0	0	0	0	-	0	0	0	0	0	0	0	0	0	0
12412454	TGCAGGTTTTCTTTTAGTTCCTAGGTGTTTTCTAAATGTGGGTATCCTTTCTATTTACAGATCGGAAGA	TGCAGGTTTTCTTTTAGTTCCTAGGTGTTTTCTAAATGTGGGTATCCTTTCTATTTAC		0	0	999		0	0	999	0.989071	0.082873	0.15201	67.4348	35.1961	1.99098	1	0	0	0	0	0	0	0	0	0	0	0	0	0	0	0	0	0	0	0	0	0	0	0	0	0	0	0	0	0	0	0	0
12412453	TGCAGGTTTCCTTTTAGTTCCTAGGTGTTTTCTAAATATAGGTATCCTTTCCATTTACAGATCGGAAGA	TGCAGGTTTCCTTTTAGTTCCTAGGTGTTTTCTAAATATAGGTATCCTTTCCATTTAC		0	0	999		0	0	999	0.956284	0.274286	0.398106	69.9514	27.2204	2.59875	1	0	1	0	1	0	0	0	1	0	1	0	0	0	0	0	0	1	0	0	1	1	1	1	0	0	0	-	0	0	0	0	0
12412452	TGCAGGTTTTCTTTTAGTTCCTAGGTGTTTTCTAAATATAGGTATCCTTTCTATTTACAGATCGGAAGA	TGCAGGTTTTCTTTTAGTTCCTAGGTGTTTTCTAAATATAGGTATCCTTTCTATTTAC		0	0	999		0	0	999	0.928962	0.714706	0.407803	79.5137	50.0758	1.63754	1	0	1	1	0	1	1	0	1	1	1	0	0	0	0	1	0	1	0	-	1	1	1	1	1	0	0	1	1	1	0	1	1
12412451	TGCAGGTTTTCTTTTATTTCCTAGGTGTTTTCTAAATGTAGGTATCCTTTCCATTTACAGATCGGAAGA	TGCAGGTTTTCTTTTATTTCCTAGGTGTTTTCTAAATGTAGGTATCCTTTCCATTTAC		0	0	999		0	0	999	0.997268	0.041096	0.078814	85.35	29.4182	3.13677	1	0	0	0	0	0	0	0	0	0	0	0	0	0	0	0	0	0	0	0	0	0	0	0	0	0	0	0	0	0	0	0	0
12412450	TGCAGGTTTTCTTTTGGTTCCTAGGTGTTTTCTGAATATAGGTATCCTTTCTATTTACAGATCGGAAGA	TGCAGGTTTTCTTTTGGTTCCTAGGTGTTTTCTGAATATAGGTATCCTTTCTATTTAC		0	0	999		0	0	999	0.920765	0.759644	0.36517	118.632	60.0915	2.0278	1	1	1	1	1	1	1	1	1	1	1	0	1	1	1	0	-	1	1	1	1	1	1	0	1	-	0	1	1	1	0	1	1
12412449	TGCAGGTTTTCTTTTAGTTCCTAGGTGTTTTCTAAATGTAGGTATTCTTTCTATTTACAGATCGGAAGA	TGCAGGTTTTCTTTTAGTTCCTAGGTGTTTTCTAAATGTAGGTATTCTTTCTATTTAC		0	0	999		0	0	999	0.961749	0.323864	0.437952	57.3429	26.081	2.28703	1	0	1	0	0	0	0	0	1	1	0	0	0	0	0	0	1	0	0	0	0	1	1	0	0	0	0	0	-	1	1	1	0
12412448	TGCAGGTTTTCTTTTAGTTCCTAAGTGTTTTCTAAATATAGGTATCCTTTCCATTTACAGATCGGAAGA	TGCAGGTTTTCTTTTAGTTCCTAAGTGTTTTCTAAATATAGGTATCCTTTCCATTTAC		0	0	999		0	0	999	0.942623	0.747826	0.377164	77.825	44.9925	1.78297	1	1	1	0	1	1	1	1	1	1	1	1	1	1	1	1	1	1	1	1	1	1	1	1	1	1	1	1	1	1	1	1	1
12412447	TGCAGGTTTTCTTTTAGTTCCTAGGTGTTCTCTAAATGTAGGTATCCTTTCTATTTACAGATCGGAAGA	TGCAGGTTTTCTTTTAGTTCCTAGGTGTTCTCTAAATGTAGGTATCCTTTCTATTTAC		0	0	999		0	0	999	0.945355	0.15896	0.267383	69.7273	49.7325	1.4206	1	0	0	0	0	0	0	0	0	0	0	0	0	0	0	0	0	0	0	0	0	0	0	0	0	0	0	0	0	0	0	0	0
12412446	TGCAGTACTGCTATACGACTACAGCCCTTTGCGTATTAAGACTACTATTCGACTGCAGTACGTACCGAT	TGCAGTACTGCTATACGACTACAGCCCTTTGCGTATTAAGACTACTATTCGACTGCAGTACGTACCGAT		0	0	999		0	0	999	0.997268	0.063014	0.118086	11.1724	7.01756	1.50056	1	0	0	0	0	0	0	0	0	0	0	0	0	0	0	0	0	0	0	0	0	0	0	0	0	0	0	0	0	0	0	0	0
12412445	TGCAGTACTGCTATACGACTATAGCCCTTTGCGTATTAAGACTGCTATTCGACTATAGTGCGCACCGAT	TGCAGTACTGCTATACGACTATAGCCCTTTGCGTATTAAGACTGCTATTCGACTATAGTGCGCACCGAT		0	0	999		0	0	999	0.991803	0.112948	0.200381	28.8	16.6038	1.59739	1	0	0	0	0	0	0	0	0	0	0	0	0	0	0	0	0	0	0	0	0	0	0	0	0	0	0	0	0	0	0	0	0
12412444	TGCAGCACTCTTCAAGATGGCCTCCAAATCCGCTATCCAAGATGGAACGCATTCCAACAAAGATTCAAT	TGCAGCACTCTTCAAGATGGCCTCCAAATCCGCTATCCAAGATGGAACGCATTCCAACAAAGATTCAAT	MF56-02_M13F-E09 FL, mycelia grown in Flies medium at room temperature Mycosphaerella fijiensis cDNA clone MF56-02_M13F-E09 5', mRNA sequence.	268	1	1.27e-25		0	0	999	0.997268	0.005479	0.010899	428.5	261.506	1.64457	1	0	0	0	0	0	0	0	0	0	0	0	0	0	0	0	0	0	0	0	0	0	0	0	0	0	0	0	0	0	0	0	0
12412443	TGCAGTACGCATCCCTATCCGCGAGACCGAGCGCATTACAGATCGGAAGAGCGGTTCAGCAGGAATGCC	TGCAGTACGCATCCCTATCCGCGAGACCGAGCGCATTAC		0	0	999		0	0	999	0.991803	0.035813	0.06906	332.037	216.47	1.51406	1	0	0	0	0	0	0	0	0	0	0	0	0	0	0	0	0	0	0	0	0	0	0	0	0	0	0	0	0	0	0	0	0
12412442	TGCAGGGCGCGTTAGTAAAGAGGTAGAGTCCCTAAAAGAGTATACGATTACAGATCGGAAGAGCGGTTC	TGCAGGGCGCGTTAGTAAAGAGGTAGAGTCCCTAAAAGAGTATACGATTAC		0	0	999		0	0	999	0.983607	0.208333	0.329861	342.193	132.279	2.70061	1	0	1	1	0	0	1	1	-	1	1	0	1	0	0	1	0	1	0	0	1	1	0	0	0	-	1	1	0	0	0	1	1
12412441	TGCAGGGCGCGTTAGTAAAGAGGTAGAGTCCTTAGAAGAGTATACGATTACAGATCGGAAGAGCGGTTC	TGCAGGGCGCGTTAGTAAAGAGGTAGAGTCCTTAGAAGAGTATACGATTAC		0	0	999		0	0	999	0.86612	0.347003	0.453184	227.384	194.713	1.18669	0.988095	1	0	1	1	1	0	0	1	-	0	0	1	0	0	1	1	1	1	1	0	0	1	1	0	0	1	0	0	1	1	1	-
12412440	TGCAGGGCGCGTTAGTAAAGAGATAGAGTCCTTGAAAGAGCATACGATTACAGATCGGAAGAGCGGTTC	TGCAGGGCGCGTTAGTAAAGAGATAGAGTCCTTGAAAGAGCATACGATTAC		0	0	999		0	0	999	0.95082	0.408046	0.483089	198.477	66.8288	3.09795	1	0	1	1	1	1	0	0	0	1	1	1	1	1	1	0	0	1	0	0	0	0	0	1	0	-	0	1	0	0	1	1	1
12412439	TGCAGGGCGCGTTAGTAAAGAGGTGGAGTCCTTAGAAGAGTATGCGATTACAGATCGGAAGAGCGGTTC	TGCAGGGCGCGTTAGTAAAGAGGTGGAGTCCTTAGAAGAGTATGCGATTAC		0	0	999		0	0	999	0.978142	0.243017	0.367919	194.81	53.8351	3.7001	1	1	0	1	0	1	0	1	1	-	1	1	1	1	1	1	0	0	0	0	1	0	1	1	0	0	0	0	0	0	0	1	0
12412438	TGCAGGGCGCGTTAGTAAAGAGTTGGAGTCCTTGAAAGAGTATGCGATTACAGATCGGAAGAGCGGTTC	TGCAGGGCGCGTTAGTAAAGAGTTGGAGTCCTTGAAAGAGTATGCGATTAC		0	0	999		0	0	999	0.956284	0.245714	0.370678	321.138	139.005	2.33642	1	1	0	0	1	-	1	0	-	0	1	1	1	0	0	1	0	0	1	0	0	1	1	0	1	0	1	1	-	1	0	1	-
12412437	TGCAGAATGCAAGTCGGAGCTCTCCTACTTGGCTCCTCAGTCTGGAGCCGTTGCAGTGGTTACAGATCG	TGCAGAATGCAAGTCGGAGCTCTCCTACTTGGCTCCTCAGTCTGGAGCCGTTGCAGTGGTTAC		0	0	999		0	0	999	0.945355	0.589595	0.483945	302.558	88.1857	3.46707	1	0	1	1	0	1	1	1	0	-	1	0	0	1	1	0	1	1	0	0	1	1	0	0	0	0	1	0	1	1	1	-	1
12412436	TGCAGAATGCAAGTCGGAGCTCTCCTACTTGGCTCCTCAGTCTGAAGCAGTTGCAGTGGTTACAGATCG	TGCAGAATGCAAGTCGGAGCTCTCCTACTTGGCTCCTCAGTCTGAAGCAGTTGCAGTGGTTAC		0	0	999		0	0	999	0.953552	0.39255	0.476909	296.834	109.284	2.70775	1	1	0	0	1	0	0	0	1	1	0	1	1	0	0	1	0	0	1	1	0	0	1	1	1	-	0	1	0	0	0	0	0
12412435	TGCAGTTGGTGCTGTTCCCACTATGGCTGTGGTTACAGGTGAGCCGACGGTAGCTGCTGCGATGGTCGT	TGCAGTTGGTGCTGTTCCCACTATGGCTGTGGTTACAGGTGAGCCGACGGTAGCTGCTGCGATGGTCGT	CBHX5655.rev CBHX Mycosphaerella fijiensis MfEST4 Minimal medium with nitrogen (L) Mycosphaerella fijiensis cDNA clone CBHX5655 3', mRNA sequence.	306	1	3.55e-21		0	0	999	1	0.005464	0.010869	218.5	81.8612	2.23818	1	0	0	0	0	0	0	0	0	0	0	0	0	0	0	0	0	0	0	0	0	0	0	0	0	0	0	0	0	0	0	0	0
12412434	TGCAGTTGGTGCTGTTCCCACTATCGCTGTGGTTACAGGTGAGCCGACGGTAGCTGCTACGACGGTCAT	TGCAGTTGGTGCTGTTCCCACTATCGCTGTGGTTACAGGTGAGCCGACGGTAGCTGCTACGACGGTCAT		0	0	999		0	0	999	0.964481	0.252125	0.377116	407.038	173.669	2.33072	1	1	0	0	0	0	0	0	1	1	0	0	1	0	0	0	-	1	1	0	1	1	0	0	0	-	0	1	0	1	1	1	0
12412433	TGCAGCAGACCGTGAAGAAGCGAATTGTTTTACAGATCGGAAGAGCGGTTCAGCAGGAATGCCGAGACC	TGCAGCAGACCGTGAAGAAGCGAATTGTTTTAC		0	0	999		0	0	999	1	0.002732	0.00545	1105.33	349.079	2.93652	1	0	0	0	0	0	0	0	0	0	0	0	0	0	0	0	0	0	0	0	0	0	0	0	0	0	0	0	0	0	0	0	0
12412432	TGCAGTCGTCCTGAACTTCTGTCGAAGGAACTTTCCTTACAGATCGGAAGAGCGGTTCAGCAGGAATGC	TGCAGTCGTCCTGAACTTCTGTCGAAGGAACTTTCCTTAC		0	0	999		0	0	999	0.918033	0.75	0.375	424.862	165.542	2.68055	1	1	0	1	1	0	1	1	1	-	0	1	1	1	1	1	1	0	1	1	0	1	1	0	0	-	1	1	0	0	1	0	-
12412431	TGCAGTGGCTTTGATCCATAGATTGTGTCGCGGAAAGTCGAGCTGACGCGAATGCAGGTTACAGATCGG	TGCAGTGGCTTTGATCCATAGATTGTGTCGCGGAAAGTCGAGCTGACGCGAATGCAGGTTAC		0	0	999		0	0	999	0.931694	0.985337	0.028896	450.819	102.28	4.42534	1	1	1	1	1	1	1	1	1	1	1	1	1	1	1	1	1	1	1	1	1	1	1	1	1	-	1	1	1	1	1	-	-
12412430	TGCAGTTATAAATATAGATAAGACCTATAGCAAAGGGCTCTACATAATGCACTAGGTAGGGCTATCGGT	TGCAGTTATAAATATAGATAAGACCTATAGCAAAGGGCTCTACATAATGCACTAGGTAGGGCTATCGGT		0	0	999		0	0	999	1	0.005464	0.010869	23.2	5.49181	5.25998	1	0	0	0	0	0	0	0	0	0	0	0	0	0	0	0	0	0	0	0	0	0	0	0	0	0	0	0	0	0	0	0	0
12412429	TGCAGTTACAAATATAGATAAGACCTACAGTAAAGGGCTCTATATAATATACTAGGTAGGGCTATCGGT	TGCAGTTACAAATATAGATAAGACCTACAGTAAAGGGCTCTATATAATATACTAGGTAGGGCTATCGGT		0	0	999		0	0	999	0.997268	0.010959	0.021678	33	16.7108	2.13091	1	0	0	0	0	0	0	0	0	0	0	0	0	0	0	0	0	0	0	0	0	0	0	0	0	0	0	0	0	0	0	0	0
12412428	TGCAGTTACGAATATAGATAAGACCTATAGTAAGGGACTCTATATAATGTACTAGGCAGGGCTAATAGT	TGCAGTTACGAATATAGATAAGACCTATAGTAAGGGACTCTATATAATGTACTAGGCAGGGCTAATAGT		0	0	999		0	0	999	0.978142	0.142458	0.244328	49.9367	25.0813	1.97805	1	0	1	0	1	0	0	0	1	0	1	0	0	0	0	0	0	1	0	0	1	-	-	1	0	0	0	-	-	0	0	0	0
12412427	TGCAGTTACGAATATAGATAAGACCTATAGCAAGGGACTCTACATAATGTACTAGGTAGGGCTAATAGT	TGCAGTTACGAATATAGATAAGACCTATAGCAAGGGACTCTACATAATGTACTAGGTAGGGCTAATAGT		0	0	999		0	0	999	0.994536	0.010989	0.021737	74.3333	26.2594	3.14068	1	0	0	0	0	0	0	0	0	0	0	0	0	0	0	0	0	0	0	0	0	0	0	0	0	0	0	0	0	0	0	0	0
12412426	TGCAGTTACAAATATAGATAAGACCTATAGTAAAGGGCTCTATATAATGCACTAGGCAGGGCTATTAGT	TGCAGTTACAAATATAGATAAGACCTATAGTAAAGGGCTCTATATAATGCACTAGGCAGGGCTATTAGT		0	0	999		0	0	999	0.967213	0.259887	0.384691	78.7054	26.5854	3.00303	1	1	0	1	0	0	0	1	1	0	0	1	0	0	0	1	1	0	0	1	0	0	1	1	0	0	0	0	-	0	0	0	1
12412425	TGCAGTTACGAATATAGATAAGACCTATAGCAAGGGACTCTATATGATGTACTAGGTAGGGCTAACAGT	TGCAGTTACGAATATAGATAAGACCTATAGCAAGGGACTCTATATGATGTACTAGGTAGGGCTAACAGT		0	0	999		0	0	999	1	0.005464	0.010869	81.3333	51.0479	1.58767	1	0	0	0	0	0	0	0	0	0	0	0	0	0	0	0	0	0	0	0	0	0	0	0	0	0	0	0	0	0	0	0	0
12412424	TGCAGTTACAAATGTGGATAAGACCTATAGCAAAGGGCTTTATATAATGCACTAGGCAGGGCTATCGGT	TGCAGTTACAAATGTGGATAAGACCTATAGCAAAGGGCTTTATATAATGCACTAGGCAGGGCTATCGGT		0	0	999		0	0	999	1	0.002732	0.00545	84	12.0277	6.79059	1	0	0	0	0	0	0	0	0	0	0	0	0	0	0	0	0	0	0	0	0	0	0	0	0	0	0	0	0	0	0	0	0
12412423	TGCAGTTACAAATGTAGATAAGACCTATAGTAAAGGGCTCTACATAATACACTAGGTAGGGCTATTAGT	TGCAGTTACAAATGTAGATAAGACCTATAGTAAAGGGCTCTACATAATACACTAGGTAGGGCTATTAGT		0	0	999		0	0	999	0.997268	0.027397	0.053293	119.462	37.4877	3.17149	1	0	0	0	0	0	0	0	0	0	0	0	0	0	0	0	0	0	0	0	0	0	0	0	0	0	0	0	0	0	0	0	0
12412422	TGCAGTTACAAATGTGGATAAGACCTATAGCAAAGGGCTCTATATAATGTACTAGGTAGGGCTATCGGT	TGCAGTTACAAATGTGGATAAGACCTATAGCAAAGGGCTCTATATAATGTACTAGGTAGGGCTATCGGT		0	0	999		0	0	999	0.909836	0.51952	0.499238	121.512	72.8586	1.68994	1	1	0	1	1	0	1	0	0	0	0	0	1	0	0	0	0	1	1	0	0	0	0	0	0	1	1	0	0	1	1	1	1
12412421	TGCAGTTACAAATGTAGATAAGACCTATAGCAAAGGGCTCTATATAATGCACTAGGCAGGGCTATCGGT	TGCAGTTACAAATGTAGATAAGACCTATAGCAAAGGGCTCTATATAATGCACTAGGCAGGGCTATCGGT		0	0	999		0	0	999	0.959016	0.290598	0.412302	132.665	74.7349	1.78083	1	1	0	1	1	1	1	1	-	0	1	0	0	0	0	1	0	1	1	1	0	0	0	0	0	0	1	1	1	1	1	0	1
12412420	TGCAGTTACAAATGTGGATAAGACCTATAGCAAAGGGCTCTACATAATGCACTAGGCAGGGCTATTAGT	TGCAGTTACAAATGTGGATAAGACCTATAGCAAAGGGCTCTACATAATGCACTAGGCAGGGCTATTAGT		0	0	999		0	0	999	0.942623	0.275362	0.399076	243.465	97.792	2.46193	1	1	0	1	1	1	1	1	1	0	1	0	0	0	0	1	0	1	1	1	0	0	0	0	0	-	1	1	1	1	1	-	1
12412419	TGCAGTTATAAATATAGATAAGACCTATAGCAAAGGGCTCTATATAATGCACTAGGTAGGACTATCGGT	TGCAGTTATAAATATAGATAAGACCTATAGCAAAGGGCTCTATATAATGCACTAGGTAGGACTATCGGT		0	0	999		0	0	999	0.945355	0.277457	0.400949	44.1987	17.7824	2.63186	1	0	1	0	1	0	0	1	0	1	0	1	1	0	0	1	0	0	0	0	-	-	1	1	1	-	-	-	0	0	1	0	-
12412418	TGCAGTTACGAATGTAGATAAGACCTATAGAAAGGGGCTCTATATAATGCATTAGGTAGGGCTATTAGT	TGCAGTTACGAATGTAGATAAGACCTATAGAAAGGGGCTCTATATAATGCATTAGGTAGGGCTATTAGT		0	0	999		0	0	999	0.934426	0.54386	0.496153	126.786	65.1049	1.93104	1	0	1	1	1	1	0	1	1	1	1	1	1	1	1	1	1	1	0	1	1	1	1	1	1	0	1	1	1	1	1	-	1
12412417	TGCAGTTACAAATGTAGATAAGACCTATAGCAAAGGGCTCTATATAATGCACTAGGTAGGGCTATTAGT	TGCAGTTACAAATGTAGATAAGACCTATAGCAAAGGGCTCTATATAATGCACTAGGTAGGGCTATTAGT		0	0	999		0	0	999	0.961749	0.298295	0.418631	131.238	44.0726	3.05556	1	1	0	1	0	1	0	1	1	1	0	0	1	1	1	1	1	0	1	1	1	0	0	1	1	-	1	-	0	1	0	-	1
12412416	TGCAGTTATAAATGTAGATAAGACCTATAGCAAAGGGCTCTATATAATGCATTAGGTAGGGCTATCGGT	TGCAGTTATAAATGTAGATAAGACCTATAGCAAAGGGCTCTATATAATGCATTAGGTAGGGCTATCGGT		0	0	999		0	0	999	0.948087	0.389049	0.47538	99.5639	31.2015	3.22022	1	0	1	1	0	1	1	1	1	1	1	0	0	1	1	0	0	1	1	1	0	0	0	0	0	0	0	1	1	0	0	1	-
12412415	TGCAGTTACAAATATAGATAAGACCTATAGCAAAGGGCTCTATATAATGCACTAGGTAGGGCTATCGAT	TGCAGTTACAAATATAGATAAGACCTATAGCAAAGGGCTCTATATAATGCACTAGGTAGGGCTATCGAT		0	0	999		0	0	999	0.97541	0.277311	0.400819	70.0617	47.3607	1.45846	1	0	0	0	0	0	0	0	0	0	0	0	0	0	0	0	0	0	0	0	0	0	0	0	0	0	0	0	0	0	0	0	0
12412414	TGCAGTGCGCAAGAAAGAGTTGTTCTAGGGGTATATCTTTTACAGATCGGAAGAGCGGTTCAGCAGGAA	TGCAGTGCGCAAGAAAGAGTTGTTCTAGGGGTATATCTTTTAC		0	0	999		0	0	999	0.983607	0.075	0.13875	413.256	224.18	1.93786	1	0	0	0	0	0	0	0	0	0	0	0	0	0	0	0	0	0	0	0	0	0	0	0	0	0	0	0	0	0	0	0	0
12412413	TGCAGGTCTAGGTACCCAGTTGAATTTCCAGTAGGTAGAGTATAAGGATATTTAGAGGGAGTATTAGGT	TGCAGGTCTAGGTACCCAGTTGAATTTCCAGTAGGTAGAGTATAAGGATATTTAGAGGGAGTATTAGGT		0	0	999		0	0	999	0.980874	0.178273	0.292983	5.95745	3.28412	1.77692	0.984568	1	0	0	1	0	0	0	0	0	0	0	0	0	0	1	0	0	0	1	0	1	1	1	1	0	1	0	0	0	1	0	0
12412412	TGCAGGTCTAGGTACTTAGTTGAATTTTTAGTAGGTAGAGTATAAGAATATTTAGAGGGAGTATTAGGT	TGCAGGTCTAGGTACTTAGTTGAATTTTTAGTAGGTAGAGTATAAGAATATTTAGAGGGAGTATTAGGT		0	0	999		0	0	999	0.964481	0.325779	0.439294	12.5473	6.55471	1.92611	0.996795	0	1	1	1	0	1	0	0	1	0	1	0	1	1	1	1	0	0	0	0	0	1	1	1	0	-	0	0	0	1	0	1
12412411	TGCAGGTCTAGGTACCTAGTTGAATTTTTAGTAGGTAGAGTATAAGGATATTCAGAGGGAGTATTAGGT	TGCAGGTCTAGGTACCTAGTTGAATTTTTAGTAGGTAGAGTATAAGGATATTCAGAGGGAGTATTAGGT		0	0	999		0	0	999	1	0.478142	0.499044	27.569	26.8042	1.02589	0.972973	0	1	1	0	1	1	1	1	1	0	1	1	1	1	1	1	1	0	1	0	1	1	1	1	1	0	0	1	1	1	1	1
12412410	TGCAGGTCTAGGTACCTAGTTGAATTTTCAGTAGGTAGAGTATAAGGATATTTAGAGGGAGTATTAGGT	TGCAGGTCTAGGTACCTAGTTGAATTTTCAGTAGGTAGAGTATAAGGATATTTAGAGGGAGTATTAGGT		0	0	999		0	0	999	0.868852	0.754717	0.370239	41.1321	25.2401	1.60783	1	0	1	0	0	0	1	1	-	0	0	0	1	-	-	1	0	1	1	0	1	1	0	0	-	-	1	0	0	0	0	1	1
12412409	TGCAGGTCTAGGTACCTAGTTGAATTTTTAGTAGATAGAGTATAAGGATATTTAGAGGGAGTATTAGGT	TGCAGGTCTAGGTACCTAGTTGAATTTTTAGTAGATAGAGTATAAGGATATTTAGAGGGAGTATTAGGT		0	0	999		0	0	999	0.983607	0.113889	0.201836	26.8281	13.8976	1.93298	1	0	0	0	0	0	0	0	0	0	0	0	0	0	0	0	0	0	0	0	0	0	0	0	0	0	0	0	0	0	0	0	0
12412408	TGCAGGTCTAGGTACCTAGTTGAATTTCTAGTAGGTAGAGTATAAGGATATTTAGCAGGAGTATTAGGT	TGCAGGTCTAGGTACCTAGTTGAATTTCTAGTAGGTAGAGTATAAGGATATTTAGCAGGAGTATTAGGT		0	0	999		0	0	999	0.877049	0.850467	0.254345	47.4143	23.9046	2.00986	1	1	1	1	1	1	1	1	1	1	1	1	1	-	-	-	1	1	1	-	1	-	1	1	-	1	1	1	1	1	1	1	1
12412407	TGCAGCCTGTAGAATTCGTATACAATAATAGTGTATACTTATCAACTAAGGTTTTACTATATATAGCTA	TGCAGCCTGTAGAATTCGTATACAATAATAGTGTATACTTATCAACTAAGGTTTTACTATATATAGCTA		0	0	999		0	0	999	0.997268	0.016438	0.032336	12.7	3.19531	3.97724	1	0	0	0	0	0	0	0	0	0	0	0	0	0	0	0	0	0	0	0	0	0	0	0	0	0	0	0	0	0	0	0	0
12412406	TGCAGCCTGTAGAATTCGTGTACAATAATAGTGTATACTTATCTACTAAGGTTTCACTATACATAGCTA	TGCAGCCTGTAGAATTCGTGTACAATAATAGTGTATACTTATCTACTAAGGTTTCACTATACATAGCTA		0	0	999		0	0	999	1	0.005464	0.010869	14.2	1.46969	12.2772	1	0	0	0	0	0	0	0	0	0	0	0	0	0	0	0	0	0	0	0	0	0	0	0	0	0	0	0	0	0	0	0	0
12412405	TGCAGCCTATAGAATTCGTATACAACAATAGTGTATACTTATCTACTAAGGTTTTACTATATATAGCTA	TGCAGCCTATAGAATTCGTATACAACAATAGTGTATACTTATCTACTAAGGTTTTACTATATATAGCTA		0	0	999		0	0	999	0.978142	0.164804	0.275288	16.6163	6.2639	2.59614	1	0	1	0	0	0	0	0	0	1	0	0	-	0	0	0	0	0	0	0	0	0	0	0	1	0	0	0	0	0	0	0	0
12412404	TGCAGCCTACAGAATTCGTATACAACAATAGTGTACACTCATCTACTAAGGTTTCACTATATATAGCTA	TGCAGCCTACAGAATTCGTATACAACAATAGTGTACACTCATCTACTAAGGTTTCACTATATATAGCTA		0	0	999		0	0	999	0.964481	0.252125	0.377116	17.8615	7.20657	2.46528	1	0	1	1	0	0	1	1	1	1	1	1	0	1	1	0	-	-	0	0	0	1	1	0	0	0	0	-	0	1	0	-	1
12412403	TGCAGCCTATAGAATTCGTATACAACAATAGTATACACTTATCAACTAAGGTTTCACTATATATAGCTA	TGCAGCCTATAGAATTCGTATACAACAATAGTATACACTTATCAACTAAGGTTTCACTATATATAGCTA		0	0	999		0	0	999	0.991803	0.096419	0.174244	32.3061	8.48818	3.46722	1	0	0	0	0	0	0	0	0	0	0	0	0	0	0	0	0	0	0	0	0	0	0	0	0	0	0	0	0	0	0	0	0
12412402	TGCAGCCTACAGAATTCGTATACAACAATAGTGTACACTTATCAACTAAGGTTTCACTATATATAGCTA	TGCAGCCTACAGAATTCGTATACAACAATAGTGTACACTTATCAACTAAGGTTTCACTATATATAGCTA		0	0	999		0	0	999	0.991803	0.046832	0.089277	36.4375	18.6295	1.88696	1	0	0	0	0	0	0	0	0	0	0	0	0	0	0	0	0	0	0	0	0	0	0	0	0	0	0	0	0	0	0	0	0
12412401	TGCAGCCTATAGAATTCGTATACAATAATAGTATACACTTATCAACTAAGGTCTTACTATACATAGCTA	TGCAGCCTATAGAATTCGTATACAATAATAGTATACACTTATCAACTAAGGTCTTACTATACATAGCTA		0	0	999		0	0	999	1	0.002732	0.00545	54.5	2.5	8.72536	1	0	0	0	0	0	0	0	0	0	0	0	0	0	0	0	0	0	0	0	0	0	0	0	0	0	0	0	0	0	0	0	0
12412400	TGCAGCCTATAGAATTCGTATACAATAATAGTGTACACTCATCAACTAAGGTTTCACTATATATGGCTA	TGCAGCCTATAGAATTCGTATACAATAATAGTGTACACTCATCAACTAAGGTTTCACTATATATGGCTA		0	0	999		0	0	999	1	0.002732	0.00545	101	16.5731	13.0821	1	0	0	0	0	0	0	0	0	0	0	0	0	0	0	0	0	0	0	0	0	0	0	0	0	0	0	0	0	0	0	0	0
12412399	TGCAGCCTATAGAATTCGTATACAACAATAGTGTACACTTATCAACTAAGGTTTCACTATATATGGCTA	TGCAGCCTATAGAATTCGTATACAACAATAGTGTACACTTATCAACTAAGGTTTCACTATATATGGCTA		0	0	999		0	0	999	1	0.008197	0.016259	147.167	29.8128	6.65801	1	0	0	0	0	0	0	0	0	0	0	0	0	0	0	0	0	0	0	0	0	0	0	0	0	0	0	0	0	0	0	0	0
12412398	TGCAGCCTATAGAATTCGTATACAACAATAGTGTACACTTATCAACCAAGGTTTCACTATATATAGCTA	TGCAGCCTATAGAATTCGTATACAACAATAGTGTACACTTATCAACCAAGGTTTCACTATATATAGCTA		0	0	999		0	0	999	1	0.008197	0.016259	170.4	33.6428	10.826	1	0	0	0	0	0	0	0	0	0	0	0	0	0	0	0	0	0	0	0	0	0	0	0	0	0	0	0	0	0	0	0	0
12412397	TGCAGCCTATAGAATTCGTATATAACAATAGTATACACTTATCAACTAAGGTTTTACTATATATAGCTA	TGCAGCCTATAGAATTCGTATATAACAATAGTATACACTTATCAACTAAGGTTTTACTATATATAGCTA		0	0	999		0	0	999	0.959016	0.245014	0.369965	37.0606	28.9475	1.26403	1	0	0	0	0	0	0	0	0	0	0	0	0	0	-	0	0	0	0	0	0	0	0	0	0	0	0	0	0	-	0	0	-
12412396	TGCAGCCTACAGAATTCGTATACAACAATAGTGTATACTTATCAACTAAGGTCTTACTATATATAGCTA	TGCAGCCTACAGAATTCGTATACAACAATAGTGTATACTTATCAACTAAGGTCTTACTATATATAGCTA		0	0	999		0	0	999	0.945355	0.265896	0.390391	13.2621	5.1542	2.55653	1	1	0	1	1	1	1	1	0	-	1	1	1	1	1	-	0	1	1	-	-	0	0	0	0	-	1	-	0	0	0	-	1
12412395	TGCAGCCTATAGAATTCGTGTACAACAATAGTGTACACTCATCAACTAAGGTTTCACTATATATGGCTA	TGCAGCCTATAGAATTCGTGTACAACAATAGTGTACACTCATCAACTAAGGTTTCACTATATATGGCTA		0	0	999		0	0	999	0.991803	0.082645	0.151629	157.905	86.9172	1.89953	1	0	0	0	0	0	0	0	0	0	0	0	0	0	0	0	0	0	0	0	0	0	0	0	0	0	0	0	0	0	0	0	0
12412394	TGCAGCCTATAGAATTCGTATATAACAATAGTATACACTCATCTACTAAGGTTTTACTATATATAGCTA	TGCAGCCTATAGAATTCGTATATAACAATAGTATACACTCATCTACTAAGGTTTTACTATATATAGCTA		0	0	999		0	0	999	0.989071	0.138122	0.238088	19.0103	9.02402	2.25388	1	0	0	0	0	0	0	0	0	0	0	0	0	0	0	0	0	0	0	0	0	0	0	0	0	0	0	0	0	0	0	0	0
12412393	TGCAGCCCTTTGCGCATTAAGACTATTATCCGACTATAGTGCGCCTCCTCTTCTATTCTAGCAAGCGTA	TGCAGCCCTTTGCGCATTAAGACTATTATCCGACTATAGTGCGCCTCCTCTTCTATTCTAGCAAGCGTA		0	0	999		0	0	999	1	0.005464	0.010869	15.25	8.07388	1.8993	1	0	0	0	0	0	0	0	0	0	0	0	0	0	0	0	0	0	0	0	0	0	0	0	0	0	0	0	0	0	0	0	0
12412392	TGCAGCCCTTTGCGCATTAAGACTGCAATTCGACTATAGTGCGCCTCCTCTTCTATTCTAGTAAGCGCA	TGCAGCCCTTTGCGCATTAAGACTGCAATTCGACTATAGTGCGCCTCCTCTTCTATTCTAGTAAGCGCA		0	0	999		0	0	999	0.997268	0.082192	0.150873	36.05	20.7159	1.61537	1	0	0	0	0	0	0	0	0	0	0	0	0	0	0	0	0	0	0	0	0	0	0	0	0	0	0	0	0	0	0	0	0
12412391	TGCAGCCCTTTGCGCACTAAGACTGCTATTCGACTGTAGTGCGCCTCCTCTTCTATTCTAGCAAGCGTA	TGCAGCCCTTTGCGCACTAAGACTGCTATTCGACTGTAGTGCGCCTCCTCTTCTATTCTAGCAAGCGTA		0	0	999		0	0	999	0.991803	0.099174	0.178676	380.3	79.4011	4.69351	1	0	0	0	0	0	0	0	0	0	0	0	0	0	0	0	0	0	0	0	0	0	0	0	0	0	0	0	0	0	0	0	0
12412389	TGCAGAGAGGGAGGAGTATGGTGAGTTTGACACTGTTTGGTGTCATTGCTGGGTAGGACGAGATATTTA	TGCAGAGAGGGAGGAGTATGGTGAGTTTGACACTGTTTGGTGTCATTGCTGGGTAGGACGAGATATTTA		0	0	999		0	0	999	0.997268	0.005479	0.010899	331	148.583	2.18866	1	0	0	0	0	0	0	0	0	0	0	0	0	0	0	0	0	0	0	0	0	0	0	0	0	0	0	0	0	0	0	0	0
12412388	TGCAGAGAGGGAGGAGTATGGCGAGATTGATACTGTTTGGTGTCAGTGCTGGGTAGGACGAGATATTTA	TGCAGAGAGGGAGGAGTATGGCGAGATTGATACTGTTTGGTGTCAGTGCTGGGTAGGACGAGATATTTA		0	0	999		0	0	999	0.994536	0.03022	0.058613	408.933	159.151	2.63975	1	0	0	0	0	0	0	0	0	0	0	0	0	0	0	0	0	0	0	0	0	0	0	0	0	0	0	0	0	0	0	0	0
12412387	TGCAGAGAGGGAGGAGTATGGGGAGATTGATACTGTTTGGTGTCATTGCTGGGTAGGACGAGATATTTA	TGCAGAGAGGGAGGAGTATGGGGAGATTGATACTGTTTGGTGTCATTGCTGGGTAGGACGAGATATTTA		0	0	999		0	0	999	0.915301	0.898507	0.182384	446.967	100.775	4.48368	1	1	1	1	1	1	1	1	1	1	1	1	1	1	1	1	1	1	1	1	1	1	1	1	1	-	1	1	1	-	1	-	1
12412386	TGCAGCTATCTAGAAAGTCTTAGTTTTAGCGGTTACAGATCGGAAGAGCGGTTCAGCAGGAATGCCGAG	TGCAGCTATCTAGAAAGTCTTAGTTTTAGCGGTTAC		0	0	999		0	0	999	0.939891	0.209302	0.33099	97.4733	75.2716	1.32039	1	0	1	-	0	0	1	1	0	0	1	0	0	0	0	0	1	0	1	0	0	1	0	1	1	1	0	0	1	1	1	-	1
12412385	TGCAGCTGTCTAGAGAGTCTTAGTCTTAGCATTTACAGATCGGAAGAGCGGTTCAGCAGGAATGCCGAG	TGCAGCTGTCTAGAGAGTCTTAGTCTTAGCATTTAC		0	0	999		0	0	999	0.991803	0.055096	0.104122	166.828	71.6192	2.66602	1	0	0	0	0	0	0	0	0	0	0	0	0	0	0	0	0	0	0	0	0	0	0	0	0	0	0	0	0	0	0	0	0
12412384	TGCAGCTGTCTAGAGAGTCCCAGTTTTAGCGGTTACAGATCGGAAGAGCGGTTCAGCAGGAATGCCGAG	TGCAGCTGTCTAGAGAGTCCCAGTTTTAGCGGTTAC		0	0	999		0	0	999	0.978142	0.187151	0.304251	224.176	101.444	2.307	1	0	1	1	1	0	0	0	1	-	1	0	1	1	1	0	0	1	0	0	0	0	0	1	0	0	1	0	0	1	1	1	1
12412383	TGCAGCTGTCTAAAGAGTCTTAGTTTTAGCAGTTACAGATCGGAAGAGCGGTTCAGCAGGAATGCCGAG	TGCAGCTGTCTAAAGAGTCTTAGTTTTAGCAGTTAC		0	0	999		0	0	999	0.967213	0.268362	0.392687	116.047	66.376	1.82331	1	1	0	0	0	1	1	1	0	1	0	0	0	0	0	1	1	0	1	0	1	1	1	0	1	-	0	1	1	0	0	0	0
12412382	TGCAGTCAAGTCGAATATATCCATAGTCGAACGCCGAAGCAGGCCAAGGTCTAAATTACAGATCGGAAG	TGCAGTCAAGTCGAATATATCCATAGTCGAACGCCGAAGCAGGCCAAGGTCTAAATTAC		0	0	999		0	0	999	0.997268	0.008219	0.016303	344	165.87	2.14812	1	0	0	0	0	0	0	0	0	0	0	0	0	0	0	0	0	0	0	0	0	0	0	0	0	0	0	0	0	0	0	0	0
12412381	TGCAGCCAAGTCGAATCTATCCATAGTCGAACGCCGAAGGAGGCCAAGGTCTAAATTACAGATCGGAAG	TGCAGCCAAGTCGAATCTATCCATAGTCGAACGCCGAAGGAGGCCAAGGTCTAAATTAC	CBHY5435.rev CBHY Mycosphaerella fijiensis MfEST5 Minimal medium without nitrogen (L) Mycosphaerella fijiensis cDNA clone CBHY5435 3', mRNA sequence.	1	1	9.66e-16		0	0	999	0.994536	0.038462	0.073964	502.3	172.087	2.91264	1	0	0	0	0	0	0	0	0	0	0	0	0	0	0	0	0	0	0	0	0	0	0	0	0	0	0	0	0	0	0	0	0
12412380	TGCAGTAGTATAAGCTACGGCATAGTCTATAATGCTACGTACGTCTGTATTACAGATCGGAAGAGCGGT	TGCAGTAGTATAAGCTACGGCATAGTCTATAATGCTACGTACGTCTGTATTAC		0	0	999		0	0	999	1	0.008197	0.016259	102.286	35.6078	2.87886	1	0	0	0	0	0	0	0	0	0	0	0	0	0	0	0	0	0	0	0	0	0	0	0	0	0	0	0	0	0	0	0	0
12412379	TGCAGTAGTATAAGCTATAGCATAGTCTGTAATGCTACGTACGTCCGTATTACAGATCGGAAGAGCGGT	TGCAGTAGTATAAGCTATAGCATAGTCTGTAATGCTACGTACGTCCGTATTAC		0	0	999		0	0	999	0.997268	0.035616	0.068696	208.706	74.4926	3.03914	1	0	0	0	0	0	0	0	0	0	0	0	0	0	0	0	0	0	0	0	0	0	0	0	0	0	0	0	0	0	0	0	0
12412378	TGCAGTAGTATAAGCTACGGCATAGTCTGTAATGCTACGTACGTCCGTATTACAGATCGGAAGAGCGGT	TGCAGTAGTATAAGCTACGGCATAGTCTGTAATGCTACGTACGTCCGTATTAC		0	0	999		0	0	999	0.937158	0.574344	0.488946	346.038	228.643	1.51033	1	1	0	1	-	1	0	0	1	1	1	1	1	-	-	0	1	1	1	1	1	1	0	0	1	1	1	1	1	1	1	1	-
12412377	TGCAGTAGTATAAGCTACGGTATAGTCTGTAATACTACGTACGTCCGTATTACAGATCGGAAGAGCGGT	TGCAGTAGTATAAGCTACGGTATAGTCTGTAATACTACGTACGTCCGTATTAC		0	0	999		0	0	999	0.920765	0.448071	0.494607	177.534	96.0564	1.9056	1	0	1	-	1	0	0	1	-	-	0	1	1	1	1	0	1	0	0	0	0	1	0	0	0	0	0	1	1	1	1	0	0
12412375	TGCAGTCCGTATCCTTTCCCTAAGCGTATTACAGATCGGAAGAGCGGTTCAGCAGGAATGCCGAGACCG	TGCAGTCCGTATCCTTTCCCTAAGCGTATTAC		0	0	999		0	0	999	0.961749	0.215909	0.338585	486.331	226.584	2.21029	1	0	0	0	0	0	0	0	0	0	0	0	0	0	0	0	0	0	0	0	0	0	0	0	0	0	0	0	0	0	0	0	0
12412374	TGCAGTACGCACCGAACCGAACCGATCGAAAGCGTATTACAGATCGGAAGAGCGGTTCAGCAGGAATGC	TGCAGTACGCACCGAACCGAACCGATCGAAAGCGTATTAC		0	0	999		0	0	999	0.945355	0.49711	0.499983	479.505	324.911	1.53619	1	1	0	0	1	0	1	1	1	1	0	1	1	1	1	1	1	1	1	1	0	1	1	0	0	-	1	1	0	0	1	0	1
12412373	TGCAGTGCGTACCGAACCGAACCGATCGAAAGCGCATTACAGATCGGAAGAGCGGTTCAGCAGGAATGC	TGCAGTGCGTACCGAACCGAACCGATCGAAAGCGCATTAC		0	0	999		0	0	999	0.92623	0.342183	0.450188	362.959	232.604	1.55738	1	1	0	1	1	1	0	0	1	-	1	1	1	1	1	1	0	0	0	0	1	0	1	0	0	0	0	1	0	1	0	1	0
12412372	TGCAGCCCGTTGCGCATTACAGATCGGAAGAGCGGTTCAGCAGGAATGCCGAGACCGATCTCGTATGCC	TGCAGCCCGTTGCGCATTAC		0	0	999		0	0	999	0.762295	0.663082	0.446808	153.721	128.613	1.22658	0.997093	0	1	1	1	1	1	0	0	-	1	0	1	1	1	1	0	0	1	1	0	-	1	-	1	0	1	1	-	0	-	1	1
12412371	TGCAGCTACGATTTACAATCTATAGGCAAATTACAGATCGGAAGAGCGGTTCAGCAGGAATGCCGAGAC	TGCAGCTACGATTTACAATCTATAGGCAAATTAC		0	0	999		0	0	999	0.95082	0.172414	0.285375	181.183	141.313	1.24928	1	0	0	0	0	0	0	0	0	0	0	0	0	0	0	0	0	0	0	0	0	0	0	0	0	0	-	0	0	0	0	0	0
12412370	TGCAGCTGCGATTTGCAATCCACAGGTAAATTACAGATCGGAAGAGCGGTTCAGCAGGAATGCCGAGAC	TGCAGCTGCGATTTGCAATCCACAGGTAAATTAC		0	0	999		0	0	999	0.953552	0.269341	0.393593	489.413	276.668	1.80656	1	1	0	1	1	0	0	0	-	-	0	0	1	1	1	1	0	0	0	1	0	1	1	0	1	0	0	1	-	1	1	0	-
12412369	TGCAGATGATTTCGTCTTGGTCGGACAGCACGGCCAGCAATGCCATGCGCACGTTGTGCACAACAAACG	TGCAGATGATTTCGTCTTGGTCGGACAGCACGGCCAGCAATGCCATGCGCACGTTGTGCACAACAAACG		0	0	999		0	0	999	0.997268	0.00274	0.005464	654.333	199.734	5.48048	1	0	0	0	0	0	0	0	0	0	0	0	0	0	0	0	0	0	0	0	0	0	0	0	0	0	0	0	0	0	0	0	0
12412368	TGCAGCCACTGCCCTTTCTTCTCCGTACCTTCCACCTACGATCTGGACAGTAACAGGTTGATCGTTACA	TGCAGCCACTGCCCTTTCTTCTCCGTACCTTCCACCTACGATCTGGACAGTAACAGGTTGATCGTTACA		0	0	999		0	0	999	0.964481	0.303116	0.422473	371.226	141.79	2.60163	1	1	0	0	1	1	1	1	1	-	1	0	1	1	1	0	-	1	1	1	1	1	1	0	1	1	0	1	1	1	0	1	-
12412367	TGCAGTACGCACCCCCCCTTCCCTCCGAGCGTATTACAGATCGGAAGAGCGGTTCAGCAGGAATGCCGA	TGCAGTACGCACCCCCCCTTCCCTCCGAGCGTATTAC		0	0	999		0	0	999	0.964481	0.164306	0.274619	284.854	177.939	1.60421	1	0	0	0	0	0	0	0	0	0	0	0	0	0	0	0	0	0	0	0	0	0	0	0	0	0	0	0	0	0	0	0	0
12412366	TGCAGTGCGCACCCCCTCTTCCCTCCGAGCGTATTACAGATCGGAAGAGCGGTTCAGCAGGAATGCCGA	TGCAGTGCGCACCCCCTCTTCCCTCCGAGCGTATTAC		0	0	999		0	0	999	0.991803	0.115702	0.204631	352.783	153.326	2.37635	1	0	0	0	0	0	0	0	0	0	0	0	0	0	0	0	0	0	0	0	0	0	0	0	0	0	0	0	0	0	0	0	0
12412365	TGCAGCAGTACCTACGCAGCTACATCAATGAGAACCCCGAGGATTAGGTCAACCTCCTATAGCCTGTAG	TGCAGCAGTACCTACGCAGCTACATCAATGAGAACCCCGAGGATTAGGTCAACCTCCTATAGCCTGTAG		0	0	999		0	0	999	1	0.008197	0.016259	56.5	37.2324	1.52257	1	0	0	0	0	0	0	0	0	0	0	0	0	0	0	0	0	0	0	0	0	0	0	0	0	0	0	0	0	0	0	0	0
12412364	TGCAGTTCTTTACTAAAGCTAGCGTCGCCCGCTAACCTTATCGTTATAATAATATAGTCTATAATCGAC	TGCAGTTCTTTACTAAAGCTAGCGTCGCCCGCTAACCTTATCGTTATAATAATATAGTCTATAATCGAC		0	0	999		0	0	999	0.997268	0.073973	0.137001	28.8846	12.3595	2.24959	1	0	0	0	0	0	0	0	0	0	0	0	0	0	0	0	0	0	0	0	0	0	0	0	0	0	0	0	0	0	0	0	0
12412363	TGCAGTTCTTTACCGAAGCTAGCGTCGCCCGCTAACCTTATCGTTATAACAATATAGTCTGTAATCGAC	TGCAGTTCTTTACCGAAGCTAGCGTCGCCCGCTAACCTTATCGTTATAACAATATAGTCTGTAATCGAC		0	0	999		0	0	999	1	0.005464	0.010869	36.8	8.35225	4.51435	1	0	0	0	0	0	0	0	0	0	0	0	0	0	0	0	0	0	0	0	0	0	0	0	0	0	0	0	0	0	0	0	0
12412362	TGCAGTTCTTTACTAAAGCTAGCGTCGCCCGCTAACCTTATTATTATAACGATATAGTCCGTAATCGAC	TGCAGTTCTTTACTAAAGCTAGCGTCGCCCGCTAACCTTATTATTATAACGATATAGTCCGTAATCGAC		0	0	999		0	0	999	0.986339	0.138504	0.238642	44.5211	15.7192	2.84666	1	0	0	0	0	0	0	0	0	0	0	0	0	0	0	0	0	0	0	0	0	0	0	0	0	0	0	0	0	0	0	0	0
12412361	TGCAGTTCTTCGCCGAACCTAGCGTCGCCCGCTAACCTTATCGTCGTAACGATATAGTCTATAATCGAC	TGCAGTTCTTCGCCGAACCTAGCGTCGCCCGCTAACCTTATCGTCGTAACGATATAGTCTATAATCGAC		0	0	999		0	0	999	0.969945	0.242254	0.367134	45.8095	14.2988	3.14593	1	1	0	0	1	0	1	1	1	1	0	0	1	0	0	0	1	1	0	0	1	-	0	0	1	0	0	0	1	0	0	-	0
12412360	TGCAGTTCTTTACCGAAGCTAGCGTCGCCCGCTAACCTTATTATCGTAACAATATAGTCTGTAATCGAC	TGCAGTTCTTTACCGAAGCTAGCGTCGCCCGCTAACCTTATTATCGTAACAATATAGTCTGTAATCGAC		0	0	999		0	0	999	1	0.010929	0.021619	47.6	25.6289	1.85571	1	0	0	0	0	0	0	0	0	0	0	0	0	0	0	0	0	0	0	0	0	0	0	0	0	0	0	0	0	0	0	0	0
12412359	TGCAGTTCTTTACTAAAGCTAGCGTCGCCTGCTAACCTTATCGTCGTAACGATATAGTCCGTAATCGAC	TGCAGTTCTTTACTAAAGCTAGCGTCGCCTGCTAACCTTATCGTCGTAACGATATAGTCCGTAATCGAC		0	0	999		0	0	999	0.986339	0.094183	0.170625	60.5738	21.7085	3.00292	1	0	0	0	0	0	0	0	0	0	0	0	0	0	0	0	0	0	0	0	0	0	0	0	0	0	0	0	0	0	0	0	0
12412358	TGCAGTTCTTCGCCGAAGCTAGCGTCGCCCGCCAACCTTATCGTCGTAACGATATAGTCCGTAATCGAC	TGCAGTTCTTCGCCGAAGCTAGCGTCGCCCGCCAACCTTATCGTCGTAACGATATAGTCCGTAATCGAC		0	0	999		0	0	999	0.967213	0.271186	0.395289	63.2857	20.4489	3.01786	1	1	0	0	0	0	0	1	1	1	0	0	1	0	0	0	0	1	0	0	1	-	0	1	0	-	0	0	1	1	1	0	-
12412357	TGCAGTTCTTTACCGAAGCTAGCGTCGCCCGCTAACCTTATCGTCGTAATAATATAGTCTATAATCGAC	TGCAGTTCTTTACCGAAGCTAGCGTCGCCCGCTAACCTTATCGTCGTAATAATATAGTCTATAATCGAC		0	0	999		0	0	999	0.95082	0.344828	0.451843	61.6018	28.3255	2.17254	1	0	1	1	1	0	1	1	-	0	1	0	1	0	0	1	1	0	1	0	0	0	0	0	1	0	0	1	0	0	1	-	0
12412356	TGCAGTTCTTCGCCGAAGCTAGCGTCGCCCGCTAACCTTATCGTCGTAATAATATAGTCCGTAATCGAC	TGCAGTTCTTCGCCGAAGCTAGCGTCGCCCGCTAACCTTATCGTCGTAATAATATAGTCCGTAATCGAC		0	0	999		0	0	999	0.983607	0.111111	0.197531	59.431	25.2649	2.3033	1	0	0	0	0	0	0	0	0	0	0	0	0	0	0	0	0	0	0	0	0	0	0	0	0	0	0	0	0	0	0	0	0
12412355	TGCAGTTCTTCGCCGAAGCTAGCGTCGCCCGCTAACCTTATCGTCGTAACGATATAGTCTGTAATCGAC	TGCAGTTCTTCGCCGAAGCTAGCGTCGCCCGCTAACCTTATCGTCGTAACGATATAGTCTGTAATCGAC		0	0	999		0	0	999	0.967213	0.387006	0.474465	74.2435	33.5245	2.18173	1	1	1	1	1	1	1	0	1	1	0	1	1	1	1	1	1	1	0	1	1	0	1	1	0	1	1	1	1	1	1	1	-
12412354	TGCAGTTCTTTACCGAAGCTAGCGTCGCCTACTAACCTTATCGTCGTAACGATATAGTCTGTAATCGAC	TGCAGTTCTTTACCGAAGCTAGCGTCGCCTACTAACCTTATCGTCGTAACGATATAGTCTGTAATCGAC		0	0	999		0	0	999	1	0.019126	0.03752	70.7	26.8814	2.63643	1	0	0	0	0	0	0	0	0	0	0	0	0	0	0	0	0	0	0	0	0	0	0	0	0	0	0	0	0	0	0	0	0
12412353	TGCAGTTCTTTACCAAAGCTAGCGTTGCCTGCTAACCTTATCGTCGTAACGATATAGTCCGTAATCGAC	TGCAGTTCTTTACCAAAGCTAGCGTTGCCTGCTAACCTTATCGTCGTAACGATATAGTCCGTAATCGAC		0	0	999		0	0	999	0.991803	0.019284	0.037824	53.4444	32.4811	1.55712	1	0	0	0	0	0	0	0	0	0	0	0	0	0	0	0	0	0	0	0	0	0	0	0	0	0	0	0	0	0	0	0	0
12412352	TGCAGTTCTTTACTAAAGCTAGCGTCGCCCGCTAACCTTATCGTTATAACGATATAGTCCGTAATCGAC	TGCAGTTCTTTACTAAAGCTAGCGTCGCCCGCTAACCTTATCGTTATAACGATATAGTCCGTAATCGAC		0	0	999		0	0	999	0.989071	0.174033	0.287491	82.6562	27.128	3.19249	1	0	0	0	0	0	0	0	0	0	0	0	0	0	0	0	0	0	0	0	0	0	0	0	0	0	0	0	0	0	0	0	0
12412351	TGCAGTTCTTTACCGAAGCTAGCGTCGCTCGCTAACCTTATCGTCGTAACAATATAGTCTGTAATCGAC	TGCAGTTCTTTACCGAAGCTAGCGTCGCTCGCTAACCTTATCGTCGTAACAATATAGTCTGTAATCGAC		0	0	999		0	0	999	0.994536	0.076923	0.142012	60.946	19.6661	3.00682	1	0	0	0	0	0	0	0	0	0	0	0	0	0	0	0	0	0	0	0	0	0	0	0	0	0	0	0	0	0	0	0	0
12412350	TGCAGTTTTTTACTAAAGCTAGCGTCGCCTACTAACCTTATCGTCGTAACGATATAGTCCGTAATCGAC	TGCAGTTTTTTACTAAAGCTAGCGTCGCCTACTAACCTTATCGTCGTAACGATATAGTCCGTAATCGAC		0	0	999		0	0	999	0.994536	0.082418	0.15125	80	30.896	2.74391	1	0	0	0	0	0	0	0	0	0	0	0	0	0	0	0	0	0	0	0	0	0	0	0	0	0	0	0	0	0	0	0	0
12412349	TGCAGTTCTTTACCGAAGCTAGCGTCGCCTGCTAACCTTATCGTCGTAACGATATAGTCTATAATCGAC	TGCAGTTCTTTACCGAAGCTAGCGTCGCCTGCTAACCTTATCGTCGTAACGATATAGTCTATAATCGAC		0	0	999		0	0	999	1	0.027322	0.053152	58.2353	33.3264	1.65281	1	0	0	0	0	0	0	0	0	0	0	0	0	0	0	0	0	0	0	0	0	0	0	0	0	0	0	0	0	0	0	0	0
12412348	TGCAGTTCTTTACTAAAGCTAGCGTCGCCCGCTAACCTTATCGTCGTAACGATATAGTCTGTAATCGAC	TGCAGTTCTTTACTAAAGCTAGCGTCGCCCGCTAACCTTATCGTCGTAACGATATAGTCTGTAATCGAC		0	0	999		0	0	999	0.956284	0.425714	0.488963	60.4145	18.9762	2.99683	1	0	1	1	1	1	0	0	1	1	1	0	1	0	0	1	0	0	0	0	1	1	1	1	0	1	0	-	0	0	0	0	0
12412347	TGCAGTTCTTTACCGAAGCTAGCGTCGCCCGCTAACCTTATCGTCGTAACGATATAGTCCGTAATCGAC	TGCAGTTCTTTACCGAAGCTAGCGTCGCCCGCTAACCTTATCGTCGTAACGATATAGTCCGTAATCGAC		0	0	999		0	0	999	0.97541	0.487395	0.499682	74.0441	38.3668	1.89062	1	1	0	0	1	1	1	0	-	0	1	1	1	0	0	1	0	0	1	0	0	1	1	0	1	0	1	1	0	1	0	-	-
12412346	TGCAGCAAATTGCTGATCATGGCGAGGAAGCAGCAGACAGTCGTGCGGGTGCGAGCACGAACGCGACGG	TGCAGCAAATTGCTGATCATGGCGAGGAAGCAGCAGACAGTCGTGCGGGTGCGAGCACGAACGCGACGG	CBHT670.fwd CBHT Mycosphaerella fijiensis MfEST3 Extract with glucose (H) Mycosphaerella fijiensis cDNA clone CBHT670 5', mRNA sequence.	147	1	2.73e-27		0	0	999	0.939891	0.968023	0.061908	401.316	104.314	3.64701	1	1	1	1	-	1	1	1	1	1	1	1	1	1	1	1	1	-	1	1	1	1	1	1	1	-	1	1	1	1	1	-	1
12412345	TGCAGCTACTGTGAGAGGATCTACTATTCCTTGAGACACTAGGAAAGCAGCTAACATGAAGCGGAGGTA	TGCAGCTACTGTGAGAGGATCTACTATTCCTTGAGACACTAGGAAAGCAGCTAACATGAAGCGGAGGTA	CBHY3316.fwd CBHY Mycosphaerella fijiensis MfEST5 Minimal medium without nitrogen (L) Mycosphaerella fijiensis cDNA clone CBHY3316 5', mRNA sequence.	64	1	2.73e-27		0	0	999	0.934426	0.880117	0.211022	489.157	127.934	3.71156	1	1	1	1	1	1	1	1	1	1	1	1	1	1	1	1	1	1	1	1	1	1	1	1	1	-	1	1	1	1	1	-	1
12412344	TGCAGTTTGTACTAAGACTGCGATGTTCTAATAAAACTATACTCTTTCGGTTACAGATCGGAAGAGCGG	TGCAGTTTGTACTAAGACTGCGATGTTCTAATAAAACTATACTCTTTCGGTTAC		0	0	999		0	0	999	0.939891	0.677326	0.437111	183.286	90.7505	2.03878	1	0	1	1	1	0	1	1	1	0	0	1	1	0	0	0	0	1	1	1	0	-	0	0	1	0	1	1	0	0	0	0	0
12412343	TGCAGTTTGCACTAAGACTACGATGTTCTAACAAAACTATACTCTTTCGGTTACAGATCGGAAGAGCGG	TGCAGTTTGCACTAAGACTACGATGTTCTAACAAAACTATACTCTTTCGGTTAC		0	0	999		0	0	999	0.909836	0.324324	0.438276	174.88	153.568	1.14074	1	0	1	1	1	0	1	0	0	0	1	1	1	0	0	0	0	1	1	0	0	1	1	0	0	0	0	0	1	0	1	0	0
12412342	TGCAGTTTGCACTAAGACTGCGATATTCTAACAAAACTATACTTTTTCGGTTACAGATCGGAAGAGCGG	TGCAGTTTGCACTAAGACTGCGATATTCTAACAAAACTATACTTTTTCGGTTAC		0	0	999		0	0	999	0.961749	0.284091	0.406767	218.604	73.972	3.05055	1	1	0	1	1	0	1	1	1	1	0	1	1	1	1	1	1	1	1	1	0	1	1	0	0	-	1	1	0	0	1	0	-
12412341	TGCAGTTTGCACTAAGACTACGATATTCTAACAAAACTATGCTCTTTCGGTTACAGATCGGAAGAGCGG	TGCAGTTTGCACTAAGACTACGATATTCTAACAAAACTATGCTCTTTCGGTTAC		0	0	999		0	0	999	0.956284	0.5	0.5	338.545	180.192	1.90778	1	1	1	0	0	1	0	1	1	1	0	0	0	1	1	1	1	-	0	1	1	0	0	1	1	1	1	1	0	1	1	1	1
12412340	TGCAGGGTTACGAGGAAGACGACAAAGAGCCTCGTATATACGCCGGAGTACCACTGAAATTACAGATCG	TGCAGGGTTACGAGGAAGACGACAAAGAGCCTCGTATATACGCCGGAGTACCACTGAAATTAC		0	0	999		0	0	999	0.983607	0.166667	0.277778	382.747	131.017	2.9504	1	0	1	0	1	0	0	0	1	-	1	1	1	1	1	1	1	0	1	1	0	1	0	1	1	-	1	0	0	1	1	0	0
12412339	TGCAGTTAATCCGGCTGCTAGTGCTACTAGATGCATATAGTGCGTACTACGTAAGATAGCGAGGGTACT	TGCAGTTAATCCGGCTGCTAGTGCTACTAGATGCATATAGTGCGTACTACGTAAGATAGCGAGGGTACT		0	0	999		0	0	999	1	0.191257	0.309355	12.8854	12.3473	1.02768	0.942943	0	1	0	0	0	1	0	1	0	0	0	0	0	0	0	1	1	0	1	0	0	1	0	0	0	0	0	0	0	1	1	1
12412338	TGCAGGCCCCGCTAGCCGGGCAACTAAGCATAAAGCTAAATATTATTAGCAAAATAGTAGTATAGTAAA	TGCAGGCCCCGCTAGCCGGGCAACTAAGCATAAAGCTAAATATTATTAGCAAAATAGTAGTATAGTAAA		0	0	999		0	0	999	0.97541	0.280112	0.403299	64.2877	19.7713	3.42691	1	0	0	0	0	0	0	0	0	0	0	0	0	0	0	0	0	0	0	0	0	0	0	0	0	0	0	0	0	0	0	0	0
12412337	TGCAGGCCCCGCTAGCCGGGCAACTAAATATAAAGCCAAAGATTGTTAGCAAAATAGTAGTATAGCAAA	TGCAGGCCCCGCTAGCCGGGCAACTAAATATAAAGCCAAAGATTGTTAGCAAAATAGTAGTATAGCAAA		0	0	999		0	0	999	0.991803	0.057851	0.109009	104.69	30.3691	3.63131	1	0	0	0	0	0	0	0	0	0	0	0	0	0	0	0	0	0	0	0	0	0	0	0	0	0	0	0	0	0	0	0	0
12412336	TGCAGGCCCCGCTAGCCGGGCAACTAAGCATAAAGCTAAAGATTGTTAGCAAAATAGTAGTATAGTAAA	TGCAGGCCCCGCTAGCCGGGCAACTAAGCATAAAGCTAAAGATTGTTAGCAAAATAGTAGTATAGTAAA		0	0	999		0	0	999	1	0.008197	0.016259	119.125	26.308	5.0645	1	0	0	0	0	0	0	0	0	0	0	0	0	0	0	0	0	0	0	0	0	0	0	0	0	0	0	0	0	0	0	0	0
12412335	TGCAGGCCCCGCTAGCCGGGCAACCAAACATGAAGCCAAAGATTGTTAGCAAAACAGTAGTATAGCAAA	TGCAGGCCCCGCTAGCCGGGCAACCAAACATGAAGCCAAAGATTGTTAGCAAAACAGTAGTATAGCAAA		0	0	999		0	0	999	0.923497	0.286982	0.409247	194.114	114.541	1.70268	1	0	0	0	0	0	0	0	0	0	0	0	0	0	0	0	0	0	0	0	0	0	0	0	-	0	0	0	-	0	0	0	0
12412334	TGCAGGCCCCGCTAGCCGGGCAACCAAACATAAAGCTAAAGATTGTTAGCAAAACAGTAGTATAGCAAA	TGCAGGCCCCGCTAGCCGGGCAACCAAACATAAAGCTAAAGATTGTTAGCAAAACAGTAGTATAGCAAA		0	0	999		0	0	999	0.961749	0.306818	0.425362	160.327	79.4773	2.03743	1	0	1	0	0	0	0	0	1	1	0	1	1	1	1	0	1	-	0	0	1	0	1	1	1	-	0	0	0	0	0	1	-
12412333	TGCAGGCCCCGCTAGCCGGGCAACTAAACATAAAGCTAAAGATTGTTAGCAAAATAGTAGTATAGCAAA	TGCAGGCCCCGCTAGCCGGGCAACTAAACATAAAGCTAAAGATTGTTAGCAAAATAGTAGTATAGCAAA		0	0	999		0	0	999	0.972678	0.255618	0.380555	151.409	47.672	3.26777	1	1	0	1	1	1	0	0	1	1	0	1	1	1	1	1	0	1	0	1	1	0	1	0	0	0	1	1	0	1	0	1	0
12412332	TGCAGGCCCCGCTAGCCGGGTAACCAAACATAAAGCTAAAGATTGTTAGCAAAATAGTAGTATAGCAAA	TGCAGGCCCCGCTAGCCGGGTAACCAAACATAAAGCTAAAGATTGTTAGCAAAATAGTAGTATAGCAAA		0	0	999		0	0	999	0.978142	0.259777	0.384585	153.759	50.8692	3.09906	1	1	0	0	1	0	1	1	1	1	0	0	1	0	0	0	1	1	0	0	1	1	0	0	1	0	0	0	1	0	0	-	-
12412331	TGCAGGCCCCGCCAGCCGGGCAACCAAACATAAAGCTAAAGATTGTTAGTAAAACAGTAGTATAGCAAA	TGCAGGCCCCGCCAGCCGGGCAACCAAACATAAAGCTAAAGATTGTTAGTAAAACAGTAGTATAGCAAA		0	0	999		0	0	999	0.978142	0.234637	0.359165	220.629	72.1059	3.11328	1	0	1	1	0	1	0	0	0	-	1	1	0	1	1	1	0	0	1	0	1	0	0	0	0	-	0	1	0	0	0	-	-
12412330	TGCAGGCCCTGCTAGCTAGGCAACTAAACATGAAGCCAAAGATTGTTAGCAAAACAGTAGTATAGCAAA	TGCAGGCCCTGCTAGCTAGGCAACTAAACATGAAGCCAAAGATTGTTAGCAAAACAGTAGTATAGCAAA		0	0	999		0	0	999	0.948087	0.268012	0.392363	222.208	117.947	1.90072	1	1	0	0	0	1	0	0	1	0	0	0	0	0	0	1	1	0	0	0	1	1	1	1	0	1	0	0	1	1	1	1	1
12412329	TGCAGAACTATTAGTAGATAATCAAAAAATATCAAAACTAGATAAAAAGGAAATAACTAGTATAGGAAT	TGCAGAACTATTAGTAGATAATCAAAAAATATCAAAACTAGATAAAAAGGAAATAACTAGTATAGGAAT		0	0	999		0	0	999	1	0.013661	0.026949	13.7692	8.1821	1.69061	1	0	0	0	0	0	0	0	0	0	0	0	0	0	0	0	0	0	0	0	0	0	0	0	0	0	0	0	0	0	0	0	0
12412328	TGCAGAACTATTAGCAGATAATCAAAAAATTTCAAAACCAAACAAAAAAGAAATAACTAGTATAGGAAT	TGCAGAACTATTAGCAGATAATCAAAAAATTTCAAAACCAAACAAAAAAGAAATAACTAGTATAGGAAT		0	0	999		0	0	999	0.991803	0.07989	0.147015	26.25	7.76128	3.35148	1	0	0	0	0	0	0	0	0	0	0	0	0	0	0	0	0	0	0	0	0	0	0	0	0	0	0	0	0	0	0	0	0
12412327	TGCAGAACTATTAGCAGATAATCAAAAAATTTCAAAACCGAACAAAAAGGAAATGACTAGTATAGGAAT	TGCAGAACTATTAGCAGATAATCAAAAAATTTCAAAACCGAACAAAAAGGAAATGACTAGTATAGGAAT		0	0	999		0	0	999	0.997268	0.005479	0.010899	30.8	19.6306	1.56096	1	0	0	0	0	0	0	0	0	0	0	0	0	0	0	0	0	0	0	0	0	0	0	0	0	0	0	0	0	0	0	0	0
12412326	TGCAGAACTATTAGCAGATAATCAAAAAATATCAAAACTAGACAAAAAGGAAATAACTAGTATAGGAAT	TGCAGAACTATTAGCAGATAATCAAAAAATATCAAAACTAGACAAAAAGGAAATAACTAGTATAGGAAT		0	0	999		0	0	999	0.994536	0.021978	0.04299	25.8462	15.4862	1.71785	1	0	0	0	0	0	0	0	0	0	0	0	0	0	0	0	0	0	0	0	0	0	0	0	0	0	0	0	0	0	0	0	0
12412325	TGCAGAACTATTAGTAGATAATCAAAAAATATCAAAACCAGACAAAAAAGAAATAACTAGTATAGGAAT	TGCAGAACTATTAGTAGATAATCAAAAAATATCAAAACCAGACAAAAAAGAAATAACTAGTATAGGAAT		0	0	999		0	0	999	0.991803	0.057851	0.109009	39.0667	12.6989	2.98246	1	0	0	0	0	0	0	0	0	0	0	0	0	0	0	0	0	0	0	0	0	0	0	0	0	0	0	0	0	0	0	0	0
12412324	TGCAGAACTATTAGCAGATAATCAAAAAATATCAAAACCGAACAAAAAGGAAATAACTAGTATAGGAAT	TGCAGAACTATTAGCAGATAATCAAAAAATATCAAAACCGAACAAAAAGGAAATAACTAGTATAGGAAT		0	0	999		0	0	999	1	0.013661	0.026949	57.625	27.9237	2.12719	1	0	0	0	0	0	0	0	0	0	0	0	0	0	0	0	0	0	0	0	0	0	0	0	0	0	0	0	0	0	0	0	0
12412323	TGCAGAACTATTAGCAGATAATCAAAAAATATCAAAACCGGATAAAAAGGAAATAACTAGTATAGGAAT	TGCAGAACTATTAGCAGATAATCAAAAAATATCAAAACCGGATAAAAAGGAAATAACTAGTATAGGAAT		0	0	999		0	0	999	0.97541	0.07563	0.139821	54.8529	33.5218	1.74329	1	0	0	0	0	0	0	0	0	0	0	0	0	0	0	0	0	0	0	0	0	0	0	0	0	0	0	0	0	0	0	0	0
12412322	TGCAGAACTGTCAGCAGATAATCAAAAAATTTCAAAACTGAACAAAAAAGAAATAACTAGTATAGGAAT	TGCAGAACTGTCAGCAGATAATCAAAAAATTTCAAAACTGAACAAAAAAGAAATAACTAGTATAGGAAT		0	0	999		0	0	999	0.997268	0.00274	0.005464	46.6667	17.8201	2.47437	1	0	0	0	0	0	0	0	0	0	0	0	0	0	0	0	0	0	0	0	0	0	0	0	0	0	0	0	0	0	0	0	0
12412321	TGCAGAACTGTTAGCAGATAATCAAAAAATTTCAAAACCGAACAAAAAAGAAATAACTAGTATAGGAAT	TGCAGAACTGTTAGCAGATAATCAAAAAATTTCAAAACCGAACAAAAAAGAAATAACTAGTATAGGAAT		0	0	999		0	0	999	0.980874	0.114206	0.202326	98.9333	58.3715	1.75433	1	0	-	0	0	0	0	0	0	0	0	0	0	0	0	0	0	0	0	0	0	0	0	0	0	0	0	0	0	0	0	0	0
12412320	TGCAGAACTGTTAGTAGATAATCAAAAAATATCAAAACCGGACAAAAAAGAAATAACTAGTATAGGAAT	TGCAGAACTGTTAGTAGATAATCAAAAAATATCAAAACCGGACAAAAAAGAAATAACTAGTATAGGAAT		0	0	999		0	0	999	0.879781	0.841615	0.266599	134.462	81.8972	1.66848	1	0	1	1	1	1	-	0	1	1	1	1	1	1	1	1	-	1	-	-	1	-	-	1	1	-	1	1	1	1	-	1	1
12412319	TGCAGAACTGTTAGCAGATAATCAAAAAATTTCAAAACTGGATAAAAAGGAAATAACTAGTATAGGAAT	TGCAGAACTGTTAGCAGATAATCAAAAAATTTCAAAACTGGATAAAAAGGAAATAACTAGTATAGGAAT		0	0	999		0	0	999	0.961749	0.25	0.375	66.1591	23.4459	2.99649	1	1	0	1	1	1	0	1	0	1	1	0	0	1	1	1	0	0	1	0	1	-	0	0	1	0	1	0	0	0	0	0	0
12412318	TGCAGAACTGTTAGTAGATAATCAAAAAATTTCAAAACCGAATAAAAAAGAAATAACTAGTATAGGAAT	TGCAGAACTGTTAGTAGATAATCAAAAAATTTCAAAACCGAATAAAAAAGAAATAACTAGTATAGGAAT		0	0	999		0	0	999	0.942623	0.571014	0.489914	50.0547	28.0015	1.83188	1	0	1	0	0	0	0	0	1	1	0	0	0	0	0	0	1	0	0	0	0	1	1	0	0	0	0	0	1	-	1	-	0
12412317	TGCAGTTAGAGGCCGCGCGTTAGTAGGAGTCGATAACATAGACCTCGAACGATTAGTTGAGATGCTGCG	TGCAGTTAGAGGCCGCGCGTTAGTAGGAGTCGATAACATAGACCTCGAACGATTAGTTGAGATGCTGCG		0	0	999		0	0	999	0.997268	0.010959	0.021678	42.875	27.4155	1.51982	1	0	0	0	0	0	0	0	0	0	0	0	0	0	0	0	0	0	0	0	0	0	0	0	0	0	0	0	0	0	0	0	0
12412316	TGCAGGGAGCATGGGCCATATGCCAGTTCCTTCGACATCGTACCAAACACTTGATGACGTTAAGGTGCC	TGCAGGGAGCATGGGCCATATGCCAGTTCCTTCGACATCGTACCAAACACTTGATGACGTTAAGGTGCC		0	0	999		0	0	999	0.997268	0.178082	0.292738	25.3772	19.672	1.274	0.94822	0	0	0	0	0	0	0	0	0	0	0	0	0	0	0	0	0	0	0	0	0	0	0	0	0	0	0	0	0	0	0	0
12412315	TGCAGACAAAGTGGGGAAAGCAAAAGGCCCTTGCAGCAACAAACGTTAGATGAGGACGTCCTACTTTTA	TGCAGACAAAGTGGGGAAAGCAAAAGGCCCTTGCAGCAACAAACGTTAGATGAGGACGTCCTACTTTTA		0	0	999		0	0	999	0.95082	0.33908	0.44821	412.337	178.091	2.33055	1	1	0	0	0	0	1	1	1	1	0	0	1	0	0	0	0	1	0	1	0	1	0	1	0	-	0	1	1	1	1	-	0
12412314	TGCAGTTCAACATCCTGAAAGCAGATAGGGACTTTTATGTTCGCACTATGCGTGAATCTTGCGTTACAG	TGCAGTTCAACATCCTGAAAGCAGATAGGGACTTTTATGTTCGCACTATGCGTGAATCTTGCGTTACAG		0	0	999		0	0	999	0.997268	0.005479	0.010899	137	70.3164	1.89632	1	0	0	0	0	0	0	0	0	0	0	0	0	0	0	0	0	0	0	0	0	0	0	0	0	0	0	0	0	0	0	0	0
12412313	TGCAGCCCAACATCCTGAAAGCAGATGGGGACTTTTATGTTCGCACTATGCGTGAATCTTGCGTTACAG	TGCAGCCCAACATCCTGAAAGCAGATGGGGACTTTTATGTTCGCACTATGCGTGAATCTTGCGTTACAG		0	0	999		0	0	999	0.991803	0.082645	0.151629	398.795	186.182	2.15	1	0	0	0	0	0	0	0	0	0	0	0	0	0	0	0	0	0	0	0	0	0	0	0	0	0	0	0	0	0	0	0	0
12412312	TGCAGGTAGTAGTAGTAGTATTAGTTTCTGTCCTTTACAGATCGGAAGAGCGGTTCAGCAGGAATGCCG	TGCAGGTAGTAGTAGTAGTATTAGTTTCTGTCCTTTAC		0	0	999		0	0	999	0.942623	0.171014	0.283537	108.272	82.5898	1.348	1	0	0	0	0	0	0	0	0	0	0	0	0	0	0	0	0	0	0	0	0	0	0	0	0	0	0	0	0	0	0	0	0
12412311	TGCAGGTAGTAGTAGTAGTGTCGGTTTCCGTCCTTTACAGATCGGAAGAGCGGTTCAGCAGGAATGCCG	TGCAGGTAGTAGTAGTAGTGTCGGTTTCCGTCCTTTAC		0	0	999		0	0	999	0.986339	0.080332	0.147758	194	120.607	1.68978	1	0	0	0	0	0	0	0	0	0	0	0	0	0	0	0	0	0	0	0	0	0	0	0	0	0	0	0	0	0	0	0	0
12412310	TGCAGGTAGTGGTAGTAGTATTGGTTTCCGTCCTTTACAGATCGGAAGAGCGGTTCAGCAGGAATGCCG	TGCAGGTAGTGGTAGTAGTATTGGTTTCCGTCCTTTAC		0	0	999		0	0	999	0.928962	0.294118	0.415225	206.785	178.09	1.18939	0.997423	0	0	0	0	0	0	0	0	0	0	0	0	0	0	0	-	0	0	0	0	0	0	0	0	0	0	0	0	0	0	0	0
12412309	TGCAGGTAGTAGTAGTGGTTTTGGTTTCCGTCCTTTACAGATCGGAAGAGCGGTTCAGCAGGAATGCCG	TGCAGGTAGTAGTAGTGGTTTTGGTTTCCGTCCTTTAC		0	0	999		0	0	999	0.928962	0.55	0.495	295.23	213.166	1.42566	1	1	0	1	1	1	1	1	1	1	0	-	1	0	0	1	1	1	0	1	1	1	1	0	0	1	1	1	1	0	0	1	1
12412308	TGCAGGTAGTAGTAGTAGTGTTAGTTTCCGTCCTTTACAGATCGGAAGAGCGGTTCAGCAGGAATGCCG	TGCAGGTAGTAGTAGTAGTGTTAGTTTCCGTCCTTTAC		0	0	999		0	0	999	0.904372	0.719033	0.404049	446.587	296.763	1.52097	1	0	1	1	0	0	1	1	-	-	1	1	-	1	1	0	1	0	1	0	1	1	0	-	1	1	0	0	1	0	1	-	1
12412307	TGCAGCTAAGACTAAAGCATCGACTGTTACAGATCGGAAGAGCGGTTCAGCAGGAATGCCGAGACCGAT	TGCAGCTAAGACTAAAGCATCGACTGTTAC		0	0	999		0	0	999	0.92623	0.20649	0.327703	122.087	108.138	1.14185	1	0	0	0	0	-	0	0	0	0	0	0	0	0	0	-	-	-	0	0	0	0	0	0	0	0	0	0	0	0	-	-	0
12412306	TGCAGCTAAGACTAAAGTATCGACTATTACAGATCGGAAGAGCGGTTCAGCAGGAATGCCGAGACCGAT	TGCAGCTAAGACTAAAGTATCGACTATTAC		0	0	999		0	0	999	0.969945	0.43662	0.491966	190.031	107.641	1.83176	1	0	1	1	1	1	0	0	-	-	1	1	0	1	1	1	1	0	1	0	0	0	1	0	1	0	1	0	0	0	0	1	1
12412305	TGCAGCTGAGACTAAAGCATCGGCTGTTACAGATCGGAAGAGCGGTTCAGCAGGAATGCCGAGACCGAT	TGCAGCTGAGACTAAAGCATCGGCTGTTAC		0	0	999		0	0	999	0.939891	0.328488	0.441168	200.44	131.124	1.57482	1	0	1	0	0	0	1	1	0	0	0	0	0	0	-	-	1	1	1	1	0	1	-	1	1	1	1	-	1	-	1	-	1
12412304	TGCAGTCGCTATTGCTACTAATAGTAGGACTATTATATAGATAGCTTGCCTCGTAGCACCTTAGAGAAT	TGCAGTCGCTATTGCTACTAATAGTAGGACTATTATATAGATAGCTTGCCTCGTAGCACCTTAGAGAAT		0	0	999		0	0	999	0.997268	0.008219	0.016303	138.2	21.7385	6.54381	1	0	0	0	0	0	0	0	0	0	0	0	0	0	0	0	0	0	0	0	0	0	0	0	0	0	0	0	0	0	0	0	0
12412303	TGCAGTCGCTATTGCTACTAATAGTAGAACTATTATATAGATAGCTTACCTCGCGGCACCTTAGAGAAT	TGCAGTCGCTATTGCTACTAATAGTAGAACTATTATATAGATAGCTTACCTCGCGGCACCTTAGAGAAT		0	0	999		0	0	999	0.969945	0.264789	0.389351	107.935	32.6657	3.37416	1	1	0	0	0	0	1	1	0	0	1	0	0	0	0	0	1	1	1	1	1	1	1	0	1	-	0	0	1	1	1	0	-
12412302	TGCAGTCGCTATTACTACTAATAGTAGGACTATTATATAGATAGCTTGCCTCGCGGTACCTTAGAGGAT	TGCAGTCGCTATTACTACTAATAGTAGGACTATTATATAGATAGCTTGCCTCGCGGTACCTTAGAGGAT		0	0	999		0	0	999	1	0.010929	0.021619	69.8182	39.7259	1.76631	1	0	0	0	0	0	0	0	0	0	0	0	0	0	0	0	0	0	0	0	0	0	0	0	0	0	0	0	0	0	0	0	0
12412301	TGCAGTTTGAGTACGCCGCTTAGCGCATTACAGATCGGAAGAGCGGTTCAGCAGGAATGCCGAGACCGA	TGCAGTTTGAGTACGCCGCTTAGCGCATTAC		0	0	999		0	0	999	0.920765	0.326409	0.439733	405.467	266.052	1.54451	1	1	0	0	1	0	1	0	1	-	0	1	-	1	1	0	1	0	1	0	1	1	1	1	1	1	0	0	1	1	1	0	1
12412300	TGCAGTTTGAGCACGCCGCTTAGCGTATTACAGATCGGAAGAGCGGTTCAGCAGGAATGCCGAGACCGA	TGCAGTTTGAGCACGCCGCTTAGCGTATTAC		0	0	999		0	0	999	0.784153	0.763066	0.361592	426.323	291.872	1.48308	1	-	1	1	1	-	0	1	-	-	0	1	1	-	-	0	-	0	0	0	-	1	1	0	1	-	1	1	-	-	1	-	1
12412299	TGCAGACGCTAAAACACCGTATTACAGATCGGAAGAGCGGTTCAGCAGGAATGCCGAGACCGATCTCGT	TGCAGACGCTAAAACACCGTATTAC		0	0	999		0	0	999	0.986339	0.077562	0.143093	93.925	55.5754	1.91518	1	0	0	0	0	0	0	0	0	0	0	0	0	0	0	0	0	0	0	0	0	0	0	0	0	0	0	0	0	0	0	0	0
12412298	TGCAGATGCCGAAACACCGTGTTACAGATCGGAAGAGCGGTTCAGCAGGAATGCCGAGACCGATCTCGT	TGCAGATGCCGAAACACCGTGTTAC		0	0	999		0	0	999	0.871585	0.347962	0.453769	158.405	147.541	1.09532	1	1	-	-	1	1	1	1	1	-	1	0	1	1	1	0	0	1	1	1	1	1	1	0	1	1	0	1	1	1	0	1	1
12412297	TGCAGGAAGTAATTCTTCTCTCGCAAAGTCTCGGGTATAATTCGATTACGGCTGAAGCAGCGGAAGCCG	TGCAGGAAGTAATTCTTCTCTCGCAAAGTCTCGGGTATAATTCGATTACGGCTGAAGCAGCGGAAGCCG		0	0	999		0	0	999	0.997268	0.010959	0.021678	241.077	158.341	1.50929	1	0	0	0	0	0	0	0	0	0	0	0	0	0	0	0	0	0	0	0	0	0	0	0	0	0	0	0	0	0	0	0	0
12412296	TGCAGGAAATAATTCTCCTCTCGCAAAGTCTCGGGTATACTTCGATTACGGCTGAAGCAGCGGAAGCCG	TGCAGGAAATAATTCTCCTCTCGCAAAGTCTCGGGTATACTTCGATTACGGCTGAAGCAGCGGAAGCCG		0	0	999		0	0	999	0.967213	0.087571	0.159804	340.576	216.471	1.5533	1	0	0	0	0	0	0	0	0	0	0	0	0	0	0	0	0	0	0	0	0	-	0	0	0	0	0	0	-	0	0	0	0
12412295	TGCAGGAAGTAATTCTCCTCTCGCAAAGGCTCGGGTATACTTCGATTACGGCTGAAGCAGCGGAAGCCG	TGCAGGAAGTAATTCTCCTCTCGCAAAGGCTCGGGTATACTTCGATTACGGCTGAAGCAGCGGAAGCCG		0	0	999		0	0	999	0.920765	0.860534	0.24003	422.033	121.813	3.36516	1	1	1	1	1	1	1	1	1	1	1	1	1	1	1	1	1	1	1	1	1	1	1	1	1	-	1	-	1	1	1	-	-
12412294	TGCAGCTGCCTCTATATCTTTTACCATCTTCTATAGGTTGAAGGCCTCTTCTATAGTAGCCTCTACCTC	TGCAGCTGCCTCTATATCTTTTACCATCTTCTATAGGTTGAAGGCCTCTTCTATAGTAGCCTCTACCTC		0	0	999		0	0	999	0.97541	0.226891	0.350823	5.325	3.07453	1.75916	0.990566	1	0	1	1	0	1	0	0	0	0	0	-	0	0	0	1	-	1	1	0	0	1	1	0	0	-	0	0	1	1	-	0
12412293	TGCAGCTGCCTCTATATCTTTTACTATCTTCCACAGGCTGAAGGCCTCTTCTATAGCAGCCTCTACCTC	TGCAGCTGCCTCTATATCTTTTACTATCTTCCACAGGCTGAAGGCCTCTTCTATAGCAGCCTCTACCTC		0	0	999		0	0	999	0.972678	0.238764	0.363512	5.87395	3.00575	1.96137	0.996764	1	0	0	1	1	1	0	0	-	-	0	0	1	1	0	0	1	0	1	0	0	1	1	1	0	1	0	0	1	0	-	0
12412292	TGCAGCTACCTCTACATCTTTTACTATCTTCTATAGGTTGAAGGACTCCTCTATAGTAGCCTCTACTTC	TGCAGCTACCTCTACATCTTTTACTATCTTCTATAGGTTGAAGGACTCCTCTATAGTAGCCTCTACTTC		0	0	999		0	0	999	0.991803	0.060606	0.113866	28.8438	8.57361	3.2939	1	0	0	0	0	0	0	0	0	0	0	0	0	0	0	0	0	0	0	0	0	0	0	0	0	0	0	0	0	0	0	0	0
12412291	TGCAGCTGCCTCTATATCTTTTACCATCTTCTATAGGTTGAAGGACTCCTCTATAGCAGCCTCTACTTC	TGCAGCTGCCTCTATATCTTTTACCATCTTCTATAGGTTGAAGGACTCCTCTATAGCAGCCTCTACTTC		0	0	999		0	0	999	0.997268	0.021918	0.042875	31.9231	20.9302	1.50152	1	0	0	0	0	0	0	0	0	0	0	0	0	0	0	0	0	0	0	0	0	0	0	0	0	0	0	0	0	0	0	0	0
12412290	TGCAGCTGCCTCTATATCTTTCACCATCTTCCACAGGTTGAAGGCCTCTTCTATAGCAGCCTCTACCTC	TGCAGCTGCCTCTATATCTTTCACCATCTTCCACAGGTTGAAGGCCTCTTCTATAGCAGCCTCTACCTC		0	0	999		0	0	999	0.920765	0.320475	0.435541	9.17241	5.90287	1.53677	0.987179	1	0	1	1	1	0	0	1	1	0	1	1	1	1	1	-	1	0	1	1	-	1	-	-	1	1	1	0	0	1	1	-
12412289	TGCAGCGAGTCCTGGGCGCCACCACGCGCATTGGTGCCAAGAGTTGGGTTGTTCTCATCTTTACAGATC	TGCAGCGAGTCCTGGGCGCCACCACGCGCATTGGTGCCAAGAGTTGGGTTGTTCTCATCTTTAC	CBHY1635.rev CBHY Mycosphaerella fijiensis MfEST5 Minimal medium without nitrogen (L) Mycosphaerella fijiensis cDNA clone CBHY1635 3', mRNA sequence.	348	1	2.4e-22		0	0	999	0.887978	0.92	0.1472	373.519	98.3987	3.93018	1	1	-	1	1	1	1	1	1	1	1	1	1	1	-	1	1	-	1	1	1	1	1	1	-	-	1	1	1	-	1	-	1
12412288	TGCAGTTGCTTACGATTATAGTATAGCTCGTAGAAAGAAAATAGATAGTAGAGGCCTAGTTAGCAAGCT	TGCAGTTGCTTACGATTATAGTATAGCTCGTAGAAAGAAAATAGATAGTAGAGGCCTAGTTAGCAAGCT		0	0	999		0	0	999	1	0.008197	0.016259	16.5714	8.76449	1.71031	1	0	0	0	0	0	0	0	0	0	0	0	0	0	0	0	0	0	0	0	0	0	0	0	0	0	0	0	0	0	0	0	0
12412287	TGCAGTTGCCTACGATTACAGTGTAACTCGTAGAAAGAAGATAGACAGTAGAGGCCTAGTTAGCAAGCT	TGCAGTTGCCTACGATTACAGTGTAACTCGTAGAAAGAAGATAGACAGTAGAGGCCTAGTTAGCAAGCT		0	0	999		0	0	999	0.986339	0.121884	0.214056	20.6	8.24459	2.45056	1	0	0	0	0	0	0	0	0	0	0	0	0	0	0	0	0	0	0	0	0	0	0	0	0	0	0	0	0	0	0	0	0
12412286	TGCAGTTACCTACGATTATAGTATAGCTCGTAGAAAGAAGATAGACAGCAGAGGCCTAGTTAGCAAGCT	TGCAGTTACCTACGATTATAGTATAGCTCGTAGAAAGAAGATAGACAGCAGAGGCCTAGTTAGCAAGCT		0	0	999		0	0	999	1	0.005464	0.010869	25.2	15.5486	1.55849	1	0	0	0	0	0	0	0	0	0	0	0	0	0	0	0	0	0	0	0	0	0	0	0	0	0	0	0	0	0	0	0	0
12412285	TGCAGTTGCCTACGATTATAGTGTAGCTTATAGAAAGAAGATAGATAGCAGAGGCCTAGTTAGCAAGCT	TGCAGTTGCCTACGATTATAGTGTAGCTTATAGAAAGAAGATAGATAGCAGAGGCCTAGTTAGCAAGCT		0	0	999		0	0	999	1	0.005464	0.010869	30.1667	17.9296	1.69186	1	0	0	0	0	0	0	0	0	0	0	0	0	0	0	0	0	0	0	0	0	0	0	0	0	0	0	0	0	0	0	0	0
12412284	TGCAGTTACCTACGATTACAGTATAACTCGCGGAAAGAAGATAGACAGCAGAGGCCTAGTTAGCAAGCT	TGCAGTTACCTACGATTACAGTATAACTCGCGGAAAGAAGATAGACAGCAGAGGCCTAGTTAGCAAGCT		0	0	999		0	0	999	0.980874	0.144847	0.247732	30.7838	10.0623	2.88536	1	0	1	0	1	0	1	0	0	1	0	0	0	0	0	1	1	1	1	1	0	1	0	-	1	0	-	1	1	1	0	-	1
12412283	TGCAGTTACCTACAATTATAGTATAGCTCGTAGAAAGAAGATAGATAGCAGAGGCCTAGTTAGCAAGCT	TGCAGTTACCTACAATTATAGTATAGCTCGTAGAAAGAAGATAGATAGCAGAGGCCTAGTTAGCAAGCT		0	0	999		0	0	999	1	0.002732	0.00545	31	4	5.57424	1	0	0	0	0	0	0	0	0	0	0	0	0	0	0	0	0	0	0	0	0	0	0	0	0	0	0	0	0	0	0	0	0
12412282	TGCAGTTGCCTACGATTATAGTATAGCTCGTAGAAAGAAGATAGATAGCAGAGGCCTAGTTAGTAAGCT	TGCAGTTGCCTACGATTATAGTATAGCTCGTAGAAAGAAGATAGATAGCAGAGGCCTAGTTAGTAAGCT		0	0	999		0	0	999	0.994536	0.021978	0.04299	27.9286	17.7983	1.57862	1	0	0	0	0	0	0	0	0	0	0	0	0	0	0	0	0	0	0	0	0	0	0	0	0	0	0	0	0	0	0	0	0
12412281	TGCAGTTGCCTACGATCACAGTATAGCTCGTAGAAAGAAGATGGATAGCAGAGGCCTTGTTAGCAAGCT	TGCAGTTGCCTACGATCACAGTATAGCTCGTAGAAAGAAGATGGATAGCAGAGGCCTTGTTAGCAAGCT		0	0	999		0	0	999	1	0.005464	0.010869	34	18.9315	1.62849	1	0	0	0	0	0	0	0	0	0	0	0	0	0	0	0	0	0	0	0	0	0	0	0	0	0	0	0	0	0	0	0	0
12412280	TGCAGTTGCCTACAATTATAGTATAGCTCGTAGAAAGAAGATAGACAGCAGAGGCCTAGTTAGCAAGCT	TGCAGTTGCCTACAATTATAGTATAGCTCGTAGAAAGAAGATAGACAGCAGAGGCCTAGTTAGCAAGCT		0	0	999		0	0	999	0.953552	0.444126	0.493756	39.7294	15.0846	2.70269	1	0	1	0	0	0	1	1	1	-	0	1	0	1	1	1	1	0	0	0	0	0	0	-	1	0	1	0	0	1	0	-	1
12412279	TGCAGTTGCCTACGATTATAGTGTTACTCGTAGAAAGAAGATAGACAGCAGGGGCCTAGTTAGCAAGCT	TGCAGTTGCCTACGATTATAGTGTTACTCGTAGAAAGAAGATAGACAGCAGGGGCCTAGTTAGCAAGCT		0	0	999		0	0	999	0.997268	0.005479	0.010899	34.25	15.1224	2.31692	1	0	0	0	0	0	0	0	0	0	0	0	0	0	0	0	0	0	0	0	0	0	0	0	0	0	0	0	0	0	0	0	0
12412278	TGCAGTTGCCTACGATTACAGTATAGCTCGTAGAAAGAAGATGGACAGTAGAGGCCTAGTTAGCAAGCT	TGCAGTTGCCTACGATTACAGTATAGCTCGTAGAAAGAAGATGGACAGTAGAGGCCTAGTTAGCAAGCT		0	0	999		0	0	999	0.959016	0.259259	0.384088	45.0803	12.7612	3.40819	1	1	0	0	1	1	1	1	1	1	0	0	1	0	0	1	1	1	0	1	1	-	0	1	1	-	1	1	0	0	0	-	-
12412277	TGCAGTTGCCTACGATTATAGTGTGGCTCGTAGAAAGAAGATAGATAGTAGAGGCCTAGTTAGCAAGCT	TGCAGTTGCCTACGATTATAGTGTGGCTCGTAGAAAGAAGATAGATAGTAGAGGCCTAGTTAGCAAGCT		0	0	999		0	0	999	0.994536	0.043956	0.084048	55.0909	15.8857	3.54975	1	0	0	0	0	0	0	0	0	0	0	0	0	0	0	0	0	0	0	0	0	0	0	0	0	0	0	0	0	0	0	0	0
12412276	TGCAGTTGCCTACGATTACAGTGTAACTCGCGGAAAGAAGATAGACAGTAGAGGCCTAGTTGGCAAGCT	TGCAGTTGCCTACGATTACAGTGTAACTCGCGGAAAGAAGATAGACAGTAGAGGCCTAGTTGGCAAGCT		0	0	999		0	0	999	0.997268	0.093151	0.168947	56.6383	27.5198	2.05223	1	0	0	0	0	0	0	0	0	0	0	0	0	0	0	0	0	0	0	0	0	0	0	0	0	0	0	0	0	0	0	0	0
12412275	TGCAGTTGCCTACGATTATAGTGTAGCTCGTAGAAAGAAGATAGACAGCAGAGGCCTAGTTAGCAAGCT	TGCAGTTGCCTACGATTATAGTGTAGCTCGTAGAAAGAAGATAGACAGCAGAGGCCTAGTTAGCAAGCT		0	0	999		0	0	999	0.986339	0.110803	0.197052	50.6191	23.9897	2.05944	1	0	0	0	0	0	0	0	0	0	0	0	0	0	0	0	0	0	0	0	0	0	0	0	0	0	0	0	0	0	0	0	0
12412274	TGCAGTTGCCTACGATTACAGTATAACTCGCGGAAAGAAGATAGATAGTAGAGGCCTAGTTAGCAAGCT	TGCAGTTGCCTACGATTACAGTATAACTCGCGGAAAGAAGATAGATAGTAGAGGCCTAGTTAGCAAGCT		0	0	999		0	0	999	0.967213	0.257062	0.381962	40.2462	11.975	3.20524	1	1	0	0	1	0	0	0	0	0	0	0	1	1	1	1	0	0	0	1	0	1	1	1	1	0	1	0	1	1	0	-	-
12412273	TGCAGTTGCCTACGATTATAGTGTAACTCGCGGAAAGAAGATAGACAGCAGAGGCCTAGTTAGTAAGCT	TGCAGTTGCCTACGATTATAGTGTAACTCGCGGAAAGAAGATAGACAGCAGAGGCCTAGTTAGTAAGCT		0	0	999		0	0	999	0.972678	0.216292	0.33902	57.8205	20.084	3.15096	1	0	0	0	0	0	0	0	0	0	0	0	0	0	0	0	0	0	0	0	0	0	0	0	0	0	0	0	0	0	0	0	0
12412272	TGCAGTTGCCTACGATTATAGTATAACTCGCGGAAAGAAGATAGACAGCAGAGGCCTAGTTAGCAAGCT	TGCAGTTGCCTACGATTATAGTATAACTCGCGGAAAGAAGATAGACAGCAGAGGCCTAGTTAGCAAGCT		0	0	999		0	0	999	0.953552	0.455587	0.496055	48.8529	28.3492	1.77719	1	0	0	0	0	0	0	0	0	0	0	0	0	0	0	0	0	0	0	0	0	-	0	0	0	0	0	0	0	0	0	0	0
12412271	TGCAGTTGCCTACGATTATAGTGTAACTCGCGGAAAGAAGATAGACAGTAGAGGCCTAGTTAGCAAGCT	TGCAGTTGCCTACGATTATAGTGTAACTCGCGGAAAGAAGATAGACAGTAGAGGCCTAGTTAGCAAGCT		0	0	999		0	0	999	0.967213	0.29096	0.412605	41.098	11.6472	3.48801	1	1	0	1	0	1	1	1	0	1	0	1	-	1	1	1	1	0	1	-	0	0	0	0	1	-	1	0	1	1	1	-	1
12412270	TGCAGTTGCCTACGATTACAGTATAACTCGCGGAAAGAAGATAGACAGTAGAGGCCTAGTTAGTAAGCT	TGCAGTTGCCTACGATTACAGTATAACTCGCGGAAAGAAGATAGACAGTAGAGGCCTAGTTAGTAAGCT		0	0	999		0	0	999	0.986339	0.108033	0.192724	39.2546	9.08789	4.21202	1	0	0	0	0	0	0	0	0	0	0	0	0	0	0	0	0	0	0	0	0	0	0	0	0	0	0	0	0	0	0	0	0
12412269	TGCAGGTAGTAGTAGTAGTATTGGTCTCCGTCCTTTATTAGAGCCGAAGGTAGGGCTATCTCTTTATAT	TGCAGGTAGTAGTAGTAGTATTGGTCTCCGTCCTTTATTAGAGCCGAAGGTAGGGCTATCTCTTTATAT		0	0	999		0	0	999	0.994536	0.024725	0.048228	10.619	5.12209	2.05461	1	0	0	0	0	0	0	0	0	0	0	0	0	0	0	0	0	0	0	0	0	0	0	0	0	0	0	0	0	0	0	0	0
12412268	TGCAGGTGGTAGTAGTGGTTTTGGTTTCCGTCCTTTATTAGAGCCGAAGGTGGGGCTATCTCTTCATAT	TGCAGGTGGTAGTAGTGGTTTTGGTTTCCGTCCTTTATTAGAGCCGAAGGTGGGGCTATCTCTTCATAT		0	0	999		0	0	999	0.97541	0.257703	0.382584	11.7556	4.67534	2.42775	1	1	0	0	1	0	0	0	1	1	0	0	1	0	0	1	1	1	1	1	1	1	1	0	0	0	1	0	0	1	-	0	1
12412267	TGCAGGTGGTGGTAGTGGTTTTGGTTTCCGTCCTTTATTAGAGCCGAAGGTAGGGCCATCTCTTTATAT	TGCAGGTGGTGGTAGTGGTTTTGGTTTCCGTCCTTTATTAGAGCCGAAGGTAGGGCCATCTCTTTATAT		0	0	999		0	0	999	0.986339	0.191136	0.309206	12.9216	9.07343	1.39871	1	1	0	0	1	0	1	1	0	0	1	0	0	0	0	0	0	1	1	0	0	0	0	0	0	0	0	1	1	0	0	0	1
12412266	TGCAGGTAGTAGTAGTAGTTTTGGTTTCCGTCCTTTATTAGAGCCGAAGGTGGGGCTATCTCTTTATAT	TGCAGGTAGTAGTAGTAGTTTTGGTTTCCGTCCTTTATTAGAGCCGAAGGTGGGGCTATCTCTTTATAT		0	0	999		0	0	999	0.959016	0.173789	0.287173	30.3016	29.1197	1.05729	1	0	-	0	0	0	0	0	0	0	0	0	0	0	0	0	0	0	0	0	0	0	0	0	0	0	0	0	1	0	0	0	0
12412265	TGCAGGTAGTAGTAGTAGTTGTGGTTTCCGTCCTTTATTAGAGCCGAAGGTAGGGCCATCTCTTTATAT	TGCAGGTAGTAGTAGTAGTTGTGGTTTCCGTCCTTTATTAGAGCCGAAGGTAGGGCCATCTCTTTATAT		0	0	999		0	0	999	0.997268	0.046575	0.088812	42.4348	18.1415	2.32044	1	0	0	0	0	0	0	0	0	0	0	0	0	0	0	0	0	0	0	0	0	0	0	0	0	0	0	0	0	0	0	0	0
12412264	TGCAGGTAGTAGTAGTGGTTTTGGTTTCCGTCCTTTATTAGAGCCGAAGGTGGGGCCATCTCTTTATAT	TGCAGGTAGTAGTAGTGGTTTTGGTTTCCGTCCTTTATTAGAGCCGAAGGTGGGGCCATCTCTTTATAT		0	0	999		0	0	999	0.934426	0.511696	0.499726	43.3908	32.3817	1.34835	1	1	0	1	1	1	1	1	1	1	1	1	1	1	1	1	1	1	1	1	1	1	1	1	1	1	1	1	1	1	1	1	1
12412263	TGCAGGCAGTAGTAGTAGTATTAGTTTCCGTCCTTTATTAGAGCCGAAGGTAGGGCCATCTCTTTATAT	TGCAGGCAGTAGTAGTAGTATTAGTTTCCGTCCTTTATTAGAGCCGAAGGTAGGGCCATCTCTTTATAT		0	0	999		0	0	999	0.97541	0.12605	0.220323	71.8267	26.5648	2.74641	1	0	0	0	0	0	0	0	0	0	0	0	0	0	0	0	0	0	0	0	0	0	0	0	0	0	0	0	0	0	0	0	0
12412262	TGCAGGTAGTAGTAGTGGTTTTGGTTTCCGTCCTTTATTAGAGCCGAAGGTAGAGCTATCTCTTTATAT	TGCAGGTAGTAGTAGTGGTTTTGGTTTCCGTCCTTTATTAGAGCCGAAGGTAGAGCTATCTCTTTATAT		0	0	999		0	0	999	0.956284	0.28	0.4032	66.8377	31.4134	2.13763	1	1	0	1	1	0	1	1	1	1	0	1	1	1	1	1	1	1	1	1	-	1	1	0	-	-	1	1	0	0	1	0	-
12412261	TGCAGGTAGTGGTAGTAGTGTTAGTTTCCGTCCTTTATTAGAGCCGAAGGTAGGGCTATCTCTTTATAT	TGCAGGTAGTGGTAGTAGTGTTAGTTTCCGTCCTTTATTAGAGCCGAAGGTAGGGCTATCTCTTTATAT		0	0	999		0	0	999	0.986339	0.155125	0.262122	80.2444	49.9694	1.60574	1	0	1	0	0	1	0	0	0	1	0	-	1	0	0	1	0	0	0	0	1	0	0	0	1	0	0	0	0	0	0	1	0
12412260	TGCAGGTAGTAGTAGTAGTGTTGGTTTCCGTCCTTTATTAGAGCCGAAGGTAGGGCTATCTCTTTATAT	TGCAGGTAGTAGTAGTAGTGTTGGTTTCCGTCCTTTATTAGAGCCGAAGGTAGGGCTATCTCTTTATAT		0	0	999		0	0	999	0.896175	0.737805	0.386898	96.2995	58.5651	1.68348	1	0	1	1	0	1	-	0	-	-	1	1	-	1	1	1	1	-	1	0	1	0	1	1	1	-	0	1	0	1	0	1	1
12412259	TGCAGCTCGCAGGGTCTAGTCTATAATCGTATACTCGGCTTTCATCCATCCTTTGTTTATCTTTAGTTT	TGCAGCTCGCAGGGTCTAGTCTATAATCGTATACTCGGCTTTCATCCATCCTTTGTTTATCTTTAGTTT		0	0	999		0	0	999	0.997268	0.076712	0.141655	193.737	58.642	3.41091	1	0	0	0	0	0	0	0	0	0	0	0	0	0	0	0	0	0	0	0	0	0	0	0	0	0	0	0	0	0	0	0	0
12412258	TGCAGCTCGCAGGGTCCAGTCCATGATCGTATACTCGGCTTTTATCCATCCTTTGTTTGTCTTTGGTTT	TGCAGCTCGCAGGGTCCAGTCCATGATCGTATACTCGGCTTTTATCCATCCTTTGTTTGTCTTTGGTTT		0	0	999		0	0	999	0.997268	0.008219	0.016303	204.7	79.9688	2.38722	1	0	0	0	0	0	0	0	0	0	0	0	0	0	0	0	0	0	0	0	0	0	0	0	0	0	0	0	0	0	0	0	0
12412257	TGCAGCTCGCAGGGTCTAGTCCATGATCGTATACTCGGCTTTCATCTATCCTTTGTTTATCTTTAGTTT	TGCAGCTCGCAGGGTCTAGTCCATGATCGTATACTCGGCTTTCATCTATCCTTTGTTTATCTTTAGTTT		0	0	999		0	0	999	0.997268	0.043836	0.083828	332.65	85.3125	3.96747	1	0	0	0	0	0	0	0	0	0	0	0	0	0	0	0	0	0	0	0	0	0	0	0	0	0	0	0	0	0	0	0	0
12412256	TGCAGGTCCGGTGAAGGATTGTGTCAGGCCGCAGTAGCCTTTTGAGATCCAGAACGGTGACTTACAGAT	TGCAGGTCCGGTGAAGGATTGTGTCAGGCCGCAGTAGCCTTTTGAGATCCAGAACGGTGACTTAC		0	0	999		0	0	999	0.915301	0.928358	0.133018	373.316	87.3785	4.18733	1	1	1	1	1	1	1	1	1	1	1	1	1	1	1	1	1	1	1	1	1	1	1	1	1	-	1	1	1	1	1	-	-
12412255	TGCAGCAGAAATATGCCCGGACTTGAGAGCTTGAATAAGCGCTTCTTCCTCAACAACTTCGCCTCGAGA	TGCAGCAGAAATATGCCCGGACTTGAGAGCTTGAATAAGCGCTTCTTCCTCAACAACTTCGCCTCGAGA		0	0	999		0	0	999	0.997268	0.005479	0.010899	282.75	191.211	1.61289	1	0	0	0	0	0	0	0	0	0	0	0	0	0	0	0	0	0	0	0	0	0	0	0	0	0	0	0	0	0	0	0	0
12412254	TGCAGCAGCAATATGCCCGGACCTGAGAGCTTCAATAAGCGCTTCTTCCTCAACGACTTCGCCTCGAGA	TGCAGCAGCAATATGCCCGGACCTGAGAGCTTCAATAAGCGCTTCTTCCTCAACGACTTCGCCTCGAGA		0	0	999		0	0	999	1	0.013661	0.026949	333.462	155.663	2.09397	1	0	0	0	0	0	0	0	0	0	0	0	0	0	0	0	0	0	0	0	0	0	0	0	0	0	0	0	0	0	0	0	0
12412253	TGCAGCTCTCAACCTGTCTACAACTTTCTTCTCCTTTGCTGTTCACTCCCTATCACTCTCTTGTTCACA	TGCAGCTCTCAACCTGTCTACAACTTTCTTCTCCTTTGCTGTTCACTCCCTATCACTCTCTTGTTCACA		0	0	999		0	0	999	0.923497	0.316568	0.432705	327.164	232.916	1.40072	1	1	0	1	1	0	0	0	0	-	0	0	1	1	1	1	0	-	0	1	-	1	1	0	1	0	1	1	1	1	1	0	1
12412252	TGCAGTTAGTATTATTAGCTATTGCGTATACTCCTTACAGATCGGAAGAGCGGTTCAGCAGGAATGCCG	TGCAGTTAGTATTATTAGCTATTGCGTATACTCCTTAC		0	0	999		0	0	999	0.939891	0.619186	0.471589	149.546	117.541	1.31372	1	1	0	1	1	1	1	0	1	1	0	1	1	1	1	1	1	1	1	1	1	0	1	1	1	1	1	1	0	1	0	1	1
12412251	TGCAGTTGGCATTATTGGCTATTGCGTATACTCCTTACAGATCGGAAGAGCGGTTCAGCAGGAATGCCG	TGCAGTTGGCATTATTGGCTATTGCGTATACTCCTTAC		0	0	999		0	0	999	0.882514	0.331269	0.44306	134.659	109.984	1.23889	1	1	0	0	1	0	1	1	1	1	0	1	1	1	1	1	-	1	1	1	0	1	1	0	-	1	1	1	0	1	1	0	1
12412250	TGCAGTTGGCATTATTGGCTGTTACGTATACTCCTTACAGATCGGAAGAGCGGTTCAGCAGGAATGCCG	TGCAGTTGGCATTATTGGCTGTTACGTATACTCCTTAC		0	0	999		0	0	999	0.931694	0.624633	0.468933	269.609	183.521	1.51374	1	1	0	-	1	-	0	0	1	1	1	1	1	0	0	1	1	-	1	-	1	1	-	1	1	0	1	0	1	1	1	1	1
12412249	TGCAGTTAGTATTATTGGCTGTTACGCATACTCCTTACAGATCGGAAGAGCGGTTCAGCAGGAATGCCG	TGCAGTTAGTATTATTGGCTGTTACGCATACTCCTTAC		0	0	999		0	0	999	0.956284	0.348571	0.454139	174.05	109.503	1.6296	1	1	0	0	0	0	1	1	1	0	1	1	1	0	0	0	1	1	1	1	0	1	1	0	1	0	1	0	1	1	0	0	0
12412248	TGCAGTTAGCATTATTAGCTATTACGTATACTCCTTACAGATCGGAAGAGCGGTTCAGCAGGAATGCCG	TGCAGTTAGCATTATTAGCTATTACGTATACTCCTTAC		0	0	999		0	0	999	0.956284	0.625714	0.468392	139.179	89.2432	1.61407	1	1	1	0	1	0	1	0	1	1	1	0	0	0	0	1	1	1	1	1	0	1	0	1	1	1	1	1	1	1	1	1	1
12412247	TGCAGTACGCCTCCTCTTTTAGCAAGCGCATCAACATTGCTATACGACTATAACGCGCTCGATAACCTT	TGCAGTACGCCTCCTCTTTTAGCAAGCGCATCAACATTGCTATACGACTATAACGCGCTCGATAACCTT		0	0	999		0	0	999	1	0.008197	0.016259	14	5.54977	1.70598	1	0	0	0	0	0	0	0	0	0	0	0	0	0	0	0	0	0	0	0	0	0	0	0	0	0	0	0	0	0	0	0	0
12412246	TGCAGTGCGCCTCCTCTTCTAGCAAGCGTATCGACATTGCTATATAATTGTAACGCGCTCGATAACCTT	TGCAGTGCGCCTCCTCTTCTAGCAAGCGTATCGACATTGCTATATAATTGTAACGCGCTCGATAACCTT		0	0	999		0	0	999	0.994536	0.049451	0.09401	12.3714	3.97194	2.88887	1	0	0	0	0	0	0	0	0	0	0	0	0	0	0	0	0	0	0	0	0	0	0	0	0	0	0	0	0	0	0	0	0
12412245	TGCAGTGCGCCTCCTCTTCTAGTAAGCGTATCAACATTGCTATACGACTACAACGCGCTCGACAACCTT	TGCAGTGCGCCTCCTCTTCTAGTAAGCGTATCAACATTGCTATACGACTACAACGCGCTCGACAACCTT		0	0	999		0	0	999	0.997268	0.016438	0.032336	17.0909	7.82135	2.09105	1	0	0	0	0	0	0	0	0	0	0	0	0	0	0	0	0	0	0	0	0	0	0	0	0	0	0	0	0	0	0	0	0
12412244	TGCAGTGCGCCTCCTCTTCTAGCAAGCGCATCGACATTGCTATATAACTACAACGCGCTCGACAACCTT	TGCAGTGCGCCTCCTCTTCTAGCAAGCGCATCGACATTGCTATATAACTACAACGCGCTCGACAACCTT		0	0	999		0	0	999	1	0.010929	0.021619	19	3.55903	3.20286	1	0	0	0	0	0	0	0	0	0	0	0	0	0	0	0	0	0	0	0	0	0	0	0	0	0	0	0	0	0	0	0	0
12412243	TGCAGTGCGCCTCCTCTTCTAGCAAGCGTATCGATATTGCTATATAACTGCAACGCGCTCGATAACCTT	TGCAGTGCGCCTCCTCTTCTAGCAAGCGTATCGATATTGCTATATAACTGCAACGCGCTCGATAACCTT		0	0	999		0	0	999	0.994536	0.038462	0.073964	21.2258	10.8262	1.91115	1	0	0	0	0	0	0	0	0	0	0	0	0	0	0	0	0	0	0	0	0	0	0	0	0	0	0	0	0	0	0	0	0
12412242	TGCAGTGCGCCTCCTCTTCTAGCAAGCGTATCAATATTGCTATACGACTGCAACGCGCTCGACAACCTT	TGCAGTGCGCCTCCTCTTCTAGCAAGCGTATCAATATTGCTATACGACTGCAACGCGCTCGACAACCTT		0	0	999		0	0	999	1	0.038251	0.073576	15.625	7.59283	1.94508	1	0	0	0	0	0	0	0	0	0	0	0	0	0	0	0	0	0	0	0	0	0	0	0	0	0	0	0	0	0	0	0	0
12412241	TGCAGTGCGCCTCCTCTTCTAGCAAGCGCATCGATATTGCTATATAACTGCAACGCGCTCGACAACCTT	TGCAGTGCGCCTCCTCTTCTAGCAAGCGCATCGATATTGCTATATAACTGCAACGCGCTCGACAACCTT		0	0	999		0	0	999	0.964481	0.348442	0.45406	20.5767	8.28517	2.5612	1	0	1	1	1	1	1	0	0	0	1	0	1	1	1	1	0	0	1	1	0	0	1	0	1	0	1	-	0	0	0	-	-
12412240	TGCAGTGCGCCTCCTCTTCCAGCAAGCGCATCAACATTGCTGTACGACTGCAACGCGCTCGACAACCCT	TGCAGTGCGCCTCCTCTTCCAGCAAGCGCATCAACATTGCTGTACGACTGCAACGCGCTCGACAACCCT		0	0	999		0	0	999	0.997268	0.008219	0.016303	56	20.3552	3.21852	1	0	0	0	0	0	0	0	0	0	0	0	0	0	0	0	0	0	0	0	0	0	0	0	0	0	0	0	0	0	0	0	0
12412239	TGCAGTGCGCCTCCTCTTCTAGCAAGCGTATTACTATTGCTATACGACTGCAACGCGCTCGACAACCTT	TGCAGTGCGCCTCCTCTTCTAGCAAGCGTATTACTATTGCTATACGACTGCAACGCGCTCGACAACCTT		0	0	999		0	0	999	0.937158	0.460641	0.496902	17.8885	6.82556	2.68374	1	0	1	0	0	1	1	1	1	1	1	1	1	0	0	0	1	-	1	0	1	0	0	-	0	-	0	0	1	0	0	-	-
12412238	TGCAGTATGTACATCGACATGCATTCGGGAGCCTTCGAGAAGCGACCCTGTCATGGAAATTCTTGGATT	TGCAGTATGTACATCGACATGCATTCGGGAGCCTTCGAGAAGCGACCCTGTCATGGAAATTCTTGGATT	CBBU456.rev CBBU Mycosphaerella fijiensis MfEST4 (M) Mycosphaerella fijiensis cDNA clone CBBU456 3', mRNA sequence.	466	1	1.27e-25		0	0	999	0.953552	0.283668	0.406401	327.094	184.133	1.77223	1	1	0	1	1	1	1	1	-	1	0	0	1	1	1	0	1	0	0	0	1	1	1	0	0	0	0	0	0	0	1	-	1
12412237	TGCAGAACTCTCGTCGATATACTAGCAACTAGCGTCAACCCGAGTTCTTATAGTTCTTGCGCGAGAGGC	TGCAGAACTCTCGTCGATATACTAGCAACTAGCGTCAACCCGAGTTCTTATAGTTCTTGCGCGAGAGGC		0	0	999		0	0	999	1	0.002732	0.00545	99	9	10.9971	1	0	0	0	0	0	0	0	0	0	0	0	0	0	0	0	0	0	0	0	0	0	0	0	0	0	0	0	0	0	0	0	0
12412236	TGCAGAACTCTCGTCGATATACTAGCAACTGGCTTCAACCCGAGTTCTTATAGTTCTTGCGCGAGAGGC	TGCAGAACTCTCGTCGATATACTAGCAACTGGCTTCAACCCGAGTTCTTATAGTTCTTGCGCGAGAGGC		0	0	999		0	0	999	1	0.002732	0.00545	144.5	13.5	40.8439	1	0	0	0	0	0	0	0	0	0	0	0	0	0	0	0	0	0	0	0	0	0	0	0	0	0	0	0	0	0	0	0	0
12412235	TGCAGAACTCTCGTCGACATACCAGCAACTGGCTTCAACCCGAGTTCTTATAGTTCTTGCGCGAGAGGC	TGCAGAACTCTCGTCGACATACCAGCAACTGGCTTCAACCCGAGTTCTTATAGTTCTTGCGCGAGAGGC		0	0	999		0	0	999	0.980874	0.208914	0.330537	274.661	108.587	2.38925	1	0	0	0	0	0	0	0	0	0	0	0	0	0	0	0	0	0	0	0	0	0	0	0	0	0	0	0	0	0	0	0	0
12412234	TGCAGAACTCTCGTCGACATACCAGCAACTGGCGTCAACCCGAGTTTATATAGTTCTTGCGCGAGAGGC	TGCAGAACTCTCGTCGACATACCAGCAACTGGCGTCAACCCGAGTTTATATAGTTCTTGCGCGAGAGGC		0	0	999		0	0	999	0.997268	0.008219	0.016303	240.4	104.724	2.43905	1	0	0	0	0	0	0	0	0	0	0	0	0	0	0	0	0	0	0	0	0	0	0	0	0	0	0	0	0	0	0	0	0
12412233	TGCAGCTGCGATTTGCAATCTATAGGCAAATCAAGGAGGTAGAACGAGCGTAAATATAAACGTAGAAAA	TGCAGCTGCGATTTGCAATCTATAGGCAAATCAAGGAGGTAGAACGAGCGTAAATATAAACGTAGAAAA		0	0	999		0	0	999	0.972678	0.247191	0.372175	177.227	49.9689	3.55113	1	1	0	0	0	0	1	0	0	0	0	0	0	0	0	0	0	1	1	1	1	0	1	1	1	-	1	0	-	1	0	-	-
12412232	TGCAGCTGCGATTTGCAATCTATAGGCAAATCAAGGAGGCAGAACGAGCGTAAATATAAACGCAGAAAA	TGCAGCTGCGATTTGCAATCTATAGGCAAATCAAGGAGGCAGAACGAGCGTAAATATAAACGCAGAAAA		0	0	999		0	0	999	0.887978	0.458462	0.496549	190.174	153.223	1.23674	0.988636	1	-	1	1	1	-	-	1	1	1	1	1	1	1	1	1	1	-	-	1	1	1	1	0	1	-	1	1	1	1	1	1
12412231	TGCAGCTGCGATTTGCAATCTATAGGCAAATCAAGGAGGCAGAACGAGCGTAAATGTAAACGTAGAAAA	TGCAGCTGCGATTTGCAATCTATAGGCAAATCAAGGAGGCAGAACGAGCGTAAATGTAAACGTAGAAAA		0	0	999		0	0	999	0.871585	0.404389	0.481717	122.588	112.704	1.08713	0.960993	1	1	0	1	0	0	1	1	-	0	-	0	-	-	0	1	0	0	1	-	0	-	1	-	1	0	-	1	-	-	1	1
12412230	TGCAGCTACGATTTGTAATCTATAGGCAAATCAAGGAGGCAGAACGAGCGTAAATGTAAACGCAGAAAA	TGCAGCTACGATTTGTAATCTATAGGCAAATCAAGGAGGCAGAACGAGCGTAAATGTAAACGCAGAAAA		0	0	999		0	0	999	0.964481	0.280453	0.403598	210.068	73.608	2.85938	1	1	0	0	1	0	1	0	1	-	0	1	0	1	1	0	1	1	1	0	1	1	1	1	1	-	0	0	1	1	1	0	-
12412229	TGCAGCTACGATTTGCAATCTATAGGCAAATCAAGGAGGTAGAACGAGCGTAAATGTAAACGTAGAAAA	TGCAGCTACGATTTGCAATCTATAGGCAAATCAAGGAGGTAGAACGAGCGTAAATGTAAACGTAGAAAA		0	0	999		0	0	999	0.972678	0.264045	0.38865	165.926	41.9942	3.9608	1	1	0	1	1	0	0	0	1	-	0	0	0	1	1	1	0	0	0	0	1	1	1	1	1	0	1	1	0	1	1	0	1
12412228	TGCAGCTACGATTTATAATCTATAGGCAAATCAAGGAGGCAGAACGAGCGTAAATATAAACGCAGAAAA	TGCAGCTACGATTTATAATCTATAGGCAAATCAAGGAGGCAGAACGAGCGTAAATATAAACGCAGAAAA		0	0	999		0	0	999	0.967213	0.282486	0.405375	146.532	42.2915	3.45647	1	1	0	0	1	0	1	1	1	1	0	1	1	0	0	1	0	1	1	1	0	1	0	0	0	-	1	1	1	1	1	0	-
12412227	TGCAGTTCGCCTTAGTTACTAAGAAGGGTAGTTACAGATCGGAAGAGCGGTTCAGCAGGAATGCCGAGA	TGCAGTTCGCCTTAGTTACTAAGAAGGGTAGTTAC		0	0	999		0	0	999	0.874317	0.3125	0.429688	130.32	116.214	1.14425	1	1	-	1	0	1	1	1	-	1	0	0	-	0	0	-	-	1	0	0	1	0	1	-	-	0	0	1	1	0	0	1	1
12412226	TGCAGAAGAGGGTTGACTTTCTCATCATCCCACGTGAAGTTACAGATCGGAAGAGCGGTTCAGCAGGAA	TGCAGAAGAGGGTTGACTTTCTCATCATCCCACGTGAAGTTAC		0	0	999		0	0	999	0.994536	0.010989	0.021737	386.5	191.462	2.02426	1	0	0	0	0	0	0	0	0	0	0	0	0	0	0	0	0	0	0	0	0	0	0	0	0	0	0	0	0	0	0	0	0
12412225	TGCAGAAGAGGGTTGACTTTCTCATCATCCCACTGGAAGTTACAGATCGGAAGAGCGGTTCAGCAGGAA	TGCAGAAGAGGGTTGACTTTCTCATCATCCCACTGGAAGTTAC		0	0	999		0	0	999	0.928962	0.461765	0.497076	451.412	206.429	2.25983	1	0	1	1	1	1	1	1	0	-	0	0	0	1	1	0	1	1	0	1	1	1	0	0	0	0	1	0	1	1	1	0	1
12412224	TGCAGAGATATAGGCTTAAGACCGTCGCTCGACCTATAACTATAAGGTCCCTTAGGAAGTTACAGATCG	TGCAGAGATATAGGCTTAAGACCGTCGCTCGACCTATAACTATAAGGTCCCTTAGGAAGTTAC		0	0	999		0	0	999	1	0.002732	0.00545	10.3333	6.2361	1.64125	1	0	0	0	0	0	0	0	0	0	0	0	0	0	0	0	0	0	0	0	0	0	0	0	0	0	0	0	0	0	0	0	0
12412223	TGCAGAGATGTAGGCTTAAGACCGTCGCTCGACCCGCAACCGTAAGGTCTCTTAGGAAGTTACAGATCG	TGCAGAGATGTAGGCTTAAGACCGTCGCTCGACCCGCAACCGTAAGGTCTCTTAGGAAGTTAC		0	0	999		0	0	999	0.991803	0.090909	0.165289	57.6136	27.9555	2.00273	1	0	0	0	0	0	0	0	0	0	0	0	0	0	0	0	0	0	0	0	0	0	0	0	0	0	0	0	0	0	0	0	0
12412222	TGCAGAAATGTAGGCTAAAGATCGTCGCTCGACCCGCAACTATAAGGTCCCTTAGGAAGTTACAGATCG	TGCAGAAATGTAGGCTAAAGATCGTCGCTCGACCCGCAACTATAAGGTCCCTTAGGAAGTTAC		0	0	999		0	0	999	1	0.008197	0.016259	190.833	92.3966	1.94315	1	0	0	0	0	0	0	0	0	0	0	0	0	0	0	0	0	0	0	0	0	0	0	0	0	0	0	0	0	0	0	0	0
12412221	TGCAGAAATATAGGCTAAAGGTCGTCGCTCGACCCGCAACCGTAAGGTCTCTTAGGAAGTTACAGATCG	TGCAGAAATATAGGCTAAAGGTCGTCGCTCGACCCGCAACCGTAAGGTCTCTTAGGAAGTTAC		0	0	999		0	0	999	0.997268	0.008219	0.016303	207.429	132.634	1.58442	1	0	0	0	0	0	0	0	0	0	0	0	0	0	0	0	0	0	0	0	0	0	0	0	0	0	0	0	0	0	0	0	0
12412220	TGCAGAAATGCAGGCTAAAGATCGTCGCTCGACCCGCAACTGCAAGGTCCCTTAGGAAGTTACAGATCG	TGCAGAAATGCAGGCTAAAGATCGTCGCTCGACCCGCAACTGCAAGGTCCCTTAGGAAGTTAC		0	0	999		0	0	999	1	0.005464	0.010869	221.4	120.702	1.70604	1	0	0	0	0	0	0	0	0	0	0	0	0	0	0	0	0	0	0	0	0	0	0	0	0	0	0	0	0	0	0	0	0
12412219	TGCAGAAATGCAGGCTAAAGATCGTCGCTCGACCCGTAACCGCAAGGTCTCTTAGGAAGTTACAGATCG	TGCAGAAATGCAGGCTAAAGATCGTCGCTCGACCCGTAACCGCAAGGTCTCTTAGGAAGTTAC		0	0	999		0	0	999	0.994536	0.010989	0.021737	262.143	176.716	1.56317	1	0	0	0	0	0	0	0	0	0	0	0	0	0	0	0	0	0	0	0	0	0	0	0	0	0	0	0	0	0	0	0	0
12412218	TGCAGACACAACCTTACCTATACTACGAGCCTAAGGCACCTTTAGTCAAAACTTTGATTACAGATCGGA	TGCAGACACAACCTTACCTATACTACGAGCCTAAGGCACCTTTAGTCAAAACTTTGATTAC		0	0	999		0	0	999	0.994536	0.010989	0.021737	203.714	135.484	1.53342	1	0	0	0	0	0	0	0	0	0	0	0	0	0	0	0	0	0	0	0	0	0	0	0	0	0	0	0	0	0	0	0	0
12412217	TGCAGACACAACCTTACCTGCACTACGAGCCTAAGGCACCTTTAGTCAAAACTTTGATTACAGATCGGA	TGCAGACACAACCTTACCTGCACTACGAGCCTAAGGCACCTTTAGTCAAAACTTTGATTAC		0	0	999		0	0	999	0.95082	0.284483	0.407105	222.55	94.1998	2.3134	1	1	0	1	1	0	0	0	1	-	0	0	0	-	1	1	0	0	0	1	1	-	1	0	1	0	1	-	0	1	1	0	1
12412216	TGCAGTGCACTTCCCAATTTCCCCCTTTCTATGTCCCCTCAACCTTTACAGATCGGAAGAGCGGTTCAG	TGCAGTGCACTTCCCAATTTCCCCCTTTCTATGTCCCCTCAACCTTTAC		0	0	999		0	0	999	1	0.010929	0.021619	12.1111	3.31476	3.60962	1	0	0	0	0	0	0	0	0	0	0	0	0	0	0	0	0	0	0	0	0	0	0	0	0	0	0	0	0	0	0	0	0
12412215	TGCAGTGCGCCTCCCAATTTCCCCCTTTCTATGTCCCCTCAACCTTTACAGATCGGAAGAGCGGTTCAG	TGCAGTGCGCCTCCCAATTTCCCCCTTTCTATGTCCCCTCAACCTTTAC		0	0	999		0	0	999	1	0.010929	0.021619	24.3333	7.54247	3.21113	1	0	0	0	0	0	0	0	0	0	0	0	0	0	0	0	0	0	0	0	0	0	0	0	0	0	0	0	0	0	0	0	0
12412214	TGCAGTGTACCTCCCAATTTCCCCCTTTCTATGTCCCCTCAACCTTTACAGATCGGAAGAGCGGTTCAG	TGCAGTGTACCTCCCAATTTCCCCCTTTCTATGTCCCCTCAACCTTTAC		0	0	999		0	0	999	1	0.010929	0.021619	28.6667	9.18937	3.02535	1	0	0	0	0	0	0	0	0	0	0	0	0	0	0	0	0	0	0	0	0	0	0	0	0	0	0	0	0	0	0	0	0
12412213	TGCAGTGCAGCTCCCAATTTCCCCCTTTCTATGTCCCCTCAACCTTTACAGATCGGAAGAGCGGTTCAG	TGCAGTGCAGCTCCCAATTTCCCCCTTTCTATGTCCCCTCAACCTTTAC		0	0	999		0	0	999	1	0.010929	0.021619	27.6667	11.547	2.45345	1	0	0	0	0	0	0	0	0	0	0	0	0	0	0	0	0	0	0	0	0	0	0	0	0	0	0	0	0	0	0	0	0
12412212	TGCAGTGCACCTCCCAATTTTCCCCTTTCTATGTCCCCTCAACCTTTACAGATCGGAAGAGCGGTTCAG	TGCAGTGCACCTCCCAATTTTCCCCTTTCTATGTCCCCTCAACCTTTAC		0	0	999		0	0	999	1	0.013661	0.026949	269.333	133.164	1.99444	1	0	0	0	0	0	0	0	0	0	0	0	0	0	0	0	0	0	0	0	0	0	0	0	0	0	0	0	0	0	0	0	0
12412211	TGCAGTGCACCTCCTAATTTTCCCCTTTCTATGTGCCCTCAACCTTTACAGATCGGAAGAGCGGTTCAG	TGCAGTGCACCTCCTAATTTTCCCCTTTCTATGTGCCCTCAACCTTTAC		0	0	999		0	0	999	0.972678	0.275281	0.399003	458.604	152.309	3.14725	1	1	0	0	0	1	0	1	0	1	0	0	0	0	0	1	1	0	1	0	1	1	1	0	1	-	1	1	1	0	0	0	1
12412210	TGCAGTGCTGACCGACTTGCATCTGTGCTGGCGAAGGTGGTCCTTGGCGTCTGTCTTTACAGATCGGAA	TGCAGTGCTGACCGACTTGCATCTGTGCTGGCGAAGGTGGTCCTTGGCGTCTGTCTTTAC		0	0	999		0	0	999	0.92623	0.569322	0.490389	394.716	171.262	2.30878	1	0	1	1	1	1	0	1	1	-	1	1	1	1	1	1	1	0	0	0	0	1	0	-	0	0	0	1	1	0	1	-	1
12412209	TGCAGCCTTCGTTCGAGCGGTAGGGCGCGTAGGGGGAGAACGTGGGATCGACTACTGGTTACAGATCGG	TGCAGCCTTCGTTCGAGCGGTAGGGCGCGTAGGGGGAGAACGTGGGATCGACTACTGGTTAC		0	0	999		0	0	999	0.969945	0.422535	0.487998	368.088	107.722	3.35777	1	0	1	1	1	0	1	0	0	0	1	1	1	0	0	0	0	1	1	0	0	0	1	0	0	0	0	0	1	0	1	0	0
12412208	TGCAGTCGTGTAGCAGTGAAGACCAAGACCAAGCGCCTTCGGGCTTGAGTACACTAGAGGCCCTCACGC	TGCAGTCGTGTAGCAGTGAAGACCAAGACCAAGCGCCTTCGGGCTTGAGTACACTAGAGGCCCTCACGC		0	0	999		0	0	999	1	0.016393	0.032249	15	6.69328	2.15755	1	0	0	0	0	0	0	0	0	0	0	0	0	0	0	0	0	0	0	0	0	0	0	0	0	0	0	0	0	0	0	0	0
12412207	TGCAGTCGTATAGTAGTAAAGACTAAGACTAAGCGCCTTCGGGCTTGAGTACACTAGAGGCCCTTACGT	TGCAGTCGTATAGTAGTAAAGACTAAGACTAAGCGCCTTCGGGCTTGAGTACACTAGAGGCCCTTACGT		0	0	999		0	0	999	0.898907	0.495441	0.499958	27.6587	13.9641	1.93961	1	1	0	0	1	1	0	0	0	1	1	1	1	0	0	0	1	0	1	1	1	0	0	0	0	-	1	1	0	1	1	-	1
12412206	TGCAGTCGTGTAGCAGTAAAGACTAAGACTAATCGCCTTCGGGCTTAGGTATACTAGAGGCCCTTACGC	TGCAGTCGTGTAGCAGTAAAGACTAAGACTAATCGCCTTCGGGCTTAGGTATACTAGAGGCCCTTACGC		0	0	999		0	0	999	0.997268	0.008219	0.016303	30.8333	12.9668	2.24328	1	0	0	0	0	0	0	0	0	0	0	0	0	0	0	0	0	0	0	0	0	0	0	0	0	0	0	0	0	0	0	0	0
12412205	TGCAGTCGTATAGCAGTAAAGACTAAGACTAAGCGCCTTCGGGCTTGAGTATACTAGAGGCCCTTACGC	TGCAGTCGTATAGCAGTAAAGACTAAGACTAAGCGCCTTCGGGCTTGAGTATACTAGAGGCCCTTACGC		0	0	999		0	0	999	0.909836	0.855856	0.246733	48.0846	28.8673	1.61978	1	0	1	0	1	1	1	0	1	-	-	1	1	-	1	0	1	1	1	1	1	1	1	1	1	1	1	0	0	1	1	1	1
12412204	TGCAGTCGTATAGTAGTAAAGACCAAGACTAAGCGCCTTCGGGCTTGAGTATACTAGAGGCTCTTACGT	TGCAGTCGTATAGTAGTAAAGACCAAGACTAAGCGCCTTCGGGCTTGAGTATACTAGAGGCTCTTACGT		0	0	999		0	0	999	0.967213	0.225989	0.349836	21.5676	6.88074	3.01895	1	1	0	1	1	1	0	1	1	1	1	1	1	1	1	1	0	0	0	0	1	0	1	1	0	0	0	0	0	0	0	-	0
12412203	TGCAGTCGTATAGCAGTAAAGACTAAGACTAAGCGCCTTTAGGCTTGAGTATACTAGAGGCCCTTACGC	TGCAGTCGTATAGCAGTAAAGACTAAGACTAAGCGCCTTTAGGCTTGAGTATACTAGAGGCCCTTACGC		0	0	999		0	0	999	0.969945	0.250704	0.375703	40.6087	11.8526	3.36929	1	1	0	1	0	1	1	1	0	1	0	0	0	0	0	0	-	1	0	0	1	0	1	0	0	0	0	-	1	0	0	-	1
12412202	TGCAGGAAAGATCAATACAGCTTATTCTAGGCAAATTCAAATTAGATCTAATACTAACTAAAAAGGGAA	TGCAGGAAAGATCAATACAGCTTATTCTAGGCAAATTCAAATTAGATCTAATACTAACTAAAAAGGGAA		0	0	999		0	0	999	0.986339	0.102493	0.183976	97.7925	25.1939	4.4546	1	0	0	0	0	0	0	0	0	0	0	0	0	0	0	0	0	0	0	0	0	0	0	0	0	0	0	0	0	0	0	0	0
12412201	TGCAGGAAAGATCAATACAGCTTATTCTAAGTAAATTCAAATTAGACCTAATGCTAACTAAAAAGGGAA	TGCAGGAAAGATCAATACAGCTTATTCTAAGTAAATTCAAATTAGACCTAATGCTAACTAAAAAGGGAA		0	0	999		0	0	999	1	0.002732	0.00545	99	13.4412	16.069	1	0	0	0	0	0	0	0	0	0	0	0	0	0	0	0	0	0	0	0	0	0	0	0	0	0	0	0	0	0	0	0	0
12412200	TGCAGGAAAGGTCAATACAGCTTATTCTAGGCAAATTCAAGTTAGACCTAATACTAACTAAAAAGGGAA	TGCAGGAAAGGTCAATACAGCTTATTCTAGGCAAATTCAAGTTAGACCTAATACTAACTAAAAAGGGAA		0	0	999		0	0	999	0.991803	0.088154	0.160766	116.778	27.8647	4.46195	1	0	0	0	0	0	0	0	0	0	0	0	0	0	0	0	0	0	0	0	0	0	0	0	0	0	0	0	0	0	0	0	0
12412199	TGCAGGAAAGATCAACACAGCTTATTCTAGGTAAATTCAAATTAGACCTAATGCTAACTAAAAAGGGAA	TGCAGGAAAGATCAACACAGCTTATTCTAGGTAAATTCAAATTAGACCTAATGCTAACTAAAAAGGGAA		0	0	999		0	0	999	0.953552	0.441261	0.493099	146.461	85.4389	1.77278	1	0	1	0	1	0	1	0	1	1	0	0	0	0	0	1	1	1	1	1	0	1	0	1	1	0	1	1	1	1	0	-	1
12412198	TGCAGGAAAGATCAATATAGCTTATTCTAGGCAAATTCAAATTAGACCCAATGCTAACTAAAAAGGGAA	TGCAGGAAAGATCAATATAGCTTATTCTAGGCAAATTCAAATTAGACCCAATGCTAACTAAAAAGGGAA		0	0	999		0	0	999	0.934426	0.611111	0.475309	181.567	86.9665	2.13727	1	0	1	1	1	1	1	1	-	-	1	1	0	1	1	1	1	0	0	1	0	1	1	1	1	-	1	-	1	1	0	-	1
12412197	TGCAGGAAAGATCAATACAGCTTATTCTAGGCAAATTCAAATCAGATCCAATGCTAACTAAAAAGGGAA	TGCAGGAAAGATCAATACAGCTTATTCTAGGCAAATTCAAATCAGATCCAATGCTAACTAAAAAGGGAA		0	0	999		0	0	999	0.997268	0.00274	0.005464	160	51.0751	5.74506	1	0	0	0	0	0	0	0	0	0	0	0	0	0	0	0	0	0	0	0	0	0	0	0	0	0	0	0	0	0	0	0	0
12412196	TGCAGCGCTCTCTTGCCCCATTTGTGGCCAATTTTACAGATCGGAAGAGCGGTTCAGCAGGAATGCCGA	TGCAGCGCTCTCTTGCCCCATTTGTGGCCAATTTTAC		0	0	999		0	0	999	0.945355	0.369942	0.46617	545.962	254.73	2.201	1	1	0	0	0	0	1	1	0	0	1	0	1	0	0	0	1	1	1	1	0	1	1	0	1	-	0	0	1	1	1	0	-
12412195	TGCAGATACAACCTTACCTATACTATAAGCCTAAGGCACCTTTAATTACAGATCGGAAGAGCGGTTCAG	TGCAGATACAACCTTACCTATACTATAAGCCTAAGGCACCTTTAATTAC		0	0	999		0	0	999	0.994536	0.082418	0.15125	26.975	14.6159	1.90987	1	0	0	0	0	0	0	0	0	0	0	0	0	0	0	0	0	0	0	0	0	0	0	0	0	0	0	0	0	0	0	0	0
12412194	TGCAGATATAACCTTACCTGCACTACGAGCCTAAGGCACCTTTAATTACAGATCGGAAGAGCGGTTCAG	TGCAGATATAACCTTACCTGCACTACGAGCCTAAGGCACCTTTAATTAC		0	0	999		0	0	999	0.991803	0.090909	0.165289	35.8333	20.0482	1.74703	1	0	0	0	0	0	0	0	0	0	0	0	0	0	0	0	0	0	0	0	0	0	0	0	0	0	0	0	0	0	0	0	0
12412193	TGCAGACACAACCTTACCTACACTACGAGCCTAAGGCACCCTTAATTACAGATCGGAAGAGCGGTTCAG	TGCAGACACAACCTTACCTACACTACGAGCCTAAGGCACCCTTAATTAC		0	0	999		0	0	999	0.920765	0.777448	0.346045	123.866	92.5427	1.32052	1	1	1	1	1	1	1	1	1	-	1	1	1	1	1	1	1	0	1	1	0	1	1	1	1	0	1	1	1	1	1	-	1
12412192	TGCAGACACAACCTTACCTGCATTACGAGCCTAAGGCACCCTTAATTACAGATCGGAAGAGCGGTTCAG	TGCAGACACAACCTTACCTGCATTACGAGCCTAAGGCACCCTTAATTAC		0	0	999		0	0	999	0.997268	0.049315	0.093766	90.4667	44.1292	2.20735	1	0	0	0	0	0	0	0	0	0	0	0	0	0	0	0	0	0	0	0	0	0	0	0	0	0	0	0	0	0	0	0	0
12412191	TGCAGATATAACCTTACCTATACTACGAGCCTAAGGCACCTTTAATTACAGATCGGAAGAGCGGTTCAG	TGCAGATATAACCTTACCTATACTACGAGCCTAAGGCACCTTTAATTAC		0	0	999		0	0	999	0.95082	0.454023	0.495772	17.1177	14.5138	1.18686	0.96633	0	1	0	0	0	1	1	0	1	0	0	0	0	0	0	1	-	0	1	0	1	0	1	1	1	1	0	1	0	0	0	-
12412190	TGCAGATACAACCTTACCTATACTACGAGCCTAAGGCACCCTTAATTACAGATCGGAAGAGCGGTTCAG	TGCAGATACAACCTTACCTATACTACGAGCCTAAGGCACCCTTAATTAC		0	0	999		0	0	999	0.86612	0.687697	0.42954	65.2796	54.4312	1.19759	0.996124	1	1	1	1	1	1	1	1	1	1	-	-	1	-	1	1	0	1	-	1	1	1	1	1	1	1	-	1	0	1	0	1
12412189	TGCAGTTTGTACTAAGACTGCGATATTCTAACAAAAACTATACTCTTTCGGTTAGATACGTAGTCGGCG	TGCAGTTTGTACTAAGACTGCGATATTCTAACAAAAACTATACTCTTTCGGTTAGATACGTAGTCGGCG		0	0	999		0	0	999	0.994536	0.049451	0.09401	34.4091	10.201	2.91044	1	0	0	0	0	0	0	0	0	0	0	0	0	0	0	0	0	0	0	0	0	0	0	0	0	0	0	0	0	0	0	0	0
12412188	TGCAGTTTGTACTAAGACTGCGATGTTCTAATAACAACTATGCTCTTTCGGTTGAATGCGTAGTCGGCG	TGCAGTTTGTACTAAGACTGCGATGTTCTAATAACAACTATGCTCTTTCGGTTGAATGCGTAGTCGGCG		0	0	999		0	0	999	0.980874	0.153203	0.259464	32.2921	13.2828	2.39379	1	1	0	0	0	0	0	0	0	0	0	0	0	0	0	0	0	0	0	0	0	0	0	0	0	0	0	0	0	1	0	1	-
12412187	TGCAGTTTGCACTAAGACTGCGATGTTCTAACAATAACTATACTCTTTCGGTTGAATGCGCAGTCGGCG	TGCAGTTTGCACTAAGACTGCGATGTTCTAACAATAACTATACTCTTTCGGTTGAATGCGCAGTCGGCG		0	0	999		0	0	999	1	0.027322	0.053152	46	9.29157	3.33816	1	0	0	0	0	0	0	0	0	0	0	0	0	0	0	0	0	0	0	0	0	0	0	0	0	0	0	0	0	0	0	0	0
12412186	TGCAGTTTGTACTAAGACTGCGATGTTCTAACAACAACTATGCTCTTTCGGTTGAATGCGCAGTCGGCG	TGCAGTTTGTACTAAGACTGCGATGTTCTAACAACAACTATGCTCTTTCGGTTGAATGCGCAGTCGGCG		0	0	999		0	0	999	0.986339	0.116343	0.205615	30.5	14.9069	1.99966	1	0	0	0	0	1	0	0	-	1	1	0	1	1	1	1	1	0	0	1	1	1	1	1	0	1	0	0	0	0	0	0	0
12412185	TGCAGTTATTTATGCATTACGTAATGAATAAATAACATGTTATAATATAGAATGCCGTTATTTACAGAT	TGCAGTTATTTATGCATTACGTAATGAATAAATAACATGTTATAATATAGAATGCCGTTATTTAC		0	0	999		0	0	999	0.986339	0.108033	0.192724	30.3818	12.7	2.62219	1	0	0	0	0	0	0	0	0	0	0	0	0	0	0	0	0	0	0	0	0	0	0	0	0	0	0	0	0	0	0	0	0
12412184	TGCAGTTATTTATGTATTACGTAATAAATAAATGACATGTTATAATATGGAATGCCGTCATTTACAGAT	TGCAGTTATTTATGTATTACGTAATAAATAAATGACATGTTATAATATGGAATGCCGTCATTTAC		0	0	999		0	0	999	1	0.002732	0.00545	44	5	13.9879	1	0	0	0	0	0	0	0	0	0	0	0	0	0	0	0	0	0	0	0	0	0	0	0	0	0	0	0	0	0	0	0	0
12412183	TGCAGTTATTTATGCATCACGTAATGAATAAATGACATGTCATAATATAGAATGCCGTCATTTACAGAT	TGCAGTTATTTATGCATCACGTAATGAATAAATGACATGTCATAATATAGAATGCCGTCATTTAC		0	0	999		0	0	999	0.994536	0.010989	0.021737	68.8571	20.6704	3.42823	1	0	0	0	0	0	0	0	0	0	0	0	0	0	0	0	0	0	0	0	0	0	0	0	0	0	0	0	0	0	0	0	0
12412182	TGCAGTTATTTATGTATTACGTGATGAATAAATGACATGTTATAATATGGAATGCCGTCATTTACAGAT	TGCAGTTATTTATGTATTACGTGATGAATAAATGACATGTTATAATATGGAATGCCGTCATTTAC		0	0	999		0	0	999	1	0.005464	0.010869	63.3333	18.8739	3.63323	1	0	0	0	0	0	0	0	0	0	0	0	0	0	0	0	0	0	0	0	0	0	0	0	0	0	0	0	0	0	0	0	0
12412181	TGCAGTTATTTATGCATTACGTAATGAATAAATGACATGTCATAATATGGAATGCCGTTATTTACAGAT	TGCAGTTATTTATGCATTACGTAATGAATAAATGACATGTCATAATATGGAATGCCGTTATTTAC		0	0	999		0	0	999	0.994536	0.046703	0.089044	109.269	44.5642	2.43997	1	0	0	0	0	0	0	0	0	0	0	0	0	0	0	0	0	0	0	0	0	0	0	0	0	0	0	0	0	0	0	0	0
12412180	TGCAGTTATTTATACATCACGTGATGAATAAATAACATGTCATAATATGGAATGCCGTCATTTACAGAT	TGCAGTTATTTATACATCACGTGATGAATAAATAACATGTCATAATATGGAATGCCGTCATTTAC		0	0	999		0	0	999	0.991803	0.115702	0.204631	145.931	50.6475	3.12452	1	0	0	0	0	0	0	0	0	0	0	0	0	0	0	0	0	0	0	0	0	0	0	0	0	0	0	0	0	0	0	0	0
12412179	TGCAGTTATTTATGCATCACGTGATGAATAAATGACATGTCATAATATGGAATGCCGTCATTTACAGAT	TGCAGTTATTTATGCATCACGTGATGAATAAATGACATGTCATAATATGGAATGCCGTCATTTAC		0	0	999		0	0	999	0.95082	0.525862	0.498662	277.278	121.876	2.31706	1	0	1	0	0	1	0	0	-	0	1	0	0	0	0	0	0	0	0	0	1	-	0	1	1	0	0	0	1	1	0	1	-
12412178	TGCAGTGCGCCTCGTGCAGCCCATCCGTGTTCCTCATGTCATCTTGGTGCAGCGTGGTGAGACCGTCCG	TGCAGTGCGCCTCGTGCAGCCCATCCGTGTTCCTCATGTCATCTTGGTGCAGCGTGGTGAGACCGTCCG		0	0	999		0	0	999	0.964481	0.405099	0.481988	7.55856	3.51876	2.10217	1	1	0	0	0	1	1	0	1	-	1	0	0	1	1	1	1	1	1	1	0	0	0	1	0	1	0	0	1	1	0	1	-
12412177	TGCAGTGCGCCTCGTGCAGCCCATCCGTGATTCTCATGTCATCTTGGTGCAGCGTGGTGAGACCGTCCG	TGCAGTGCGCCTCGTGCAGCCCATCCGTGATTCTCATGTCATCTTGGTGCAGCGTGGTGAGACCGTCCG		0	0	999		0	0	999	0.942623	0.368116	0.465213	6.44175	3.15367	2.00681	0.956667	1	0	0	0	1	1	0	1	1	1	0	0	1	1	1	1	1	1	1	0	0	0	1	0	0	0	0	1	1	0	1	-
12412176	TGCAGTCCACTTAGTATGCCGCCTTATATAGAAGGTTATAAGGGACAAGTTCACCCCGCTAGCCGGTAA	TGCAGTCCACTTAGTATGCCGCCTTATATAGAAGGTTATAAGGGACAAGTTCACCCCGCTAGCCGGTAA		0	0	999		0	0	999	0.959016	0.233618	0.358082	7.26829	2.72917	2.65536	1	1	0	0	0	1	0	0	0	0	0	0	0	1	1	1	1	0	0	0	1	1	1	-	0	-	0	0	1	1	1	-	1
12412175	TGCAGTCTACTTAGTATACCGCCTTATATAGAAGGTTATAAGGGACAAGTTCACCCTGCCGGCCGGTAA	TGCAGTCTACTTAGTATACCGCCTTATATAGAAGGTTATAAGGGACAAGTTCACCCTGCCGGCCGGTAA		0	0	999		0	0	999	0.997268	0.016438	0.032336	11.7	6.03407	1.93142	1	0	0	0	0	0	0	0	0	0	0	0	0	0	0	0	0	0	0	0	0	0	0	0	0	0	0	0	0	-	0	0	0
12412174	TGCAGTCTACCTAGTATACCGCCTTATACAGAAGGTTATAAGGGACAAGTTTACCCCGCCGGCTAGTAA	TGCAGTCTACCTAGTATACCGCCTTATACAGAAGGTTATAAGGGACAAGTTTACCCCGCCGGCTAGTAA		0	0	999		0	0	999	0.997268	0.076712	0.141655	12.3469	6.62571	1.79163	1	0	0	0	0	0	0	0	0	0	0	0	0	0	0	0	0	0	0	0	0	0	0	0	0	0	0	0	0	0	0	0	0
12412173	TGCAGTCTACTTAGTATGCCGCCTTATATAAAAGGTTATAAGGGACAAGTTTACCCCGCCGGCCGGTAA	TGCAGTCTACTTAGTATGCCGCCTTATATAAAAGGTTATAAGGGACAAGTTTACCCCGCCGGCCGGTAA		0	0	999		0	0	999	1	0.010929	0.021619	13.8571	7.98979	1.72199	1	0	0	0	0	0	0	0	0	0	0	0	0	0	0	0	0	0	0	0	0	0	0	0	0	0	0	0	0	0	0	0	0
12412172	TGCAGTCTACTTGGTATGCCGCCTTATATAGAAGGTTATAAGGGACAAGTTCACCCCGCCGGCCGGTAA	TGCAGTCTACTTGGTATGCCGCCTTATATAGAAGGTTATAAGGGACAAGTTCACCCCGCCGGCCGGTAA		0	0	999		0	0	999	0.969945	0.259155	0.383987	14.6294	5.11774	2.71465	1	1	0	0	1	0	1	1	1	1	0	1	1	1	1	1	0	1	1	-	0	1	1	0	0	1	1	1	0	1	1	0	-
12412171	TGCAGTCTACTTAGTATACCGCCTTGCATAGAAGGTTATAAGGGACAAGTTCACCCCGCCGGCCGGTAA	TGCAGTCTACTTAGTATACCGCCTTGCATAGAAGGTTATAAGGGACAAGTTCACCCCGCCGGCCGGTAA		0	0	999		0	0	999	0.969945	0.242254	0.367134	14.7985	5.83544	2.47404	1	1	0	0	1	0	-	1	1	0	0	1	1	1	1	0	1	1	0	1	0	1	1	1	1	0	1	1	1	1	-	0	-
12412170	TGCAGTCTACTTAGTATACCGCCTTGTATAGAAGGTTATAAGGGACAAGTTTACCCTGCCGGCCGGTAA	TGCAGTCTACTTAGTATACCGCCTTGTATAGAAGGTTATAAGGGACAAGTTTACCCTGCCGGCCGGTAA		0	0	999		0	0	999	1	0.016393	0.032249	12.25	7.84352	1.51773	1	0	0	0	0	0	0	0	0	0	0	0	0	0	0	0	0	0	0	0	0	0	0	0	0	0	0	0	0	0	0	0	0
12412169	TGCAGTCCACTTAGTATACCGCCTTATATAGAAGGTTATAAGGGACAAGTTTACCCTGCCGGCCGGTAA	TGCAGTCCACTTAGTATACCGCCTTATATAGAAGGTTATAAGGGACAAGTTTACCCTGCCGGCCGGTAA		0	0	999		0	0	999	0.964481	0.254958	0.379908	15.9185	5.1136	3.02818	1	1	0	1	1	0	0	0	1	0	0	0	0	1	1	1	0	0	0	1	1	1	1	0	1	0	1	1	0	1	1	0	1
12412168	TGCAGTCTACTTAGTATGCCGCCTTATATAGAAGGTTATAAGGGACAAGTTTACCCTGCCGGCCGGTAA	TGCAGTCTACTTAGTATGCCGCCTTATATAGAAGGTTATAAGGGACAAGTTTACCCTGCCGGCCGGTAA		0	0	999		0	0	999	0.972678	0.47191	0.498422	17.5	9.45878	1.78535	1	1	0	1	1	0	1	1	1	1	0	1	1	1	1	1	0	1	1	1	0	1	1	0	1	-	1	1	1	1	1	0	1
12412167	TGCAGTTTACTTAGTATGCCGCCTTGTATAGAAGGTTATAAGGGACAAGTTTACCCCGCCGGCCGGTAA	TGCAGTTTACTTAGTATGCCGCCTTGTATAGAAGGTTATAAGGGACAAGTTTACCCCGCCGGCCGGTAA		0	0	999		0	0	999	0.969945	0.335211	0.445689	14.1602	5.98172	2.2322	1	1	0	0	1	1	0	0	1	1	0	0	1	0	0	1	1	1	1	1	0	0	1	1	1	0	1	1	0	1	1	-	0
12412166	TGCAGTCCACTTAGTATACCGCCTTGCATAGAAGGTTATAAGGGACAAGTTTACCCCGCCGGCCGGTAA	TGCAGTCCACTTAGTATACCGCCTTGCATAGAAGGTTATAAGGGACAAGTTTACCCCGCCGGCCGGTAA		0	0	999		0	0	999	0.994536	0.085165	0.155824	21.4444	13.5205	1.52784	1	0	0	0	0	0	0	0	0	0	0	0	0	0	0	0	0	0	0	0	0	0	0	0	0	0	0	0	0	0	0	0	0
12412165	TGCAGTCCACTTAGTATGCCGCCTTATATAGAAGGTTATAAGGGACAAGTTCACCCCGCCGGCCGGTAA	TGCAGTCCACTTAGTATGCCGCCTTATATAGAAGGTTATAAGGGACAAGTTCACCCCGCCGGCCGGTAA		0	0	999		0	0	999	0.945355	0.491329	0.49985	24.5214	15.0105	1.6238	1	1	0	0	1	0	1	1	1	1	0	1	1	1	1	-	1	1	1	1	0	1	0	1	1	-	1	-	1	1	1	-	1
12412164	TGCAGTCTACTTAGTATGCCGCCTTGTATAGAAGGTTATAAGGGACAAGTTTACCCTACCGGCCGGTAA	TGCAGTCTACTTAGTATGCCGCCTTGTATAGAAGGTTATAAGGGACAAGTTTACCCTACCGGCCGGTAA		0	0	999		0	0	999	0.986339	0.138504	0.238642	13.7887	6.57763	2.00889	1	0	0	0	0	0	0	0	0	0	-	0	0	0	0	0	0	0	0	0	0	0	0	0	0	0	0	0	0	0	0	0	0
12412163	TGCAGTCTACTTAGTATACCGCCTTATATAGAAGGTTATAAGGGACAAGTTTACCCTACCAGCCGGTAA	TGCAGTCTACTTAGTATACCGCCTTATATAGAAGGTTATAAGGGACAAGTTTACCCTACCAGCCGGTAA		0	0	999		0	0	999	0.97541	0.190476	0.30839	13.3232	5.10264	2.49999	1	0	1	0	0	0	1	1	0	1	0	0	0	0	0	0	-	1	1	-	0	1	0	1	1	1	1	0	1	0	-	0	1
12412162	TGCAGTCCACTTAGTATACCGCCTTGTATAGAAGGTTATAAGGGACAAGTTCACCCCGCCGGCCGGTAA	TGCAGTCCACTTAGTATACCGCCTTGTATAGAAGGTTATAAGGGACAAGTTCACCCCGCCGGCCGGTAA		0	0	999		0	0	999	0.97541	0.235294	0.359862	23.2581	11.8573	1.87207	1	0	1	1	0	0	1	0	-	1	0	1	0	0	0	1	1	0	0	0	0	0	0	1	0	0	1	0	-	0	1	0	1
12412161	TGCAGTCTACTTAGTATGCCGCCTTATATAGAAGGTTATAAGGGACAAGTTCACCCTACCGGCCGGTAA	TGCAGTCTACTTAGTATGCCGCCTTATATAGAAGGTTATAAGGGACAAGTTCACCCTACCGGCCGGTAA		0	0	999		0	0	999	0.964481	0.331445	0.443178	13.6995	5.68791	2.39682	1	0	1	1	1	1	0	0	0	0	1	0	1	1	1	0	0	1	0	0	0	0	0	1	0	1	0	1	0	0	1	-	-
12412160	TGCAGTCTACTTAGTATGCCGCCTTATATAGAAGGTTATAAGGGACAAGTTTACCCCGCCGGCTAGTAA	TGCAGTCTACTTAGTATGCCGCCTTATATAGAAGGTTATAAGGGACAAGTTTACCCCGCCGGCTAGTAA		0	0	999		0	0	999	0.961749	0.298295	0.418631	12.6118	5.06153	2.48734	1	1	0	0	0	0	0	1	1	1	0	0	0	0	0	0	1	1	0	0	1	1	0	-	0	1	0	0	1	1	1	0	-
12412159	TGCAGGCTATAGGAGATTTACCTAGTCCTCGGGGTTCTTATTACAGATCGGAAGAGCGGTTCAGCAGGA	TGCAGGCTATAGGAGATTTACCTAGTCCTCGGGGTTCTTATTAC		0	0	999		0	0	999	0.997268	0.071233	0.132318	226.5	89.9755	2.743	1	0	0	0	0	0	0	0	0	0	0	0	0	0	0	0	0	0	0	0	0	0	0	0	0	0	0	0	0	0	0	0	0
12412158	TGCAGGCTATAGAAGGTTGACCCAATCCTCGGGGTTCTTATTACAGATCGGAAGAGCGGTTCAGCAGGA	TGCAGGCTATAGAAGGTTGACCCAATCCTCGGGGTTCTTATTAC		0	0	999		0	0	999	0.997268	0.010959	0.021678	342.727	181.68	1.81832	1	0	0	0	0	0	0	0	0	0	0	0	0	0	0	0	0	0	0	0	0	0	0	0	0	0	0	0	0	0	0	0	0
12412156	TGCAGGCTGCAGAAGGTTGACCTAATCCTCGGGGTTCTTATTACAGATCGGAAGAGCGGTTCAGCAGGA	TGCAGGCTGCAGAAGGTTGACCTAATCCTCGGGGTTCTTATTAC		0	0	999		0	0	999	0.978142	0.251397	0.376393	140.589	37.8228	3.63471	1	1	0	0	1	0	0	0	1	0	0	1	1	0	0	1	1	0	0	0	0	1	0	1	1	0	1	0	1	1	1	0	-
12412155	TGCAGTAAGTGCTATAGAAGCTGCGTTACTAATAGTAATCGCATTACAGATCGGAAGAGCGGTTCAGCA	TGCAGTAAGTGCTATAGAAGCTGCGTTACTAATAGTAATCGCATTAC		0	0	999		0	0	999	0.863388	0.838608	0.27069	676.833	375.517	1.85487	1	1	1	1	1	1	1	1	1	1	1	1	-	1	1	1	1	1	1	1	-	1	1	1	1	0	1	1	1	1	0	1	1
12412154	TGCAGTAAGCGCTATAGACGCTACGTTACTAATAGTAATCGTATTACAGATCGGAAGAGCGGTTCAGCA	TGCAGTAAGCGCTATAGACGCTACGTTACTAATAGTAATCGTATTAC		0	0	999		0	0	999	0.994536	0.032967	0.06376	326.579	154.101	2.33365	1	0	0	0	0	0	0	0	0	0	0	0	0	0	0	0	0	0	0	0	0	0	0	0	0	0	0	0	0	0	0	0	0
12412153	TGCAGATGCGAGCCTGACGTTGTGCCAACATATCGATACCGAAAACGTGAAACAACTGTCATGCCATAA	TGCAGATGCGAGCCTGACGTTGTGCCAACATATCGATACCGAAAACGTGAAACAACTGTCATGCCATAA		0	0	999		0	0	999	0.959016	0.39886	0.479542	391.322	119.181	3.21183	1	0	1	0	0	0	1	1	0	0	0	0	0	0	0	0	1	1	1	1	0	1	0	1	1	-	1	0	1	1	1	0	1
12412152	TGCAGCCAAGAATGAGGAGTTGTGCTGGGTAAATTCCGTATTAGGACACCGAGAATTACAGATCGGAAG	TGCAGCCAAGAATGAGGAGTTGTGCTGGGTAAATTCCGTATTAGGACACCGAGAATTAC		0	0	999		0	0	999	0.969945	0.292958	0.414267	559.514	183.738	3.07347	1	1	0	0	0	1	1	1	0	1	0	1	0	0	0	1	1	0	1	1	1	1	1	0	1	-	0	1	1	0	0	-	0
12412151	TGCAGTACGCACTCTCCCCGAACCGAGCGTATTACAGATCGGAAGAGCGGTTCAGCAGGAATGCCGAGA	TGCAGTACGCACTCTCCCCGAACCGAGCGTATTAC		0	0	999		0	0	999	0.991803	0.071625	0.13299	441.075	212.226	2.15517	1	0	0	0	0	0	0	0	0	0	0	0	0	0	0	0	0	0	0	0	0	0	0	0	0	0	0	0	0	0	0	0	0
12412150	TGCAGTACGTACCCTCCCCGAACCGAGCGTATTACAGATCGGAAGAGCGGTTCAGCAGGAATGCCGAGA	TGCAGTACGTACCCTCCCCGAACCGAGCGTATTAC		0	0	999		0	0	999	0.969945	0.247887	0.372878	395.508	165.447	2.44941	1	1	0	1	0	1	0	1	1	-	1	1	1	1	1	1	0	0	0	0	1	0	1	1	0	0	0	0	0	0	0	1	0
12412149	TGCAGTGCGCACCCTCCCCGAACCGAGCGTATTACAGATCGGAAGAGCGGTTCAGCAGGAATGCCGAGA	TGCAGTGCGCACCCTCCCCGAACCGAGCGTATTAC		0	0	999		0	0	999	0.898907	0.458967	0.496633	446.626	250.488	1.81158	1	0	1	1	0	-	0	0	-	-	1	1	0	1	1	0	0	0	1	0	-	0	1	0	0	0	0	0	1	1	1	-	1
12412148	TGCAGGATTGTTCGTGACAATGCCGACGAGTTATGGGGCCTTGGTCACGAGAGCTGGGATTACAGATCG	TGCAGGATTGTTCGTGACAATGCCGACGAGTTATGGGGCCTTGGTCACGAGAGCTGGGATTAC		0	0	999		0	0	999	0.931694	0.906158	0.170071	285.244	71.7302	4.01165	1	1	1	1	1	1	1	1	1	1	1	1	1	1	1	1	1	1	1	1	1	1	1	1	1	-	1	-	1	1	1	-	1
12412147	TGCAGCCATCAGTTCAAGTGACTTCGATCAAGCTCTCGTACTCTCTAGCCTGGGTATTACAGATCGGAA	TGCAGCCATCAGTTCAAGTGACTTCGATCAAGCTCTCGTACTCTCTAGCCTGGGTATTAC		0	0	999		0	0	999	0.956284	0.3	0.42	413.858	164.538	2.50891	1	1	0	0	1	0	1	0	1	-	0	1	0	1	1	0	1	0	1	0	1	1	1	1	1	1	0	0	1	1	1	0	-
12412146	TGCAGCCCCTAGTACTGTAGCTTACAGATCGGAAGAGCGGTTCAGCAGGAATGCCGAGACCGATCTCGT	TGCAGCCCCTAGTACTGTAGCTTAC		0	0	999		0	0	999	0.907104	0.328313	0.441047	99.1429	88.1384	1.15488	1	1	0	1	0	1	1	1	1	1	0	0	-	-	0	0	-	1	0	0	1	-	1	0	0	0	0	1	1	0	-	1	1
12412145	TGCAGCTACTAGTGCTATAGCTTACAGATCGGAAGAGCGGTTCAGCAGGAATGCCGAGACCGATCTCGT	TGCAGCTACTAGTGCTATAGCTTAC		0	0	999		0	0	999	0.97541	0.268908	0.393193	109.374	78.235	1.44063	1	1	0	1	1	0	1	1	1	0	0	1	1	1	1	1	1	0	1	1	0	1	1	0	0	-	1	1	0	0	1	0	1
12412144	TGCAGTATAGCTATAAGCTCGAAGGTGCTATAGGCGTAGCTATATTCGTAACTAATTGAGCTCCTTAGC	TGCAGTATAGCTATAAGCTCGAAGGTGCTATAGGCGTAGCTATATTCGTAACTAATTGAGCTCCTTAGC		0	0	999		0	0	999	0.964481	0.266289	0.390758	53.0956	19.7755	2.6692	1	1	0	0	1	0	0	0	0	-	0	0	1	1	1	1	0	0	0	1	0	1	1	1	1	0	1	0	1	1	0	-	-
12412143	TGCAGTACAGCTATAGGCTCGAAGGTGCTATAGGCGTAGCTATATTCGTAACCAATTGAGCTCCTTAGC	TGCAGTACAGCTATAGGCTCGAAGGTGCTATAGGCGTAGCTATATTCGTAACCAATTGAGCTCCTTAGC		0	0	999		0	0	999	0.997268	0.008219	0.016303	59.6667	20.3033	3.58427	1	0	0	0	0	0	0	0	0	0	0	0	0	0	0	0	0	0	0	0	0	0	0	0	0	0	0	0	0	0	0	0	0
12412142	TGCAGTGCAGCTATAAGCTCGAAGGTGCTGTAGGCGTAGCTGTGTTCGTAACCAATTGAGCTCCTTAGC	TGCAGTGCAGCTATAAGCTCGAAGGTGCTGTAGGCGTAGCTGTGTTCGTAACCAATTGAGCTCCTTAGC		0	0	999		0	0	999	0.989071	0.281768	0.40475	31.0435	17.0463	1.76905	1	1	0	0	1	1	1	1	1	1	0	0	1	0	0	1	1	1	0	1	1	1	0	1	1	1	1	1	0	0	0	1	1
12412141	TGCAGTACAGCTATAAGCTCGAAGGTGCTACAAGCGTAGCTATATTCGTAACCAATTGAGCTCCTTAGC	TGCAGTACAGCTATAAGCTCGAAGGTGCTACAAGCGTAGCTATATTCGTAACCAATTGAGCTCCTTAGC		0	0	999		0	0	999	0.997268	0.016438	0.032336	68.9	21.8607	3.03499	1	0	0	0	0	0	0	0	0	0	0	0	0	0	0	0	0	0	0	0	0	0	0	0	0	0	0	0	0	0	0	0	0
12412140	TGCAGTATAGCTATAAGCTCGAAGGTGCTATAGGCATAGCTGTGTTCGTAACCAATTGAGCTCCTTAGC	TGCAGTATAGCTATAAGCTCGAAGGTGCTATAGGCATAGCTGTGTTCGTAACCAATTGAGCTCCTTAGC		0	0	999		0	0	999	0.97541	0.176471	0.290657	63	28.9755	2.1305	1	0	1	0	1	0	1	0	0	1	0	0	0	0	0	1	1	1	1	1	0	1	0	1	1	0	1	1	1	1	0	-	1
12412139	TGCAGTATAGCTATAAGCTCGAAGGTGCTATAGGCGCGGCTGTGTTCGTAACTAATTGAGCTCCTTAGC	TGCAGTATAGCTATAAGCTCGAAGGTGCTATAGGCGCGGCTGTGTTCGTAACTAATTGAGCTCCTTAGC		0	0	999		0	0	999	0.997268	0.032877	0.063592	76.1333	20.7842	3.30138	1	0	0	0	0	0	0	0	0	0	0	0	0	0	0	0	0	0	0	0	0	0	0	0	0	0	0	0	0	0	0	0	0
12412138	TGCAGTACAGCTATAAGCTCGAAGGTGCTATAGGCGTAGCTGTATTCGTAACTAATTGAGCTCCTTAGC	TGCAGTACAGCTATAAGCTCGAAGGTGCTATAGGCGTAGCTGTATTCGTAACTAATTGAGCTCCTTAGC		0	0	999		0	0	999	0.991803	0.121212	0.213039	80.1967	40.9341	1.93735	1	0	0	0	0	0	0	0	0	0	0	0	0	0	0	0	0	0	0	0	0	0	0	0	0	0	0	0	0	0	0	0	0
12412137	TGCAGTACAGCTATAAGCTCGAAGGTGCTACAGGCGTAGCTATATTCGTAACTAATTGAGCTCCTTAGC	TGCAGTACAGCTATAAGCTCGAAGGTGCTACAGGCGTAGCTATATTCGTAACTAATTGAGCTCCTTAGC		0	0	999		0	0	999	0.967213	0.19774	0.317278	83.5563	38.8863	2.29176	1	0	0	0	0	0	0	0	0	0	0	0	0	0	0	0	0	0	0	0	0	0	0	0	0	0	0	0	0	0	0	0	-
12412136	TGCAGCACGTCGAGCAGATCGGCATCGGATGTCCTATTACAGATCGGAAGAGCGGTTCAGCAGGAATGC	TGCAGCACGTCGAGCAGATCGGCATCGGATGTCCTATTAC		0	0	999		0	0	999	0.953552	0.280802	0.403905	470.449	240.64	1.9769	1	1	0	0	1	0	0	0	1	1	0	0	1	0	0	1	1	1	1	1	1	1	1	0	0	0	1	0	1	0	1	0	1
12412135	TGCAGTACATCGAGCAGATCGGCATCGGATGTCCTATTACAGATCGGAAGAGCGGTTCAGCAGGAATGC	TGCAGTACATCGAGCAGATCGGCATCGGATGTCCTATTAC		0	0	999		0	0	999	0.879781	0.776398	0.347209	484.879	214.528	2.35023	1	0	1	1	0	1	1	1	-	-	1	1	-	1	1	0	0	0	0	0	0	0	0	1	1	-	-	1	0	1	0	1	-
12412134	TGCAGCCTCCTCCTACTGTATGCTCGTCCATTCGATCGACTCATCTCTTACAGATCGGAAGAGCGGTTC	TGCAGCCTCCTCCTACTGTATGCTCGTCCATTCGATCGACTCATCTCTTAC		0	0	999		0	0	999	0.945355	0.471098	0.498329	582.939	195.562	3.04436	1	1	0	0	1	0	1	1	1	1	0	1	1	1	1	1	0	1	1	1	0	1	1	0	0	-	1	1	1	1	1	0	-
12412133	TGCAGTCGGATAATAGTCTTAATGCGCTTACTAGAAGGGGAGGCGCACTATAGTCGAATAGTAGTTTTA	TGCAGTCGGATAATAGTCTTAATGCGCTTACTAGAAGGGGAGGCGCACTATAGTCGAATAGTAGTTTTA		0	0	999		0	0	999	1	0.002732	0.00545	11	7.07107	1.56342	1	0	0	0	0	0	0	0	0	0	0	0	0	0	0	0	0	0	0	0	0	0	0	0	0	0	0	0	0	0	0	0	0
12412132	TGCAGTCCTGGCAGACGCGGGAAGGTAGGCACTGTAGCTGTAGATGTTGAAACAGGCTGCGCGTGGTTA	TGCAGTCCTGGCAGACGCGGGAAGGTAGGCACTGTAGCTGTAGATGTTGAAACAGGCTGCGCGTGGTTA		0	0	999		0	0	999	0.972678	0.300562	0.420449	289.006	101.808	2.7364	1	1	0	0	0	0	1	1	1	0	0	0	0	0	0	1	1	0	1	1	1	1	1	0	1	0	1	0	1	1	0	0	0
12412131	TGCAGTCCTGGCAGACGCGGGAAGGTAGGCACTGTAGCTGTAGATGTTGAAAATGGCTGCGCGTGGTTG	TGCAGTCCTGGCAGACGCGGGAAGGTAGGCACTGTAGCTGTAGATGTTGAAAATGGCTGCGCGTGGTTG		0	0	999		0	0	999	0.945355	0.67052	0.441846	313.038	96.8234	3.09997	1	0	1	1	1	1	0	0	0	1	1	1	1	1	1	0	0	1	0	0	0	0	0	1	0	1	0	-	0	0	1	-	-
12412130	TGCAGATTAGCTAAAGGACTTGTTTCCGTCGGATGCCACCAATAACACTGTTACAGATCGGAAGAGCGG	TGCAGATTAGCTAAAGGACTTGTTTCCGTCGGATGCCACCAATAACACTGTTAC		0	0	999		0	0	999	0.997268	0.024658	0.048099	516.692	84.0727	8.12893	1	0	0	0	0	0	0	0	0	0	0	0	0	0	0	0	0	0	0	0	0	0	0	0	0	0	0	0	0	0	0	0	0
12412129	TGCAGATTAGCTAAAGGACCTGTGTCCGTCGGATACCACCAATAACCCTGTTACAGATCGGAAGAGCGG	TGCAGATTAGCTAAAGGACCTGTGTCCGTCGGATACCACCAATAACCCTGTTAC		0	0	999		0	0	999	0.937158	0.932945	0.125118	483.85	114.98	4.20116	1	1	1	1	1	1	1	1	1	1	1	1	1	1	1	1	1	1	1	1	1	1	1	1	1	-	1	1	1	1	1	-	1
12412128	TGCAGTTTCGATGACTTTCAGCAGACTGTGTATAATCAACTGCCTCGGTTTCTTACCTCTTACAGATCG	TGCAGTTTCGATGACTTTCAGCAGACTGTGTATAATCAACTGCCTCGGTTTCTTACCTCTTAC		0	0	999		0	0	999	0.928962	0.855882	0.246696	287.02	63.5648	4.70962	1	1	1	1	1	1	1	1	1	1	1	1	1	1	1	1	1	1	1	1	1	1	1	1	1	-	1	1	1	1	1	-	1
12412127	TGCAGTTTCGATGACTTTCAGCAGACTGTGCATAATCAACTGCCTCGTTTTCTTACCTCTTACAGATCG	TGCAGTTTCGATGACTTTCAGCAGACTGTGCATAATCAACTGCCTCGTTTTCTTACCTCTTAC		0	0	999		0	0	999	0.986339	0.088643	0.16157	281.899	150.509	1.82589	1	0	0	0	0	0	0	0	0	0	0	0	0	0	0	0	0	0	0	0	0	0	0	0	0	0	0	0	0	0	0	0	0
12412126	TGCAGTGCGCCTCCTCTTCTAGTAAGCGTATTAAGACTGTTATCCGACTATAGTGCGCCTCTTCTAGTA	TGCAGTGCGCCTCCTCTTCTAGTAAGCGTATTAAGACTGTTATCCGACTATAGTGCGCCTCTTCTAGTA		0	0	999		0	0	999	1	0.005464	0.010869	12.1667	7.90394	1.54229	1	0	0	0	0	0	0	0	0	0	0	0	0	0	0	0	0	0	0	0	0	0	0	0	0	0	0	0	0	0	0	0	0
12412125	TGCAGTGCGCCTCCTCTTCTAGCAAGCGCATTAAGACTATTATCCGACTGTAGTGCGCCTCTTCTAGCA	TGCAGTGCGCCTCCTCTTCTAGCAAGCGCATTAAGACTATTATCCGACTGTAGTGCGCCTCTTCTAGCA		0	0	999		0	0	999	1	0.002732	0.00545	19.5	3.5	7.5287	1	0	0	0	0	0	0	0	0	0	0	0	0	0	0	0	0	0	0	0	0	0	0	0	0	0	0	0	0	0	0	0	0
12412123	TGCAGCAGCTTGCTCATAAGGTCCAGCGAAGAATGCGAAACGTCGTATGGCTCTGAGCTGTTACAGATC	TGCAGCAGCTTGCTCATAAGGTCCAGCGAAGAATGCGAAACGTCGTATGGCTCTGAGCTGTTAC		0	0	999		0	0	999	0.918033	0.940476	0.111961	246.588	60.4857	4.30994	1	1	-	1	1	1	1	1	1	1	1	1	1	1	1	1	1	1	1	1	1	1	1	1	1	-	1	1	1	1	1	-	1
12412122	TGCAGACGTACTCTGTGGTAACACAATTCTTGCCTGTTGGTCAGGCTGATGTCCAACTGCGGGAGAAGT	TGCAGACGTACTCTGTGGTAACACAATTCTTGCCTGTTGGTCAGGCTGATGTCCAACTGCGGGAGAAGT		0	0	999		0	0	999	1	0.002732	0.00545	315	19.0263	11.9884	1	0	0	0	0	0	0	0	0	0	0	0	0	0	0	0	0	0	0	0	0	0	0	0	0	0	0	0	0	0	0	0	0
12412121	TGCAGACGTACTCTGTGGTAACATGATTCTTGCCTGTTGGTCAGGCTGATGTCCAACTGCGGGAGAAGT	TGCAGACGTACTCTGTGGTAACATGATTCTTGCCTGTTGGTCAGGCTGATGTCCAACTGCGGGAGAAGT		0	0	999		0	0	999	0.997268	0.008219	0.016303	357.5	171.379	2.05143	1	0	0	0	0	0	0	0	0	0	0	0	0	0	0	0	0	0	0	0	0	0	0	0	0	0	0	0	0	0	0	0	0
12412120	TGCAGACGTACTCTGTGGTAACATAATTCTTGCCTGCTGGTCAGGCTCATGTCCAACTGTGGGAGAAGT	TGCAGACGTACTCTGTGGTAACATAATTCTTGCCTGCTGGTCAGGCTCATGTCCAACTGTGGGAGAAGT		0	0	999		0	0	999	0.915301	0.877612	0.214818	400.894	97.5318	4.03642	1	1	1	1	1	1	1	1	1	1	1	1	1	1	1	1	1	1	-	1	1	1	1	1	1	-	1	-	1	1	1	-	-
12412119	TGCAGTATAAGATTGCTATAAACCTCGTAGTAAGGCAAGCGTAGAATAAGCGGCTTACCGGACTCCGCG	TGCAGTATAAGATTGCTATAAACCTCGTAGTAAGGCAAGCGTAGAATAAGCGGCTTACCGGACTCCGCG		0	0	999		0	0	999	0.994536	0.076923	0.142012	116.35	40.5497	2.72756	1	0	0	0	0	0	0	0	0	0	0	0	0	0	0	0	0	0	0	0	0	0	0	0	0	0	0	0	0	0	0	0	0
12412118	TGCAGTATAAGATTGCTATAGACCTCGTAGTAAAGCAAGCGTAGGATAAGCGGCTTACCGGACCCCGCG	TGCAGTATAAGATTGCTATAGACCTCGTAGTAAAGCAAGCGTAGGATAAGCGGCTTACCGGACCCCGCG		0	0	999		0	0	999	0.994536	0.118132	0.208353	146.049	56.8248	2.54226	1	0	0	0	0	0	0	0	0	0	0	0	0	0	0	0	0	0	0	0	0	0	0	0	0	0	0	0	0	0	0	0	0
12412117	TGCAGTACAAGATTGCTATAGACCTCGTAGTAAGGCAGGCGTAGGATAAGCGGCTTACCGGACTCCGCG	TGCAGTACAAGATTGCTATAGACCTCGTAGTAAGGCAGGCGTAGGATAAGCGGCTTACCGGACTCCGCG		0	0	999		0	0	999	0.97541	0.168067	0.279641	180.541	56.7192	3.10219	1	0	0	0	0	0	0	0	0	0	0	0	0	0	0	0	0	0	0	0	0	0	0	0	0	0	0	0	0	0	0	0	0
12412116	TGCAGTACAAGATTGCTATAGACCTCGTAGTAAGGTAAGCGTAGGATAAGCGGCTTACCGGACTCCGCG	TGCAGTACAAGATTGCTATAGACCTCGTAGTAAGGTAAGCGTAGGATAAGCGGCTTACCGGACTCCGCG		0	0	999		0	0	999	0.956284	0.348571	0.454139	267.983	150.995	1.82298	1	0	0	0	0	0	0	0	0	0	0	0	0	0	0	0	0	0	0	0	0	0	0	0	0	0	0	-	0	0	0	0	0
12412115	TGCAGTACAAGATTGCTATAGACCTCGTAGTAAGGCAAGCGTAGGATAAGCGGCTTACTAGACTCCGCG	TGCAGTACAAGATTGCTATAGACCTCGTAGTAAGGCAAGCGTAGGATAAGCGGCTTACTAGACTCCGCG		0	0	999		0	0	999	0.989071	0.099448	0.179115	209	86.8689	2.3274	1	0	0	0	0	0	0	0	0	0	0	0	0	0	0	0	0	0	0	0	0	0	0	0	0	0	0	0	0	0	0	0	0
12412114	TGCAGTACAAGATTACTATAGACCTCGTAGTAAGGCAAGCGTAGGATAAGCGGCTTACCGGACTCCGCG	TGCAGTACAAGATTACTATAGACCTCGTAGTAAGGCAAGCGTAGGATAAGCGGCTTACCGGACTCCGCG		0	0	999		0	0	999	0.948087	0.29683	0.417444	148.267	76.3014	1.91026	1	0	1	1	0	1	0	0	1	-	0	1	1	0	0	0	1	1	1	0	0	1	0	1	1	1	1	-	1	0	0	0	1
12412113	TGCAGTATAAGATTGCTATAGACCTCGCAGTAAGGCAAGCGTAGGATAAGCGGCTTACCGGACTCCGCG	TGCAGTATAAGATTGCTATAGACCTCGCAGTAAGGCAAGCGTAGGATAAGCGGCTTACCGGACTCCGCG		0	0	999		0	0	999	0.959016	0.441595	0.493178	244.357	135.478	1.83218	1	0	1	1	1	1	1	1	-	1	1	1	1	1	1	1	0	1	1	1	1	1	1	1	1	1	1	1	0	1	1	-	1
12412112	TGCAGACGAGTAGCTCTTCAGCGGTGACGCTCTCTAGTCATTACAGATCGGAAGAGCGGTTCAGCAGGA	TGCAGACGAGTAGCTCTTCAGCGGTGACGCTCTCTAGTCATTAC	CBHY6174.rev CBHY Mycosphaerella fijiensis MfEST5 Minimal medium without nitrogen (L) Mycosphaerella fijiensis cDNA clone CBHY6174 3', mRNA sequence.	150	1	6.72e-10		0	0	999	0.994536	0.027473	0.053436	499.333	302.032	1.68018	1	0	0	0	0	0	0	0	0	0	0	0	0	0	0	0	0	0	0	0	0	0	0	0	0	0	0	0	0	0	0	-	0
12412111	TGCAGGGTATGAGGCAGAGCCGGGAGAGTAGAAGCGAATTTACGGGCAAATCGGTTTACAGATCGGAAG	TGCAGGGTATGAGGCAGAGCCGGGAGAGTAGAAGCGAATTTACGGGCAAATCGGTTTAC		0	0	999		0	0	999	0.934426	0.827485	0.285507	571.866	138.057	4.05941	1	1	1	1	1	1	1	1	1	1	1	1	1	1	1	1	1	1	1	1	1	1	1	1	1	-	1	-	1	1	1	-	-
12412110	TGCAGAAGGCGGCGAGACCATCGATCAGCCGGGATCATGCCAATGTAAATAGGCGATCTTACAGATCGG	TGCAGAAGGCGGCGAGACCATCGATCAGCCGGGATCATGCCAATGTAAATAGGCGATCTTAC		0	0	999		0	0	999	0.948087	0.400576	0.48023	322.06	111.116	2.88917	1	1	0	0	0	1	1	1	1	1	0	1	1	0	0	1	0	1	0	1	1	1	0	0	0	-	1	-	0	0	0	1	-
12412109	TGCAGCCAAATGCTGGTGTTGCAGGAGCGAAGCCTCTGACCGTACCGATCGCGAAAGTGTGTTCTGCAT	TGCAGCCAAATGCTGGTGTTGCAGGAGCGAAGCCTCTGACCGTACCGATCGCGAAAGTGTGTTCTGCAT		0	0	999		0	0	999	0.978142	0.114525	0.202818	341.219	194.503	1.68183	1	0	0	0	0	0	0	0	0	0	0	0	0	0	0	0	0	0	0	0	0	0	0	0	0	0	0	0	0	0	0	0	0
12412108	TGCAGAACGTTCTACTAGTTACTCGCTATACTAAGGCCGAATGCTAGTTCGTTCCTAGGAACTCTTAGT	TGCAGAACGTTCTACTAGTTACTCGCTATACTAAGGCCGAATGCTAGTTCGTTCCTAGGAACTCTTAGT		0	0	999		0	0	999	0.997268	0.008219	0.016303	11.5556	6.97792	1.56208	1	0	0	0	0	0	0	0	0	0	0	0	0	0	0	0	0	0	0	0	0	0	0	0	0	0	0	0	0	0	0	0	0
12412107	TGCAGAACGTTCTACCAGTTACTCGCTATACTAAGGCCGAATACTAGTTCGTTCCTTGGAACTCTTAGT	TGCAGAACGTTCTACCAGTTACTCGCTATACTAAGGCCGAATACTAGTTCGTTCCTTGGAACTCTTAGT		0	0	999		0	0	999	1	0.008197	0.016259	22	12.6293	1.61104	1	0	0	0	0	0	0	0	0	0	0	0	0	0	0	0	0	0	0	0	0	0	0	0	0	0	0	0	0	0	0	0	0
12412106	TGCAGAACGTTCTACTAGTTACTCGCTATACCAAGGCCGAATGCTAGTTCGTTCCTTAGAACTCTTAGT	TGCAGAACGTTCTACTAGTTACTCGCTATACCAAGGCCGAATGCTAGTTCGTTCCTTAGAACTCTTAGT		0	0	999		0	0	999	0.994536	0.038462	0.073964	27.8	10.6283	2.54954	1	0	0	0	0	0	0	0	0	0	0	0	0	0	0	0	0	0	0	0	0	0	0	0	0	0	0	0	0	0	0	0	0
12412105	TGCAGAACGTTCTACCAGTCACTCGCTATACTAAGGCCGAATACTAGTTCGTTCCTTAGAACTCTTAGT	TGCAGAACGTTCTACCAGTCACTCGCTATACTAAGGCCGAATACTAGTTCGTTCCTTAGAACTCTTAGT		0	0	999		0	0	999	0.997268	0.008219	0.016303	41.5	5.5	7.57029	1	0	0	0	0	0	0	0	0	0	0	0	0	0	0	0	0	0	0	0	0	0	0	0	0	0	0	0	0	0	0	0	0
12412104	TGCAGAACGTTCTACTAGTTACTCGCTATACTAAGGCCGAATACTAGTTCGTTCCTTAGAACTCTTAGT	TGCAGAACGTTCTACTAGTTACTCGCTATACTAAGGCCGAATACTAGTTCGTTCCTTAGAACTCTTAGT		0	0	999		0	0	999	0.92623	0.79941	0.320707	43.0071	25.1143	1.72437	1	1	1	1	1	1	1	1	1	-	1	1	0	1	1	0	1	1	1	1	1	1	0	0	1	0	1	-	1	1	1	1	1
12412103	TGCAGCCTTGTTCCTAGACTTAGATTTATCCTTATCCTTTACAGATCGGAAGAGCGGTTCAGCAGGAAT	TGCAGCCTTGTTCCTAGACTTAGATTTATCCTTATCCTTTAC		0	0	999		0	0	999	0.953552	0.584527	0.48571	350.292	254.789	1.42222	1	1	0	1	1	1	1	1	1	1	1	1	1	1	1	1	1	1	1	1	1	1	1	1	1	1	1	1	1	1	1	1	1
12412102	TGCAGCCTTGTTCTTAGACTTAGATTTATCCTTGTCCTTTACAGATCGGAAGAGCGGTTCAGCAGGAAT	TGCAGCCTTGTTCTTAGACTTAGATTTATCCTTGTCCTTTAC		0	0	999		0	0	999	0.969945	0.295775	0.416584	227.18	112.443	2.11079	1	0	0	0	0	0	0	0	0	0	0	0	0	0	0	0	0	0	0	0	0	0	0	0	0	0	0	0	0	0	0	0	0
12412101	TGCAGCCTTGTTTCTAGACTTGGATTTATCCTTATCCCTTACAGATCGGAAGAGCGGTTCAGCAGGAAT	TGCAGCCTTGTTTCTAGACTTGGATTTATCCTTATCCCTTAC		0	0	999		0	0	999	0.901639	0.315152	0.431662	158.453	111.72	1.4413	1	1	0	0	1	1	1	1	1	1	0	-	1	-	-	1	1	1	0	1	1	1	-	1	1	1	1	1	-	-	-	1	1
12412100	TGCAGCCTTATTCTTAGACTTGGATTTATCCTTGTCTTTTACAGATCGGAAGAGCGGTTCAGCAGGAAT	TGCAGCCTTATTCTTAGACTTGGATTTATCCTTGTCTTTTAC		0	0	999		0	0	999	0.956284	0.257143	0.382041	319.376	156.549	2.10488	1	1	0	0	1	1	1	0	0	-	0	0	0	1	1	0	0	1	1	1	1	0	1	1	1	-	1	0	0	1	0	1	-
12412099	TGCAGTTTGTACTAAGACTGCGATCTAATAATAACTATACTCTTTCGGTTACAGATCGGAAGAGCGGTT	TGCAGTTTGTACTAAGACTGCGATCTAATAATAACTATACTCTTTCGGTTAC		0	0	999		0	0	999	0.978142	0.111732	0.198496	115.716	78.4238	1.626	1	0	0	0	0	0	0	0	0	0	0	0	0	0	0	0	0	0	0	0	0	0	0	0	0	0	0	0	0	0	0	-	0
12412098	TGCAGTTTACACTAAGACTACGATCTAACAATAACTATACTCTTTCGGTTACAGATCGGAAGAGCGGTT	TGCAGTTTACACTAAGACTACGATCTAACAATAACTATACTCTTTCGGTTAC		0	0	999		0	0	999	0.969945	0.264789	0.389351	159.474	91.9597	1.76634	1	0	1	1	0	1	0	1	-	1	1	0	1	0	0	1	0	0	0	1	0	0	0	1	-	0	1	1	0	0	0	1	1
12412097	TGCAGTTTGCACTAAGACTGCGATCTAACAATAACTATACTCTTTCGGTTACAGATCGGAAGAGCGGTT	TGCAGTTTGCACTAAGACTGCGATCTAACAATAACTATACTCTTTCGGTTAC		0	0	999		0	0	999	0.863388	0.879747	0.211585	489.956	262.915	1.88079	1	1	1	1	1	1	1	1	1	1	1	1	1	-	1	1	1	1	1	1	0	-	0	1	1	-	1	1	1	1	1	-	1
12412096	TGCAGGAATAATAACCAAGGCGATTGTCGTGAGTGGATGGGGCACGATGCATGTGCAGCCATTGTATTA	TGCAGGAATAATAACCAAGGCGATTGTCGTGAGTGGATGGGGCACGATGCATGTGCAGCCATTGTATTA		0	0	999		0	0	999	0.997268	0.010959	0.021678	494.846	235.004	2.08479	1	0	0	0	0	0	0	0	0	0	0	0	0	0	0	0	0	0	0	0	0	0	0	0	0	0	0	0	0	0	0	0	0
12412095	TGCAGCCTTATTACTTCGGTTACTAGTTACGTAATTGAACTATTATATACCTAAGCGCTAGATGCCTTA	TGCAGCCTTATTACTTCGGTTACTAGTTACGTAATTGAACTATTATATACCTAAGCGCTAGATGCCTTA		0	0	999		0	0	999	0.989071	0.09116	0.1657	18.3333	7.49179	2.40004	1	0	0	0	0	0	0	0	0	0	0	0	0	0	0	0	0	0	0	0	0	0	0	0	0	0	0	0	0	0	0	0	0
12412094	TGCAGCCACTGGATTCTGTGATACTACTCTCCCTAGCCTCTTCAATCAAGAATACTCAGCCCGAAGATG	TGCAGCCACTGGATTCTGTGATACTACTCTCCCTAGCCTCTTCAATCAAGAATACTCAGCCCGAAGATG		0	0	999		0	0	999	0.937158	0.673469	0.439817	277.332	73.307	3.90599	1	0	1	1	0	0	1	1	-	0	1	0	1	0	0	1	0	1	0	0	1	1	0	0	0	-	1	0	0	0	0	-	-
12412093	TGCAGCCATTGGACTCTGTGATACTACTCTCCCTAGCCTCCTCAATCAAGAATACTCAGCCCGAAGATG	TGCAGCCATTGGACTCTGTGATACTACTCTCCCTAGCCTCCTCAATCAAGAATACTCAGCCCGAAGATG		0	0	999		0	0	999	0.989071	0.290055	0.411846	300.384	80.6854	3.78813	1	1	0	0	1	1	0	0	1	1	0	1	0	1	1	0	1	0	1	1	0	0	1	1	1	0	0	1	1	1	1	0	-
12412092	TGCAGTGGCTATCAAGGACCATCGTGTACATATCTGTATACAGACTAGTTACTTACAGATCGGAAGAGC	TGCAGTGGCTATCAAGGACCATCGTGTACATATCTGTATACAGACTAGTTACTTAC		0	0	999		0	0	999	0.997268	0.013699	0.027022	203.7	105.912	1.91897	1	0	0	0	0	0	0	0	0	0	0	0	0	0	0	0	0	0	0	0	0	0	0	0	0	0	0	0	0	0	0	0	0
12412091	TGCAGCATCCCGAATGCTATAATGCGACAGATTACTATAAATAATTACTTCCGTTACAGATCGGAAGAG	TGCAGCATCCCGAATGCTATAATGCGACAGATTACTATAAATAATTACTTCCGTTAC		0	0	999		0	0	999	0.969945	0.259155	0.383987	79.1818	27.3775	3.03652	1	0	0	0	0	0	0	0	0	0	0	0	0	0	0	0	0	-	0	0	0	0	0	0	-	0	0	0	0	0	0	0	0
12412090	TGCAGTATCCCGAATGCTATAACGCGACAGATTACTATAAATAATTACTTCCGTTACAGATCGGAAGAG	TGCAGTATCCCGAATGCTATAACGCGACAGATTACTATAAATAATTACTTCCGTTAC		0	0	999		0	0	999	0.948087	0.412104	0.484548	73.5321	34.3346	2.22398	1	1	0	0	1	1	1	0	0	-	0	0	0	1	1	0	0	1	1	1	1	0	1	1	1	-	1	0	0	1	0	1	-
12412089	TGCAGTATCCCGAATGCTATAACGCGATAGATTACTGTAAATGATTACTTCCGTTACAGATCGGAAGAG	TGCAGTATCCCGAATGCTATAACGCGATAGATTACTGTAAATGATTACTTCCGTTAC		0	0	999		0	0	999	0.97541	0.280112	0.403299	173.228	57.33	3.1471	1	0	0	0	0	0	0	0	0	0	0	0	0	0	0	0	0	0	0	0	0	0	0	0	0	0	0	0	0	0	0	0	0
12412088	TGCAGCATCCCGAATGCTACAACGCGACAGATTACTGTAAATGATTACTTCCGTTACAGATCGGAAGAG	TGCAGCATCCCGAATGCTACAACGCGACAGATTACTGTAAATGATTACTTCCGTTAC		0	0	999		0	0	999	0.969945	0.377465	0.46997	291.676	140.502	2.10257	1	1	0	1	1	1	0	0	1	-	1	1	1	1	1	1	1	1	1	1	1	0	1	1	0	0	1	1	0	1	1	1	-
12412087	TGCAGTATCCCGAATGCTACAACGCGACAGATTACTATGAATGATTACTTCCGTTACAGATCGGAAGAG	TGCAGTATCCCGAATGCTACAACGCGACAGATTACTATGAATGATTACTTCCGTTAC		0	0	999		0	0	999	0.969945	0.276056	0.399698	206.752	86.9852	2.43069	1	1	0	0	0	1	0	0	0	-	0	0	0	1	1	1	1	0	0	0	1	1	1	1	0	1	0	0	1	1	1	1	1
12412086	TGCAGCATCCCGAATGCTACAACGCGACAGATCACTATAAATGATTACTTCCGTTACAGATCGGAAGAG	TGCAGCATCCCGAATGCTACAACGCGACAGATCACTATAAATGATTACTTCCGTTAC		0	0	999		0	0	999	0.972678	0.264045	0.38865	181.135	57.2424	3.34916	1	1	0	0	1	1	0	0	0	1	1	1	1	0	0	0	0	0	1	0	1	0	0	0	0	0	1	0	0	1	1	1	-
12412085	TGCAGTATCCCGAATACTATAACGCGACAGATTACTATAAATGATTACTTCCGTTACAGATCGGAAGAG	TGCAGTATCCCGAATACTATAACGCGACAGATTACTATAAATGATTACTTCCGTTAC		0	0	999		0	0	999	0.937158	0.542274	0.496426	145.623	62.6877	2.38068	1	0	1	0	1	1	0	0	1	1	1	0	0	0	0	0	1	1	0	0	1	0	0	1	1	0	0	0	1	1	0	1	1
12412084	TGCAGCATCCCGAATGCTATAACGCGACAGATTACTGTAAATAATTACTTCCGTTACAGATCGGAAGAG	TGCAGCATCCCGAATGCTATAACGCGACAGATTACTGTAAATAATTACTTCCGTTAC		0	0	999		0	0	999	0.945355	0.459538	0.496726	149.722	81.261	1.89481	1	1	1	0	1	1	1	1	-	1	1	1	0	1	1	0	1	1	1	1	1	1	0	0	1	-	1	1	1	1	1	1	1
12412083	TGCAGGGGAAGCGAGGTGACTAAAATAATGTTTACAGATCGGAAGAGCGGTTCAGCAGGAATGCCGAGA	TGCAGGGGAAGCGAGGTGACTAAAATAATGTTTAC		0	0	999		0	0	999	1	0.008197	0.016259	536	355.298	1.67695	1	0	0	0	0	0	0	0	0	0	0	0	0	0	0	0	0	0	0	0	0	0	0	0	0	0	0	0	0	0	0	0	0
12412082	TGCAGCACGGGATTAGATGCAGTTTCACCCCCAAATCATCAATTTTGGGTAGATTACAGATCGGAAGAG	TGCAGCACGGGATTAGATGCAGTTTCACCCCCAAATCATCAATTTTGGGTAGATTAC		0	0	999		0	0	999	0.934426	0.467836	0.497931	429.919	170.105	2.59833	1	0	1	-	1	1	0	1	-	-	1	1	-	1	1	1	-	0	0	0	0	1	1	0	0	-	0	1	1	1	0	0	1
12412081	TGCAGCACGGGATCAGATGCAGTTTCACCCCCAAATCACCAATTTTGGGTAGATTACAGATCGGAAGAG	TGCAGCACGGGATCAGATGCAGTTTCACCCCCAAATCACCAATTTTGGGTAGATTAC		0	0	999		0	0	999	0.89071	0.45092	0.495182	349.559	232.583	1.49753	1	1	-	1	0	0	1	0	1	1	0	0	1	-	0	-	1	1	1	1	1	-	0	1	1	-	1	-	-	0	1	1	1
12412077	TGCAGCTTAGCTAGTGCTAGTAGTTAAGGTAGTAGTAGTTCTAGTCTAACAGGGTCATCTATTAGCCTA	TGCAGCTTAGCTAGTGCTAGTAGTTAAGGTAGTAGTAGTTCTAGTCTAACAGGGTCATCTATTAGCCTA		0	0	999		0	0	999	0.991803	0.044077	0.084269	25.4583	15.74	1.609	1	0	0	0	0	0	0	0	0	0	0	0	0	0	0	0	0	0	0	0	0	0	0	0	0	0	0	0	0	0	0	0	0
12412076	TGCAGCTTAGCTAGTACTAGTAGTTGAGGTGGTAGTAGTTCTAGTCTAATAGGGTCATCTATTGGCCTG	TGCAGCTTAGCTAGTACTAGTAGTTGAGGTGGTAGTAGTTCTAGTCTAATAGGGTCATCTATTGGCCTG		0	0	999		0	0	999	0.994536	0.024725	0.048228	138.857	76.4889	1.86359	1	0	0	0	0	0	0	0	0	0	0	0	0	0	0	0	0	0	0	0	0	0	0	0	0	0	0	0	0	0	0	0	0
12412075	TGCAGCTCAGCTAGTGCTAGTAGTTGAGGTAGTAGTAGTTCTAGTCTAATAGGGTTATCTGTTAGCCTG	TGCAGCTCAGCTAGTGCTAGTAGTTGAGGTAGTAGTAGTTCTAGTCTAATAGGGTTATCTGTTAGCCTG		0	0	999		0	0	999	0.969945	0.270423	0.394588	161.97	55.9492	2.88601	1	1	0	1	0	0	0	1	1	0	0	1	0	0	0	1	1	0	0	1	0	0	1	1	0	0	0	0	1	0	0	0	1
12412074	TGCAGCTTAGCTAGTGCTAGTAGTTGAGGTAGTAGTAGTTCTAGTCTAACAGGGTTATCTATTAGCCTA	TGCAGCTTAGCTAGTGCTAGTAGTTGAGGTAGTAGTAGTTCTAGTCTAACAGGGTTATCTATTAGCCTA		0	0	999		0	0	999	0.991803	0.027548	0.053579	172.895	96.0136	1.81821	1	0	0	0	0	0	0	0	0	0	0	0	0	0	0	0	0	0	0	0	0	0	0	0	0	0	0	0	0	0	0	0	0
12412073	TGCAGCTTAGCTAGTGCTAGTAGTTGAGGTAGTAGTAGTTCTAGTCTAATAGGGTTATCTGTTAGCTTA	TGCAGCTTAGCTAGTGCTAGTAGTTGAGGTAGTAGTAGTTCTAGTCTAATAGGGTTATCTGTTAGCTTA		0	0	999		0	0	999	0.997268	0.087671	0.15997	221.902	59.1686	3.80288	1	0	0	0	0	0	0	0	0	0	0	0	0	0	0	0	0	0	0	0	0	0	0	0	0	0	0	0	0	0	0	0	0
12412072	TGCAGCTTAGCTAGTGCTAGTAGTTGAGGTAGTAGTAGTTCTAGTCTAATAGAGTTATCTGTTAGCCTA	TGCAGCTTAGCTAGTGCTAGTAGTTGAGGTAGTAGTAGTTCTAGTCTAATAGAGTTATCTGTTAGCCTA		0	0	999		0	0	999	0.980874	0.08078	0.148509	143.77	64.3656	2.32933	1	0	0	0	0	0	0	0	0	0	0	0	0	0	0	0	0	0	0	0	0	0	0	0	0	0	0	0	0	0	0	0	0
12412071	TGCAGCTTAGCTAGTACTAGTAGTTGAGGTAGTAGTAGTTCTAGTCTAATAGGGTTATCGGTTAGCCTA	TGCAGCTTAGCTAGTACTAGTAGTTGAGGTAGTAGTAGTTCTAGTCTAATAGGGTTATCGGTTAGCCTA		0	0	999		0	0	999	0.986339	0.144044	0.246591	224.934	77.1161	3.08222	1	0	0	0	0	0	0	0	0	0	0	0	0	0	0	0	0	0	0	0	0	0	0	0	0	0	0	0	0	0	0	0	0
12412070	TGCAGTTTGTACTGCGATGTTCCAACAATAACTATACTCTTTCGGTTGAATGCGCAGTCGACGCCCGCT	TGCAGTTTGTACTGCGATGTTCCAACAATAACTATACTCTTTCGGTTGAATGCGCAGTCGACGCCCGCT		0	0	999		0	0	999	0.983607	0.236111	0.360725	16.178	6.18724	2.53943	1	1	0	0	1	1	1	0	0	0	1	1	1	0	0	1	0	0	1	0	0	1	1	0	1	0	1	1	0	1	0	1	-
12412069	TGCAGTTTGTACTGCGATGTTCTAACAAAAACTATGCTCTTTCGGTTGAATGCGTAGTCGGCGCCCGCT	TGCAGTTTGTACTGCGATGTTCTAACAAAAACTATGCTCTTTCGGTTGAATGCGTAGTCGGCGCCCGCT		0	0	999		0	0	999	0.997268	0.008219	0.016303	18.7778	7.42036	2.47991	1	0	0	0	0	0	0	0	0	0	0	0	0	0	0	0	0	0	0	0	0	0	0	0	0	0	0	0	0	0	0	0	0
12412068	TGCAGTTTACACTGCGATATTCTAACAATAACTATACTCTTTCGGTTGAATACGTAGTCGACGCCCGCT	TGCAGTTTACACTGCGATATTCTAACAATAACTATACTCTTTCGGTTGAATACGTAGTCGACGCCCGCT		0	0	999		0	0	999	1	0.008197	0.016259	20	7.48331	2.75604	1	0	0	0	0	0	0	0	0	0	0	0	0	0	0	0	0	0	0	0	0	0	0	0	0	0	0	0	0	0	0	0	0
12412067	TGCAGTTTGCACTGCGATGTTCCAACAAAAACCATGCTCTTTCGGTTGAATGCGCAGTCGGCGCCCGCC	TGCAGTTTGCACTGCGATGTTCCAACAAAAACCATGCTCTTTCGGTTGAATGCGCAGTCGGCGCCCGCC		0	0	999		0	0	999	1	0.002732	0.00545	20.5	1.5	36.0648	1	0	0	0	0	0	0	0	0	0	0	0	0	0	0	0	0	0	0	0	0	0	0	0	0	0	0	0	0	0	0	0	0
12412066	TGCAGTTTGCACTACGATATTCTAACAAAAACTATGCTCTTTCGGTTGAATGCGCAGTCGGCGCCCGCC	TGCAGTTTGCACTACGATATTCTAACAAAAACTATGCTCTTTCGGTTGAATGCGCAGTCGGCGCCCGCC		0	0	999		0	0	999	1	0.002732	0.00545	22.5	2.5	9.89234	1	0	0	0	0	0	0	0	0	0	0	0	0	0	0	0	0	0	0	0	0	0	0	0	0	0	0	0	0	0	0	0	0
12412065	TGCAGTTTGCACTACGATGTTCTAACAAAAACTATGCTCTTTCGGTTGAATGCGTAGTCGGCGCCCGCC	TGCAGTTTGCACTACGATGTTCTAACAAAAACTATGCTCTTTCGGTTGAATGCGTAGTCGGCGCCCGCC		0	0	999		0	0	999	0.997268	0.019178	0.037621	24.4444	8.19364	2.93383	1	0	0	0	0	0	0	0	0	0	0	0	0	0	0	0	0	0	0	0	0	0	0	0	0	0	0	0	0	0	0	0	0
12412064	TGCAGTTTGCACTACGATATTCTAACAAAAACTATACTCTTTCGGTTGAATGCGCAGTCGGCGCCCGCT	TGCAGTTTGCACTACGATATTCTAACAAAAACTATACTCTTTCGGTTGAATGCGCAGTCGGCGCCCGCT		0	0	999		0	0	999	0.997268	0.010959	0.021678	25.5	10.2429	2.51464	1	0	0	0	0	0	0	0	0	0	0	0	0	0	0	0	0	0	0	0	0	0	0	0	0	0	0	0	0	0	0	0	0
12412063	TGCAGTTTATACTGCGATATTCTAACAATAACTATACTCTTTCGGTTGAATGCGTAGTCGACGCCCGCT	TGCAGTTTATACTGCGATATTCTAACAATAACTATACTCTTTCGGTTGAATGCGTAGTCGACGCCCGCT		0	0	999		0	0	999	0.997268	0.010959	0.021678	30.1667	11.0063	2.87191	1	0	0	0	0	0	0	0	0	0	0	0	0	0	0	0	0	0	0	0	0	0	0	0	0	0	0	0	0	0	0	0	0
12412062	TGCAGTTTATACTACGATGTTCTAACAATAACTATACTCTTTCGGTTGAATGCGCAGTCGACGCCCGCT	TGCAGTTTATACTACGATGTTCTAACAATAACTATACTCTTTCGGTTGAATGCGCAGTCGACGCCCGCT		0	0	999		0	0	999	1	0.027322	0.053152	44.2667	13.4584	3.23587	1	0	0	0	0	0	0	0	0	0	0	0	0	0	0	0	0	0	0	0	0	0	0	0	0	0	0	0	0	0	0	0	0
12412061	TGCAGTTTACACTACGATGTTCTAACAAAAACTATGCTCTTTCGGTTGAATGCGCAGTCGGCGCCCGCT	TGCAGTTTACACTACGATGTTCTAACAAAAACTATGCTCTTTCGGTTGAATGCGCAGTCGGCGCCCGCT		0	0	999		0	0	999	0.991803	0.027548	0.053579	24.4375	14.3264	1.63474	1	0	0	0	0	0	0	0	0	0	0	0	0	0	0	0	0	0	0	0	0	0	0	0	0	0	0	0	0	0	0	0	0
12412060	TGCAGTTTGTACTACGATATTCTAACAATAACTATACTCTTTCGGTTGAATGCGCAGTCGACGCCCGCT	TGCAGTTTGTACTACGATATTCTAACAATAACTATACTCTTTCGGTTGAATGCGCAGTCGACGCCCGCT		0	0	999		0	0	999	0.991803	0.068871	0.128255	30.6364	15.2912	1.85324	1	0	0	0	0	0	0	0	0	0	0	0	0	0	0	0	0	0	0	0	0	0	0	0	0	0	0	0	0	0	0	0	0
12412058	TGCAGTCGACCCTTAACTATTTTCCTTAAGTCTAGAACCTTAAGGATTCTTTTAAGGATTCTTTTACAG	TGCAGTCGACCCTTAACTATTTTCCTTAAGTCTAGAACCTTAAGGATTCTTTTAAGGATTCTTTTACAG		0	0	999		0	0	999	1	0.02459	0.047971	17	9.11465	1.81709	1	0	0	0	0	0	0	0	0	0	0	0	0	0	0	0	0	0	0	0	0	0	0	0	0	0	0	0	0	0	0	0	0
12412057	TGCAGGTTTTCTTTTAGTTCCTAGGTGTTTTCTAAATATAGGTATCCTTTCTATTTGATAAGGTATTTC	TGCAGGTTTTCTTTTAGTTCCTAGGTGTTTTCTAAATATAGGTATCCTTTCTATTTGATAAGGTATTTC		0	0	999		0	0	999	0.92623	0.59292	0.482732	24.7887	15.1339	1.65002	0.996078	0	1	0	0	0	0	0	0	0	0	0	0	0	0	0	0	0	0	0	0	0	0	-	0	0	0	0	0	-	0	0	0
12412056	TGCAGGTTTTCTTTTGGTTCCTAGGTGTTTTCTAAATATAGGTATCCTTTCCATTTGATAAGGTATTTC	TGCAGGTTTTCTTTTGGTTCCTAGGTGTTTTCTAAATATAGGTATCCTTTCCATTTGATAAGGTATTTC		0	0	999		0	0	999	1	0.021858	0.04276	29.8	18.741	1.5493	1	0	0	0	0	0	0	0	0	0	0	0	0	0	0	0	0	0	0	0	0	0	0	0	0	0	0	0	0	0	0	0	0
12412055	TGCAGGTTTTCTTTTGGTTCCTAAGTGTTTTCTAAATGTAGGTATCCTTTCTATTTGATAAGGTATTTC	TGCAGGTTTTCTTTTGGTTCCTAAGTGTTTTCTAAATGTAGGTATCCTTTCTATTTGATAAGGTATTTC		0	0	999		0	0	999	0.920765	0.367953	0.465127	28.8642	17.1086	1.72081	1	1	0	1	1	1	0	1	0	1	1	0	0	1	1	1	0	0	1	0	1	1	0	-	1	-	1	0	0	0	0	0	0
12412054	TGCAGGTTTTCTTTTAGTTCCTAGGTGTTTTCTAAATGTAGGTATCCTTTTTATTTGATAAGGTATTTC	TGCAGGTTTTCTTTTAGTTCCTAGGTGTTTTCTAAATGTAGGTATCCTTTTTATTTGATAAGGTATTTC		0	0	999		0	0	999	0.991803	0.066116	0.123489	37.9375	12.3134	3.00175	1	0	0	0	0	0	0	0	0	0	0	0	0	0	0	0	0	0	0	0	0	0	0	0	0	0	0	0	0	0	0	0	0
12412053	TGCAGGTTTTCTTTTAGTTCCTAGGTGTTTTCTAAATGTGGGTATCCTTTCTATTTGATAAGGTATTTC	TGCAGGTTTTCTTTTAGTTCCTAGGTGTTTTCTAAATGTGGGTATCCTTTCTATTTGATAAGGTATTTC		0	0	999		0	0	999	1	0.008197	0.016259	48.6	10.0916	4.49599	1	0	0	0	0	0	0	0	0	0	0	0	0	0	0	0	0	0	0	0	0	0	0	0	0	0	0	0	0	0	0	0	0
12412052	TGCAGGTTTTCTTTTAGTTCCTAAGTGTTTTCTGAATGTAGGTATCCTTTCTATTTGACAAGGTATTTC	TGCAGGTTTTCTTTTAGTTCCTAAGTGTTTTCTGAATGTAGGTATCCTTTCTATTTGACAAGGTATTTC		0	0	999		0	0	999	0.991803	0.085399	0.156213	55.5952	17.4275	3.18246	1	0	0	0	0	0	0	0	0	0	0	0	0	0	0	0	0	0	0	0	0	0	0	0	0	0	0	0	0	0	0	0	0
12412051	TGCAGACACAACCTTACCTACGCTACGAGCCTAAGGCACCTTTAATCAAAACTTTACAGATCGGAAGAG	TGCAGACACAACCTTACCTACGCTACGAGCCTAAGGCACCTTTAATCAAAACTTTAC		0	0	999		0	0	999	1	0.005464	0.010869	14.5	8.90225	1.67609	1	0	0	0	0	0	0	0	0	0	0	0	0	0	0	0	0	0	0	0	0	0	0	0	0	0	0	0	0	0	0	0	0
12412050	TGCAGCATCGCATCCTGTGCAGAACTTATACAGTATACACTAAGAATTACAGATCGGAAGAGCGGTTCA	TGCAGCATCGCATCCTGTGCAGAACTTATACAGTATACACTAAGAATTAC		0	0	999		0	0	999	0.961749	0.292614	0.413982	435.219	158.455	2.88961	1	0	0	0	0	0	0	0	0	0	0	0	0	0	0	0	0	0	0	0	0	0	0	0	0	0	0	0	0	0	0	0	0
12412049	TGCAGACTCAAACATATCGACATGGGCCGATCGCCTGTTCCATCGCAGACGTCTCTTACAGATCGGAAG	TGCAGACTCAAACATATCGACATGGGCCGATCGCCTGTTCCATCGCAGACGTCTCTTAC	CBHY1704.fwd CBHY Mycosphaerella fijiensis MfEST5 Minimal medium without nitrogen (L) Mycosphaerella fijiensis cDNA clone CBHY1704 5', mRNA sequence.	660	1	2.67e-21		0	0	999	0.939891	0.793605	0.327593	489.532	134.181	3.6263	1	1	1	1	1	1	1	1	1	1	1	1	1	1	1	1	1	1	1	1	1	1	1	1	1	-	1	1	1	1	1	-	1
12412048	TGCAGTATAAGCTCCTATCGCTTCCGATACGCTTGCTACCTTTGCCCGCTCTATAAGAGAATACTATAG	TGCAGTATAAGCTCCTATCGCTTCCGATACGCTTGCTACCTTTGCCCGCTCTATAAGAGAATACTATAG		0	0	999		0	0	999	1	0.002732	0.00545	18.25	8.1968	2.19235	1	0	0	0	0	0	0	0	0	0	0	0	0	0	0	0	0	0	0	0	0	0	0	0	0	0	0	0	0	0	0	0	0
12412047	TGCAGTATAAGCTCCTATCGCTTCCAATACGCTTGCTACCTTTGCCCGCCCTATAAGAGAATACTATAG	TGCAGTATAAGCTCCTATCGCTTCCAATACGCTTGCTACCTTTGCCCGCCCTATAAGAGAATACTATAG		0	0	999		0	0	999	1	0.002732	0.00545	21	7	3.51661	1	0	0	0	0	0	0	0	0	0	0	0	0	0	0	0	0	0	0	0	0	0	0	0	0	0	0	0	0	0	0	0	0
12412046	TGCAGTACAAGCTCCTATCGCTTCCGATACGCTTACTACCTCTGCCCGCCCTATAGGAAAACACTATAG	TGCAGTACAAGCTCCTATCGCTTCCGATACGCTTACTACCTCTGCCCGCCCTATAGGAAAACACTATAG		0	0	999		0	0	999	1	0.005464	0.010869	21.75	12.872	1.73505	1	0	0	0	0	0	0	0	0	0	0	0	0	0	0	0	0	0	0	0	0	0	0	0	0	0	0	0	0	0	0	0	0
12412045	TGCAGTACAAGCTCCTATCGCTTCTGATACGCTTACTACCTTTGCCCGCCCTATAAGAGAATACTATAG	TGCAGTACAAGCTCCTATCGCTTCTGATACGCTTACTACCTTTGCCCGCCCTATAAGAGAATACTATAG		0	0	999		0	0	999	1	0.008197	0.016259	23.3333	13.2119	1.81092	1	0	0	0	0	0	0	0	0	0	0	0	0	0	0	0	0	0	0	0	0	0	0	0	0	0	0	0	0	0	0	0	0
12412044	TGCAGTATAAGCTCCTATCGCTTCCGATACGCTTGCTACCTTTGCCTGCCCTATAGGAAAACACTATAG	TGCAGTATAAGCTCCTATCGCTTCCGATACGCTTGCTACCTTTGCCTGCCCTATAGGAAAACACTATAG		0	0	999		0	0	999	0.994536	0.019231	0.037722	23.5385	8.87187	2.7888	1	0	0	0	0	0	0	0	0	0	0	0	0	0	0	0	0	0	0	0	0	0	0	0	0	0	0	0	0	0	0	0	0
12412043	TGCAGTACAAGCTCCTATCGCTTCTAATACGCTTACTACCTTTGCCCGCCCTATAGGAAAACACTATAG	TGCAGTACAAGCTCCTATCGCTTCTAATACGCTTACTACCTTTGCCCGCCCTATAGGAAAACACTATAG		0	0	999		0	0	999	0.972678	0.286517	0.40885	24.1781	7.2051	3.26269	1	0	1	1	0	1	1	0	1	1	0	0	0	0	0	1	1	1	0	1	0	1	1	0	1	0	0	-	1	1	0	-	-
12412042	TGCAGTATAAGCTCCTATCGCTTCCGATACGCTTGCTACCTTTACCCGCCCTATAAGAGAATACTATAG	TGCAGTATAAGCTCCTATCGCTTCCGATACGCTTGCTACCTTTACCCGCCCTATAAGAGAATACTATAG		0	0	999		0	0	999	0.997268	0.060274	0.113282	26	11.1508	2.29244	1	0	0	0	0	0	0	0	0	0	0	0	0	0	0	0	0	0	0	0	0	0	0	0	0	0	0	0	0	0	0	0	0
12412041	TGCAGTATAAGCTCCTAGCGCTTCCGATACGCTTACTACCTTTACCCGCCCTATAGGAAAACACTATAG	TGCAGTATAAGCTCCTAGCGCTTCCGATACGCTTACTACCTTTACCCGCCCTATAGGAAAACACTATAG		0	0	999		0	0	999	0.997268	0.008219	0.016303	27.1667	14.2877	1.84182	1	0	0	0	0	0	0	0	0	0	0	-	0	0	0	0	0	0	0	0	0	0	0	0	0	0	0	0	0	0	0	0	0
12412040	TGCAGTATAAGCTCCTATCGCTTCCGATACGTTTGCTACCTCTGCCCGCCCTATAAGAAAACACTATAG	TGCAGTATAAGCTCCTATCGCTTCCGATACGTTTGCTACCTCTGCCCGCCCTATAAGAAAACACTATAG		0	0	999		0	0	999	1	0.002732	0.00545	30.5	0.5	182.832	1	0	0	0	0	0	0	0	0	0	0	0	0	0	0	0	0	0	0	0	0	0	0	0	0	0	0	0	0	0	0	0	0
12412039	TGCAGTATAAGCTCCTATCGCTTCCGATACGCTTGCTACCTCTGCCCGCCCTATAAGAAAACACTACAG	TGCAGTATAAGCTCCTATCGCTTCCGATACGCTTGCTACCTCTGCCCGCCCTATAAGAAAACACTACAG		0	0	999		0	0	999	0.991803	0.104683	0.187449	34.5577	16.0904	1.97942	1	0	0	0	0	0	0	0	0	0	0	0	0	0	0	0	0	0	0	0	0	0	0	0	0	0	0	0	0	0	0	0	0
12412038	TGCAGTATAAGCTCCTATCGCTTCCGATACGCTTACTACCTTTGCCCGCCCTATAAGAGAACACTATAG	TGCAGTATAAGCTCCTATCGCTTCCGATACGCTTACTACCTTTGCCCGCCCTATAAGAGAACACTATAG		0	0	999		0	0	999	0.939891	0.409884	0.483758	34.6308	18.9992	1.811	1	1	0	0	0	0	0	1	1	1	0	0	1	0	0	0	0	1	0	0	1	1	0	1	0	1	0	0	1	1	1	0	1
12412037	TGCAGTATAAGCTCCTAGCGCTTCCGATACGCTTACTACCTTTGCCCGCTCTATAGGAAAACACTATAG	TGCAGTATAAGCTCCTAGCGCTTCCGATACGCTTACTACCTTTGCCCGCTCTATAGGAAAACACTATAG		0	0	999		0	0	999	0.997268	0.043836	0.083828	34.92	12.6267	2.73616	1	0	0	0	0	0	0	0	0	0	0	0	0	0	0	0	0	0	0	0	0	0	0	0	0	0	0	0	0	0	0	0	0
12412036	TGCAGTATAAGCTCCTATCGCTTCCGATACGCTTACTACCTCTACCCGCCCTATAGGAGAATACTATAG	TGCAGTATAAGCTCCTATCGCTTCCGATACGCTTACTACCTCTACCCGCCCTATAGGAGAATACTATAG		0	0	999		0	0	999	0.997268	0.013699	0.027022	26.6	17.3505	1.55314	1	0	0	0	0	0	0	0	0	0	0	0	0	0	0	0	0	0	0	0	0	0	0	0	0	0	0	0	0	0	0	0	0
12412035	TGCAGTACAAGCTCCTATCGCTTCCGATACGCTTGCTACCTCTGCCCGCTCTATAAGAAAACACTATAG	TGCAGTACAAGCTCCTATCGCTTCCGATACGCTTGCTACCTCTGCCCGCTCTATAAGAAAACACTATAG		0	0	999		0	0	999	0.997268	0.019178	0.037621	34.0909	9.38524	3.02894	1	0	0	0	0	0	0	0	0	0	0	0	0	0	0	0	0	0	0	0	0	0	0	0	0	0	0	0	0	0	0	0	0
12412034	TGCAGTATAAGCTCCTATCGCTTCCGATATGCTTGCTACCTCTGCCCGCCCTACAAGAAAACACTATAG	TGCAGTATAAGCTCCTATCGCTTCCGATATGCTTGCTACCTCTGCCCGCCCTACAAGAAAACACTATAG		0	0	999		0	0	999	0.969945	0.28169	0.404682	38.0816	11.9298	3.14184	1	0	1	1	1	0	1	1	1	0	0	1	1	0	0	0	0	1	1	1	0	0	0	0	1	0	1	1	0	0	0	0	0
12412033	TGCAGTACAAGCTCCTATCGCTTCCGATACGCTTGCTACCTCTACCCGCCTTATAAGAAAACACTATAG	TGCAGTACAAGCTCCTATCGCTTCCGATACGCTTGCTACCTCTACCCGCCTTATAAGAAAACACTATAG		0	0	999		0	0	999	0.997268	0.041096	0.078814	34	8.23104	3.53902	1	0	0	0	0	0	0	0	0	0	0	0	0	0	0	0	0	0	0	0	0	0	0	0	0	0	0	0	0	0	0	0	0
12412032	TGCAGTATAAGCTCCTAGCGCTTCCGATACGCTTGCTACCTTTGCCCGCCCCGTAGGAAAACACTATAG	TGCAGTATAAGCTCCTAGCGCTTCCGATACGCTTGCTACCTTTGCCCGCCCCGTAGGAAAACACTATAG		0	0	999		0	0	999	0.989071	0.09116	0.1657	31.7826	15.4927	2.12296	1	0	0	0	0	0	0	0	0	0	0	0	0	0	0	0	0	0	0	0	0	0	0	0	0	0	0	0	0	0	0	0	0
12412031	TGCAGTATAAGCTCCTATCGCTTCCGATACGCTTGCTACCTCTGCCCGCCCTATAAGAAAATACTATAG	TGCAGTATAAGCTCCTATCGCTTCCGATACGCTTGCTACCTCTGCCCGCCCTATAAGAAAATACTATAG		0	0	999		0	0	999	0.969945	0.416901	0.486189	22.1591	8.14846	2.63738	1	0	1	0	0	0	1	1	0	0	0	0	0	0	0	0	1	1	1	1	0	1	0	1	1	-	-	0	1	1	1	0	1
12412030	TGCAGTATAAGCTCCTAGCGCTTCCGATACGCTTGCTACCTTTGCCCGCCCTATAGGAAAACACTATAG	TGCAGTATAAGCTCCTAGCGCTTCCGATACGCTTGCTACCTTTGCCCGCCCTATAGGAAAACACTATAG		0	0	999		0	0	999	0.959016	0.393162	0.477171	38.3407	19.0508	1.97734	1	0	1	0	0	0	1	1	0	-	0	1	0	1	1	0	1	1	1	0	1	0	0	0	0	1	0	-	0	0	1	0	-
12412029	TGCAGTGAGGTATCGCCGTGACGTGAGAGTCCGTTATTTGTCGTATACGTTGATGAAGCAGACTTGATT	TGCAGTGAGGTATCGCCGTGACGTGAGAGTCCGTTATTTGTCGTATACGTTGATGAAGCAGACTTGATT		0	0	999		0	0	999	0.918033	0.404762	0.481859	380.197	233.358	1.6349	1	1	0	1	1	1	1	0	1	1	1	0	-	0	0	1	0	1	1	1	1	0	1	1	1	1	1	0	0	-	0	1	1
12412028	TGCAGTGAGGTATCGCCGTGACGTGAGAGTCCGTTATTTGTCGTATAGGTTGATGTAGCAGACTTGATT	TGCAGTGAGGTATCGCCGTGACGTGAGAGTCCGTTATTTGTCGTATAGGTTGATGTAGCAGACTTGATT		0	0	999		0	0	999	0.997268	0.008219	0.016303	411.2	182.563	2.21828	1	0	0	0	0	0	0	0	0	0	0	0	0	0	0	0	0	0	0	0	0	0	0	0	0	0	0	0	0	0	0	0	0
12412027	TGCAGGTGGGCTCTTATGAAGTGCTTTGAGGCCACGCTTTCAGCAGCAACGAGTGCATCATGTGAAGCT	TGCAGGTGGGCTCTTATGAAGTGCTTTGAGGCCACGCTTTCAGCAGCAACGAGTGCATCATGTGAAGCT		0	0	999		0	0	999	0.997268	0.008219	0.016303	379.6	163.072	2.46543	1	0	0	0	0	0	0	0	0	0	0	0	0	0	0	0	0	0	0	0	0	0	0	0	0	0	0	0	0	0	0	0	0
12412026	TGCAGCTATTAGGGGACCCCTAAGGGGATAGTCTCTAATAGGGGCTCGACATTTACATCGCACTATTAG	TGCAGCTATTAGGGGACCCCTAAGGGGATAGTCTCTAATAGGGGCTCGACATTTACATCGCACTATTAG		0	0	999		0	0	999	1	0.005464	0.010869	20.4	4.58694	3.53167	1	0	0	0	0	0	0	0	0	0	0	0	0	0	0	0	0	0	0	0	0	0	0	0	0	0	0	0	0	0	0	0	0
12412025	TGCAGCTATTGGGGGACCCCTAAGGGGATAGTCTCCGATAGGGGCTCGATATTTACATCGCACTATTAG	TGCAGCTATTGGGGGACCCCTAAGGGGATAGTCTCCGATAGGGGCTCGATATTTACATCGCACTATTAG		0	0	999		0	0	999	0.997268	0.008219	0.016303	21	5.8023	4.91117	1	0	0	0	0	0	0	0	0	0	0	0	0	0	0	0	0	0	0	0	0	0	0	0	0	0	0	0	0	0	0	0	0
12412024	TGCAGCTATTAGGGGACCCCTAAAGGGATAGTCTCCGATAGAGGCTCGATATTTATATCTTATTATTAG	TGCAGCTATTAGGGGACCCCTAAAGGGATAGTCTCCGATAGAGGCTCGATATTTATATCTTATTATTAG		0	0	999		0	0	999	0.983607	0.094444	0.171049	22.6	9.62497	2.44076	1	0	0	0	0	0	0	0	0	0	0	0	0	0	0	0	0	0	0	0	0	0	0	0	0	0	0	0	0	0	0	0	0
12412023	TGCAGCTATTAGGGGACCCCTAAAGGGATAGTCTCCGATAGGGGCTCGACATTTATATCGCACTATTAG	TGCAGCTATTAGGGGACCCCTAAAGGGATAGTCTCCGATAGGGGCTCGACATTTATATCGCACTATTAG		0	0	999		0	0	999	0.986339	0.108033	0.192724	43.8909	11.0531	3.83615	1	0	0	0	0	0	0	0	0	0	0	0	0	0	0	0	0	0	0	0	0	0	0	0	0	0	0	0	0	0	0	0	0
12412022	TGCAGCTATTAGGGAACCCCTAAAGGGATAGTCTCCGATAGAGGCTCGACATTTATATCTTACTATTAG	TGCAGCTATTAGGGAACCCCTAAAGGGATAGTCTCCGATAGAGGCTCGACATTTATATCTTACTATTAG		0	0	999		0	0	999	0.961749	0.298295	0.418631	44.0376	18.7967	2.41315	1	0	1	1	1	0	0	0	1	-	1	0	1	1	1	0	0	1	0	0	0	0	0	1	0	-	1	0	0	1	1	1	1
12412021	TGCAGCTATTAGGGGACCCCTAAGGGGATAGTCTCCGATAGGGGTACGATATTCATATCGCACTATTAG	TGCAGCTATTAGGGGACCCCTAAGGGGATAGTCTCCGATAGGGGTACGATATTCATATCGCACTATTAG		0	0	999		0	0	999	0.997268	0.038356	0.07377	45.75	20.5131	2.11012	1	0	0	0	0	0	0	0	0	0	0	0	0	0	0	0	0	0	0	0	0	0	0	0	0	0	0	0	0	0	0	0	0
12412020	TGCAGCTATTAGGGGACCCCTAAGGGGATAGTCTCCGATAGGGGCTCGATATTTACATCGTACTATTAG	TGCAGCTATTAGGGGACCCCTAAGGGGATAGTCTCCGATAGGGGCTCGATATTTACATCGTACTATTAG		0	0	999		0	0	999	0.969945	0.267606	0.391986	56.2264	24.1593	2.32765	1	1	0	0	1	1	1	0	0	1	1	0	0	1	1	0	1	0	0	0	1	1	0	0	0	0	1	0	0	0	0	0	-
12412019	TGCAGCTATTAGGGAACCCCTAAAGGGATAGTCTCCGATAGGGGCTCGACATTTACGTCTTACTATTAG	TGCAGCTATTAGGGAACCCCTAAAGGGATAGTCTCCGATAGGGGCTCGACATTTACGTCTTACTATTAG		0	0	999		0	0	999	0.991803	0.082645	0.151629	63.3651	21.9858	3.00311	1	0	0	0	0	0	0	0	0	0	0	0	0	0	0	0	0	0	0	0	0	0	0	0	0	0	0	0	0	0	0	0	0
12412018	TGCAGCTATTAGAGGACCCCTAAGGGGATAGTCTCCGACTAGGGCTCGATATTTATATCGTACTATTAG	TGCAGCTATTAGAGGACCCCTAAGGGGATAGTCTCCGACTAGGGCTCGATATTTATATCGTACTATTAG		0	0	999		0	0	999	0.991803	0.107438	0.19179	64.9623	17.3455	3.63543	1	0	0	0	0	0	0	0	0	0	0	0	0	0	0	0	0	0	0	0	0	0	0	0	0	0	0	0	0	0	0	0	0
12412017	TGCAGCTATTAGGGGACCCCTAAGGGAATAGTCTCCGATAGGGGCTCGATATTTACATCGCACTATTAG	TGCAGCTATTAGGGGACCCCTAAGGGAATAGTCTCCGATAGGGGCTCGATATTTACATCGCACTATTAG		0	0	999		0	0	999	0.967213	0.259887	0.384691	69.6316	21.1623	3.34837	1	1	0	0	0	1	1	1	0	1	0	0	0	0	0	1	1	0	1	0	1	1	1	0	1	-	0	1	1	0	0	0	0
12412016	TGCAGCTATTAGGGGACCCCTAAAGGGATAGTCTCCGATCGAGGCTCGACATTTACATCTTACTATTAG	TGCAGCTATTAGGGGACCCCTAAAGGGATAGTCTCCGATCGAGGCTCGACATTTACATCTTACTATTAG		0	0	999		0	0	999	0.991803	0.085399	0.156213	71.4048	18.8264	3.60134	1	0	0	0	0	0	0	0	0	0	0	0	0	0	0	0	0	0	0	0	0	0	0	0	0	0	0	0	0	0	0	0	0
12412015	TGCAGCTATTAGGGGACCCCTAAGGGGATAGTCTCCGATAGGGGCTCGATATTTATATCGCACTATTAG	TGCAGCTATTAGGGGACCCCTAAGGGGATAGTCTCCGATAGGGGCTCGATATTTATATCGCACTATTAG		0	0	999		0	0	999	0.939891	0.802326	0.317198	107.066	71.0734	1.46416	1	1	0	-	1	1	0	1	1	1	1	1	1	0	0	1	1	1	1	1	1	1	1	1	1	1	1	1	1	1	1	-	1
12412014	TGCAGCTATTAGGGGACCCCTAAGGGGATAGTCTCCGATAGGGGCTCGACATTTATATCGTACTATTAG	TGCAGCTATTAGGGGACCCCTAAGGGGATAGTCTCCGATAGGGGCTCGACATTTATATCGTACTATTAG		0	0	999		0	0	999	0.915301	0.462687	0.497215	54.7993	26.9326	2.07831	1	0	1	1	1	0	0	0	0	-	1	-	0	1	1	0	1	0	1	0	0	0	1	1	1	0	0	0	1	1	1	0	-
12412013	TGCAGCTATTAGGGAACCCCTAAAGGGATAGTCTCCGATAGAGGCTCGATATTTATATCTCACTATTAG	TGCAGCTATTAGGGAACCCCTAAAGGGATAGTCTCCGATAGAGGCTCGATATTTATATCTCACTATTAG		0	0	999		0	0	999	0.991803	0.112948	0.200381	42.3091	10.8977	3.83161	1	0	0	0	0	0	0	0	0	0	0	0	0	0	0	0	0	0	0	0	0	0	0	0	0	0	0	0	0	0	0	0	0
12412012	TGCAGCTATTAGGGGACCCCTAAGGGGATAGTCTCCGATAGGGGCTCGACATTCATATCGCACTATTAG	TGCAGCTATTAGGGGACCCCTAAGGGGATAGTCTCCGATAGGGGCTCGACATTCATATCGCACTATTAG		0	0	999		0	0	999	0.942623	0.4	0.48	60.2946	26.4668	2.37761	1	1	0	1	0	1	0	0	1	-	0	1	-	1	1	1	1	1	1	0	1	0	0	0	0	-	1	-	0	0	0	-	0
12412011	TGCAGCTATTAGGGAACCCCTAAGGGGATAGTCTCCGATAGGGGCTCGACATTTATATCGCACTATTAG	TGCAGCTATTAGGGAACCCCTAAGGGGATAGTCTCCGATAGGGGCTCGACATTTATATCGCACTATTAG		0	0	999		0	0	999	0.95082	0.428161	0.489678	72.5848	35.7883	2.00971	1	1	0	1	1	1	1	1	1	1	1	1	1	-	1	1	1	1	1	1	0	1	0	0	0	-	-	1	1	1	1	-	-
12412010	TGCAGCTATTAGGGGACCCCTAAGGGGATAGTCTCTAATAGGGGCTCGATATTTATATCGTACTATTAG	TGCAGCTATTAGGGGACCCCTAAGGGGATAGTCTCTAATAGGGGCTCGATATTTATATCGTACTATTAG		0	0	999		0	0	999	0.989071	0.149171	0.253838	38.1216	11.2068	3.39859	1	0	1	0	1	0	1	0	0	1	0	0	0	0	0	1	1	1	1	1	0	1	0	0	1	0	1	1	1	1	0	-	1
12412009	TGCAGCTACGTAACCGTGTTATTAGGCGGTAGTAGCTAAGCCGTAACTAGAGCCTTCGTAGGCGTAGAG	TGCAGCTACGTAACCGTGTTATTAGGCGGTAGTAGCTAAGCCGTAACTAGAGCCTTCGTAGGCGTAGAG		0	0	999		0	0	999	1	0.002732	0.00545	37.5	1.5	22.3031	1	0	0	0	0	0	0	0	0	0	0	0	0	0	0	0	0	0	0	0	0	0	0	0	0	0	0	0	0	0	0	0	0
12412008	TGCAGCTACGTAACCGTATTATTAGGCGGTAGTAGCTAAGCTGCAACTAGAGCCTTCGTAGGCGTAGAG	TGCAGCTACGTAACCGTATTATTAGGCGGTAGTAGCTAAGCTGCAACTAGAGCCTTCGTAGGCGTAGAG		0	0	999		0	0	999	1	0.005464	0.010869	38.5	23.2576	1.6593	1	0	0	0	0	0	0	0	0	0	0	0	0	0	0	0	0	0	0	0	0	0	0	0	0	0	0	0	0	0	0	0	0
12412007	TGCAGCTACGTAACCGTATTATTAGGCGGTAGTAGCTAAGCCGCAGCTAGAGCCTTCGTAGGCGTAGAG	TGCAGCTACGTAACCGTATTATTAGGCGGTAGTAGCTAAGCCGCAGCTAGAGCCTTCGTAGGCGTAGAG		0	0	999		0	0	999	0.986339	0.080332	0.147758	43.1861	11.7696	3.27325	1	0	0	0	0	0	0	0	0	0	0	0	0	0	0	0	0	0	0	0	0	0	0	0	0	0	0	0	0	0	0	0	0
12412006	TGCAGCTACGTAACCGTATTGTTAGGTAGTAGTAGCTAAGCCGCAACTAGAGCCTTCGTAGGCGTAGAG	TGCAGCTACGTAACCGTATTGTTAGGTAGTAGTAGCTAAGCCGCAACTAGAGCCTTCGTAGGCGTAGAG		0	0	999		0	0	999	1	0.005464	0.010869	53.6667	16.5193	3.17646	1	0	0	0	0	0	0	0	0	0	0	0	0	0	0	0	0	0	0	0	0	0	0	0	0	0	0	0	0	0	0	0	0
12412005	TGCAGCTGCGCAACCGTGTTATTAGGCGGTAGTAGCTAAGCCGCAACTAGAGCCTTCGTAGGCGTAGAG	TGCAGCTGCGCAACCGTGTTATTAGGCGGTAGTAGCTAAGCCGCAACTAGAGCCTTCGTAGGCGTAGAG		0	0	999		0	0	999	1	0.005464	0.010869	51.6	27.8324	1.83153	1	0	0	0	0	0	0	0	0	0	0	0	0	0	0	0	0	0	0	0	0	0	0	0	0	0	0	0	0	0	0	0	0
12412004	TGCAGCTGCGCAACCGTGTTGTTAGGCGGTAGTAGCTAAGCCGCAACTAGAGCCTTCGTAGGCGTAAAG	TGCAGCTGCGCAACCGTGTTGTTAGGCGGTAGTAGCTAAGCCGCAACTAGAGCCTTCGTAGGCGTAAAG		0	0	999		0	0	999	1	0.002732	0.00545	60	1	40.0553	1	0	0	0	0	0	0	0	0	0	0	0	0	0	0	0	0	0	0	0	0	0	0	0	0	0	0	0	0	0	0	0	0
12412003	TGCAGCTGCGTAACCGTGTTGTTAGGCGGTAGTAGCTAAGCCGCAACTAGAGCCTTCGTAGGCGTAGAG	TGCAGCTGCGTAACCGTGTTGTTAGGCGGTAGTAGCTAAGCCGCAACTAGAGCCTTCGTAGGCGTAGAG		0	0	999		0	0	999	0.994536	0.027473	0.053436	43.7143	25.2985	1.66407	1	0	0	0	0	0	0	0	0	0	0	0	0	0	0	0	0	0	0	0	0	0	0	0	0	0	0	0	0	0	0	0	0
12412002	TGCAGCTGCGCAACCGTATTGTTAGGCGGTAGTAGCTAAGCCGTAGCTAGAGCCTTCGTAGGCGTAGAG	TGCAGCTGCGCAACCGTATTGTTAGGCGGTAGTAGCTAAGCCGTAGCTAGAGCCTTCGTAGGCGTAGAG		0	0	999		0	0	999	0.986339	0.102493	0.183976	57.5949	32.4687	1.76499	1	0	0	0	0	0	0	0	0	0	0	0	0	0	0	0	0	0	0	0	0	0	0	0	0	0	0	0	0	0	0	0	0
12412001	TGCAGCTACGTAACCGTATTGTTAGGCAGTAGTAGCTAAGCCGTAACTAGAGCCTTCGTAGGCGTAGAG	TGCAGCTACGTAACCGTATTGTTAGGCAGTAGTAGCTAAGCCGTAACTAGAGCCTTCGTAGGCGTAGAG		0	0	999		0	0	999	0.980874	0.144847	0.247732	59.64	25.8471	2.28311	1	0	0	0	0	0	0	0	0	0	0	0	0	0	0	0	0	0	0	0	0	0	0	0	0	0	0	0	0	0	0	0	0
12412000	TGCAGCTACGTAACTGTATTGTTAGGCGGTAGTAGCTAAGCCGCAACTAGAGCCTTCGTAGGCGTAGAG	TGCAGCTACGTAACTGTATTGTTAGGCGGTAGTAGCTAAGCCGCAACTAGAGCCTTCGTAGGCGTAGAG		0	0	999		0	0	999	0.997268	0.041096	0.078814	69.35	17.9284	3.42737	1	0	0	0	0	0	0	0	0	0	0	0	0	0	0	0	0	0	0	0	0	0	0	0	0	0	0	0	0	0	0	0	0
12411999	TGCAGCTACGTAACCGTATTGTTAGGCGGTAGTAGCTAAGCCGTAGCTAGAGCCTTCGTAGGCGTAGAG	TGCAGCTACGTAACCGTATTGTTAGGCGGTAGTAGCTAAGCCGTAGCTAGAGCCTTCGTAGGCGTAGAG		0	0	999		0	0	999	0.961749	0.375	0.46875	59.0136	27.9626	2.11933	1	0	1	0	0	0	1	1	0	0	0	1	0	1	1	0	1	1	1	0	1	0	0	0	0	-	0	1	0	0	1	0	-
12411998	TGCAGCTACGCAACCGTATTGTTAGGCGGTAGTAGCTAAGCCGCAACTAGAGCCTTCGTAGGCGTAGAG	TGCAGCTACGCAACCGTATTGTTAGGCGGTAGTAGCTAAGCCGCAACTAGAGCCTTCGTAGGCGTAGAG		0	0	999		0	0	999	0.92623	0.766962	0.357463	88.1591	46.5172	1.85541	1	1	1	1	-	0	1	1	1	1	0	-	1	0	0	0	1	1	1	1	1	1	0	1	1	1	1	-	1	1	1	0	1
12411997	TGCAGCTACGCAACCGTATTATTAGGCGGTAGTAGCTAAGCCGCGACTAGAGCCTTCGTAGGCGTAGAG	TGCAGCTACGCAACCGTATTATTAGGCGGTAGTAGCTAAGCCGCGACTAGAGCCTTCGTAGGCGTAGAG		0	0	999		0	0	999	0.983607	0.111111	0.197531	69.9492	35.5568	1.8484	1	0	0	0	0	0	0	0	0	0	0	0	0	0	0	0	0	0	0	0	0	0	0	0	0	0	0	0	0	0	0	0	0
12411996	TGCAGCTACGTAACCGTATTGTTAGGCGGTAGTAGCCGAGCCGCAACTAGAGCCTTCGTAGGCGTAGAG	TGCAGCTACGTAACCGTATTGTTAGGCGGTAGTAGCCGAGCCGCAACTAGAGCCTTCGTAGGCGTAGAG		0	0	999		0	0	999	0.967213	0.288136	0.410227	61.3649	17.5045	3.338	1	0	1	1	0	1	1	0	1	1	0	0	0	0	0	1	1	1	0	1	0	1	1	0	1	0	0	1	1	1	0	-	-
12411995	TGCAGAGGAGCTCGCACTCAAGCGGCAAGCACATGAGCAGATACGCAAGTGCATGGGCAAGATCTCGAA	TGCAGAGGAGCTCGCACTCAAGCGGCAAGCACATGAGCAGATACGCAAGTGCATGGGCAAGATCTCGAA	CBHU3724.rev CBHU Mycosphaerella fijiensis MfEST3 Extract with glucose (L) Mycosphaerella fijiensis cDNA clone CBHU3724 3', mRNA sequence.	272	1	5.91e-24		0	0	999	0.967213	0.262712	0.387389	356.93	154.773	2.29172	1	1	0	1	1	1	1	1	1	1	1	1	1	1	1	1	1	1	1	1	1	1	1	1	1	-	1	1	1	1	1	1	1
12411994	TGCAGAAGGCATTGGACTGCATATGACATTTGAACCGAGCTGCCGATTTCAAGAATACCTCATCATTTC	TGCAGAAGGCATTGGACTGCATATGACATTTGAACCGAGCTGCCGATTTCAAGAATACCTCATCATTTC		0	0	999		0	0	999	0.978142	0.243017	0.367919	202.469	68.2425	2.9884	1	0	0	0	0	0	0	0	0	0	0	0	0	0	0	0	0	0	0	0	0	0	0	0	0	0	0	0	0	0	0	0	0
12411993	TGCAGTCGTATAGTAGTAAAGACTAAGACTAAGACTAATCGCCTTCGGGCTTACAGATCGGAAGAGCGG	TGCAGTCGTATAGTAGTAAAGACTAAGACTAAGACTAATCGCCTTCGGGCTTAC		0	0	999		0	0	999	0.97541	0.187675	0.304906	43.1619	25.0242	1.76556	1	0	0	0	0	0	0	0	0	0	0	0	0	0	0	0	0	0	0	0	0	0	0	0	0	0	0	0	0	0	0	0	0
12411992	TGCAGTCGTGTAGTAGTAAAGACTAAAACTAAGACTAATCGCCTTCGGGCTTACAGATCGGAAGAGCGG	TGCAGTCGTGTAGTAGTAAAGACTAAAACTAAGACTAATCGCCTTCGGGCTTAC		0	0	999		0	0	999	0.989071	0.071823	0.133329	47.4444	13.0394	3.99201	1	0	0	0	0	0	0	0	0	0	0	0	0	0	0	0	0	0	0	0	0	0	0	0	0	0	0	0	0	0	0	0	0
12411991	TGCAGTCGTATAGCAGTGAAGAATAAGACTAAGACTAAGCGCCTTCGGGCTTACAGATCGGAAGAGCGG	TGCAGTCGTATAGCAGTGAAGAATAAGACTAAGACTAAGCGCCTTCGGGCTTAC		0	0	999		0	0	999	0.986339	0.088643	0.16157	49.3333	21.333	2.31093	1	0	0	0	0	0	0	0	0	0	0	0	0	0	0	0	0	0	0	0	0	0	0	0	0	0	0	0	0	0	0	0	0
12411990	TGCAGTCGTGTAGCAGTAAAGACTAAGACTAAGACTAATCGCCTTCGGGCTTACAGATCGGAAGAGCGG	TGCAGTCGTGTAGCAGTAAAGACTAAGACTAAGACTAATCGCCTTCGGGCTTAC		0	0	999		0	0	999	0.972678	0.126404	0.220853	49.6638	28.0347	1.7916	1	0	0	0	0	0	0	0	0	0	0	0	0	0	0	0	0	0	0	0	0	0	0	0	0	0	0	0	0	0	0	0	0
12411989	TGCAGTCGTATAGCAGTAAAGAATAAGACTAAGACTAAGCGCCTTCGAGCTTACAGATCGGAAGAGCGG	TGCAGTCGTATAGCAGTAAAGAATAAGACTAAGACTAAGCGCCTTCGAGCTTAC		0	0	999		0	0	999	1	0.008197	0.016259	80	50.4658	1.77196	1	0	0	0	0	0	0	0	0	0	0	0	0	0	0	0	0	0	0	0	0	0	0	0	0	0	0	0	0	0	0	0	0
12411988	TGCAGTCGTATAGTAGTAAAGACTAAGACTAAGACTAAGCGCCTTTAGGCTTACAGATCGGAAGAGCGG	TGCAGTCGTATAGTAGTAAAGACTAAGACTAAGACTAAGCGCCTTTAGGCTTAC		0	0	999		0	0	999	0.961749	0.323864	0.437952	156.297	60.9655	2.63645	1	1	0	0	0	0	0	1	1	1	0	0	1	0	0	0	0	1	0	0	1	1	0	1	0	1	0	0	1	1	1	-	1
12411987	TGCAGTCGTGTAGTAGTAAAGACTAAGACTAAGACTAGGCGCCTTCGGGCTTACAGATCGGAAGAGCGG	TGCAGTCGTGTAGTAGTAAAGACTAAGACTAAGACTAGGCGCCTTCGGGCTTAC		0	0	999		0	0	999	0.915301	0.307463	0.425859	50.5224	39.3188	1.29729	1	1	0	-	0	1	0	0	-	1	1	0	1	1	1	1	1	0	0	1	1	1	1	1	0	1	0	0	1	1	0	1	1
12411986	TGCAGTCGTATAGCAGTAAAGACTAAGACTAAGACCAATCGCCTTCGGGCTTACAGATCGGAAGAGCGG	TGCAGTCGTATAGCAGTAAAGACTAAGACTAAGACCAATCGCCTTCGGGCTTAC		0	0	999		0	0	999	0.967213	0.30226	0.421798	74.1492	34.6034	2.14101	1	0	1	0	0	0	1	1	0	1	0	0	0	0	0	0	1	1	1	1	0	1	0	1	1	1	1	0	1	0	1	0	1
12411985	TGCAGTGTATAGGTAGGTTACTAAGTTATCAAATTCCGGGTATTGTATACGTTTTATTGTCTTATAAAG	TGCAGTGTATAGGTAGGTTACTAAGTTATCAAATTCCGGGTATTGTATACGTTTTATTGTCTTATAAAG		0	0	999		0	0	999	0.997268	0.309589	0.427487	12.9597	10.6013	1.19812	1	0	1	0	1	0	0	1	0	1	0	1	1	0	0	1	0	0	0	0	1	1	1	1	1	0	1	1	0	0	1	0	1
12411984	TGCAGTACATAGGTAGGTTACTAAGTTATCAAATTCCGGATATTGTATGCGTTTTATTGTCTTATAAAG	TGCAGTACATAGGTAGGTTACTAAGTTATCAAATTCCGGATATTGTATGCGTTTTATTGTCTTATAAAG		0	0	999		0	0	999	1	0.002732	0.00545	61	19	4.59546	1	0	0	0	0	0	0	0	0	0	0	0	0	0	0	0	0	0	0	0	0	0	0	0	0	0	0	0	0	0	0	0	0
12411983	TGCAGTGCATAGGTAGGTTACTAAGTTGTCAAATTCCGGGTATTGTATGCGTTTTATTGTCTTATAAAG	TGCAGTGCATAGGTAGGTTACTAAGTTGTCAAATTCCGGGTATTGTATGCGTTTTATTGTCTTATAAAG		0	0	999		0	0	999	0.961749	0.295455	0.416322	176.086	56.0961	3.24198	1	1	0	1	0	1	0	1	1	1	0	0	1	1	1	1	1	0	1	1	1	-	0	1	1	-	1	-	0	1	0	1	1
12411982	TGCAGTATATAGGTGGGTTACCAAGTTGTCAAATTCCGGGTATTGTATACGTTTCATTGTCTTATAAAG	TGCAGTATATAGGTGGGTTACCAAGTTGTCAAATTCCGGGTATTGTATACGTTTCATTGTCTTATAAAG		0	0	999		0	0	999	0.956284	0.271429	0.39551	198.987	70.5997	2.83945	1	1	0	1	1	1	1	1	1	0	1	0	0	0	0	1	0	1	1	1	0	0	0	0	0	-	1	1	1	1	1	0	-
12411981	TGCAGTGCATAGGTAGGTTACTAAGTTGTCAAATTCCGGGTGTTGTATACGTTTTATTGTCTTATAAAG	TGCAGTGCATAGGTAGGTTACTAAGTTGTCAAATTCCGGGTGTTGTATACGTTTTATTGTCTTATAAAG		0	0	999		0	0	999	0.961749	0.261364	0.386105	155.14	62.3875	2.61845	1	0	0	0	0	0	0	0	0	0	0	0	0	0	0	0	0	0	0	0	0	0	0	0	0	0	0	0	0	0	0	0	0
12411980	TGCAGTATATAGGTAGGTTACTAAGTTGTCAAATTCCGGGTGTTGTATACGTTTCATTGTCTTATAAAG	TGCAGTATATAGGTAGGTTACTAAGTTGTCAAATTCCGGGTGTTGTATACGTTTCATTGTCTTATAAAG		0	0	999		0	0	999	0.969945	0.230986	0.355263	14.48	4.87377	2.89462	1	1	0	1	1	0	1	0	0	0	0	0	1	0	0	0	0	1	1	0	0	0	0	0	0	-	1	0	0	1	1	-	-
12411979	TGCAGCCGAGTCGCGCGCCTAAGGCAATTAGGCACCTCCGAAGCTACGTCTACTAAGGATTAGCCTAGT	TGCAGCCGAGTCGCGCGCCTAAGGCAATTAGGCACCTCCGAAGCTACGTCTACTAAGGATTAGCCTAGT		0	0	999		0	0	999	1	0.005464	0.010869	34.5	4.5	6.2204	1	0	0	0	0	0	0	0	0	0	0	0	0	0	0	0	0	0	0	0	0	0	0	0	0	0	0	0	0	0	0	0	0
12411978	TGCAGCCGAGTCGCGCGCCTAAGGCAATTAGGCACCTCTAAAGCCGCGTCTGCTAAGGATTAGCCTAGT	TGCAGCCGAGTCGCGCGCCTAAGGCAATTAGGCACCTCTAAAGCCGCGTCTGCTAAGGATTAGCCTAGT		0	0	999		0	0	999	1	0.005464	0.010869	40.2	6.5238	4.63517	1	0	0	0	0	0	0	0	0	0	0	0	0	0	0	0	0	0	0	0	0	0	0	0	0	0	0	0	0	0	0	0	0
12411977	TGCAGCCGAGTCGCGCGCCTGAGGCAATTAGGCACCTCCGAAGCCGCGTCTGCTAAGGATCAGCCTGGT	TGCAGCCGAGTCGCGCGCCTGAGGCAATTAGGCACCTCCGAAGCCGCGTCTGCTAAGGATCAGCCTGGT		0	0	999		0	0	999	0.972678	0.264045	0.38865	40.4	15.5978	2.6094	1	1	0	1	0	0	0	1	1	0	0	1	0	0	0	1	1	0	0	1	0	0	1	1	0	0	0	0	1	0	0	0	1
12411976	TGCAGCCGAGTCGCGCGCCTGAGGCAATCAGGCACCTCCGAAGCCGCGTCTGCCAAGGATCAGCCTGGT	TGCAGCCGAGTCGCGCGCCTGAGGCAATCAGGCACCTCCGAAGCCGCGTCTGCCAAGGATCAGCCTGGT		0	0	999		0	0	999	0.923497	0.857988	0.243689	95.6711	61.8268	1.56365	1	1	0	1	1	1	1	1	1	1	1	0	1	1	1	1	0	1	1	1	1	1	0	1	1	1	1	1	1	1	1	0	-
12411975	TGCAGCCGAGTTGCGCGCCTAAGGCAATTAGGCACCTCCGAAGCCGCGTCTACTAAGGATTAGCCTAGT	TGCAGCCGAGTTGCGCGCCTAAGGCAATTAGGCACCTCCGAAGCCGCGTCTACTAAGGATTAGCCTAGT		0	0	999		0	0	999	0.97541	0.254902	0.379854	50.3037	15.7467	3.16593	1	1	0	1	1	0	1	1	1	0	0	1	1	1	1	1	1	0	1	1	0	1	1	0	0	-	-	1	0	0	1	0	-
12411974	TGCAGACAGTTGATACTGCTTCTCTTGACGCTGCTTACAATGTCTCACTCCCATTACTGAACGATCCGG	TGCAGACAGTTGATACTGCTTCTCTTGACGCTGCTTACAATGTCTCACTCCCATTACTGAACGATCCGG		0	0	999		0	0	999	0.92623	0.702065	0.41834	321.614	95.1241	3.3511	1	0	1	0	0	0	0	0	1	0	1	1	0	0	0	1	-	1	1	1	0	0	0	1	1	-	1	1	1	1	1	-	-
12411973	TGCAGACAGTTGATACTGCTTCTCTTGACGCTGCTCACAATGCCTCACTCCCATTACTGAACGATCCGA	TGCAGACAGTTGATACTGCTTCTCTTGACGCTGCTCACAATGCCTCACTCCCATTACTGAACGATCCGA		0	0	999		0	0	999	0.967213	0.257062	0.381962	321.528	122.252	2.61391	1	1	0	1	1	1	1	1	-	1	0	0	1	1	1	0	1	0	0	0	1	1	1	0	0	0	0	0	0	0	0	-	-
12411972	TGCAGCCTTGTTCCTAGACTTAGATTTATCCTTATCCTTTGATTTGGACTTGTCCTTATCTTTTACAGA	TGCAGCCTTGTTCCTAGACTTAGATTTATCCTTATCCTTTGATTTGGACTTGTCCTTATCTTTTACAGA		0	0	999		0	0	999	0.964481	0.288952	0.410917	299.721	103.754	2.9597	1	1	0	0	0	1	1	1	0	1	0	1	0	0	0	1	1	0	1	1	1	1	1	0	1	-	0	1	1	0	0	0	0
12411971	TGCAGCCTTGTTCCTAGACTTGGATTTATCCTTATCCTTTGATTTAGACTTGTCCTTGTCTTTTACAGA	TGCAGCCTTGTTCCTAGACTTGGATTTATCCTTATCCTTTGATTTAGACTTGTCCTTGTCTTTTACAGA		0	0	999		0	0	999	0.948087	0.276657	0.400236	371.161	134.494	2.79241	1	1	0	0	1	1	1	1	1	1	0	0	1	0	0	1	1	1	0	1	1	1	0	0	0	-	1	1	0	0	0	1	-
12411970	TGCAGCCTTGTTCTTAGACTTAGATTTATCCTTGTCTTTTGATTTAGACTTGTCCTTATCTTTTACAGA	TGCAGCCTTGTTCTTAGACTTAGATTTATCCTTGTCTTTTGATTTAGACTTGTCCTTATCTTTTACAGA		0	0	999		0	0	999	1	0.002732	0.00545	409.5	41.5	21.4963	1	0	0	0	0	0	0	0	0	0	0	0	0	0	0	0	0	0	0	0	0	0	0	0	0	0	0	0	0	0	0	0	0
12411969	TGCAGGCTGCCGCAACCAGCTGAGTTTCAATACGTACATCAATAGATGTCAGTCGAGACGTCACCGCAT	TGCAGGCTGCCGCAACCAGCTGAGTTTCAATACGTACATCAATAGATGTCAGTCGAGACGTCACCGCAT		0	0	999		0	0	999	1	0.002732	0.00545	70.5	4.5	282.846	1	0	0	0	0	0	0	0	0	0	0	0	0	0	0	0	0	0	0	0	0	0	0	0	0	0	0	0	0	0	0	0	0
12411968	TGCAGGCTGCCGCAACTAGCTGAGTTTCAATGCGCACATCAATAGATGTCAGTCGAGACATCACCGCAT	TGCAGGCTGCCGCAACTAGCTGAGTTTCAATGCGCACATCAATAGATGTCAGTCGAGACATCACCGCAT		0	0	999		0	0	999	1	0.002732	0.00545	90	0	23.6339	1	0	0	0	0	0	0	0	0	0	0	0	0	0	0	0	0	0	0	0	0	0	0	0	0	0	0	0	0	0	0	0	0
12411967	TGCAGGCTGCCGCAACCAGCTGAGTTTCAATACGTACATCAATAGATGTTAGTCGAGACGTTACCGCAT	TGCAGGCTGCCGCAACCAGCTGAGTTTCAATACGTACATCAATAGATGTTAGTCGAGACGTTACCGCAT		0	0	999		0	0	999	1	0.002732	0.00545	168	8	78.583	1	0	0	0	0	0	0	0	0	0	0	0	0	0	0	0	0	0	0	0	0	0	0	0	0	0	0	0	0	0	0	0	0
12411966	TGCAGGCTGCCGCAACCAGCTAAGTTTCAATACGCACATCAATGAATGTCAGTCGAGACATCACCGCAT	TGCAGGCTGCCGCAACCAGCTAAGTTTCAATACGCACATCAATGAATGTCAGTCGAGACATCACCGCAT		0	0	999		0	0	999	1	0.008197	0.016259	168.8	29.9693	5.58942	1	0	0	0	0	0	0	0	0	0	0	0	0	0	0	0	0	0	0	0	0	0	0	0	0	0	0	0	0	0	0	0	0
12411965	TGCAGGCTGCCGCAACCAGCTGAGTTTCAATGCGTACATCAATGGATGTCAGTCGAGACGTCACCGCAT	TGCAGGCTGCCGCAACCAGCTGAGTTTCAATGCGTACATCAATGGATGTCAGTCGAGACGTCACCGCAT		0	0	999		0	0	999	0.964481	0.320113	0.435282	200.142	71.996	2.85672	1	0	1	0	1	1	1	0	1	0	0	0	1	0	0	0	0	1	1	1	0	1	1	1	0	-	1	0	0	1	1	-	-
12411964	TGCAGGCTGCCGCAACCAGCTGAGTTTCAATGCGCACATCAATGGATGTCAGTCGAGACATCACCGCAT	TGCAGGCTGCCGCAACCAGCTGAGTTTCAATGCGCACATCAATGGATGTCAGTCGAGACATCACCGCAT		0	0	999		0	0	999	0.967213	0.262712	0.387389	217.65	78.4213	2.81304	1	1	0	0	0	0	0	0	0	0	1	0	0	0	0	0	0	0	0	0	0	0	0	0	1	0	0	0	0	0	0	0	0
12411963	TGCAGTATAAGATTGCTATAAACCTTGCGGTAAAGCAAGCGTAGGATAAGCGGACTTCCGGACCCCGCG	TGCAGTATAAGATTGCTATAAACCTTGCGGTAAAGCAAGCGTAGGATAAGCGGACTTCCGGACCCCGCG		0	0	999		0	0	999	0.95082	0.336207	0.446344	56.7162	21.5581	2.68344	1	0	0	0	0	0	0	0	0	0	0	0	0	0	0	0	0	0	0	0	0	0	0	0	0	0	0	0	0	0	0	0	0
12411962	TGCAGTATAAGATTGCTATAGACCTTGCTATAAAGTAGGCGTAGGATAAGCGGACTTCCGGACCCCGTA	TGCAGTATAAGATTGCTATAGACCTTGCTATAAAGTAGGCGTAGGATAAGCGGACTTCCGGACCCCGTA		0	0	999		0	0	999	1	0.002732	0.00545	73.5	10.5	6.36054	1	0	0	0	0	0	0	0	0	0	0	0	0	0	0	0	0	0	0	0	0	0	0	0	0	0	0	0	0	0	0	0	0
12411961	TGCAGCATAAGATTGCTATAGACCTTGCTATAAAGCAGGCGTAGGATAAGCGGACTTCCGGACCCCGCG	TGCAGCATAAGATTGCTATAGACCTTGCTATAAAGCAGGCGTAGGATAAGCGGACTTCCGGACCCCGCG		0	0	999		0	0	999	0.961749	0.323864	0.437952	84.4602	50.8039	1.61123	1	0	1	0	1	0	1	1	0	0	1	0	0	0	0	0	0	0	0	0	-	1	0	1	1	0	-	1	1	1	1	0	-
12411960	TGCAGTATAAGATTGCTATAGACCTTGCCGTAAAGCAAGCGTAGGATAAGCGGACTCCCGGACCCCGCG	TGCAGTATAAGATTGCTATAGACCTTGCCGTAAAGCAAGCGTAGGATAAGCGGACTCCCGGACCCCGCG		0	0	999		0	0	999	0.989071	0.088398	0.161167	87.0253	40.1112	2.39601	1	0	0	0	0	0	0	0	0	0	0	0	0	0	0	0	0	0	0	0	0	0	0	0	0	0	0	0	0	0	0	0	0
12411959	TGCAGTATAAGATTGCTATAAACCTTGCTATAAAGCAGGCGCAGGATAAGCGGACTTCCGGACCCCGCG	TGCAGTATAAGATTGCTATAAACCTTGCTATAAAGCAGGCGCAGGATAAGCGGACTTCCGGACCCCGCG		0	0	999		0	0	999	0.978142	0.092179	0.167364	59.6538	34.5798	1.69479	1	0	0	0	0	0	0	0	0	0	0	0	0	0	0	0	0	0	0	0	0	0	0	0	0	0	0	0	0	0	0	0	0
12411958	TGCAGTATAAGATTGCTATAGACCTTGCTATAAAGCAAGCGTAGGATAAGCGGACTTCCGGACCCCGCG	TGCAGTATAAGATTGCTATAGACCTTGCTATAAAGCAAGCGTAGGATAAGCGGACTTCCGGACCCCGCG		0	0	999		0	0	999	0.934426	0.596491	0.481379	122.459	61.5431	1.97674	1	0	1	1	0	1	0	1	1	-	1	1	1	1	1	1	1	0	1	1	1	1	1	1	1	-	1	1	0	1	1	0	0
12411957	TGCAGTATAAGATTACTATAGACCTTACTATAAAGCAGGCGTAGGATAAGCGGACTTCCGGACCCCGCG	TGCAGTATAAGATTACTATAGACCTTACTATAAAGCAGGCGTAGGATAAGCGGACTTCCGGACCCCGCG		0	0	999		0	0	999	0.989071	0.118785	0.20935	134.161	61.1099	2.06694	1	0	0	0	0	0	0	0	0	0	0	0	0	0	0	0	0	0	0	0	0	0	0	0	0	0	0	0	0	0	0	0	0
12411956	TGCAGAGCGAGGACAATTGGTTTCTCCTGCACTCCCTCGCTCAATCGCAATGCTCGCTGAACAAGACCC	TGCAGAGCGAGGACAATTGGTTTCTCCTGCACTCCCTCGCTCAATCGCAATGCTCGCTGAACAAGACCC		0	0	999		0	0	999	0.991803	0.027548	0.053579	384.545	197.666	1.92438	1	0	0	0	0	0	0	0	0	0	0	0	0	0	0	0	0	0	0	0	0	0	0	0	0	0	0	0	0	0	0	0	0
12411955	TGCAGAGCCTGCGGCGGCATCAAAACTCCTTGCCCTGGAACTTCTACCGGATCTTCCAGCTGCCCGACT	TGCAGAGCCTGCGGCGGCATCAAAACTCCTTGCCCTGGAACTTCTACCGGATCTTCCAGCTGCCCGACT		0	0	999		0	0	999	0.901639	0.930303	0.129679	398.723	122.48	3.24797	1	1	1	1	1	1	1	1	1	1	1	1	1	1	1	1	1	1	1	1	1	1	1	1	1	-	1	1	1	-	1	-	1
12411954	TGCAGAAATATAGGCTAAAGATCGTCGCTCGACCCGTAACTATAAGGTCCCTCTAGAAGTTTACAGATC	TGCAGAAATATAGGCTAAAGATCGTCGCTCGACCCGTAACTATAAGGTCCCTCTAGAAGTTTAC		0	0	999		0	0	999	0.994536	0.054945	0.103852	325.842	105.244	3.16222	1	0	0	0	0	0	0	0	0	0	0	0	0	0	0	0	0	0	0	0	0	0	0	0	0	0	0	0	0	0	0	0	0
12411953	TGCAGAAATATAGGCTAAAGATCGTCGCTCGACCCGTAACTATAAGGTCCTTTAAGAAGTTTACAGATC	TGCAGAAATATAGGCTAAAGATCGTCGCTCGACCCGTAACTATAAGGTCCTTTAAGAAGTTTAC		0	0	999		0	0	999	0.991803	0.077135	0.14237	39.8421	20.3399	1.82321	1	0	0	0	0	0	0	0	0	0	0	0	0	0	0	0	0	0	0	0	0	0	0	0	0	0	0	0	0	0	0	0	0
12411952	TGCAGCTCGCTTAGTAGTGCTTATAGTGATTGTTTAGGTAGTTTACAGATCGGAAGAGCGGTTCAGCAG	TGCAGCTCGCTTAGTAGTGCTTATAGTGATTGTTTAGGTAGTTTAC		0	0	999		0	0	999	0.939891	0.30814	0.426379	326.897	183.531	1.82325	1	1	0	1	1	1	-	0	0	-	0	0	0	1	1	1	0	-	1	0	1	0	0	1	1	1	1	1	0	0	0	1	1
12411951	TGCAGCTCGCTTAGTAGTGCTTGTAGTAATTGTTTAGGTAGTTTACAGATCGGAAGAGCGGTTCAGCAG	TGCAGCTCGCTTAGTAGTGCTTGTAGTAATTGTTTAGGTAGTTTAC		0	0	999		0	0	999	0.961749	0.272727	0.396694	323.839	157.334	2.11763	1	1	0	1	1	0	1	0	0	0	0	0	1	0	0	0	0	1	1	0	0	0	0	0	0	-	1	0	0	1	1	1	1
12411950	TGCAGCTCGCTTAGTAGTGCTTATGGTAATTGTTTAGGTGGTTTACAGATCGGAAGAGCGGTTCAGCAG	TGCAGCTCGCTTAGTAGTGCTTATGGTAATTGTTTAGGTGGTTTAC		0	0	999		0	0	999	0.994536	0.10989	0.195629	302.667	111.707	2.92629	1	0	0	0	0	0	0	0	0	0	0	0	0	0	0	0	0	0	0	0	0	0	0	0	0	0	0	0	0	0	0	0	0
12411949	TGCAGATGGTGACCATGTACGCAGTTTCTTACAGATCGGAAGAGCGGTTCAGCAGGAATGCCGAGACCG	TGCAGATGGTGACCATGTACGCAGTTTCTTAC		0	0	999		0	0	999	0.97541	0.229692	0.353867	458.625	213.723	2.29032	1	0	0	0	0	0	0	0	0	0	0	0	0	0	0	0	0	0	0	0	0	0	0	0	0	0	0	0	0	0	0	0	0
12411948	TGCAGTGTCACCGATACACCACCTACCTTCGCGCCATCAACATCAAGATCGATATCGACGTTACAGATC	TGCAGTGTCACCGATACACCACCTACCTTCGCGCCATCAACATCAAGATCGATATCGACGTTAC		0	0	999		0	0	999	0.97541	0.341737	0.449905	436.491	133.034	3.33271	1	0	0	0	0	0	0	0	0	0	0	0	0	0	0	0	0	0	0	0	0	0	0	0	0	0	0	0	0	0	0	0	0
12411947	TGCAGGCGTAGCTATGTTCGTAACTAATTGAGCTCCTTAGCTATAATAGTATATAGGCTTCCTCTATTA	TGCAGGCGTAGCTATGTTCGTAACTAATTGAGCTCCTTAGCTATAATAGTATATAGGCTTCCTCTATTA		0	0	999		0	0	999	0.991803	0.019284	0.037824	55.4	27.7364	2.03066	1	0	0	-	0	0	0	0	0	0	0	0	0	0	0	0	0	0	0	0	0	0	0	-	0	0	0	0	0	0	0	0	0
12411946	TGCAGGCGTAGCTATATTCGTAACCAATTGAGCTCCTTAGCTATAATAGTATATAGGCTTCCTCCGTTA	TGCAGGCGTAGCTATATTCGTAACCAATTGAGCTCCTTAGCTATAATAGTATATAGGCTTCCTCCGTTA		0	0	999		0	0	999	1	0.002732	0.00545	90.5	5.5	21.8861	1	0	0	0	0	0	0	0	0	0	0	0	0	0	0	0	0	0	0	0	0	0	0	0	0	0	0	0	0	0	0	0	0
12411945	TGCAGGCGTAGCTGTGTTCGTAACTAATTGAGCTCCTTAGCTATAATAGTGTATAGGCTTCCTCTATTA	TGCAGGCGTAGCTGTGTTCGTAACTAATTGAGCTCCTTAGCTATAATAGTGTATAGGCTTCCTCTATTA		0	0	999		0	0	999	0.920765	0.178042	0.292686	59.2389	43.7085	1.33972	1	0	1	1	1	0	0	0	1	0	1	0	0	0	0	0	0	-	0	0	1	1	1	1	0	0	0	1	0	0	0	0	0
12411944	TGCAGGCGTAGCTGTATTCGTGACTAATTGAGCTCCTTAGCTACAATAGTATATAGGCTTCCTCTATTA	TGCAGGCGTAGCTGTATTCGTGACTAATTGAGCTCCTTAGCTACAATAGTATATAGGCTTCCTCTATTA		0	0	999		0	0	999	0.964481	0.27762	0.401095	139.034	40.2481	3.5343	1	1	0	0	1	1	1	1	1	-	1	0	1	1	1	0	0	1	1	1	1	1	1	0	1	-	0	1	1	1	0	-	-
12411943	TGCAGGCGTAGCTGTATTCGTAACCAATTGAGCTCCTTAGCTATAATAGTGTATAGGCTTCCTCCGTTA	TGCAGGCGTAGCTGTATTCGTAACCAATTGAGCTCCTTAGCTATAATAGTGTATAGGCTTCCTCCGTTA		0	0	999		0	0	999	0.964481	0.376771	0.469629	156.806	51.1249	3.23614	1	0	1	1	0	0	0	0	-	1	0	1	0	0	0	1	1	0	0	0	0	0	0	1	0	0	1	0	0	0	1	0	1
12411942	TGCAGGCGTAGCTGTGTTCGTAACCAATTGAGCTCCTTAGCTACAATAGTGTATAGGCTTCCTCCGTCA	TGCAGGCGTAGCTGTGTTCGTAACCAATTGAGCTCCTTAGCTACAATAGTGTATAGGCTTCCTCCGTCA		0	0	999		0	0	999	0.961749	0.258523	0.383377	167.14	44.6218	3.78509	1	1	0	0	1	1	1	0	1	1	0	0	1	0	0	1	1	1	0	1	1	1	0	1	1	-	1	-	0	0	0	-	1
12411941	TGCAGGCGTAGCTATATTCGTAACTAATTGAGCTCCTTAGCTACAATAGTATATAGGCTTCCTCCGTTA	TGCAGGCGTAGCTATATTCGTAACTAATTGAGCTCCTTAGCTACAATAGTATATAGGCTTCCTCCGTTA		0	0	999		0	0	999	0.994536	0.118132	0.208353	138.214	31.6559	4.63169	1	0	0	0	0	0	0	0	0	0	0	0	0	0	0	0	0	0	0	0	0	0	0	0	0	0	0	0	0	0	0	0	0
12411940	TGCAGTACTCTACTACAATGTCCAATTTCTATGTCGTCGCATTTGCAGTAGTATAGAGCCCTTACAGAT	TGCAGTACTCTACTACAATGTCCAATTTCTATGTCGTCGCATTTGCAGTAGTATAGAGCCCTTAC		0	0	999		0	0	999	0.997268	0.005479	0.010899	124.714	35.7999	3.56373	1	0	0	0	0	0	0	0	0	0	0	0	0	0	0	0	0	0	0	0	0	0	0	0	0	0	0	0	0	0	0	0	0
12411939	TGCAGTACTCTACCACAATGTCCAATTTCTATATCGTCGCATTTGCAGTGGTATAGAGCCCTTACAGAT	TGCAGTACTCTACCACAATGTCCAATTTCTATATCGTCGCATTTGCAGTGGTATAGAGCCCTTAC		0	0	999		0	0	999	1	0.008197	0.016259	130.25	24.8433	11.5389	1	0	0	0	0	0	0	0	0	0	0	0	0	0	0	0	0	0	0	0	0	0	0	0	0	0	0	0	0	0	0	0	0
12411938	TGCAGTACTCTACTATAATGTCTAATTTCTATATCGTCGCATTTGTAGTAGTATAGAGCCCTTACAGAT	TGCAGTACTCTACTATAATGTCTAATTTCTATATCGTCGCATTTGTAGTAGTATAGAGCCCTTAC		0	0	999		0	0	999	0.980874	0.264624	0.389196	63.9718	23.8867	2.84522	1	1	0	1	1	1	1	1	1	0	1	0	0	0	0	1	0	1	1	1	0	0	0	0	0	0	1	1	1	1	1	0	1
12411937	TGCAGTACTCTACTACAATGTCCAATTTCTATGTCGTCGCATTTGTAGTAGTATAGAGCCTTTACAGAT	TGCAGTACTCTACTACAATGTCCAATTTCTATGTCGTCGCATTTGTAGTAGTATAGAGCCTTTAC		0	0	999		0	0	999	0.989071	0.116022	0.205122	345.785	142.424	2.45441	1	0	0	0	0	0	0	0	0	0	0	0	0	0	0	0	0	0	0	0	0	0	0	0	0	0	0	0	0	0	0	0	0
12411936	TGCAGTACTCTACTATAATGTCCAATTTCTATATCGTCGCATTTGCAGTAGTATAGAGCCCTTACAGAT	TGCAGTACTCTACTATAATGTCCAATTTCTATATCGTCGCATTTGCAGTAGTATAGAGCCCTTAC		0	0	999		0	0	999	0.95082	0.454023	0.495772	86.2199	27.8396	3.33855	1	0	1	1	0	0	1	0	0	0	1	1	1	0	0	0	0	0	1	0	0	0	1	0	0	0	0	0	1	0	1	0	0
12411935	TGCAGGCGAGTCGGCTTAGTAGAATAGCGAAAACTTACAGATCGGAAGAGCGGTTCAGCAGGAATGCCG	TGCAGGCGAGTCGGCTTAGTAGAATAGCGAAAACTTAC		0	0	999		0	0	999	0.969945	0.278873	0.402206	246.783	109.635	2.34401	1	1	0	1	1	1	1	1	1	-	1	1	1	1	1	0	0	1	1	1	1	1	1	0	1	-	0	1	1	1	0	1	-
12411934	TGCAGTCGAGTCGGCTTAGCAGAATAGCGAAAACTTACAGATCGGAAGAGCGGTTCAGCAGGAATGCCG	TGCAGTCGAGTCGGCTTAGCAGAATAGCGAAAACTTAC		0	0	999		0	0	999	0.959016	0.589744	0.483892	485.815	335.686	1.43605	1	1	0	1	1	1	1	0	1	0	1	0	0	0	0	1	0	1	1	1	1	0	1	1	1	1	1	0	0	0	-	1	1
12411933	TGCAGGCAGCCACTTGGAGCAGTGTCAGGAGGAAGTGGTGCCGGATTTGTTTGCATTCTCTTACAGATC	TGCAGGCAGCCACTTGGAGCAGTGTCAGGAGGAAGTGGTGCCGGATTTGTTTGCATTCTCTTAC	CBHY5508.fwd CBHY Mycosphaerella fijiensis MfEST5 Minimal medium without nitrogen (L) Mycosphaerella fijiensis cDNA clone CBHY5508 5', mRNA sequence.	488	1	5.17e-24		0	0	999	0.92623	0.979351	0.040445	466.979	101.683	4.64156	1	1	1	1	-	1	1	1	1	1	1	1	1	1	1	1	1	1	1	1	1	1	1	1	1	-	1	1	1	1	1	-	1
12411932	TGCAGTGAGCCTGCTATCACATCAAGCAACCATTCTTCCTACTCGAATGAATCTCACTCTCCACAATTT	TGCAGTGAGCCTGCTATCACATCAAGCAACCATTCTTCCTACTCGAATGAATCTCACTCTCCACAATTT	CBHY5197.rev CBHY Mycosphaerella fijiensis MfEST5 Minimal medium without nitrogen (L) Mycosphaerella fijiensis cDNA clone CBHY5197 3', mRNA sequence.	140	1	5.91e-24		0	0	999	0.964481	0.254958	0.379908	186.754	63.2129	2.95287	1	1	0	1	1	0	1	0	-	0	0	0	1	0	0	0	1	1	1	1	0	0	1	1	0	0	1	0	0	1	1	-	0
12411931	TGCAGTGACCCTGCTATTACATCAAGCAACCATTCTTCCTACTCGAATGAATCTCACTCTCCACAATTT	TGCAGTGACCCTGCTATTACATCAAGCAACCATTCTTCCTACTCGAATGAATCTCACTCTCCACAATTT	CBHY5197.rev CBHY Mycosphaerella fijiensis MfEST5 Minimal medium without nitrogen (L) Mycosphaerella fijiensis cDNA clone CBHY5197 3', mRNA sequence.	140	1	5.91e-24		0	0	999	0.997268	0.013699	0.027022	163.75	50.5414	2.99301	1	0	0	0	0	0	0	0	0	0	0	0	0	0	0	0	0	0	0	0	0	0	0	0	0	0	0	0	0	0	0	0	0
12411930	TGCAGTGACCCTGCTATCACATCAAGCATCCATTCTTCCTACTCGAATGAATCTCACTCTCCACAATTT	TGCAGTGACCCTGCTATCACATCAAGCATCCATTCTTCCTACTCGAATGAATCTCACTCTCCACAATTT	CBHY5197.rev CBHY Mycosphaerella fijiensis MfEST5 Minimal medium without nitrogen (L) Mycosphaerella fijiensis cDNA clone CBHY5197 3', mRNA sequence.	140	1	2.73e-27		0	0	999	0.934426	0.701754	0.41859	311.759	95.5076	3.23702	1	0	1	0	0	1	0	1	1	1	1	1	0	1	1	1	0	0	0	0	1	1	0	0	1	-	0	-	1	0	0	0	1
12411929	TGCAGCTAATAGCAACCTAGCTCGCCTTCTAGCTAGTATATCCGTAGTATCTTATCGTACGCGCCTAGA	TGCAGCTAATAGCAACCTAGCTCGCCTTCTAGCTAGTATATCCGTAGTATCTTATCGTACGCGCCTAGA		0	0	999		0	0	999	0.942623	0.489855	0.499794	261.935	91.8877	2.97867	1	0	1	0	0	1	1	1	1	1	1	1	1	0	0	0	1	1	1	0	1	0	0	1	0	-	0	0	1	0	0	-	-
12411928	TGCAGCTAATAGCAACCTAGCTCGCCTTCTAGCTAGTACATCCGCAGTATCTTATCGTACGCGCCTAGA	TGCAGCTAATAGCAACCTAGCTCGCCTTCTAGCTAGTACATCCGCAGTATCTTATCGTACGCGCCTAGA		0	0	999		0	0	999	0.964481	0.195467	0.31452	225.736	81.8426	2.87608	1	0	0	0	0	0	0	0	0	0	0	0	0	0	0	0	0	0	0	0	0	0	0	0	0	0	0	0	0	0	0	0	0
12411927	TGCAGCTAATAGTAACCTAGCTCGCCTTCTAGCTAGTATATCCGCAGTATCTTATCGTACGCGCCTAGA	TGCAGCTAATAGTAACCTAGCTCGCCTTCTAGCTAGTATATCCGCAGTATCTTATCGTACGCGCCTAGA		0	0	999		0	0	999	0.980874	0.247911	0.372902	216.758	58.4914	3.70367	1	1	0	1	1	1	1	1	-	1	0	0	1	1	1	0	1	0	0	0	1	-	1	0	0	0	0	0	0	0	1	0	1
12411926	TGCAGTCATTATTGCCCTAGCATCACTGTTATCCCCTGTAGCTTGGGGTCACAACAGCGAGGTGGCGAT	TGCAGTCATTATTGCCCTAGCATCACTGTTATCCCCTGTAGCTTGGGGTCACAACAGCGAGGTGGCGAT		0	0	999		0	0	999	0.948087	0.708934	0.412693	352.847	113.077	3.07755	1	1	0	1	1	0	1	1	1	-	0	1	1	1	1	1	1	0	1	1	0	1	1	0	0	-	1	-	0	0	1	0	-
12411925	TGCAGTCATTATTGCCCTAGCATCATTATTATCCCCTGTAGCTTCGGGTCACAACAGCGAGGTGGCGAT	TGCAGTCATTATTGCCCTAGCATCATTATTATCCCCTGTAGCTTCGGGTCACAACAGCGAGGTGGCGAT		0	0	999		0	0	999	0.978142	0.248603	0.373599	243.912	90.58	2.61161	1	0	1	0	0	1	0	0	-	1	1	0	0	0	0	0	0	1	0	0	1	0	0	1	1	0	0	0	1	1	0	-	-
12411924	TGCAGGGCGCGTTAGTAAAGAGATAGAGTCCTTGAAAGAGCATACGATTAATTACAGATCGGAAGAGCG	TGCAGGGCGCGTTAGTAAAGAGATAGAGTCCTTGAAAGAGCATACGATTAATTAC		0	0	999		0	0	999	0.959016	0.393162	0.477171	33.3207	27.4546	1.2142	0.990566	0	1	1	1	1	0	0	0	1	1	1	-	1	1	0	0	1	0	0	0	0	0	1	0	1	0	1	0	0	-	0	-
12411922	TGCAGGGCGCGTTAGTGAAGAGGTAGAGCCCTTAAAAGAGCATGCGATTAATTACAGATCGGAAGAGCG	TGCAGGGCGCGTTAGTGAAGAGGTAGAGCCCTTAAAAGAGCATGCGATTAATTAC		0	0	999		0	0	999	1	0.002732	0.00545	27.5	0.5	15.1685	1	0	0	0	0	0	0	0	0	0	0	0	0	0	0	0	0	0	0	0	0	0	0	0	0	0	0	0	0	0	0	0	0
12411921	TGCAGAAATGTAGGCTAAAGATCGTCGCTCGACCTGTAACCGTAAGGTCCCTTACAGATCGGAAGAGCG	TGCAGAAATGTAGGCTAAAGATCGTCGCTCGACCTGTAACCGTAAGGTCCCTTAC		0	0	999		0	0	999	0.961749	0.286932	0.409204	154.227	70.3879	2.25122	1	1	0	1	0	1	0	0	1	1	0	1	1	1	1	1	1	1	1	1	1	0	1	0	0	-	1	1	0	0	0	1	1
12411920	TGCAGAAATGCAGGCTAAGGATCGTCGCTCGACCCGTAACCGCAAGGTCCCTTACAGATCGGAAGAGCG	TGCAGAAATGCAGGCTAAGGATCGTCGCTCGACCCGTAACCGCAAGGTCCCTTAC		0	0	999		0	0	999	0.972678	0.266854	0.391286	172.171	59.6599	2.97081	1	1	0	0	1	0	0	0	1	1	0	1	1	0	0	1	0	0	0	1	0	0	1	1	1	-	0	-	0	0	0	-	0
12411919	TGCAGAAATGCAGGCTGAAGATCGTCGCTCGACCCGTAACCGCAAGGTCCCTTACAGATCGGAAGAGCG	TGCAGAAATGCAGGCTGAAGATCGTCGCTCGACCCGTAACCGCAAGGTCCCTTAC		0	0	999		0	0	999	0.939891	0.159884	0.268642	182.587	107.382	1.70602	1	1	0	1	1	0	1	0	0	0	0	0	0	0	0	1	0	-	1	-	0	0	0	0	0	0	0	-	-	0	1	0	0
12411918	TGCAGAAATGTAGGCTAAAGATCGTCGCTCGACCCGTAACCGTAAGGTCTCTTACAGATCGGAAGAGCG	TGCAGAAATGTAGGCTAAAGATCGTCGCTCGACCCGTAACCGTAAGGTCTCTTAC		0	0	999		0	0	999	0.972678	0.207865	0.329314	310.02	171.857	1.86152	1	0	0	0	0	0	0	0	0	0	0	0	0	0	0	0	0	0	0	0	0	0	0	0	0	0	0	0	0	0	0	0	0
12411917	TGCAGAAATGTAGGCTAAGGATCGTCGCTCGACCCGTAACCGCAAGGTCTCTTACAGATCGGAAGAGCG	TGCAGAAATGTAGGCTAAGGATCGTCGCTCGACCCGTAACCGCAAGGTCTCTTAC		0	0	999		0	0	999	0.918033	0.309524	0.427438	242.943	144.844	1.69889	1	1	0	1	0	1	0	0	1	1	1	1	1	0	-	-	1	1	1	1	1	1	-	0	1	0	1	1	1	-	0	1	-
12411916	TGCAGAAATATAGGCTAAGGATCGTCGCTCGACCCGCAACCGCAAGGTCCCTTACAGATCGGAAGAGCG	TGCAGAAATATAGGCTAAGGATCGTCGCTCGACCCGCAACCGCAAGGTCCCTTAC		0	0	999		0	0	999	0.956284	0.32	0.4352	112.861	50.0075	2.3237	1	1	0	1	0	1	0	1	1	1	0	0	1	1	1	1	1	0	1	1	1	0	0	1	1	-	1	1	0	1	0	1	1
12411915	TGCAGAAATGTAGGCTAAAGATCGTCGCTCGACCCGTAACCGCAAGGTCCCTTACAGATCGGAAGAGCG	TGCAGAAATGTAGGCTAAAGATCGTCGCTCGACCCGTAACCGCAAGGTCCCTTAC		0	0	999		0	0	999	0.931694	0.580645	0.486993	350.304	229.074	1.55477	1	1	0	1	1	1	1	1	1	1	1	1	1	1	1	1	0	1	1	1	1	1	1	1	1	1	1	1	1	-	1	-	1
12411914	TGCAGGTTTGTGCGCACTACCATACAACTCCAGGCGCCAGAATTACAGATCGGAAGAGCGGTTCAGCAG	TGCAGGTTTGTGCGCACTACCATACAACTCCAGGCGCCAGAATTAC		0	0	999		0	0	999	0.937158	0.973761	0.051101	561.144	128.211	4.46288	1	1	1	1	1	1	1	1	1	1	1	1	1	1	1	1	1	1	1	1	1	1	1	1	1	1	1	1	1	1	1	-	1
12411913	TGCAGGATCATGGCAGCACAGTTGGCCAGAAACCATGAGACACCTGCTTCTCTTACAGATCGGAAGAGC	TGCAGGATCATGGCAGCACAGTTGGCCAGAAACCATGAGACACCTGCTTCTCTTAC		0	0	999		0	0	999	0.956284	0.477143	0.498955	387.32	137.791	2.87808	1	1	0	1	1	0	0	0	1	0	0	0	0	0	0	1	0	0	1	0	1	1	1	1	1	0	1	1	0	1	1	0	1
12411912	TGCAGGATCATGGCAGCACATTTGGCTAGAAACCATGAGACACCTGCTTCTCTTACAGATCGGAAGAGC	TGCAGGATCATGGCAGCACATTTGGCTAGAAACCATGAGACACCTGCTTCTCTTAC		0	0	999		0	0	999	0.948087	0.527378	0.498501	346.266	178.736	1.94576	1	0	1	0	0	1	1	1	0	1	1	1	1	1	1	0	1	1	0	1	-	0	0	0	0	1	0	0	1	0	0	1	0
12411911	TGCAGTTGTCTAGCAGAGTCGATACGCTTACTGCAGTTGTGTAGTAGTACCCTTATAAAGACGTCTTGC	TGCAGTTGTCTAGCAGAGTCGATACGCTTACTGCAGTTGTGTAGTAGTACCCTTATAAAGACGTCTTGC		0	0	999		0	0	999	0.997268	0.00274	0.005464	27.3333	18.0801	1.50916	1	0	0	0	0	0	0	0	0	0	0	0	0	0	0	0	0	0	0	0	0	0	0	0	0	0	0	0	0	0	0	0	0
12411910	TGCAGTTGTCTAGTAGAGTCGATGCGCTTACTGTAGTTATATAGCAGTGCCCTTATAAAGACGTCTTGC	TGCAGTTGTCTAGTAGAGTCGATGCGCTTACTGTAGTTATATAGCAGTGCCCTTATAAAGACGTCTTGC		0	0	999		0	0	999	1	0.008197	0.016259	49.8571	16.9573	2.59372	1	0	0	0	0	0	0	0	0	0	0	0	0	0	0	0	0	0	0	0	0	0	0	0	0	0	0	0	0	0	0	0	0
12411909	TGCAGTTATCTAGTAGAGTCGATACGCTTACTATAGTCGTATAGCAGTGCCCTTATAAAGACGTCTTGC	TGCAGTTATCTAGTAGAGTCGATACGCTTACTATAGTCGTATAGCAGTGCCCTTATAAAGACGTCTTGC		0	0	999		0	0	999	1	0.010929	0.021619	62	36.3346	1.70374	1	0	0	0	0	0	0	0	0	0	0	0	0	0	0	0	0	0	0	0	0	0	0	0	0	0	0	0	0	0	0	0	0
12411908	TGCAGTTGTCTAGCAGAGTCGATACGCTTACTGTAGTCGTATAGCAGTGCCCTTATAAAGACGTCTTAC	TGCAGTTGTCTAGCAGAGTCGATACGCTTACTGTAGTCGTATAGCAGTGCCCTTATAAAGACGTCTTAC		0	0	999		0	0	999	0.978142	0.326816	0.440014	64.982	27.0709	2.35941	1	0	1	0	0	1	1	1	0	1	1	1	1	1	1	0	1	1	0	1	0	0	0	0	0	1	0	0	1	0	0	-	0
12411907	TGCAGTTGTCTAGCAGAGTCGATACGCTTACTACAGTTGTGTAGCAGTACCCTTATAAAGACGTCTTGC	TGCAGTTGTCTAGCAGAGTCGATACGCTTACTACAGTTGTGTAGCAGTACCCTTATAAAGACGTCTTGC		0	0	999		0	0	999	0.991803	0.057851	0.109009	52.5172	26.7164	1.85879	1	0	0	0	0	0	0	0	0	0	0	0	0	0	0	0	0	0	0	0	0	0	0	0	0	0	0	0	0	0	0	0	0
12411906	TGCAGTTGTCTAGTAGAGTCGATGCGCTTACTATAGTCGTATAGCAGTGCCCTTATAAAGACGTCTTGC	TGCAGTTGTCTAGTAGAGTCGATGCGCTTACTATAGTCGTATAGCAGTGCCCTTATAAAGACGTCTTGC		0	0	999		0	0	999	1	0.005464	0.010869	73.5	42.5118	1.73709	1	0	0	0	0	0	0	0	0	0	0	0	0	0	0	0	0	0	0	0	0	0	0	0	0	0	0	0	0	0	0	0	0
12411905	TGCAGTTGTCTAGCAGAGTCGATGCGCTTACTATAGTCGTATAGTAGTGCCCTTATAAAGACGTCTTGC	TGCAGTTGTCTAGCAGAGTCGATGCGCTTACTATAGTCGTATAGTAGTGCCCTTATAAAGACGTCTTGC		0	0	999		0	0	999	0.994536	0.041209	0.079021	82.1786	42.3793	1.88615	1	0	0	0	0	0	0	0	0	0	0	0	0	0	0	0	0	0	0	0	0	0	0	0	0	0	0	0	0	0	0	0	0
12411904	TGCAGTTATCTAGCAGAGTCGATACGCTTACTACAGTCGTATAGCAGTGCCCTTATAAAGACGTCTTAC	TGCAGTTATCTAGCAGAGTCGATACGCTTACTACAGTCGTATAGCAGTGCCCTTATAAAGACGTCTTAC		0	0	999		0	0	999	0.986339	0.099723	0.179557	100.206	55.5158	1.79197	1	0	0	0	0	0	0	0	0	0	0	0	0	0	-	0	0	0	0	0	0	0	0	0	0	0	0	0	0	0	0	0	0
12411902	TGCAGTTGTCTAGCAGAGTCGATACGCTTACTATAGTCGTATAGCAGTGCCCTTATAAAGACGTCTTGC	TGCAGTTGTCTAGCAGAGTCGATACGCTTACTATAGTCGTATAGCAGTGCCCTTATAAAGACGTCTTGC		0	0	999		0	0	999	0.983607	0.102778	0.184429	83.1509	22.2443	3.65735	1	0	0	0	0	0	0	0	0	0	0	0	0	0	0	0	0	0	0	0	0	0	0	0	0	0	0	0	0	0	0	0	0
12411901	TGCAGTTGTCTAGCAGAGTCGATGCGCTTACTATAGTCGTGTAGCAGTGCCCTTATAAAGACGTCTTAC	TGCAGTTGTCTAGCAGAGTCGATGCGCTTACTATAGTCGTGTAGCAGTGCCCTTATAAAGACGTCTTAC		0	0	999		0	0	999	0.994536	0.06044	0.113573	97.0312	38.2455	2.42731	1	0	0	0	0	0	0	0	0	0	0	0	0	0	0	0	0	0	0	0	0	0	0	0	0	0	0	0	0	0	0	0	0
12411900	TGCAGGCTTTACGACACAAGAGCCTCCCGAAGGACGATGCTGAGCAAGATCTCAGTCTTCTTCTCCACC	TGCAGGCTTTACGACACAAGAGCCTCCCGAAGGACGATGCTGAGCAAGATCTCAGTCTTCTTCTCCACC		0	0	999		0	0	999	0.978142	0.100559	0.180893	9.93421	4.21256	2.43704	1	0	0	0	0	0	0	0	0	0	0	0	0	0	0	0	0	0	0	0	0	0	0	0	0	0	0	0	0	0	0	0	0
12411899	TGCAGGCTTTACGACACAAGAGCCTCCCGAAGGACGATGCTGAGCAAGCTCTCAGTCTTCTCCTCCACC	TGCAGGCTTTACGACACAAGAGCCTCCCGAAGGACGATGCTGAGCAAGCTCTCAGTCTTCTCCTCCACC		0	0	999		0	0	999	0.937158	0.577259	0.488062	348.124	119.508	2.87372	1	0	1	0	0	0	0	0	1	1	0	1	1	1	1	0	1	0	0	0	1	1	1	1	1	-	0	0	0	0	0	-	-
12411898	TGCAGAAGAAGAAGAAAAATGCCAAAGCCAAAACGCAACATTCAAGCTGTGGCAGAAGAAACCTTACAG	TGCAGAAGAAGAAGAAAAATGCCAAAGCCAAAACGCAACATTCAAGCTGTGGCAGAAGAAACCTTACAG	MF5-10_M13F-D08 FL, mycelia grown in Flies medium at room temperature Mycosphaerella fijiensis cDNA clone MF5-10_M13F-D08 5', mRNA sequence.	300	1	5.91e-24		0	0	999	0.956284	0.817143	0.298841	469.902	109.887	4.50266	1	1	1	1	1	1	1	1	1	1	1	1	1	1	1	1	1	1	1	1	1	1	1	1	1	-	1	1	1	1	1	-	1
12411897	TGCAGCAATTGTAGATAGACGATATCTAGCAAATCGATAAGTTTACAGATCGGAAGAGCGGTTCAGCAG	TGCAGCAATTGTAGATAGACGATATCTAGCAAATCGATAAGTTTAC		0	0	999		0	0	999	0.956284	0.282857	0.405698	399.523	185.904	2.22077	1	1	0	1	0	1	0	0	1	1	0	1	1	1	1	1	1	1	1	1	1	0	1	0	0	-	1	1	0	0	0	1	1
12411896	TGCAGATCGTCGTTGCATTTTATTAGCCAATAAGTTACAGATCGGAAGAGCGGTTCAGCAGGAATGCCG	TGCAGATCGTCGTTGCATTTTATTAGCCAATAAGTTAC		0	0	999		0	0	999	0.994536	0.024725	0.048228	375.3	244.118	1.57563	1	0	0	0	0	0	0	0	0	0	0	0	0	0	0	0	0	0	0	0	0	0	0	0	0	0	0	0	0	0	0	0	0
12411895	TGCAGTATTGACCTTATATATCTGCAAAACAGGTAGAATAGCATAACAACCATACATTTTACAGATCGG	TGCAGTATTGACCTTATATATCTGCAAAACAGGTAGAATAGCATAACAACCATACATTTTAC		0	0	999		0	0	999	1	0.054645	0.103318	264.231	96.9315	3.08072	1	0	0	0	0	0	0	0	0	0	0	0	0	0	0	0	0	0	0	0	0	0	0	0	0	0	0	0	0	0	0	0	0
12411894	TGCAGTATTGACCTTATGCACCTACAAAACAGGTGGAATAGCACAACAACTATACATTTTACAGATCGG	TGCAGTATTGACCTTATGCACCTACAAAACAGGTGGAATAGCACAACAACTATACATTTTAC		0	0	999		0	0	999	1	0.013661	0.026949	314.385	133.588	2.28495	1	0	0	0	0	0	0	0	0	0	0	0	0	0	0	0	0	0	0	0	0	0	0	0	0	0	0	0	0	0	0	0	0
12411893	TGCAGTATTGACCTTATACACCTACAAAACAGGTAGAATAGCACAACAACTATACATTTTACAGATCGG	TGCAGTATTGACCTTATACACCTACAAAACAGGTAGAATAGCACAACAACTATACATTTTAC		0	0	999		0	0	999	0.997268	0.043836	0.083828	298.381	97.2672	3.42189	1	0	0	0	0	0	0	0	0	0	0	0	0	0	0	0	0	0	0	0	0	0	0	0	0	0	0	0	0	0	0	0	0
12411892	TGCAGTGCGTACCGAACCGAAAGCGTACCAAGACTATTATCCGACTACAGTGCGTACCGAACCGAAAGC	TGCAGTGCGTACCGAACCGAAAGCGTACCAAGACTATTATCCGACTACAGTGCGTACCGAACCGAAAGC		0	0	999		0	0	999	0.972678	0.13764	0.237391	418.815	158.355	2.79987	1	0	0	0	0	0	0	0	0	0	0	0	0	0	0	0	0	0	0	0	0	0	0	0	0	0	0	0	0	0	0	0	0
12411889	TGCAGTCGTATAGTAGTAAAGAATAAGACTAAGACTAAGCGCCTTCGGGCTTGAGTATACTAGAGGCCC	TGCAGTCGTATAGTAGTAAAGAATAAGACTAAGACTAAGCGCCTTCGGGCTTGAGTATACTAGAGGCCC		0	0	999		0	0	999	1	0.016393	0.032249	14.25	6.89354	2.0292	1	0	0	0	0	0	0	0	0	0	0	0	0	0	0	0	0	0	0	0	0	0	0	0	0	0	0	0	0	0	0	0	0
12411888	TGCAGTCGTGTAGTAGTAAAGACTAAGACTAAGACTAAGCGCCTTCGGGCTTGAGTATACTAGAGGCCC	TGCAGTCGTGTAGTAGTAAAGACTAAGACTAAGACTAAGCGCCTTCGGGCTTGAGTATACTAGAGGCCC		0	0	999		0	0	999	0.972678	0.19382	0.312508	24.3525	9.92259	2.3726	1	0	1	1	0	1	0	1	0	1	1	0	1	0	0	1	0	0	0	0	0	0	0	-	0	0	-	1	0	0	0	1	-
12411887	TGCAGTCGTATAGCAGTAAAGAATAAGACTAAGACTAAGCGCCTTTAGGCTTGAGTATACTAGAGGCCC	TGCAGTCGTATAGCAGTAAAGAATAAGACTAAGACTAAGCGCCTTTAGGCTTGAGTATACTAGAGGCCC		0	0	999		0	0	999	1	0.032787	0.063424	26.9412	8.80822	2.77462	1	0	0	0	0	0	0	0	0	0	0	0	0	0	0	0	0	0	0	0	0	0	0	0	0	0	0	0	0	0	0	0	0
12411886	TGCAGTCGTATAGTAGTAAAGACTAAGACTAAGACCAATCGCCTTCGGGCTTGAGTATACTAGAGGCCC	TGCAGTCGTATAGTAGTAAAGACTAAGACTAAGACCAATCGCCTTCGGGCTTGAGTATACTAGAGGCCC		0	0	999		0	0	999	0.991803	0.134986	0.23353	30.596	13.9725	2.2904	1	0	0	0	0	0	0	0	0	0	0	0	0	0	0	0	0	0	0	0	0	0	0	0	0	0	0	0	0	0	0	0	0
12411885	TGCAGTCGTATAGCAGTAAAGAACAAGACTAAGACTAAGCGCCTTCGGGCTTGAGTACACTAGAGGCCC	TGCAGTCGTATAGCAGTAAAGAACAAGACTAAGACTAAGCGCCTTCGGGCTTGAGTACACTAGAGGCCC		0	0	999		0	0	999	0.997268	0.005479	0.010899	38.5	12.6984	3.99903	1	0	0	0	0	0	0	0	0	0	0	0	0	0	0	0	0	0	0	0	0	0	0	0	0	0	0	0	0	0	0	0	0
12411884	TGCAGTCGTATAGCAGTGAAGACCAAGACCAAGACTAATCGCCTTCGGGCTTGAGTACACTAGAGGCCC	TGCAGTCGTATAGCAGTGAAGACCAAGACCAAGACTAATCGCCTTCGGGCTTGAGTACACTAGAGGCCC		0	0	999		0	0	999	1	0.008197	0.016259	36.6	7.88923	6.32684	1	0	0	0	0	0	0	0	0	0	0	0	0	0	0	0	0	0	0	0	0	0	0	0	0	0	0	0	0	0	0	0	0
12411883	TGCAGCAGGTGTTAGGTTGCTAATAAATAGGACCCTAATATCGTTAGGGCACTCGCTAACATCGATGTA	TGCAGCAGGTGTTAGGTTGCTAATAAATAGGACCCTAATATCGTTAGGGCACTCGCTAACATCGATGTA		0	0	999		0	0	999	0.997268	0.024658	0.048099	189.444	48.897	4.89558	1	0	0	0	0	0	0	0	0	0	0	0	0	0	0	0	0	0	0	0	0	0	0	0	0	0	0	0	0	0	0	0	0
12411882	TGCAGTAGGTATTAGGTTGCCGATAAATAAAACCCTAATATCGTTAGGGCACTCGCTAATATCGATGTG	TGCAGTAGGTATTAGGTTGCCGATAAATAAAACCCTAATATCGTTAGGGCACTCGCTAATATCGATGTG		0	0	999		0	0	999	0.989071	0.110497	0.196575	219.109	72.2811	3.23663	1	0	0	0	0	0	0	0	0	0	0	0	0	0	0	0	0	0	0	0	0	0	0	0	0	0	0	0	0	0	0	0	0
12411881	TGCAGCAGGTGTTAGGTTGCCGATAAATAGAACCCTAATATCGTTAGGGCACTCGCTAATATCGATGTG	TGCAGCAGGTGTTAGGTTGCCGATAAATAGAACCCTAATATCGTTAGGGCACTCGCTAATATCGATGTG		0	0	999		0	0	999	0.989071	0.074586	0.138045	215.333	132.42	1.64952	1	0	0	0	0	0	0	0	0	0	0	0	0	0	0	-	0	0	0	0	0	0	0	0	0	0	0	0	0	0	0	0	0
12411880	TGCAGTAGGTATTAGGTTGCCGATAAATAGAACCCTAATATCGTTAGGGCACTCGCTAACATCGATGTG	TGCAGTAGGTATTAGGTTGCCGATAAATAGAACCCTAATATCGTTAGGGCACTCGCTAACATCGATGTG		0	0	999		0	0	999	0.997268	0.019178	0.037621	168.95	111.016	1.5083	1	0	0	0	0	0	0	0	0	0	0	0	0	0	0	0	0	0	0	0	0	0	0	0	0	0	0	0	0	0	0	0	0
12411879	TGCAGGTGAATGAACAGGCCTCAATTAGACTCGGTTGTGTATACGTTACAGATCGGAAGAGCGGTTCAG	TGCAGGTGAATGAACAGGCCTCAATTAGACTCGGTTGTGTATACGTTAC		0	0	999		0	0	999	0.972678	0.216292	0.33902	577.102	232.198	2.57276	1	0	1	1	1	1	1	0	-	-	1	1	0	1	1	1	1	-	1	1	0	0	1	0	1	0	1	1	0	0	0	1	-
12411878	TGCAGTCAGCAAATGTATCGAAAACTATCTCAGAAAAGCAGGGAATGTACTCTTACAGATCGGAAGAGC	TGCAGTCAGCAAATGTATCGAAAACTATCTCAGAAAAGCAGGGAATGTACTCTTAC		0	0	999		0	0	999	0.942623	0.472464	0.498484	256.913	88.6601	3.02963	1	0	1	0	1	0	1	0	0	1	0	0	0	0	0	1	1	1	1	1	0	1	0	0	1	-	1	1	1	1	0	-	1
12411877	TGCAGCGCTCGGCGCATTAAGACTACTATACAACTATAGTGCGTATCGACTCGAGTATCCCTAAACCGA	TGCAGCGCTCGGCGCATTAAGACTACTATACAACTATAGTGCGTATCGACTCGAGTATCCCTAAACCGA		0	0	999		0	0	999	1	0.002732	0.00545	18.5	8.5	2.37585	1	0	0	0	0	0	0	0	0	0	0	0	0	0	0	0	0	0	0	0	0	0	0	0	0	0	0	0	0	0	0	0	0
12411876	TGCAGCGCTCGGCGCATCAAGACTACTATACGACTGCAGTGCGCATCGACTCGAGCATCCCTAAACCGA	TGCAGCGCTCGGCGCATCAAGACTACTATACGACTGCAGTGCGCATCGACTCGAGCATCCCTAAACCGA		0	0	999		0	0	999	1	0.002732	0.00545	34.6667	5.90668	6.08055	1	0	0	0	0	0	0	0	0	0	0	0	0	0	0	0	0	0	0	0	0	0	0	0	0	0	0	0	0	0	0	0	0
12411875	TGCAGCGCTCGGCGTATCAAGACTGCTATACGACTATAGTACGCATCGACTCGAGCATCCCTAAACCGA	TGCAGCGCTCGGCGTATCAAGACTGCTATACGACTATAGTACGCATCGACTCGAGCATCCCTAAACCGA		0	0	999		0	0	999	0.997268	0.005479	0.010899	97.3333	53.1026	1.69092	1	0	0	0	0	0	0	0	0	0	0	0	0	0	0	0	0	0	0	0	0	0	0	0	0	0	0	0	0	0	0	0	0
12411873	TGCAGTACTTCGACTTCGATAAAGAAACGCGCCTAGAAACCGATGCTTCCGACGGTATAACTGGCGCCG	TGCAGTACTTCGACTTCGATAAAGAAACGCGCCTAGAAACCGATGCTTCCGACGGTATAACTGGCGCCG		0	0	999		0	0	999	0.997268	0.005479	0.010899	117.75	56.0998	2.08578	1	0	0	0	0	0	0	0	0	0	0	0	0	0	0	0	0	0	0	0	0	0	0	0	0	0	0	0	0	0	0	0	0
12411872	TGCAGCTGAGTCCGGGAAGGAAAACACCAGCTCACAACGTGAGATTCTGCGAGCTGAATGTGCGAGTTA	TGCAGCTGAGTCCGGGAAGGAAAACACCAGCTCACAACGTGAGATTCTGCGAGCTGAATGTGCGAGTTA		0	0	999		0	0	999	0.931694	0.944282	0.105228	431.632	90.3182	4.80107	1	1	1	1	1	1	1	1	1	1	1	1	1	1	1	1	1	1	1	1	1	1	1	1	1	-	1	-	1	1	1	-	1
12411871	TGCAGACCGTGATTCGAGAAAGAAAACTGCGTGCCTCCGTGTACCGTAGCTGGCAGCGCCCTCTTACAG	TGCAGACCGTGATTCGAGAAAGAAAACTGCGTGCCTCCGTGTACCGTAGCTGGCAGCGCCCTCTTACAG	CBHY6399.fwd CBHY Mycosphaerella fijiensis MfEST5 Minimal medium without nitrogen (L) Mycosphaerella fijiensis cDNA clone CBHY6399 5', mRNA sequence.	103	1	1.27e-25		0	0	999	0.942623	0.634783	0.463667	286.149	88.3748	3.26717	1	0	1	1	0	0	0	1	1	0	0	1	1	0	0	1	1	1	1	1	0	0	1	1	1	-	0	-	0	1	1	-	0
12411870	TGCAGGCAAGTGCTTTCTCGTATGCTTGAATACCTCGCAATGGGGTACCCGGACTTCCTTTGACCAGTC	TGCAGGCAAGTGCTTTCTCGTATGCTTGAATACCTCGCAATGGGGTACCCGGACTTCCTTTGACCAGTC		0	0	999		0	0	999	1	0.005464	0.010869	11	6.97615	1.58137	1	0	0	0	0	0	0	0	0	0	0	0	0	0	0	0	0	0	0	0	0	0	0	0	0	0	0	0	0	0	0	0	0
12411869	TGCAGACGGAAGTACTAAACATATTATCCGTATACTACGCCTATATAGGACTAATATTAGTTTTTTACA	TGCAGACGGAAGTACTAAACATATTATCCGTATACTACGCCTATATAGGACTAATATTAGTTTTTTACA		0	0	999		0	0	999	0.994536	0.057692	0.108728	96.9706	35.9554	2.9415	1	0	0	0	0	0	0	0	0	0	0	0	0	0	0	0	0	0	0	0	0	0	0	0	0	0	0	0	0	0	0	0	0
12411868	TGCAGCCGGAAGTACTAAACATATTATCCGTGTACTACGCCTATATAGGACTAATATTAGTTTTTTACA	TGCAGCCGGAAGTACTAAACATATTATCCGTGTACTACGCCTATATAGGACTAATATTAGTTTTTTACA		0	0	999		0	0	999	1	0.002732	0.00545	259.667	27.4752	12.5604	1	0	0	0	0	0	0	0	0	0	0	0	0	0	0	0	0	0	0	0	0	0	0	0	0	0	0	0	0	0	0	0	0
12411867	TGCAGCCGGAAGTACTAAACATATCATCCGTGTACTACGCCTATATAGGACTAATATTGGTTTTTTACA	TGCAGCCGGAAGTACTAAACATATCATCCGTGTACTACGCCTATATAGGACTAATATTGGTTTTTTACA		0	0	999		0	0	999	0.953552	0.386819	0.47438	323.326	100.569	3.32186	1	0	1	0	0	1	1	1	0	1	1	1	1	1	1	1	1	1	0	1	0	0	1	0	0	-	0	0	1	1	0	-	0
12411866	TGCAGCCGGAAGTACTGAATATGTTATCCGTATACTACGCCTATATAGGACTAATATTGGTTTTTTACA	TGCAGCCGGAAGTACTGAATATGTTATCCGTATACTACGCCTATATAGGACTAATATTGGTTTTTTACA		0	0	999		0	0	999	0.945355	0.534682	0.497594	231.081	74.6237	3.25298	1	0	1	0	0	0	0	0	-	0	0	0	0	0	0	0	1	0	0	0	0	0	0	1	0	0	1	0	0	0	0	0	0
12411865	TGCAGGCATAATTCGCTCTAATAGTGCGATATAAATATCAAGCCCCTATCGGAGACTATCCCTTTAGGG	TGCAGGCATAATTCGCTCTAATAGTGCGATATAAATATCAAGCCCCTATCGGAGACTATCCCTTTAGGG		0	0	999		0	0	999	1	0.008197	0.016259	31	13.5225	2.01527	1	0	0	0	0	0	0	0	0	0	0	0	0	0	0	0	0	0	0	0	0	0	0	0	0	0	0	0	0	0	0	0	0
12411864	TGCAGGCATAATTCGCTCTAATAGTGCGATATAAATGTCGAGCCCCTATCGGAGAATATCCCCTTAGGG	TGCAGGCATAATTCGCTCTAATAGTGCGATATAAATGTCGAGCCCCTATCGGAGAATATCCCCTTAGGG		0	0	999		0	0	999	1	0.008197	0.016259	36.4286	21.1651	1.63078	1	0	0	0	0	0	0	0	0	0	0	0	0	0	0	0	0	0	0	0	0	0	0	0	0	0	0	0	0	0	0	0	0
12411863	TGCAGGTATAATTCGCTCTAATAGTGCGATATAAATGTCGAGCCCCTATTAGAGACTATCCTCTTAGAG	TGCAGGTATAATTCGCTCTAATAGTGCGATATAAATGTCGAGCCCCTATTAGAGACTATCCTCTTAGAG		0	0	999		0	0	999	0.997268	0.008219	0.016303	38.3	20.2832	1.93021	1	0	0	0	0	0	0	0	0	0	0	0	0	0	0	0	0	0	0	0	0	0	0	0	0	0	0	0	0	0	0	0	0
12411862	TGCAGGCATATCTCGCTCTAATAGTGCGATATAAATATCGAGCCCCTATCGGAGACTATCCCCTTAGGG	TGCAGGCATATCTCGCTCTAATAGTGCGATATAAATATCGAGCCCCTATCGGAGACTATCCCCTTAGGG		0	0	999		0	0	999	1	0.008197	0.016259	40.625	20.94	1.91636	1	0	0	0	0	0	0	0	0	0	0	0	0	0	0	0	0	0	0	0	0	0	0	0	0	0	0	0	0	0	0	0	0
12411861	TGCAGACATAATTCGCTCTAATAGTGCGATATAAATGTCGAGCCCCTATCGGAGACTATCCCCTTAGGG	TGCAGACATAATTCGCTCTAATAGTGCGATATAAATGTCGAGCCCCTATCGGAGACTATCCCCTTAGGG		0	0	999		0	0	999	0.997268	0.005479	0.010899	43.75	11.099	5.83916	1	0	0	0	0	0	0	0	0	0	0	0	0	0	0	0	0	0	0	0	0	0	0	0	0	0	0	0	0	0	0	0	0
12411860	TGCAGGCATAATTCGCTCTAATAGTACGATATAAATGTCGAGCCCCTATCGGAGACTATCCCCTTAGGG	TGCAGGCATAATTCGCTCTAATAGTACGATATAAATGTCGAGCCCCTATCGGAGACTATCCCCTTAGGG		0	0	999		0	0	999	0.945355	0.569364	0.490377	69.775	42.3064	1.67437	1	0	1	0	0	1	1	1	1	0	0	1	0	0	0	0	1	1	1	1	0	1	1	1	1	1	1	0	1	1	1	-	1
12411859	TGCAGGCATAATTCGCTCTAATAGTGCGATATAAATATCGATCCCCTATCGGAGACTATCCCCTTAGGG	TGCAGGCATAATTCGCTCTAATAGTGCGATATAAATATCGATCCCCTATCGGAGACTATCCCCTTAGGG		0	0	999		0	0	999	0.967213	0.378531	0.470491	67.5266	50.0655	1.31276	1	0	1	-	0	0	1	0	1	0	0	1	1	0	0	0	1	1	0	1	0	0	1	1	0	1	0	0	1	1	1	1	1
12411858	TGCAGGTATAATTCGCTCTAATAGTGCGATATGAATATCGAGCCCCTATCGGAGACTATCCCCTTAGGG	TGCAGGTATAATTCGCTCTAATAGTGCGATATGAATATCGAGCCCCTATCGGAGACTATCCCCTTAGGG		0	0	999		0	0	999	0.986339	0.088643	0.16157	73.3793	27.8579	2.58198	1	0	0	0	0	0	0	0	0	0	0	0	0	0	0	0	0	0	0	0	0	0	0	0	0	0	0	0	0	0	0	0	0
12411857	TGCAGGTATAATTCGCTCTAATAGTGCGATATAAATGTCGAGCCCCTATCGGAGACTATCCCCTTAGGG	TGCAGGTATAATTCGCTCTAATAGTGCGATATAAATGTCGAGCCCCTATCGGAGACTATCCCCTTAGGG		0	0	999		0	0	999	0.918033	0.693452	0.425152	113.298	59.4895	1.90724	1	1	1	1	1	1	1	1	1	1	1	1	-	1	1	1	1	1	1	1	1	-	1	1	1	-	1	1	0	-	1	1	1
12411856	TGCAGGCATAATTCGCTCTAATAGTGCGATATAAAGGTCGAGCCCCTATCGGAGACTATCCCCTTAGGG	TGCAGGCATAATTCGCTCTAATAGTGCGATATAAAGGTCGAGCCCCTATCGGAGACTATCCCCTTAGGG		0	0	999		0	0	999	0.959016	0.424501	0.4886	82.0588	30.5952	2.72032	1	0	1	1	1	1	0	0	-	-	1	1	0	1	1	1	1	0	1	0	0	0	1	0	1	0	1	0	0	0	0	-	-
12411855	TGCAGGTATAATTCGCTCTAATAGTGCGATATAAATGTCGAGCCCCTATTAGAGACTATCCCCTTAGGG	TGCAGGTATAATTCGCTCTAATAGTGCGATATAAATGTCGAGCCCCTATTAGAGACTATCCCCTTAGGG		0	0	999		0	0	999	0.972678	0.272472	0.396462	61.2057	19.2647	3.11671	1	1	0	0	0	1	1	1	0	-	0	1	0	1	1	0	1	1	1	1	0	0	0	0	1	0	1	0	1	1	1	-	1
12411854	TGCAGGCACATTTCGCTCTAATAGTGCGATATAAATATCGAGCCCCTATCGGAGACTATCCCCTTAGGG	TGCAGGCACATTTCGCTCTAATAGTGCGATATAAATATCGAGCCCCTATCGGAGACTATCCCCTTAGGG		0	0	999		0	0	999	0.967213	0.248588	0.373584	69.7407	20.7132	3.2914	1	1	0	0	0	0	1	1	1	0	1	1	1	0	0	0	1	1	1	1	0	1	1	0	1	0	1	0	1	1	0	0	0
12411853	TGCAGGCATAATTCGCTCTAATAGTGCGATATGAATGTCGAGCCCCTATCGGAGACTATCCCCTTAGGG	TGCAGGCATAATTCGCTCTAATAGTGCGATATGAATGTCGAGCCCCTATCGGAGACTATCCCCTTAGGG		0	0	999		0	0	999	0.997268	0.046575	0.088812	72.625	19.3451	3.72259	1	0	0	0	0	0	0	0	0	0	0	0	0	0	0	0	0	0	0	0	0	0	0	0	0	0	0	0	0	0	0	0	0
12411852	TGCAGGCATAATTCGCTCTAATAGTGCGATATAAATATCGAGCCTCTATCGGAGACTATCCCCTTAGGG	TGCAGGCATAATTCGCTCTAATAGTGCGATATAAATATCGAGCCTCTATCGGAGACTATCCCCTTAGGG		0	0	999		0	0	999	0.978142	0.23743	0.362114	32.8672	14.8888	2.04279	1	1	0	0	0	1	0	0	-	0	0	0	1	0	0	1	0	0	0	1	0	0	1	0	0	0	1	0	1	1	0	1	1
12411851	TGCAGGTGTAATTCGCTCTAATAGTGCGATATAAATATCGATCCCCTATCGGAGACTATCCCCTTAGGG	TGCAGGTGTAATTCGCTCTAATAGTGCGATATAAATATCGATCCCCTATCGGAGACTATCCCCTTAGGG		0	0	999		0	0	999	0.980874	0.158774	0.26713	68.6782	22.7204	2.9509	1	0	1	1	0	1	1	1	-	1	1	0	0	1	1	0	0	1	1	1	1	0	1	0	0	-	0	1	0	0	0	-	-
12411850	TGCAGCGGCATGCAAAGCCACGAGCTCTCCGTTGAGACATTGATACCTCAGCCACCACCACATGGCAAC	TGCAGCGGCATGCAAAGCCACGAGCTCTCCGTTGAGACATTGATACCTCAGCCACCACCACATGGCAAC		0	0	999		0	0	999	1	0.010929	0.021619	202.889	61.5656	2.69142	1	0	0	0	0	0	0	0	0	0	0	0	0	0	0	0	0	0	0	0	0	0	0	0	0	0	0	0	0	0	0	0	0
12411849	TGCAGCGGCATGCAAAGCCACGAGCTCTCCGTTGACATATTGATACCTCAGCCACCACCACATGGCAAC	TGCAGCGGCATGCAAAGCCACGAGCTCTCCGTTGACATATTGATACCTCAGCCACCACCACATGGCAAC		0	0	999		0	0	999	0.912568	0.577844	0.487881	318.991	127.403	2.55375	1	0	1	0	1	0	1	0	1	1	0	0	0	0	0	1	1	-	1	1	0	1	0	1	1	0	1	1	1	-	0	1	1
12411848	TGCAGACAGACAGCTGCTGGTAGAAGTGGCACAAGTGGCCCTGCTGGCCGCTGACCAAATGATTATGCC	TGCAGACAGACAGCTGCTGGTAGAAGTGGCACAAGTGGCCCTGCTGGCCGCTGACCAAATGATTATGCC		0	0	999		0	0	999	0.92623	0.710914	0.41103	414.809	127.891	3.27049	1	0	1	0	0	0	1	1	0	0	0	0	0	0	0	0	1	1	1	1	0	1	0	1	1	-	1	0	1	1	1	0	1
12411845	TGCAGATGTAAGTAGCGCGACTTATAGCGTAGTTTCAGGCTTCGCAGAGGCATTGTAGCTGTGTGCCTA	TGCAGATGTAAGTAGCGCGACTTATAGCGTAGTTTCAGGCTTCGCAGAGGCATTGTAGCTGTGTGCCTA		0	0	999		0	0	999	0.959016	0.230769	0.35503	9.48413	3.94754	2.3102	1	1	0	1	1	1	1	1	1	1	1	1	1	-	1	1	0	1	1	1	1	1	1	0	1	-	0	1	1	1	1	-	1
12411844	TGCAGATATAAGTAGCGCGACCTATAGCGTAGTTTCAGGCTTCGTAGAGGCATTGTAGCTCTGTGCCTA	TGCAGATATAAGTAGCGCGACCTATAGCGTAGTTTCAGGCTTCGTAGAGGCATTGTAGCTCTGTGCCTA		0	0	999		0	0	999	0.953552	0.206304	0.327485	21.0165	7.97929	2.6301	1	1	0	0	0	0	1	0	0	0	0	0	0	0	0	0	0	1	1	0	1	0	1	1	0	-	1	0	0	1	0	-	0
12411843	TGCAGATATAAGCAGCGCGACCTATAGCGTAGTTTCAGGCTTCGTAGAGGCATTGTAGCTCTATGCCTA	TGCAGATATAAGCAGCGCGACCTATAGCGTAGTTTCAGGCTTCGTAGAGGCATTGTAGCTCTATGCCTA		0	0	999		0	0	999	1	0.008197	0.016259	219.75	23.2096	3.89643	1	0	0	0	0	0	0	0	0	0	0	0	0	0	0	0	0	0	0	0	0	0	0	0	0	0	0	0	0	0	0	0	0
12411842	TGCAGATATAAGTAGCGCGACCTATAGCGTAGTTTTAGGCTTCGTAGAGGCATTGTAGCTCTATGCCTA	TGCAGATATAAGTAGCGCGACCTATAGCGTAGTTTTAGGCTTCGTAGAGGCATTGTAGCTCTATGCCTA		0	0	999		0	0	999	0.997268	0.005479	0.010899	190.875	109.727	1.71193	1	0	0	0	0	0	0	0	0	0	0	0	0	0	0	0	0	0	0	0	0	0	0	0	0	0	0	0	0	0	0	0	0
12411841	TGCAGATATAAGTAGCGCGACCTATAGCGTAGTCTTAGGCTTCGTAGAGGCATTGTAGCTATATACCTA	TGCAGATATAAGTAGCGCGACCTATAGCGTAGTCTTAGGCTTCGTAGAGGCATTGTAGCTATATACCTA		0	0	999		0	0	999	0.994536	0.049451	0.09401	205.882	79.9422	2.57095	1	0	0	0	0	0	0	0	0	0	0	0	0	0	0	0	0	0	0	0	0	0	0	0	0	0	0	0	0	0	0	0	0
12411840	TGCAGATGTAAGCAGCGCGACCTATAGTATAGTTTCAGGCTTCGTAGAGGCATTGTAGCTCTATGCCTA	TGCAGATGTAAGCAGCGCGACCTATAGTATAGTTTCAGGCTTCGTAGAGGCATTGTAGCTCTATGCCTA		0	0	999		0	0	999	1	0.008197	0.016259	20.6	3.72022	4.51174	1	0	0	0	0	0	0	0	0	0	0	0	0	0	0	0	0	0	0	0	0	0	0	0	0	0	0	0	0	0	0	0	0
12411839	TGCAGCAGGAGATGATAGAGCGCTTGTCACCGAAGCAAGTACCGGCTGACGCTCTTACTTTACAGATCG	TGCAGCAGGAGATGATAGAGCGCTTGTCACCGAAGCAAGTACCGGCTGACGCTCTTACTTTAC	CBHY3399.rev CBHY Mycosphaerella fijiensis MfEST5 Minimal medium without nitrogen (L) Mycosphaerella fijiensis cDNA clone CBHY3399 3', mRNA sequence.	30	1	1.81e-23		0	0	999	0.907104	0.743976	0.380952	384.132	148.558	2.65717	1	1	0	0	-	1	0	0	-	0	0	0	1	0	0	1	0	-	0	1	0	0	1	0	0	0	1	0	1	1	0	1	1
12411838	TGCAGGCTTGCGCCCTTCATGGCCTGGTCACTGAAGGCGCCATCTCGGCCATCCTCCAAGAGACTGTTG	TGCAGGCTTGCGCCCTTCATGGCCTGGTCACTGAAGGCGCCATCTCGGCCATCCTCCAAGAGACTGTTG		0	0	999		0	0	999	0.92623	0.979351	0.040445	351.963	77.3475	4.45468	1	1	1	1	1	1	1	1	1	1	1	1	1	1	1	1	1	1	1	1	1	1	1	1	1	-	1	-	1	-	1	-	-
12411837	TGCAGCCTATACTACTGTTGCCGCGGCACCTTGTCCTACGTACGCACGTACGCTCTTGACTTACAGATC	TGCAGCCTATACTACTGTTGCCGCGGCACCTTGTCCTACGTACGCACGTACGCTCTTGACTTAC		0	0	999		0	0	999	0.934426	0.517544	0.499384	306.091	87.6998	3.46945	1	0	1	1	0	1	0	0	1	1	0	1	1	0	0	1	0	0	0	0	0	0	0	1	0	0	1	-	0	0	0	-	-
12411836	TGCAGCTCCACCCTCAAAAGCAGTATTATTCCAATTGAGCGTCAAGTTTTGCGAGAAGAACCGCGTACG	TGCAGCTCCACCCTCAAAAGCAGTATTATTCCAATTGAGCGTCAAGTTTTGCGAGAAGAACCGCGTACG		0	0	999		0	0	999	0.997268	0.021918	0.042875	251.333	154.742	1.56317	1	0	0	0	0	0	0	0	0	0	0	0	0	0	0	0	0	0	0	0	0	0	0	0	0	0	0	0	0	0	0	0	0
12411835	TGCAGCTCCACCCTCAAAAGCAGTATTATTCCAACTCAGCGTCAAGTTTTGCGAGAAGAACCGCGTGCG	TGCAGCTCCACCCTCAAAAGCAGTATTATTCCAACTCAGCGTCAAGTTTTGCGAGAAGAACCGCGTGCG		0	0	999		0	0	999	0.997268	0.005479	0.010899	312.857	147.044	2.11945	1	0	0	0	0	0	0	0	0	0	0	0	0	0	0	0	0	0	0	0	0	0	0	0	0	0	0	0	0	0	0	0	0
12411834	TGCAGATGCTAAGGCTCACCTACTGCTTATTACAGATCGGAAGAGCGGTTCAGCAGGAATGCCGAGACC	TGCAGATGCTAAGGCTCACCTACTGCTTATTAC		0	0	999		0	0	999	1	0.002732	0.00545	259	91.1519	3.06987	1	0	0	0	0	0	0	0	0	0	0	0	0	0	0	0	0	0	0	0	0	0	0	0	0	0	0	0	0	0	0	0	0
12411833	TGCAGCTTCAAGAGATTTCTATCCACGCATCTTTGCTGAAATTACAGATCGGAAGAGCGGTTCAGCAGG	TGCAGCTTCAAGAGATTTCTATCCACGCATCTTTGCTGAAATTAC		0	0	999		0	0	999	0.920765	0.68546	0.431209	479.726	147.391	3.47814	1	0	1	1	0	0	1	1	-	1	1	1	1	0	0	1	0	1	0	1	1	1	0	0	0	0	1	1	0	0	0	1	-
12411832	TGCAGCCAGTAAGGCGTGTTGCAAGAGTCGGCATCGTGCATGAGCGTGGCTGGTTTACAGATCGGAAGA	TGCAGCCAGTAAGGCGTGTTGCAAGAGTCGGCATCGTGCATGAGCGTGGCTGGTTTAC		0	0	999		0	0	999	0.928962	0.970588	0.057093	446.531	97.7249	4.4828	1	1	1	1	1	1	1	1	1	1	1	1	1	1	1	1	1	1	1	1	1	1	1	1	1	-	1	1	1	1	1	-	1
12411830	TGCAGTATACCTATTCGCTTTAGTAGCAATACTAAGTACGCTACGCTTATTAGTATAGCTAGTACCGAG	TGCAGTATACCTATTCGCTTTAGTAGCAATACTAAGTACGCTACGCTTATTAGTATAGCTAGTACCGAG		0	0	999		0	0	999	0.994536	0.093407	0.169364	142.4	37.8643	3.89522	1	0	0	0	0	0	0	0	0	0	0	0	0	0	0	0	0	0	0	0	0	0	0	0	0	0	0	0	0	0	0	0	0
12411829	TGCAGTGTACCTATTCGCTTTAGTAGCAATACTAAGCACGCTACGCTTATTAGTATAGCTAGTACTAAG	TGCAGTGTACCTATTCGCTTTAGTAGCAATACTAAGCACGCTACGCTTATTAGTATAGCTAGTACTAAG		0	0	999		0	0	999	0.997268	0.073973	0.137001	162.758	43.7749	3.85617	1	0	0	0	0	0	0	0	0	0	0	0	0	0	0	0	0	0	0	0	0	0	0	0	0	0	0	0	0	0	0	0	0
12411828	TGCAGTGTACCTGTTCGCTTTAGTAGCAATACTAAGTACGCTACGCTTATTAGTATAGCTAGTACTAAG	TGCAGTGTACCTGTTCGCTTTAGTAGCAATACTAAGTACGCTACGCTTATTAGTATAGCTAGTACTAAG		0	0	999		0	0	999	0.991803	0.099174	0.178676	200.341	65.5883	3.26445	1	0	0	0	0	0	0	0	0	0	0	0	0	0	0	0	0	0	0	0	0	0	0	0	0	0	0	0	0	0	0	0	0
12411827	TGCAGTGTACCTATTCGCTTTAGTAGCAATACTAAGCACGCTACGCTTATTGGCATAGCTAGTACTAAG	TGCAGTGTACCTATTCGCTTTAGTAGCAATACTAAGCACGCTACGCTTATTGGCATAGCTAGTACTAAG		0	0	999		0	0	999	0.994536	0.090659	0.16488	243.568	124.318	2.03913	1	0	0	0	0	0	0	0	0	0	0	0	0	0	0	0	0	0	0	0	0	0	0	0	0	0	0	0	0	0	0	0	0
12411826	TGCAGTGTACCTGTTCGCTTTAGTAGCAATACCAAGCACGCTACGCTTATTAGTATAGCTAGTACTAAG	TGCAGTGTACCTGTTCGCTTTAGTAGCAATACCAAGCACGCTACGCTTATTAGTATAGCTAGTACTAAG		0	0	999		0	0	999	0.989071	0.088398	0.161167	206.24	76.2093	2.83172	1	0	0	0	0	0	0	0	0	0	0	0	0	0	0	0	0	0	0	0	0	0	0	0	0	0	0	0	0	0	0	0	0
12411825	TGCAGTATACCTGTTCGCTTTAGTAGCAATACTAAGCACGCTACGCTTATTAGCATAGCTAGTACTAAG	TGCAGTATACCTGTTCGCTTTAGTAGCAATACTAAGCACGCTACGCTTATTAGCATAGCTAGTACTAAG		0	0	999		0	0	999	0.95082	0.316092	0.432356	123.375	43.9782	2.87679	1	0	1	1	1	1	0	0	1	1	0	1	1	1	1	1	0	0	0	0	0	0	0	1	0	0	1	1	0	0	0	1	-
12411824	TGCAGTATGCCTGTTCGCTTTAGTAGCAATACTAAGCACGCTACGCTTATTAGCATAGCTAGCACCGAG	TGCAGTATGCCTGTTCGCTTTAGTAGCAATACTAAGCACGCTACGCTTATTAGCATAGCTAGCACCGAG		0	0	999		0	0	999	0.95082	0.37069	0.466558	188.178	69.0614	2.73509	1	0	1	1	1	1	0	0	0	-	1	0	1	1	1	0	0	1	0	0	0	0	0	1	0	-	0	1	0	0	1	-	1
12411823	TGCAGGTGATGGTAGAATTCGGGGCTGGATTAGTAACATCCTCACGTATCGCGCCAGAACATCAGTCTG	TGCAGGTGATGGTAGAATTCGGGGCTGGATTAGTAACATCCTCACGTATCGCGCCAGAACATCAGTCTG		0	0	999		0	0	999	0.997268	0.016438	0.032336	393.75	254.704	1.54741	1	0	0	0	0	0	0	0	0	0	0	0	0	0	0	0	0	0	0	0	0	0	0	0	0	0	0	0	0	0	0	0	0
12411822	TGCAGCTAGCGAGGATTTCCGAGCTATTATTCGAGACCTAAAGGCCCGGGCTCGGATTAGTTTAGTTGT	TGCAGCTAGCGAGGATTTCCGAGCTATTATTCGAGACCTAAAGGCCCGGGCTCGGATTAGTTTAGTTGT		0	0	999		0	0	999	0.92623	0.174041	0.287502	22.7153	16.3413	1.44693	1	0	0	0	0	0	0	0	0	0	0	0	0	0	0	0	0	0	0	0	0	0	0	0	0	0	0	0	0	0	0	0	0
12411821	TGCAGCCTTATAACTACGCGAGGCTATATATGCTAGCTTATACTAGTCTCTAGCCTGCTAACTAGCCTA	TGCAGCCTTATAACTACGCGAGGCTATATATGCTAGCTTATACTAGTCTCTAGCCTGCTAACTAGCCTA		0	0	999		0	0	999	0.95082	0.224138	0.3478	5.99219	2.76274	2.11224	1	1	0	0	-	0	1	1	1	0	0	1	-	1	1	0	1	1	0	1	0	1	1	1	1	0	1	-	-	1	1	0	-
12411820	TGCAGCCTTGTAACTACGCGAAGCTATATATACTAGCTTATACTAGTCTCTAGCCTGCTAGCTAGCCTA	TGCAGCCTTGTAACTACGCGAAGCTATATATACTAGCTTATACTAGTCTCTAGCCTGCTAGCTAGCCTA		0	0	999		0	0	999	0.969945	0.219718	0.342884	6.47788	3.38946	1.88882	0.987654	1	0	0	0	1	0	0	1	0	0	0	0	0	0	1	1	0	0	0	1	1	1	-	0	1	0	0	0	1	1	-	1
12411819	TGCAGCCTTGTAACTACGCGAAGCTATATATGCTAGCTTATACTAGTCTCTAGCCTACTAGCTAGCCTA	TGCAGCCTTGTAACTACGCGAAGCTATATATGCTAGCTTATACTAGTCTCTAGCCTACTAGCTAGCCTA		0	0	999		0	0	999	0.972678	0.255618	0.380555	11.7049	4.73509	2.45328	1	1	0	1	1	1	0	0	1	1	1	1	0	1	1	0	1	0	0	1	0	0	1	1	1	0	0	1	1	1	1	0	-
12411818	TGCAGCCTTGTAACTACGCGAGGCTATATATGCTAGCTTATACTAGTCTCTAGCCTGCTAACTAGCCTG	TGCAGCCTTGTAACTACGCGAGGCTATATATGCTAGCTTATACTAGTCTCTAGCCTGCTAACTAGCCTG		0	0	999		0	0	999	0.961749	0.443182	0.493543	11.2958	7.20011	1.55276	1	1	1	1	0	1	1	1	0	1	1	1	0	1	1	1	0	1	1	0	1	0	1	0	0	1	0	1	1	0	0	1	1
12411817	TGCAGCCTTGTAACTACGCGAGGCTATATATGCTAGCTCATACTGGTCTCTAGCCTGCTGACTAGCCTG	TGCAGCCTTGTAACTACGCGAGGCTATATATGCTAGCTCATACTGGTCTCTAGCCTGCTGACTAGCCTG		0	0	999		0	0	999	0.994536	0.178571	0.293367	9.55789	8.45386	1.11136	0.963303	0	1	1	1	1	0	0	0	1	1	1	1	1	1	0	0	1	0	0	0	0	0	1	0	1	0	1	0	0	1	-	1
12411816	TGCAGCCTTGTAACTACGCGAGGCTATATATACTAGCTTATACTAGTCTCTAGCCTGCTAACTAGCCTA	TGCAGCCTTGTAACTACGCGAGGCTATATATACTAGCTTATACTAGTCTCTAGCCTGCTAACTAGCCTA		0	0	999		0	0	999	0.948087	0.56196	0.492322	12.9591	8.36368	1.46405	1	0	1	1	0	1	1	1	0	1	1	0	0	-	1	0	1	1	1	1	1	1	1	1	1	1	1	-	1	0	1	1	1
12411815	TGCAGCCTTATAACTACGTAATGCTATATATACTAGCTTATATTAGTCCCTTATTTGCTTACTAGCCTG	TGCAGCCTTATAACTACGTAATGCTATATATACTAGCTTATATTAGTCCCTTATTTGCTTACTAGCCTG		0	0	999		0	0	999	1	0.008197	0.016259	11.125	5.86169	1.88274	1	0	0	0	0	0	0	0	0	0	0	0	0	0	0	0	0	0	0	0	0	0	0	0	0	0	0	0	0	0	0	0	0
12411814	TGCAGCCTTGTAACCACGTAATGCTATATATGCTAGCTTATACTAATCCCTTATTTGCTAACTAGCCTG	TGCAGCCTTGTAACCACGTAATGCTATATATGCTAGCTTATACTAATCCCTTATTTGCTAACTAGCCTG		0	0	999		0	0	999	0.994536	0.068681	0.127928	11.3529	3.90988	2.80093	1	0	0	0	0	0	0	0	0	0	0	0	0	0	0	0	0	0	0	0	0	0	0	0	0	0	0	0	0	0	0	0	0
12411813	TGCAGCCTTATAACTACGTAATACTATCTATACTAGCTTATATTAGTCCCTTATTTGCTAACTAGCCTA	TGCAGCCTTATAACTACGTAATACTATCTATACTAGCTTATATTAGTCCCTTATTTGCTAACTAGCCTA		0	0	999		0	0	999	1	0.008197	0.016259	12	3.63318	2.61044	1	0	0	0	0	0	0	0	0	0	0	0	0	0	0	0	0	0	0	0	0	0	0	0	0	0	0	0	0	0	0	0	0
12411812	TGCAGCCTTGTAACTACGTAATGCTATATATACTAGCTTATATTAGTCCCTTATTTGCTAACTAGCCTG	TGCAGCCTTGTAACTACGTAATGCTATATATACTAGCTTATATTAGTCCCTTATTTGCTAACTAGCCTG		0	0	999		0	0	999	0.991803	0.242424	0.367309	9.64238	7.84227	1.19024	0.980769	0	0	0	0	0	0	0	0	0	0	0	0	0	0	0	0	0	0	0	0	0	0	0	0	0	0	0	0	0	0	0	0
12411811	TGCAGCCTTATAACTACGTAATACTATATATACTAGCTTATATTAGTCCCTTATTTACTAACTAGCCTG	TGCAGCCTTATAACTACGTAATACTATATATACTAGCTTATATTAGTCCCTTATTTACTAACTAGCCTG		0	0	999		0	0	999	0.964481	0.518414	0.499322	26.7843	12.1454	2.28947	1	1	1	1	1	1	1	1	1	1	0	1	1	1	1	1	1	1	1	1	1	1	1	1	1	1	1	1	-	1	1	0	1
12411810	TGCAGCCTTGTAACTACGTTATACTATATATGCTAGCTTATATTAGTCCCTTATTTGCTAACTAGCCTA	TGCAGCCTTGTAACTACGTTATACTATATATGCTAGCTTATATTAGTCCCTTATTTGCTAACTAGCCTA		0	0	999		0	0	999	0.967213	0.29096	0.412605	5.38608	2.98037	1.7609	0.990385	1	0	0	1	0	1	1	0	1	1	0	0	1	1	1	0	0	0	1	1	0	1	1	0	0	0	0	0	1	1	1	0
12411809	TGCAGATGGTGAATGTAAGAGGAGCGTCAGTCTCTACGACGAAGTCTCAACCACGAATGATGGGACGTG	TGCAGATGGTGAATGTAAGAGGAGCGTCAGTCTCTACGACGAAGTCTCAACCACGAATGATGGGACGTG		0	0	999		0	0	999	0.997268	0.008219	0.016303	229	90.141	2.53359	1	0	0	0	0	0	0	0	0	0	0	0	0	0	0	0	0	0	0	0	0	0	0	0	0	0	0	0	0	0	0	0	0
12411808	TGCAGATGGTGAATGTAAGAGGAGCGTGAGTCTCTACGACGAAGTCTCGACCACGAATGATGGGACGTG	TGCAGATGGTGAATGTAAGAGGAGCGTGAGTCTCTACGACGAAGTCTCGACCACGAATGATGGGACGTG		0	0	999		0	0	999	0.92623	0.766962	0.357463	337.837	111.791	3.02152	1	0	1	1	1	0	1	1	1	1	1	1	1	1	1	1	1	1	1	1	1	1	0	1	1	-	1	-	0	1	1	-	1
12411807	TGCAGATCCTATAGGTCTATCGCCGTTTAGAGCCGCGTTTCTAGGAGGCCCTATTCGAACTAGACGAGG	TGCAGATCCTATAGGTCTATCGCCGTTTAGAGCCGCGTTTCTAGGAGGCCCTATTCGAACTAGACGAGG		0	0	999		0	0	999	0.972678	0.143258	0.245471	9.2439	4.13362	2.14501	1	0	1	0	0	0	1	0	1	0	0	1	1	0	0	0	1	1	0	1	0	0	-	1	0	1	0	0	1	1	1	-	-
12411806	TGCAGATCCTATAGGCCTATCGCTATTTAGAGCCGCGTTTCTAGGAGGCTCTATTCGAACTAGACGAGG	TGCAGATCCTATAGGCCTATCGCTATTTAGAGCCGCGTTTCTAGGAGGCTCTATTCGAACTAGACGAGG		0	0	999		0	0	999	0.997268	0.126027	0.220289	9.80263	5.14019	1.8196	1	0	0	0	0	0	0	0	0	0	0	0	0	0	0	0	0	0	0	0	0	0	0	0	0	0	0	0	0	0	0	0	0
12411805	TGCAGATCCTATAGGCCTATCGCCGTTTAGAGCCGTGTTTCTAGGAGGCTCTATTCGAACTAGACGAGG	TGCAGATCCTATAGGCCTATCGCCGTTTAGAGCCGTGTTTCTAGGAGGCTCTATTCGAACTAGACGAGG		0	0	999		0	0	999	0.945355	0.534682	0.497594	11.5212	5.83503	1.99264	1	1	1	1	1	1	1	1	1	1	1	1	1	1	1	1	1	1	1	1	1	0	1	0	1	-	1	1	0	0	1	1	0
12411804	TGCAGATCCTATAGGCCTATCGCCGTTTAGAGCCGCGTTTCTAGAAGGCCCTATTCGAACTAGACGAGG	TGCAGATCCTATAGGCCTATCGCCGTTTAGAGCCGCGTTTCTAGAAGGCCCTATTCGAACTAGACGAGG		0	0	999		0	0	999	0.989071	0.143646	0.246024	9.51327	5.56397	1.76921	1	0	0	0	0	0	0	0	0	0	0	0	0	0	0	0	0	0	0	0	0	0	0	0	0	0	0	0	0	0	0	0	0
12411803	TGCAGATCCTACAGGCCTATCGCCGTTTAGAGCCGCGTTTCTAGGAGGCTTTATTCAAACTAGACGAGA	TGCAGATCCTACAGGCCTATCGCCGTTTAGAGCCGCGTTTCTAGGAGGCTTTATTCAAACTAGACGAGA		0	0	999		0	0	999	1	0.002732	0.00545	14.5	3.5	3.98562	1	0	0	0	0	0	0	0	0	0	0	0	0	0	0	0	0	0	0	0	0	0	0	0	0	0	0	0	0	0	0	0	0
12411802	TGCAGATCCTATAGGCCTATCGCCGTTTAGAGCCGCGTTTCTAGGAGGCCCTATTCGAACTAGACAAGG	TGCAGATCCTATAGGCCTATCGCCGTTTAGAGCCGCGTTTCTAGGAGGCCCTATTCGAACTAGACAAGG		0	0	999		0	0	999	0.969945	0.225352	0.349137	8.07563	3.95598	2.00809	1	1	0	0	1	1	1	0	0	0	1	1	-	0	0	1	0	0	1	0	0	-	1	0	1	0	1	-	0	1	0	1	1
12411801	TGCAGATCCTATAGGCCTATTACCGTTTAGAGCCGCGTTTCTAGGAGGCCCTATTCGAACTAGACGAGG	TGCAGATCCTATAGGCCTATTACCGTTTAGAGCCGCGTTTCTAGGAGGCCCTATTCGAACTAGACGAGG		0	0	999		0	0	999	0.95082	0.416667	0.486111	9.28879	4.40398	2.04608	1	0	1	1	1	1	0	0	1	1	1	0	1	0	0	1	0	0	0	0	1	1	-	1	0	1	0	-	0	0	0	0	0
12411800	TGCAGATCCTACAGGCCTATCGCCGTTTAGAGCCGCGTTTCTAGGAGGCTTTATTCGAACTAGACGAGG	TGCAGATCCTACAGGCCTATCGCCGTTTAGAGCCGCGTTTCTAGGAGGCTTTATTCGAACTAGACGAGG		0	0	999		0	0	999	0.986339	0.105263	0.188366	10.3818	4.35051	2.36635	1	0	0	0	0	0	0	0	0	0	0	0	0	0	0	0	0	0	0	0	0	0	0	0	0	0	0	0	0	0	0	0	0
12411799	TGCAGATCCTATAGGCCTATCGCTGTTTAGAGCCGCGTTTCTAGGAGGCTCTATTCGAACTAGATAAGG	TGCAGATCCTATAGGCCTATCGCTGTTTAGAGCCGCGTTTCTAGGAGGCTCTATTCGAACTAGATAAGG		0	0	999		0	0	999	0.964481	0.300283	0.420226	10.5285	5.45927	1.94432	1	0	0	0	0	0	0	0	0	0	0	0	0	0	0	0	0	0	0	0	0	0	0	0	0	0	0	0	0	0	0	0	0
12411797	TGCAGCTGCTCGTATATAAGTTGCCTCTATCTCTCGGTAACACCGTTACAGATCGGAAGAGCGGTTCAG	TGCAGCTGCTCGTATATAAGTTGCCTCTATCTCTCGGTAACACCGTTAC		0	0	999		0	0	999	0.956284	0.248571	0.373567	263.765	90.3278	3.04243	1	0	1	1	1	1	1	0	-	-	1	1	0	1	1	1	1	0	1	1	0	0	1	0	1	0	1	1	0	0	0	1	-
12411796	TGCAGAGCAGGCGGCCCAATGCGACTACGAGCTTGAATTTGAGGGCTACAATGCACTTACAGATCGGAA	TGCAGAGCAGGCGGCCCAATGCGACTACGAGCTTGAATTTGAGGGCTACAATGCACTTAC		0	0	999		0	0	999	0.989071	0.019337	0.037926	156.905	105.726	1.50275	1	0	0	0	0	0	0	0	0	0	0	0	0	0	0	0	0	0	0	0	0	0	0	0	0	0	0	0	0	0	0	0	0
12411795	TGCAGGGCAGGCGGCCCAATGCGACTACGAGCTTGAGTTTGAGGGCTATAATGCACTTACAGATCGGAA	TGCAGGGCAGGCGGCCCAATGCGACTACGAGCTTGAGTTTGAGGGCTATAATGCACTTAC		0	0	999		0	0	999	0.959016	0.467236	0.497853	210.316	86.5925	2.50442	1	0	1	1	0	1	1	1	0	-	1	0	0	1	1	0	1	1	0	0	1	1	0	0	0	0	1	0	1	1	1	1	1
12411794	TGCAGGGCAGGCGGCCCAATGCGACTGCGAGCTTGAGTTTGAGGGCTACAAGGCACTTACAGATCGGAA	TGCAGGGCAGGCGGCCCAATGCGACTGCGAGCTTGAGTTTGAGGGCTACAAGGCACTTAC		0	0	999		0	0	999	0.964481	0.490085	0.499803	225.667	64.0568	3.65726	1	1	0	0	1	0	0	0	1	1	0	1	1	0	0	1	0	0	1	1	0	0	1	1	1	-	0	1	0	0	0	0	0
12411793	TGCAGAAGCACGTGCAAGGGGTATCAATGTGCACGTTACAGATCGGAAGAGCGGTTCAGCAGGAATGCC	TGCAGAAGCACGTGCAAGGGGTATCAATGTGCACGTTAC		0	0	999		0	0	999	0.994536	0.019231	0.037722	358.294	219.832	1.59703	1	0	0	0	0	0	0	0	0	0	0	0	0	0	0	0	0	0	0	0	0	0	0	0	0	0	0	0	0	0	0	0	0
12411792	TGCAGTCGTGTAGTAGCAGTAAAGACTAAGCGCCTTCGGGCTTGAGTACACTAGAGGCCCTTACGCAAC	TGCAGTCGTGTAGTAGCAGTAAAGACTAAGCGCCTTCGGGCTTGAGTACACTAGAGGCCCTTACGCAAC		0	0	999		0	0	999	1	0.051913	0.098435	37.7586	20.9822	1.81221	1	0	0	0	0	0	0	0	0	0	0	0	0	0	0	0	0	0	0	0	0	0	0	0	0	0	0	0	0	0	0	0	0
12411791	TGCAGTCGTATAGCAGCAGTAAAGACTAAGCGCCTTCGGGCTTGAGTACACTAGAGGCCCTTACGCAAC	TGCAGTCGTATAGCAGCAGTAAAGACTAAGCGCCTTCGGGCTTGAGTACACTAGAGGCCCTTACGCAAC		0	0	999		0	0	999	0.942623	0.292754	0.414098	41.1629	20.7865	1.9805	1	1	0	0	0	1	0	0	-	0	0	0	1	0	0	1	0	0	0	1	0	0	1	0	0	0	1	0	1	1	0	-	1
12411790	TGCAGTCGTATAGTAGTAGTAAAGACTAAGCGCCTTCGGGCTTGAGTATACTAGAGGCCCTTACGCAAC	TGCAGTCGTATAGTAGTAGTAAAGACTAAGCGCCTTCGGGCTTGAGTATACTAGAGGCCCTTACGCAAC		0	0	999		0	0	999	0.972678	0.27809	0.401512	35.473	11.4097	3.06163	1	1	0	1	1	0	1	0	-	1	0	0	0	1	1	1	0	1	0	0	0	0	1	0	0	0	0	0	1	0	0	-	1
12411789	TGCAGTCGTGTAGCAGCAGTAAAGACTAAGCGCCTTCGGGCTTGAGTATACTAGAGGCCCTTACGTAAC	TGCAGTCGTGTAGCAGCAGTAAAGACTAAGCGCCTTCGGGCTTGAGTATACTAGAGGCCCTTACGTAAC		0	0	999		0	0	999	0.969945	0.284507	0.407126	42.5752	21.2663	1.97997	1	1	0	0	0	0	0	0	1	1	0	0	1	0	-	0	0	1	1	0	1	1	0	0	0	1	0	1	0	1	1	1	0
12411788	TGCAGTAAGCGCTGTGGATGCCGCATTACTAATAGTAATCGTATTACAGATCGGAAGAGCGGTTCAGCA	TGCAGTAAGCGCTGTGGATGCCGCATTACTAATAGTAATCGTATTAC		0	0	999		0	0	999	0.980874	0.069638	0.129577	300.256	158.376	1.9734	1	0	0	0	0	0	0	0	0	0	0	0	0	0	0	0	0	0	0	0	0	0	0	0	0	0	0	0	0	0	0	0	0
12411787	TGCAGTAAGCGCTGTAGATGCCGCATTACTAACAGTAATCGCATTACAGATCGGAAGAGCGGTTCAGCA	TGCAGTAAGCGCTGTAGATGCCGCATTACTAACAGTAATCGCATTAC		0	0	999		0	0	999	0.997268	0.065753	0.12286	510.167	123.693	4.59171	1	0	0	0	0	0	0	0	0	0	0	0	0	0	0	0	0	0	0	0	0	0	0	0	0	0	0	0	0	0	0	0	0
12411786	TGCAGTGCGCCTCTTCTAGCAAGCGCATTACAGATCGGAAGAGCGGTTCAGCAGGAATGCCGAGACCGA	TGCAGTGCGCCTCTTCTAGCAAGCGCATTAC		0	0	999		0	0	999	0.939891	0.575581	0.488575	588.006	368.2	1.62549	1	0	1	0	0	0	0	0	-	1	0	0	0	0	0	0	1	0	0	0	0	0	0	1	0	0	1	0	0	0	0	-	0
12411785	TGCAGCTATGCCAAGTACTCGAGCATTATCGGGGCTGCCGCGTTTACAGATCGGAAGAGCGGTTCAGCA	TGCAGCTATGCCAAGTACTCGAGCATTATCGGGGCTGCCGCGTTTAC		0	0	999		0	0	999	0.896175	0.667683	0.443765	300.418	136.266	2.22447	1	1	-	0	0	1	1	0	-	0	1	1	1	0	0	1	0	0	1	-	0	1	1	0	1	0	1	1	-	1	0	1	-
12411784	TGCAGCTATTCCAAGTACTCGAGCATTATCGAGGCTGCCGCGTTTACAGATCGGAAGAGCGGTTCAGCA	TGCAGCTATTCCAAGTACTCGAGCATTATCGAGGCTGCCGCGTTTAC		0	0	999		0	0	999	0.923497	0.384615	0.473373	281.615	148.935	1.9122	1	0	1	1	1	-	0	1	1	1	0	0	-	1	1	0	1	1	0	1	1	-	0	1	0	1	0	0	1	-	1	-	1
12411783	TGCAGCAGATGGCGAAGCAATTGTTACCGTATTACAGATCGGAAGAGCGGTTCAGCAGGAATGCCGAGA	TGCAGCAGATGGCGAAGCAATTGTTACCGTATTAC		0	0	999		0	0	999	0.945355	0.783237	0.339554	621.236	173.746	3.86497	1	1	1	1	1	1	1	1	1	1	1	1	1	1	1	1	1	1	1	1	1	1	1	1	1	-	1	1	1	1	1	1	1
12411782	TGCAGGTAGCAGAGAGGAGGTGAAGAATGAAGAGGTCGTCCTTCCTCCAGCTCCATCGTGCCGTCGACT	TGCAGGTAGCAGAGAGGAGGTGAAGAATGAAGAGGTCGTCCTTCCTCCAGCTCCATCGTGCCGTCGACT		0	0	999		0	0	999	0.92623	0.932153	0.126487	428.421	113.048	3.50962	1	1	1	1	-	1	1	1	1	1	1	1	1	1	1	1	1	1	1	1	1	1	1	1	1	-	1	1	1	1	1	-	1
12411781	TGCAGCTAAGACTAAAGCATCGGCTATTAACAGCCTTCTATCTACAGACTAACGGTTAGATAGAGAGGC	TGCAGCTAAGACTAAAGCATCGGCTATTAACAGCCTTCTATCTACAGACTAACGGTTAGATAGAGAGGC		0	0	999		0	0	999	0.997268	0.035616	0.068696	11.9	6.99929	1.56852	1	0	0	0	0	0	0	0	0	0	0	0	0	0	0	0	0	0	0	0	0	0	0	0	0	0	0	0	0	0	0	0	0
12411776	TGCAGTGAATATTTAGCGGGTCTGAGCACTCTTACATCTGACATGGTCCGATTACAGATCGGAAGAGCG	TGCAGTGAATATTTAGCGGGTCTGAGCACTCTTACATCTGACATGGTCCGATTAC	CBHY5966.fwd CBHY Mycosphaerella fijiensis MfEST5 Minimal medium without nitrogen (L) Mycosphaerella fijiensis cDNA clone CBHY5966 5', mRNA sequence.	95	1	3.87e-19		0	0	999	0.939891	0.979651	0.03987	452.245	101.703	4.43387	1	1	1	1	1	1	1	1	1	1	1	1	1	1	1	1	1	1	1	1	1	1	1	1	1	-	1	1	1	1	1	-	1
12411775	TGCAGATCCGGTCCAAGCACCGTCTGCATCTTGACAGGAATGGTCGTTACAGATCGGAAGAGCGGTTCA	TGCAGATCCGGTCCAAGCACCGTCTGCATCTTGACAGGAATGGTCGTTAC		0	0	999		0	0	999	0.997268	0.021918	0.042875	281.824	174.376	1.66736	1	0	0	0	0	0	0	0	0	0	0	0	0	0	0	0	0	0	0	0	0	0	0	0	0	0	0	0	0	0	0	0	0
12411774	TGCAGAAGATATTATTCTATAGTAACTTAGCTAAGTCAATAGCTGTCTAATCCTTGCTAGCAGGGATAT	TGCAGAAGATATTATTCTATAGTAACTTAGCTAAGTCAATAGCTGTCTAATCCTTGCTAGCAGGGATAT		0	0	999		0	0	999	0.980874	0.175487	0.289383	43.521	15.4815	2.77079	1	0	0	0	0	0	0	0	0	0	0	0	0	0	0	0	0	0	0	0	0	0	0	0	0	0	0	0	0	0	0	0	0
12411773	TGCAGAAGATATTATTCTATAGTAACTTAGCTAAGTCAATAGCTGTCTAATCCTTGCTAGTAGGGATGT	TGCAGAAGATATTATTCTATAGTAACTTAGCTAAGTCAATAGCTGTCTAATCCTTGCTAGTAGGGATGT		0	0	999		0	0	999	0.967213	0.257062	0.381962	40.7007	13.2557	3.05819	1	0	1	1	1	0	1	1	1	0	0	1	0	0	0	0	0	1	1	0	0	0	0	0	1	0	1	-	0	0	1	0	-
12411772	TGCAGAAGATGTTATTCTATAGTGACTTAGCTAAGTCAATAGCTGTCTAATCCTTCCTAGTAAGGATGT	TGCAGAAGATGTTATTCTATAGTGACTTAGCTAAGTCAATAGCTGTCTAATCCTTCCTAGTAAGGATGT		0	0	999		0	0	999	0.969945	0.225352	0.349137	55.0484	22.6063	2.40357	1	0	1	1	1	0	0	0	1	-	1	0	-	1	1	0	0	1	0	0	0	0	0	1	0	-	1	0	0	1	1	1	1
12411771	TGCAGAAGATGTTATTCTATAGTAATTCAGCTAAGTCAATAGCTGTCTAATCCTTCCTAGTAGGGATGT	TGCAGAAGATGTTATTCTATAGTAATTCAGCTAAGTCAATAGCTGTCTAATCCTTCCTAGTAGGGATGT		0	0	999		0	0	999	0.939891	0.337209	0.446998	7.44974	3.31963	2.23581	0.990385	0	1	1	0	0	1	0	0	0	1	1	1	0	0	0	0	0	1	0	0	0	1	0	0	0	0	0	-	0	1	0	0
12411770	TGCAGTAAGAGCTAGAAGGTGTATAGAAGGGCATTACCAATTTTAGCTCTATTCCGAATGTCGTTGACG	TGCAGTAAGAGCTAGAAGGTGTATAGAAGGGCATTACCAATTTTAGCTCTATTCCGAATGTCGTTGACG		0	0	999		0	0	999	1	0.002732	0.00545	10	3	2.40098	1	0	0	0	0	0	0	0	0	0	0	0	0	0	0	0	0	0	0	0	0	0	0	0	0	0	0	0	0	0	0	0	0
12411769	TGCAGTAAGAGCTAGAAGGTGTATAGAAGGGCATTACCAATTTCAGCTCTATTCCGAATGTCGTTACAG	TGCAGTAAGAGCTAGAAGGTGTATAGAAGGGCATTACCAATTTCAGCTCTATTCCGAATGTCGTTACAG		0	0	999		0	0	999	1	0.002732	0.00545	23	10	3.1232	1	0	0	0	0	0	0	0	0	0	0	0	0	0	0	0	0	0	0	0	0	0	0	0	0	0	0	0	0	0	0	0	0
12411768	TGCAGCAAGAGCTGGAAGGTATATAGAAGGGCATCACTAATTTCAGCTCTATTCCGAATGTCGTTACAG	TGCAGCAAGAGCTGGAAGGTATATAGAAGGGCATCACTAATTTCAGCTCTATTCCGAATGTCGTTACAG		0	0	999		0	0	999	1	0.002732	0.00545	121.5	1.5	20.8342	1	0	0	0	0	0	0	0	0	0	0	0	0	0	0	0	0	0	0	0	0	0	0	0	0	0	0	0	0	0	0	0	0
12411767	TGCAGCAAGAGCTAGAAGGTGTATAGAAGGGTATCACCAATTTCAGCTCTATTCCGAATGTCGTTACAG	TGCAGCAAGAGCTAGAAGGTGTATAGAAGGGTATCACCAATTTCAGCTCTATTCCGAATGTCGTTACAG		0	0	999		0	0	999	1	0.002732	0.00545	154.333	29.0096	6.77881	1	0	0	0	0	0	0	0	0	0	0	0	0	0	0	0	0	0	0	0	0	0	0	0	0	0	0	0	0	0	0	0	0
12411766	TGCAGTCTACTAGCATTTGCCCGGGAGGAGCAAAACCCGTTTAGACTTCTTGTAGGTTACTGTAAGAAG	TGCAGTCTACTAGCATTTGCCCGGGAGGAGCAAAACCCGTTTAGACTTCTTGTAGGTTACTGTAAGAAG		0	0	999		0	0	999	0.991803	0.267218	0.391625	45.0072	43.1483	1.05977	1	1	0	0	1	1	0	0	1	0	1	0	1	0	0	1	1	0	0	-	0	0	1	1	1	0	0	0	1	1	0	1	1
12411765	TGCAGTCTACTAGCATTTTCCGGGGAGGAGCAAAACCCGTTTAGACTTCTTACAGGTTACTATAAGGAG	TGCAGTCTACTAGCATTTTCCGGGGAGGAGCAAAACCCGTTTAGACTTCTTACAGGTTACTATAAGGAG		0	0	999		0	0	999	1	0.008197	0.016259	111.286	60.0422	1.74717	1	0	0	0	0	0	0	0	0	0	0	0	0	0	0	0	0	0	0	0	0	0	0	0	0	0	0	0	0	0	0	0	0
12411764	TGCAGTCTACTAGTATTTGCCCGGGAGGAGCAAAACCCGTTTAGACTTCTTATAGGTTACTATAAGAAG	TGCAGTCTACTAGTATTTGCCCGGGAGGAGCAAAACCCGTTTAGACTTCTTATAGGTTACTATAAGAAG		0	0	999		0	0	999	0.997268	0.008219	0.016303	132.2	69.8753	1.87761	1	0	0	0	0	0	0	0	0	0	0	0	0	0	0	0	0	0	0	0	0	0	0	0	0	0	0	0	0	0	0	0	0
12411763	TGCAGTCTACTAGCATTTGCCCGGAAGGAGCAAAACCCGTTTAGACTTCTTGCAGGTTACTATAAGAAG	TGCAGTCTACTAGCATTTGCCCGGAAGGAGCAAAACCCGTTTAGACTTCTTGCAGGTTACTATAAGAAG		0	0	999		0	0	999	0.959016	0.242165	0.367042	167.659	66.0338	2.4981	1	1	0	0	1	0	1	0	-	1	1	-	0	-	1	0	0	1	0	0	0	0	0	0	0	0	1	0	0	0	0	-	1
12411762	TGCAGTCTACTAGCATTTGCCGAGGAGGAGCAAAACCTGTTTAGACTTCTTATAGGTTACTATAAGGAG	TGCAGTCTACTAGCATTTGCCGAGGAGGAGCAAAACCTGTTTAGACTTCTTATAGGTTACTATAAGGAG		0	0	999		0	0	999	0.959016	0.245014	0.369965	181.154	52.641	3.4656	1	1	0	1	1	1	0	0	1	1	0	1	1	1	1	1	0	1	0	1	1	0	1	0	0	-	1	-	0	0	0	-	0
12411761	TGCAGTCTACTAGCATTTGCCGGGGAGGAGCAAAACCCGTTTAGACTTCTTATAGGTTACTATAAGGAG	TGCAGTCTACTAGCATTTGCCGGGGAGGAGCAAAACCCGTTTAGACTTCTTATAGGTTACTATAAGGAG		0	0	999		0	0	999	0.983607	0.180556	0.29591	193.149	73.2766	2.55553	1	0	0	0	0	0	0	0	0	0	0	0	0	0	0	0	0	0	0	0	0	0	0	0	0	0	0	0	0	0	0	0	0
12411760	TGCAGTCTACTAGTATTTGCCCGGGAGGAGTAAAACCTGTTTAGACTTCTTATAGGTTACTATAAGAAG	TGCAGTCTACTAGTATTTGCCCGGGAGGAGTAAAACCTGTTTAGACTTCTTATAGGTTACTATAAGAAG		0	0	999		0	0	999	0.972678	0.157303	0.265118	106.922	44.0551	2.48913	1	0	0	0	0	0	0	0	0	0	0	0	0	0	0	0	0	0	0	0	0	0	0	0	0	0	0	0	0	0	0	0	0
12411759	TGCAGGTAAATAGACAAGGCTCAATTGGACTCGCTTGTAATAGCGCTTTGCCTCTTCTAGCTAACGCCG	TGCAGGTAAATAGACAAGGCTCAATTGGACTCGCTTGTAATAGCGCTTTGCCTCTTCTAGCTAACGCCG		0	0	999		0	0	999	1	0.008197	0.016259	15	5.2915	2.61048	1	0	0	0	0	0	0	0	0	0	0	0	0	0	0	0	0	0	0	0	0	0	0	0	0	0	0	0	0	0	0	0	0
12411758	TGCAGGTAAATAGACAAGGCTCAATTAGACTCGCTTGTAACAGCGCTTTGCCTCTTCTAGCTAACGCCG	TGCAGGTAAATAGACAAGGCTCAATTAGACTCGCTTGTAACAGCGCTTTGCCTCTTCTAGCTAACGCCG		0	0	999		0	0	999	0.961749	0.375	0.46875	16.855	6.13547	2.74552	1	0	1	1	1	0	0	0	1	0	1	0	1	1	1	0	0	1	0	0	0	0	0	1	0	-	1	0	0	1	1	1	1
12411757	TGCAGGTGAATAGACAAGGCTCAATTAGACTCGCTTATAATAGCGCTTTGCCTCTTCTAGTCGCCGCCG	TGCAGGTGAATAGACAAGGCTCAATTAGACTCGCTTATAATAGCGCTTTGCCTCTTCTAGTCGCCGCCG		0	0	999		0	0	999	1	0.005464	0.010869	71.6	16.0574	4.54343	1	0	0	0	0	0	0	0	0	0	0	0	0	0	0	0	0	0	0	0	0	0	0	0	0	0	0	0	0	0	0	0	0
12411756	TGCAGGTAAATAGACAAGGCTCAATTAGACTCGCTTATAATAGCGCTTTGCCTCTTCTAGTTGCCGCCG	TGCAGGTAAATAGACAAGGCTCAATTAGACTCGCTTATAATAGCGCTTTGCCTCTTCTAGTTGCCGCCG		0	0	999		0	0	999	0.997268	0.00274	0.005464	104.667	11.8977	15.2401	1	0	0	0	0	0	0	0	0	0	0	0	0	0	0	0	0	0	0	0	0	0	0	0	0	0	0	0	0	0	0	0	0
12411755	TGCAGGTAAATAGACAAGGCTCAATTAGACTCGCTTGTAATAGCGCTTTGCCTCTTCTAGTCGCCGCCG	TGCAGGTAAATAGACAAGGCTCAATTAGACTCGCTTGTAATAGCGCTTTGCCTCTTCTAGTCGCCGCCG		0	0	999		0	0	999	0.997268	0.043836	0.083828	108.077	40.1171	2.51211	1	0	0	0	0	0	0	0	0	0	0	0	0	0	0	0	0	0	0	0	0	0	0	0	0	0	0	0	0	0	0	0	0
12411754	TGCAGGTGAATAGATAAGGCTCAATTGGACTCGCTTATAATAGCGCTTTGCCTCTTCTAGTCGCCGCCG	TGCAGGTGAATAGATAAGGCTCAATTGGACTCGCTTATAATAGCGCTTTGCCTCTTCTAGTCGCCGCCG		0	0	999		0	0	999	0.991803	0.110193	0.196101	110.764	27.1882	3.83898	1	0	0	0	0	0	0	0	0	0	0	0	0	0	0	0	0	0	0	0	0	0	0	0	0	0	0	0	0	0	0	0	0
12411753	TGCAGGTAAATAGACAAGGCTCAATTGGACTCGCTTATAATAGCGCTTTGCCTCTTCTAGTCGCCGCCG	TGCAGGTAAATAGACAAGGCTCAATTGGACTCGCTTATAATAGCGCTTTGCCTCTTCTAGTCGCCGCCG		0	0	999		0	0	999	0.989071	0.121547	0.213547	128.678	32.4499	3.67055	1	0	0	0	0	0	0	0	0	0	0	0	0	0	0	0	0	0	0	0	0	0	0	0	0	0	0	0	0	0	0	0	0
12411752	TGCAGGTGAATAGACAAGGCTCAATTGGACTCGCTTGTAACAGCGCTTTGCCTCTTCCAGTCGCCGCCG	TGCAGGTGAATAGACAAGGCTCAATTGGACTCGCTTGTAACAGCGCTTTGCCTCTTCCAGTCGCCGCCG		0	0	999		0	0	999	0.945355	0.66763	0.4438	220.237	120.526	1.76023	1	1	0	1	1	0	0	0	-	-	0	0	0	1	1	1	0	0	0	1	0	1	1	0	1	0	1	1	0	1	1	0	-
12411751	TGCAGGTGAATAGACAAGGCTCAATTAGACTCGCTTGTAACAGCGCTTTGCCTCTTCTAGTCGCCGCCG	TGCAGGTGAATAGACAAGGCTCAATTAGACTCGCTTGTAACAGCGCTTTGCCTCTTCTAGTCGCCGCCG		0	0	999		0	0	999	0.967213	0.288136	0.410227	116.119	46.3147	2.44282	1	0	0	0	0	0	0	0	0	0	0	0	0	0	0	0	0	0	0	0	0	0	0	0	0	0	0	0	0	0	0	0	0
12411750	TGCAGTTTGTTACACTAAGACAAGACTACGATCTAACAACTAGAAACTAATGCTTATTCGGTTACAGAT	TGCAGTTTGTTACACTAAGACAAGACTACGATCTAACAACTAGAAACTAATGCTTATTCGGTTAC		0	0	999		0	0	999	0.983607	0.086111	0.157392	194.383	65.1194	3.32081	1	0	0	0	0	0	0	0	0	0	0	0	0	0	0	0	0	0	0	0	0	0	0	0	0	0	0	0	0	0	0	0	0
12411749	TGCAGTTTGTTACACTAAGACAAGACTGCGATCTAATAACTAGAAACTAATACTTATTCGGTTACAGAT	TGCAGTTTGTTACACTAAGACAAGACTGCGATCTAATAACTAGAAACTAATACTTATTCGGTTAC		0	0	999		0	0	999	0.942623	0.6	0.48	196.931	89.6875	2.23701	1	1	1	1	0	1	0	1	1	1	1	0	0	0	0	1	1	1	1	0	1	1	0	1	0	1	0	1	-	1	1	1	1
12411748	TGCAGTGCTATCGCTATAAATAGCAATATCTTCAATCGAGTCGTTATAGCTCGAGCGATCTACGTCCTT	TGCAGTGCTATCGCTATAAATAGCAATATCTTCAATCGAGTCGTTATAGCTCGAGCGATCTACGTCCTT		0	0	999		0	0	999	0.986339	0.105263	0.188366	137.727	65.9003	2.13122	1	0	0	0	0	0	0	0	0	0	0	0	0	0	0	0	0	0	0	0	0	0	0	0	0	0	0	0	0	0	0	0	0
12411747	TGCAGTACTGTCGCTATAGATAGCAATATCTTCAATCGAGTTATTATAACTCGAGCGATCTACGTCCTT	TGCAGTACTGTCGCTATAGATAGCAATATCTTCAATCGAGTTATTATAACTCGAGCGATCTACGTCCTT		0	0	999		0	0	999	0.991803	0.088154	0.160766	90.48	43.0986	2.11561	1	0	0	0	0	0	0	0	0	0	0	0	0	0	0	0	0	0	0	0	0	0	0	0	0	0	0	0	0	0	0	0	0
12411746	TGCAGGGACGAATTAGAAAGGCGCTATGCTGCATGCTGCGACGGAGCTCTATATATACTAGAGGGTTAC	TGCAGGGACGAATTAGAAAGGCGCTATGCTGCATGCTGCGACGGAGCTCTATATATACTAGAGGGTTAC		0	0	999		0	0	999	1	0.005464	0.010869	114.6	57.8605	1.84602	1	0	0	0	0	0	0	0	0	0	0	0	0	0	0	0	0	0	0	0	0	0	0	0	0	0	0	0	0	0	0	0	0
12411745	TGCAGGGACGAGTTGGAAAGGCGCTATGCTGCATGCTGCGACGGAGCTCTATATATACCAGAGGGTTAC	TGCAGGGACGAGTTGGAAAGGCGCTATGCTGCATGCTGCGACGGAGCTCTATATATACCAGAGGGTTAC		0	0	999		0	0	999	0.923497	0.627219	0.467631	325.594	102.451	3.22946	1	0	1	1	0	1	1	1	1	1	1	0	0	1	1	0	0	1	1	1	0	0	0	0	0	0	0	1	1	0	0	-	-
12411744	TGCAGAGTAAAGACGGTAATGCCCAGCACTAGTGATATTGATTCCGCTACATTCTGAGCAGTCCAACTG	TGCAGAGTAAAGACGGTAATGCCCAGCACTAGTGATATTGATTCCGCTACATTCTGAGCAGTCCAACTG		0	0	999		0	0	999	1	0.002732	0.00545	10.5	3.5	2.62183	1	0	0	0	0	0	0	0	0	0	0	0	0	0	0	0	0	0	0	0	0	0	0	0	0	0	0	0	0	0	0	0	0
12411743	TGCAGAGTAAAGACGGTGATGCCTAGCACTAGTGATATCGATTCCGCTACATTCTGAGCAGTCCAACTG	TGCAGAGTAAAGACGGTGATGCCTAGCACTAGTGATATCGATTCCGCTACATTCTGAGCAGTCCAACTG		0	0	999		0	0	999	0.997268	0.00274	0.005464	13	8.52447	1.55227	1	0	0	0	0	0	0	0	0	0	0	0	0	0	0	0	0	0	0	0	0	0	0	0	0	0	0	0	0	0	0	0	0
12411742	TGCAGAGTAAAGACGCTGATGCCCAGCACTAGTGATATCAATTCCGCTACATTCTGAGCAGTCTAACTG	TGCAGAGTAAAGACGCTGATGCCCAGCACTAGTGATATCAATTCCGCTACATTCTGAGCAGTCTAACTG		0	0	999		0	0	999	0.967213	0.268362	0.392687	248.81	82.2528	2.97897	1	0	0	0	0	0	0	0	0	0	0	0	0	0	0	0	0	0	0	0	0	0	0	0	0	0	0	0	0	0	0	0	0
12411741	TGCAGAGTAAAGACGGTGATGCCCAGCACTAGTGATATCGATTGCGCTACATTCTGAGCAGTCCAACTG	TGCAGAGTAAAGACGGTGATGCCCAGCACTAGTGATATCGATTGCGCTACATTCTGAGCAGTCCAACTG		0	0	999		0	0	999	0.942623	0.443478	0.493611	279.357	101.722	2.72217	1	0	1	1	0	1	1	1	1	1	1	0	0	1	1	0	0	1	1	1	-	0	0	0	0	0	0	1	1	0	-	-	-
12411740	TGCAGAGCAAAGACGGTGATGCCCAGCACTAGTGATATCGATTCCGCTACATTCTGAGCAGTCCAACTG	TGCAGAGCAAAGACGGTGATGCCCAGCACTAGTGATATCGATTCCGCTACATTCTGAGCAGTCCAACTG		0	0	999		0	0	999	0.97541	0.240896	0.365731	283.711	70.6989	4.02233	1	1	0	0	1	0	0	0	0	0	0	1	1	0	0	1	1	0	0	0	1	1	1	1	-	-	1	0	0	1	1	0	-
12411739	TGCAGGAGAGTAACTGACTTTTCTAACTCTTAGCTCTTACAGATCGGAAGAGCGGTTCAGCAGGAATGC	TGCAGGAGAGTAACTGACTTTTCTAACTCTTAGCTCTTAC		0	0	999		0	0	999	1	0.005464	0.010869	13.8333	8.19383	1.83668	1	0	0	0	0	0	0	0	0	0	0	0	0	0	0	0	0	0	0	0	0	0	0	0	0	0	0	0	0	0	0	0	0
12411738	TGCAGCAGAGTAACTGACTTTTCTTACTCTTAGCTCTTACAGATCGGAAGAGCGGTTCAGCAGGAATGC	TGCAGCAGAGTAACTGACTTTTCTTACTCTTAGCTCTTAC		0	0	999		0	0	999	1	0.010929	0.021619	160.167	61.8935	3.59918	1	0	0	0	0	0	0	0	0	0	0	0	0	0	0	0	0	0	0	0	0	0	0	0	0	0	0	0	0	0	0	0	0
12411737	TGCAGCAGAGGAACTGACTTTTCTGACTCTCAGCTCTTACAGATCGGAAGAGCGGTTCAGCAGGAATGC	TGCAGCAGAGGAACTGACTTTTCTGACTCTCAGCTCTTAC		0	0	999		0	0	999	0.967213	0.194915	0.313847	266.124	136.391	1.97487	1	1	0	1	0	0	0	0	0	0	1	0	0	0	0	0	0	0	0	0	0	0	0	0	1	0	-	0	0	0	0	-	0
12411736	TGCAGGAGAGTAACTGACTTTTCTGACTCTCAGCTCTTACAGATCGGAAGAGCGGTTCAGCAGGAATGC	TGCAGGAGAGTAACTGACTTTTCTGACTCTCAGCTCTTAC		0	0	999		0	0	999	0.931694	0.442815	0.49346	403.309	238.526	1.76173	1	0	1	0	1	1	1	0	1	0	0	1	1	-	0	0	-	1	1	1	0	1	1	1	0	1	1	0	0	1	1	1	1
12411735	TGCAGAAGGACTACTAGAACTTATAGAGCGTTACAGATCGGAAGAGCGGTTCAGCAGGAATGCCGAGAC	TGCAGAAGGACTACTAGAACTTATAGAGCGTTAC		0	0	999		0	0	999	0.945355	0.32948	0.441846	148.412	98.0005	1.56929	1	0	1	1	1	1	1	0	-	-	1	1	0	1	1	1	1	0	1	1	0	0	1	0	1	0	1	1	0	0	0	1	1
12411734	TGCAGAAGGACTACTAGAACTTGCAGAGCGTTACAGATCGGAAGAGCGGTTCAGCAGGAATGCCGAGAC	TGCAGAAGGACTACTAGAACTTGCAGAGCGTTAC		0	0	999		0	0	999	0.942623	0.318841	0.434363	200.597	148.487	1.38746	1	0	0	0	0	0	0	0	0	-	0	-	0	-	0	0	0	0	0	0	0	0	0	0	0	0	-	0	0	0	0	0	-
12411733	TGCAGAAGGACTGCTAGAACTTGTAGAGCGTTACAGATCGGAAGAGCGGTTCAGCAGGAATGCCGAGAC	TGCAGAAGGACTGCTAGAACTTGTAGAGCGTTAC		0	0	999		0	0	999	0.923497	0.778107	0.345314	427.81	313.145	1.4073	1	1	1	1	1	1	1	1	1	1	1	1	1	1	1	1	1	1	1	1	-	0	1	1	1	-	1	1	0	1	1	1	1
12411732	TGCAGAAGGACTGCCGGAACTTATAGAGCGTTACAGATCGGAAGAGCGGTTCAGCAGGAATGCCGAGAC	TGCAGAAGGACTGCCGGAACTTATAGAGCGTTAC		0	0	999		0	0	999	0.937158	0.285714	0.408163	183.199	114.891	1.65018	1	0	1	0	0	0	0	0	-	0	0	0	0	0	0	0	1	0	0	-	0	0	0	1	0	0	1	0	0	0	-	-	0
12411731	TGCAGACATTGTATCGTAAAGGTGAACAGATGACGATTGGAATGAGAGTGTGATCGAGAGCCATTCGTG	TGCAGACATTGTATCGTAAAGGTGAACAGATGACGATTGGAATGAGAGTGTGATCGAGAGCCATTCGTG		0	0	999		0	0	999	0.997268	0.010959	0.021678	370.833	183.189	2.10309	1	0	0	0	0	0	0	0	0	0	0	0	0	0	0	0	0	0	0	0	0	0	0	0	0	0	0	0	0	0	0	0	0
12411730	TGCAGACATTGTGTCGCAAAGGTGAACAGATGAAGATTGGAATGAGAGTGTGATCGAGAACCATTCGTG	TGCAGACATTGTGTCGCAAAGGTGAACAGATGAAGATTGGAATGAGAGTGTGATCGAGAACCATTCGTG		0	0	999		0	0	999	0.994536	0.027473	0.053436	484.538	215.227	2.18341	1	0	0	-	0	0	0	0	0	0	0	0	0	0	0	0	0	0	0	0	0	0	0	0	0	0	0	0	0	0	0	0	0
12411729	TGCAGCACCTTCGAGCTTATAGCTGCACTGCAGTTGCCTACGATTACAGTATAGCTCGTAGAAAGAAGA	TGCAGCACCTTCGAGCTTATAGCTGCACTGCAGTTGCCTACGATTACAGTATAGCTCGTAGAAAGAAGA		0	0	999		0	0	999	0.978142	0.27095	0.395072	6.9037	3.23837	2.09227	1	1	0	0	1	1	1	0	1	1	0	0	1	0	0	1	1	1	0	1	1	1	0	1	1	1	-	-	0	0	0	1	1
12411728	TGCAGCACCTTCGAGCTTATAGCTGTACTGCAGTTGCCTACGATTACAGTGTAACTCGCGGAAAGAAGA	TGCAGCACCTTCGAGCTTATAGCTGTACTGCAGTTGCCTACGATTACAGTGTAACTCGCGGAAAGAAGA		0	0	999		0	0	999	0.991803	0.085399	0.156213	10.7381	5.59362	1.90983	1	0	0	0	0	0	0	0	0	0	0	0	0	0	0	0	0	0	0	0	0	0	0	0	0	0	0	0	0	0	0	0	0
12411727	TGCAGCACCTTCGAGCTTATAGCTGTACTACAGTTGCCTACGATTACAGTGTAACTCGCGGAAAGAAAA	TGCAGCACCTTCGAGCTTATAGCTGTACTACAGTTGCCTACGATTACAGTGTAACTCGCGGAAAGAAAA		0	0	999		0	0	999	1	0.002732	0.00545	15	5	2.88742	1	0	0	0	0	0	0	0	0	0	0	0	0	0	0	0	0	0	0	0	0	0	0	0	0	0	0	0	0	0	0	0	0
12411726	TGCAGCACCTTCGAGCTTATAGCTGTACTATAGTTACCTACGATTATAGTATAACTCGCGGAAAGAAGA	TGCAGCACCTTCGAGCTTATAGCTGTACTATAGTTACCTACGATTATAGTATAACTCGCGGAAAGAAGA		0	0	999		0	0	999	1	0.002732	0.00545	16.5	6.5	2.32967	1	0	0	0	0	0	0	0	0	0	0	0	0	0	0	0	0	0	0	0	0	0	0	0	0	0	0	0	0	0	0	0	0
12411725	TGCAGTACCTTCGAGCTTATAGCTATACTATAGTTGCCTACGATTACAGTGTAACTCGTAGAAAGAAGA	TGCAGTACCTTCGAGCTTATAGCTATACTATAGTTGCCTACGATTACAGTGTAACTCGTAGAAAGAAGA		0	0	999		0	0	999	0.939891	0.40407	0.481595	21.0588	7.82937	2.67292	1	0	1	0	0	0	1	1	0	0	0	0	0	0	0	0	1	0	1	-	0	1	0	1	1	-	1	0	1	0	1	0	-
12411724	TGCAGCACCTTCGAGCTTATAGCTATACTATAGTTGCCTACGATTACGGTATGACTCGCGGAAAGAAGA	TGCAGCACCTTCGAGCTTATAGCTATACTATAGTTGCCTACGATTACGGTATGACTCGCGGAAAGAAGA		0	0	999		0	0	999	0.961749	0.264205	0.388801	23.2128	7.15463	3.17477	1	1	0	0	1	1	1	1	1	0	1	0	1	1	1	0	0	1	1	1	-	1	1	0	1	-	0	1	1	1	0	-	-
12411723	TGCAGCACCTTCGAGCTTATAGCTGCACTATAGTTGCCTACGATCACAGTATAGCTCGTAGAAAGAAGA	TGCAGCACCTTCGAGCTTATAGCTGCACTATAGTTGCCTACGATCACAGTATAGCTCGTAGAAAGAAGA		0	0	999		0	0	999	0.997268	0.024658	0.048099	24.5	6.19812	4.25361	1	0	0	0	0	0	0	0	0	0	0	0	0	0	0	0	0	0	0	0	0	0	0	0	0	0	0	0	0	0	0	0	0
12411722	TGCAGCACCTTCGAGCTTATAGCTGTACTATAGTTGCCTACGATTACAGTGTAACTCGCGGAAAGAAGA	TGCAGCACCTTCGAGCTTATAGCTGTACTATAGTTGCCTACGATTACAGTGTAACTCGCGGAAAGAAGA		0	0	999		0	0	999	0.980874	0.114206	0.202326	20.5574	8.43009	2.29628	1	0	1	0	0	0	1	0	1	0	0	1	1	0	0	0	1	1	0	1	1	0	1	1	0	-	0	-	-	1	1	1	-
12411721	TGCAGCACCTTCGAGCTTATAGCTGCACTATAGTTGCCTACGATTACAGTGTAGCTCGTAGAAAGAAGA	TGCAGCACCTTCGAGCTTATAGCTGCACTATAGTTGCCTACGATTACAGTGTAGCTCGTAGAAAGAAGA		0	0	999		0	0	999	0.997268	0.005479	0.010899	23.75	2.94746	10.592	1	0	0	0	0	0	0	0	0	0	0	0	0	0	0	0	0	0	0	0	0	0	0	0	0	0	0	0	0	0	0	0	0
12411720	TGCAGCACCTTCGAGCTTATAGCTGCACTGCAATTGCCTACGATTACAGTGTTGCTCGTAGAAAGAAGA	TGCAGCACCTTCGAGCTTATAGCTGCACTGCAATTGCCTACGATTACAGTGTTGCTCGTAGAAAGAAGA		0	0	999		0	0	999	0.969945	0.214085	0.336505	36.1624	12.4715	2.89023	1	1	0	0	0	1	0	0	0	0	0	0	1	0	0	1	0	0	0	0	0	0	1	0	0	0	1	0	1	1	0	-	1
12411719	TGCAGCACCTTCGAGCTTATAGCTGCACTACAATTGCCTACGATTATAGTATAGCTCGTAGAAAGAAGA	TGCAGCACCTTCGAGCTTATAGCTGCACTACAATTGCCTACGATTATAGTATAGCTCGTAGAAAGAAGA		0	0	999		0	0	999	1	0.008197	0.016259	38	8.97218	6.88864	1	0	0	0	0	0	0	0	0	0	0	0	0	0	0	0	0	0	0	0	0	0	0	0	0	0	0	0	0	0	0	0	0
12411718	TGCAGTACCTTCGAGCTTATAGCTGTACTACAGTTGCCTACGATTACAGTGTAACTCGCGGAAAGAAGA	TGCAGTACCTTCGAGCTTATAGCTGTACTACAGTTGCCTACGATTACAGTGTAACTCGCGGAAAGAAGA		0	0	999		0	0	999	0.986339	0.069252	0.128912	30.9194	15.2646	2.12648	1	0	0	-	0	0	0	0	0	0	0	0	0	0	0	0	0	0	0	0	0	0	0	0	0	0	0	0	0	0	0	0	0
12411717	TGCAGCACCTTCGAGCTTATAGCTGTACTACAGTTGCCTACGATTACAGTATAACTCGCGGAAAGAAGA	TGCAGCACCTTCGAGCTTATAGCTGTACTACAGTTGCCTACGATTACAGTATAACTCGCGGAAAGAAGA		0	0	999		0	0	999	0.964481	0.25779	0.382669	27.4598	10.0029	2.76556	1	1	0	1	1	0	1	0	0	1	0	0	0	1	1	1	0	-	0	0	0	0	1	0	0	0	0	0	1	0	0	-	1
12411715	TGCAGCACCTTCGAGCTTATAGCTACACTACAATTGCCTACGATTACGGTGTTGCTCGTAGAAAGAAGA	TGCAGCACCTTCGAGCTTATAGCTACACTACAATTGCCTACGATTACGGTGTTGCTCGTAGAAAGAAGA		0	0	999		0	0	999	0.986339	0.108033	0.192724	35.7091	9.15656	3.70604	1	0	0	0	0	0	0	0	0	0	0	0	0	0	0	0	0	0	0	0	0	0	0	0	0	0	0	0	0	0	0	0	0
12411714	TGCAGTACCTTCGAGCTTATAGCTGTACTATAGTTGCCTACGATTACAGTATAACTCGCGGAAAGAAGA	TGCAGTACCTTCGAGCTTATAGCTGTACTATAGTTGCCTACGATTACAGTATAACTCGCGGAAAGAAGA		0	0	999		0	0	999	0.989071	0.11326	0.200864	33.7679	7.27763	4.50496	1	0	0	0	0	0	0	0	0	0	0	0	0	0	0	0	0	0	0	0	0	0	0	0	0	0	0	0	0	0	0	0	0
12411713	TGCAGCACCTTCGAGCTTATAGCTATACTATAGTTGCCTACGATTATAGTATAACTCGCGGAAAGAAGA	TGCAGCACCTTCGAGCTTATAGCTATACTATAGTTGCCTACGATTATAGTATAACTCGCGGAAAGAAGA		0	0	999		0	0	999	0.928962	0.591176	0.483374	25.35	16.0448	1.59518	1	0	1	1	1	0	0	0	1	1	1	1	0	0	0	1	1	0	0	0	1	1	1	1	0	0	1	1	0	0	1	0	1
12411712	TGCAGCTTTCTTTCGGTCCTCTATACGCTTCTTCTTTATATCGATATCCTCGCGCTACTACTTACAGAT	TGCAGCTTTCTTTCGGTCCTCTATACGCTTCTTCTTTATATCGATATCCTCGCGCTACTACTTAC		0	0	999		0	0	999	0.937158	0.620991	0.470722	140.026	75.7288	1.90252	1	1	0	1	1	1	1	1	1	1	1	1	1	0	0	0	0	1	1	1	1	1	0	0	0	1	1	1	-	1	1	1	1
12411711	TGCAGCTTTCTTTCGGTCCTCTATACGCTTCTTCTTTGTATCGATATCCTCGCGCTACTGCTTACAGAT	TGCAGCTTTCTTTCGGTCCTCTATACGCTTCTTCTTTGTATCGATATCCTCGCGCTACTGCTTAC		0	0	999		0	0	999	0.991803	0.090909	0.165289	126.378	54.0867	2.38026	1	0	0	0	0	0	0	0	0	0	0	0	0	0	0	0	0	0	0	0	0	0	0	0	0	0	0	0	0	0	0	0	0
12411710	TGCAGCTTCTAGATAGGCTGCCGTATCGTGTACTAGTTAGCGGATCTCTTCGAGGCTAAGTGGATTGTC	TGCAGCTTCTAGATAGGCTGCCGTATCGTGTACTAGTTAGCGGATCTCTTCGAGGCTAAGTGGATTGTC		0	0	999		0	0	999	1	0.005464	0.010869	11.7143	5.17451	2.22479	1	0	0	0	0	0	0	0	0	0	0	0	0	0	0	0	0	0	0	0	0	0	0	0	0	0	0	0	0	0	0	0	0
12411709	TGCAGCTTCTAGATAGGCTGCCGTATCGTATACTAGTCGGCGGATCTCTTCGAGGCTAAGTAGATTGTC	TGCAGCTTCTAGATAGGCTGCCGTATCGTATACTAGTCGGCGGATCTCTTCGAGGCTAAGTAGATTGTC		0	0	999		0	0	999	0.983607	0.166667	0.277778	239.638	80.4617	3.16799	1	0	0	0	0	0	0	0	0	0	0	0	0	0	0	0	0	0	0	0	0	0	0	0	0	0	0	0	0	0	0	0	0
12411708	TGCAGCTTCTAGATAGGCTGCCGTATCGTATACTAGTTAGCGGATCTCTTCGAGGCTAAGTAGATTGTC	TGCAGCTTCTAGATAGGCTGCCGTATCGTATACTAGTTAGCGGATCTCTTCGAGGCTAAGTAGATTGTC		0	0	999		0	0	999	0.969945	0.115493	0.204309	212.655	136.415	1.60699	1	0	0	0	0	0	0	0	0	0	0	0	0	0	0	0	0	0	0	0	0	0	0	0	0	0	0	0	0	0	0	0	0
12411707	TGCAGTAGTAGTTCCTAAGGGAAATATGCCTCGACCTCTTAGAATTTGTGTAGTCCTTACAGATCGGAA	TGCAGTAGTAGTTCCTAAGGGAAATATGCCTCGACCTCTTAGAATTTGTGTAGTCCTTAC		0	0	999		0	0	999	0.994536	0.041209	0.079021	107.7	29.3872	3.79404	1	0	0	0	0	0	0	0	0	0	0	0	0	0	0	0	0	0	0	0	0	0	0	0	0	0	0	0	0	0	0	0	0
12411706	TGCAGTAGTAGTTCCTAAGGGAAACGTGCCTCGACCTCTTAGAATTTGTATAGTCCTTACAGATCGGAA	TGCAGTAGTAGTTCCTAAGGGAAACGTGCCTCGACCTCTTAGAATTTGTATAGTCCTTAC		0	0	999		0	0	999	0.912568	0.802395	0.317114	186.968	96.3955	1.93062	1	1	1	0	1	1	1	1	1	1	1	-	1	-	1	1	1	1	1	1	1	1	1	0	1	-	1	1	1	1	0	-	1
12411705	TGCAGCGCACCACGACCACACATCTAGATCTGTCTTTACAGATCGGAAGAGCGGTTCAGCAGGAATGCC	TGCAGCGCACCACGACCACACATCTAGATCTGTCTTTAC		0	0	999		0	0	999	0.980874	0.13649	0.235721	371.222	171.456	2.26035	1	0	0	0	-	0	0	0	0	0	0	0	0	0	0	0	0	0	0	0	0	0	0	0	0	0	0	0	0	0	0	0	0
12411704	TGCAGCGCACCACGACCACACATCTAGACCTATCTTTACAGATCGGAAGAGCGGTTCAGCAGGAATGCC	TGCAGCGCACCACGACCACACATCTAGACCTATCTTTAC		0	0	999		0	0	999	0.907104	0.831325	0.280447	517.412	228.934	2.348	1	1	1	1	1	1	1	1	1	1	1	1	1	1	1	1	1	-	1	1	1	1	1	1	1	-	1	1	1	1	1	1	1
12411703	TGCAGATGACGATCAATGCGCGGTCGTCATTTACAGATCGGAAGAGCGGTTCAGCAGGAATGCCGAGAC	TGCAGATGACGATCAATGCGCGGTCGTCATTTAC		0	0	999		0	0	999	0.915301	0.904478	0.172796	593.748	141.427	4.60618	1	1	1	1	1	1	1	1	1	1	1	1	1	1	1	1	1	1	1	1	1	1	1	1	1	-	1	-	1	1	1	1	1
12411702	TGCAGATCTATCGGTACCACGCCCACAATGTGACGAAAGGTTTCTGTAACACAGCCGACTTACAGATCG	TGCAGATCTATCGGTACCACGCCCACAATGTGACGAAAGGTTTCTGTAACACAGCCGACTTAC		0	0	999		0	0	999	0.948087	0.492795	0.499896	263	76.6568	3.37769	1	0	1	1	0	0	1	1	1	-	1	0	0	1	1	1	0	1	0	1	0	0	1	1	1	-	0	1	1	0	0	-	1
12411701	TGCAGGTAGTAGTAGTAGTATTAGTTTCCGTCCTTTAGCGCGGAAGGAAGCAGCTATAACGTTTACAGA	TGCAGGTAGTAGTAGTAGTATTAGTTTCCGTCCTTTAGCGCGGAAGGAAGCAGCTATAACGTTTACAGA		0	0	999		0	0	999	0.967213	0.223164	0.346723	302.654	113.406	2.58522	1	0	1	1	0	0	1	1	-	1	1	1	1	0	0	1	0	1	0	1	1	1	0	0	0	0	1	1	0	0	0	-	-
12411700	TGCAGTGCTCCCCCGAACCCACCGCCGACCCCGAGACATGCTTCGTTCCTCCCCAACAGTATCCGAGAT	TGCAGTGCTCCCCCGAACCCACCGCCGACCCCGAGACATGCTTCGTTCCTCCCCAACAGTATCCGAGAT	CBHW1877.fwd CBHW Mycosphaerella fijiensis MfEST4 Minimal medium with nitrogen (H) Mycosphaerella fijiensis cDNA clone CBHW1877 5', mRNA sequence.	41	1	1.27e-25		0	0	999	0.945355	0.49422	0.499933	287.085	89.2711	3.02806	1	0	1	0	0	0	1	0	1	0	0	1	1	0	0	0	0	1	0	1	0	0	1	1	0	-	0	0	1	1	1	-	-
12411699	TGCAGTGCTCCCCCGAACCCACCGCCGACACCGAGACATGCTTGGTTCCTCCCCAACAGTATCCGAGAT	TGCAGTGCTCCCCCGAACCCACCGCCGACACCGAGACATGCTTGGTTCCTCCCCAACAGTATCCGAGAT	CBHW1877.fwd CBHW Mycosphaerella fijiensis MfEST4 Minimal medium with nitrogen (H) Mycosphaerella fijiensis cDNA clone CBHW1877 5', mRNA sequence.	41	1	1.27e-25		0	0	999	0.978142	0.282123	0.405059	252.345	70.649	3.51054	1	1	0	1	1	1	0	1	0	1	1	-	0	1	1	1	1	0	1	0	1	1	0	0	1	0	1	1	0	0	0	0	-
12411698	TGCAGTTCCTTCCTAAATTTTCAGGTGCCTAAGAGTCAGTAGAAGGCGAATCGGTAACCTACGAGAACC	TGCAGTTCCTTCCTAAATTTTCAGGTGCCTAAGAGTCAGTAGAAGGCGAATCGGTAACCTACGAGAACC		0	0	999		0	0	999	1	0.005464	0.010869	45.3333	28.1938	1.62908	1	0	0	0	0	1	0	0	0	0	0	0	0	0	0	0	0	0	0	0	0	0	0	0	0	0	0	0	0	0	0	0	0
12411697	TGCAGTTCCTTCCTGAATTTTTAGGTACCTAAGAGTTAGTAGAAGGCGAATCGGTAACCTACGAGAACT	TGCAGTTCCTTCCTGAATTTTTAGGTACCTAAGAGTTAGTAGAAGGCGAATCGGTAACCTACGAGAACT		0	0	999		0	0	999	0.997268	0.005479	0.010899	49.5	7.6974	5.20864	1	0	0	0	0	0	0	0	0	0	0	0	0	0	0	0	0	0	0	0	0	0	0	0	0	0	0	0	0	0	0	0	0
12411696	TGCAGTTCCTTCCTAAATTTTTAGGTGCCTAAGAGTTAGTAGAAGGCGAATCGGTAACCTACGAGAACT	TGCAGTTCCTTCCTAAATTTTTAGGTGCCTAAGAGTTAGTAGAAGGCGAATCGGTAACCTACGAGAACT		0	0	999		0	0	999	0.961749	0.227273	0.35124	58.2199	22.4721	2.59096	1	0	0	0	0	0	0	0	0	0	0	0	0	0	-	0	0	0	0	0	0	0	0	0	0	0	0	0	0	0	0	0	0
12411695	TGCAGTTCCTTCCTAAATTTTTAGGTGCCTAAGAGTTAGTAGAAGGCGAATCGGTAACCTACGAAAACC	TGCAGTTCCTTCCTAAATTTTTAGGTGCCTAAGAGTTAGTAGAAGGCGAATCGGTAACCTACGAAAACC		0	0	999		0	0	999	1	0.002732	0.00545	65	7	8.98335	1	0	0	0	0	0	0	0	0	0	0	0	0	0	0	0	0	0	0	0	0	0	0	0	0	0	0	0	0	0	0	0	0
12411694	TGCAGTTCCTTCCTAAATTTTCGGGTACCTAAGAGTTAGTAGAAGGCGAATCGGTAACCTACGAGAACT	TGCAGTTCCTTCCTAAATTTTCGGGTACCTAAGAGTTAGTAGAAGGCGAATCGGTAACCTACGAGAACT		0	0	999		0	0	999	0.989071	0.077348	0.142731	78.8571	32.7138	2.26582	1	0	0	0	0	0	0	0	0	0	0	0	0	0	0	0	0	0	0	0	0	0	0	0	0	0	0	0	0	0	0	0	0
12411693	TGCAGTTCCTTCCTGAATTTTCAGGTGCCTAAGAGTTAGCAGAAGGCGAATCGGTGACCTACGAGAACT	TGCAGTTCCTTCCTGAATTTTCAGGTGCCTAAGAGTTAGCAGAAGGCGAATCGGTGACCTACGAGAACT		0	0	999		0	0	999	0.978142	0.125698	0.219797	74.3623	36.3605	1.97896	1	0	0	0	0	0	0	0	0	-	0	0	0	1	0	0	0	0	0	0	0	0	0	0	0	0	1	0	0	0	0	0	0
12411692	TGCAGTTCCTTCCTAAGTTTTCAAGTGCCTAAGAGTTAGCAGAAGGCGAATCGGTAACCTACGAGAACT	TGCAGTTCCTTCCTAAGTTTTCAAGTGCCTAAGAGTTAGCAGAAGGCGAATCGGTAACCTACGAGAACT		0	0	999		0	0	999	0.986339	0.074792	0.138397	85.5357	34.3755	2.61123	1	0	0	0	0	0	0	0	0	0	0	0	0	0	0	0	0	0	0	0	0	0	0	0	0	0	0	0	0	0	0	0	0
12411691	TGCAGTTCCTTCCTAAATTTTCAGGTGCCTAAGAGTTAGTAGAAGGCGAATCGGTGACCTACGAAAACC	TGCAGTTCCTTCCTAAATTTTCAGGTGCCTAAGAGTTAGTAGAAGGCGAATCGGTGACCTACGAAAACC		0	0	999		0	0	999	0.983607	0.219444	0.342577	79.9123	28.9699	2.61321	1	0	1	1	0	1	1	0	-	1	1	1	0	1	1	1	0	1	1	0	1	1	1	0	1	0	1	1	0	1	1	-	0
12411690	TGCAGTTCCTTCCTGAATTTTCAGGTGCCTAAGAGTCAGTAGAAGGCGAATCGGTGACCTACGAGAACC	TGCAGTTCCTTCCTGAATTTTCAGGTGCCTAAGAGTCAGTAGAAGGCGAATCGGTGACCTACGAGAACC		0	0	999		0	0	999	0.964481	0.203966	0.324728	80	29.6567	2.68428	1	1	0	1	1	0	1	1	0	0	1	0	0	0	0	1	0	1	1	1	0	0	0	0	0	0	0	1	1	1	1	0	-
12411689	TGCAGTTCCTTCCTGAATTTTCAGGTGCCTAAGAGTCAGCAGAAGGCGAATCGGTAACCTACGAGAACT	TGCAGTTCCTTCCTGAATTTTCAGGTGCCTAAGAGTCAGCAGAAGGCGAATCGGTAACCTACGAGAACT		0	0	999		0	0	999	0.967213	0.242938	0.367838	87.016	31.2205	2.71654	1	1	0	1	1	0	0	0	-	0	0	0	1	0	1	1	0	0	0	1	0	1	1	0	1	0	1	-	0	1	1	0	-
12411688	TGCAGGTCGTAATCCGCTTAGACCTAAGTAGATAGTATCTAATAATACCTTGAATTTCGCTATACTACT	TGCAGGTCGTAATCCGCTTAGACCTAAGTAGATAGTATCTAATAATACCTTGAATTTCGCTATACTACT		0	0	999		0	0	999	0.956284	0.282857	0.405698	5.23529	2.71949	1.90743	0.981132	1	0	0	1	0	1	1	0	1	1	0	0	1	1	1	0	0	0	1	-	0	1	1	0	0	0	0	0	1	1	-	0
12411687	TGCAGGCCGCAACCCGCTTAGATCTAAGTAGATAGCAACTAACAACACCTTGAATTTTGCTATACTACT	TGCAGGCCGCAACCCGCTTAGATCTAAGTAGATAGCAACTAACAACACCTTGAATTTTGCTATACTACT		0	0	999		0	0	999	1	0.002732	0.00545	12	1	12.7357	1	0	0	0	0	0	0	0	0	0	0	0	0	0	0	0	0	0	0	0	0	0	0	0	0	0	0	0	0	0	0	0	0
12411685	TGCAGGTCGTAATCCGCTTGGACCTAAGTAGATAGCAACCAACAACACCTTGAATTTTGCTATACCACT	TGCAGGTCGTAATCCGCTTGGACCTAAGTAGATAGCAACCAACAACACCTTGAATTTTGCTATACCACT		0	0	999		0	0	999	0.967213	0.313559	0.43048	5.68421	3.18343	1.72256	0.960784	0	1	1	0	0	1	1	1	0	1	0	0	1	1	1	0	1	0	1	0	0	1	1	1	-	0	-	1	0	0	0	1
12411683	TGCAGGCCGCAACCCGCTTGGATCTAAGTAGATAGCAACTAATAACACCTTGAATTTTGCTATACTACT	TGCAGGCCGCAACCCGCTTGGATCTAAGTAGATAGCAACTAATAACACCTTGAATTTTGCTATACTACT		0	0	999		0	0	999	0.961749	0.241477	0.366332	13.0847	4.78624	2.67921	1	1	0	1	1	1	0	0	1	1	1	-	0	1	1	0	1	0	0	1	0	0	1	1	1	0	0	1	1	1	1	0	-
12411682	TGCAGAGCTCTACAAGCAGCTCCTGGCGCTACCAGTGGCATGAAAGCATGATGAATGCAGGGCGTGGTC	TGCAGAGCTCTACAAGCAGCTCCTGGCGCTACCAGTGGCATGAAAGCATGATGAATGCAGGGCGTGGTC		0	0	999		0	0	999	0.948087	0.216138	0.338845	307.444	178.374	1.72795	1	0	0	-	0	0	0	0	0	0	0	0	0	0	0	0	0	0	0	0	0	0	0	0	0	0	0	0	0	0	-	0	0
12411681	TGCAGACCGGCATCGCCTGGTTTGGTCAAAATGGAAATGTCAGCGTAAGTGTTGCGAAGACAGGTTTAC	TGCAGACCGGCATCGCCTGGTTTGGTCAAAATGGAAATGTCAGCGTAAGTGTTGCGAAGACAGGTTTAC		0	0	999		0	0	999	0.997268	0.010959	0.021678	282.875	176.626	1.66554	1	0	0	0	0	0	0	0	0	0	0	0	0	0	0	0	0	0	0	0	0	0	0	0	0	0	0	0	0	0	0	0	0
12411680	TGCAGACCGGCATCGCCTGGTTTGGTCAAAATGGAAATGTCAGCGTAAGTTCTGCGAAGACAGGTTTAC	TGCAGACCGGCATCGCCTGGTTTGGTCAAAATGGAAATGTCAGCGTAAGTTCTGCGAAGACAGGTTTAC		0	0	999		0	0	999	0.901639	0.948485	0.097723	389.232	73.0406	5.41209	1	1	1	1	-	1	1	1	1	1	1	1	1	1	1	1	1	1	1	1	1	1	1	1	1	-	1	1	1	-	1	-	1
12411679	TGCAGAGCGGCTTCTATATACTAACTAAGTGGACCGTATAGGGGTTGATCCTAGTTTACAGATCGGAAG	TGCAGAGCGGCTTCTATATACTAACTAAGTGGACCGTATAGGGGTTGATCCTAGTTTAC		0	0	999		0	0	999	1	0.02459	0.047971	194.727	84.5126	2.51758	1	0	0	0	0	0	0	0	0	0	0	0	0	0	0	0	0	0	0	0	0	0	0	0	0	0	0	0	0	0	0	0	0
12411678	TGCAGAGCGGCTTCCATATACTAACTAAGTGGACCGTGTAGGGGTTGATCCTAGTTTACAGATCGGAAG	TGCAGAGCGGCTTCCATATACTAACTAAGTGGACCGTGTAGGGGTTGATCCTAGTTTAC		0	0	999		0	0	999	0.989071	0.022099	0.043222	227.524	132.045	1.71937	1	0	0	0	0	0	0	0	0	0	0	0	0	0	0	0	0	0	0	0	0	0	0	0	0	0	0	0	0	0	0	0	0
12411677	TGCAGAGCGGCTTCTATATGCTAACTAAGTGGACCGTGTAGGGGTTGATCCTAGTTTACAGATCGGAAG	TGCAGAGCGGCTTCTATATGCTAACTAAGTGGACCGTGTAGGGGTTGATCCTAGTTTAC		0	0	999		0	0	999	0.953552	0.329513	0.441868	288.633	102.406	2.90558	1	0	0	0	0	0	0	0	0	0	0	0	0	0	0	0	0	0	0	0	0	0	0	0	0	0	0	0	0	0	0	0	0
12411676	TGCAGAGCGGCTTCCACATGCTAACTAAGTGGACCGTGTAGGGGTTGATCCTAGTTTACAGATCGGAAG	TGCAGAGCGGCTTCCACATGCTAACTAAGTGGACCGTGTAGGGGTTGATCCTAGTTTAC		0	0	999		0	0	999	0.997268	0.030137	0.058457	246.533	121.911	2.05628	1	0	0	0	0	0	0	0	0	0	0	0	0	0	0	0	0	0	0	0	0	0	0	0	0	0	0	0	0	0	0	0	0
12411675	TGCAGTTTCTTGAACTATTTAGGTGCTAGTTCAGGGTTCTTCTTACAGATCGGAAGAGCGGTTCAGCAG	TGCAGTTTCTTGAACTATTTAGGTGCTAGTTCAGGGTTCTTCTTAC		0	0	999		0	0	999	0.991803	0.123967	0.217198	402.875	148.953	2.69119	1	0	0	0	0	0	0	0	0	0	0	0	0	0	0	0	0	0	0	0	0	0	0	0	0	0	0	0	0	0	0	0	0
12411674	TGCAGTTTCTTGAACCATTCAGGTGCCAGTTCAGGGTTCTTCTTACAGATCGGAAGAGCGGTTCAGCAG	TGCAGTTTCTTGAACCATTCAGGTGCCAGTTCAGGGTTCTTCTTAC		0	0	999		0	0	999	0.994536	0.098901	0.178239	403.34	126.021	3.40263	1	0	0	0	0	0	0	0	0	0	0	0	0	0	0	0	0	0	0	0	0	0	0	0	0	0	0	0	0	0	0	0	0
12411673	TGCAGCTGCGATCGAAGTTGAGGAGTATGGCTTTACAGATCGGAAGAGCGGTTCAGCAGGAATGCCGAG	TGCAGCTGCGATCGAAGTTGAGGAGTATGGCTTTAC		0	0	999		0	0	999	0.969945	0.253521	0.378496	625.08	247.816	2.56031	1	1	0	0	0	1	0	0	1	1	0	0	1	0	0	0	1	1	1	0	1	1	0	-	1	0	1	0	1	0	0	1	-
12411672	TGCAGCTGCGACCGAAGTCGAGGAGTATGGCTTTACAGATCGGAAGAGCGGTTCAGCAGGAATGCCGAG	TGCAGCTGCGACCGAAGTCGAGGAGTATGGCTTTAC	CBHT4515.fwd CBHT Mycosphaerella fijiensis MfEST3 Extract with glucose (H) Mycosphaerella fijiensis cDNA clone CBHT4515 5', mRNA sequence.	92	1	4.9e-09		0	0	999	0.912568	0.733533	0.390925	665.958	202.306	3.45264	1	0	1	1	1	0	1	1	0	-	1	1	0	1	1	1	0	0	0	1	0	0	1	1	0	1	-	1	0	1	1	0	-
12411671	TGCAGTGCGCCTCTTCCTTCTTCCGTAAGCGTATTACAGATCGGAAGAGCGGTTCAGCAGGAATGCCGA	TGCAGTGCGCCTCTTCCTTCTTCCGTAAGCGTATTAC		0	0	999		0	0	999	0.978142	0.25419	0.379155	365.422	146.284	2.64849	1	0	1	1	0	0	0	1	-	-	1	1	0	1	1	1	0	0	1	1	0	0	1	1	0	-	0	1	0	1	1	0	1
12411670	TGCAGTGCGCCTCTTCCTTCTTCTATAAGCGTATTACAGATCGGAAGAGCGGTTCAGCAGGAATGCCGA	TGCAGTGCGCCTCTTCCTTCTTCTATAAGCGTATTAC		0	0	999		0	0	999	0.989071	0.063536	0.118998	327.206	102.474	3.63509	1	0	0	0	0	0	0	0	0	0	0	0	0	0	0	0	0	0	0	0	0	0	0	0	0	0	0	0	0	0	0	0	0
12411669	TGCAGCAAGGCTGTGCACGAATCGCAGTTGAGGAAGCTGTGGAGATGATGTACAGGACGATTAAGCGAG	TGCAGCAAGGCTGTGCACGAATCGCAGTTGAGGAAGCTGTGGAGATGATGTACAGGACGATTAAGCGAG		0	0	999		0	0	999	0.991803	0.082645	0.151629	20.5714	12.3773	1.58736	1	0	0	0	0	0	0	0	0	0	0	0	0	0	0	0	0	0	0	0	0	0	0	0	0	0	0	0	0	0	0	0	0
12411668	TGCAGTATGCACCGATCCGAAAGCGTATTAAAACTGTTATCCGACTATAGTGCGCCTCCTCTTCTATTC	TGCAGTATGCACCGATCCGAAAGCGTATTAAAACTGTTATCCGACTATAGTGCGCCTCCTCTTCTATTC		0	0	999		0	0	999	0.991803	0.049587	0.094256	13.3448	7.89708	1.57047	1	0	0	0	0	0	0	0	0	0	0	0	0	0	0	0	0	0	0	0	0	0	0	0	0	0	0	0	0	0	0	0	0
12411667	TGCAGTGCGTACCGATCCGAAAGCGTATTAAGACTGTTATCCGACTATAGTGCGCCTCCTCTTCTATTC	TGCAGTGCGTACCGATCCGAAAGCGTATTAAGACTGTTATCCGACTATAGTGCGCCTCCTCTTCTATTC		0	0	999		0	0	999	0.997268	0.054795	0.103584	18.1852	11.0119	1.60009	1	0	0	0	0	0	0	0	0	0	0	0	0	0	0	0	0	0	0	0	0	0	0	0	0	0	0	0	0	0	0	0	0
12411665	TGCAGTACGTACCGATCCGAAAGCGTATTAAGACTGTTATTCGACTATAGTGCGCCTCCTCTTCTAGTA	TGCAGTACGTACCGATCCGAAAGCGTATTAAGACTGTTATTCGACTATAGTGCGCCTCCTCTTCTAGTA		0	0	999		0	0	999	0.997268	0.013699	0.027022	18.75	9.66631	1.84721	1	0	0	0	0	0	0	0	0	0	0	0	0	0	0	0	0	0	0	0	0	0	0	0	0	0	0	0	0	0	0	0	0
12411662	TGCAGCTCGCTTAGTAGTACTTGTAGTAATTGTTTAGGTGGTTCAACTGGCTTATCTGCTAGCCTTGTA	TGCAGCTCGCTTAGTAGTACTTGTAGTAATTGTTTAGGTGGTTCAACTGGCTTATCTGCTAGCCTTGTA		0	0	999		0	0	999	1	0.008197	0.016259	39.6667	18.0154	2.10179	1	0	0	0	0	0	0	0	0	0	0	0	0	0	0	0	0	0	0	0	0	0	0	0	0	0	0	0	0	0	0	0	0
12411661	TGCAGCTCGCTTAGTAGTGCTTATAGTAATTGTTTAGGTAGTTCAACTAGCTTATCTGCTAGCCTTATA	TGCAGCTCGCTTAGTAGTGCTTATAGTAATTGTTTAGGTAGTTCAACTAGCTTATCTGCTAGCCTTATA		0	0	999		0	0	999	0.972678	0.283708	0.406435	42.7483	14.5821	2.60447	1	1	0	0	1	0	1	1	0	1	1	0	0	1	1	1	0	0	0	1	1	0	1	1	0	0	0	0	0	1	1	1	0
12411660	TGCAGCTCGCTTAGTAGTGCTTGTAGTAATTGTTTAGGTGGTTCAACTAGCTCATCTGCTAGCCTTACA	TGCAGCTCGCTTAGTAGTGCTTGTAGTAATTGTTTAGGTGGTTCAACTAGCTCATCTGCTAGCCTTACA		0	0	999		0	0	999	0.961749	0.258523	0.383377	199.708	55.263	3.61886	1	1	0	1	1	1	1	1	1	0	1	0	0	0	0	1	0	1	1	1	0	0	0	0	0	-	1	-	1	1	1	0	-
12411659	TGCAGCTCGCTTAGTAGTACTTATAGTGATTGTTTAGGTGGTTCAACTGGCTTATCTGCTAGCCTTACA	TGCAGCTCGCTTAGTAGTACTTATAGTGATTGTTTAGGTGGTTCAACTGGCTTATCTGCTAGCCTTACA		0	0	999		0	0	999	0.997268	0.043836	0.083828	193.565	32.3739	5.54508	1	0	0	0	0	0	0	0	0	0	0	0	0	0	0	0	0	0	0	0	0	0	0	0	0	0	0	0	0	0	0	0	0
12411658	TGCAGAGCTTTACGGAGGGCAAGGCAACTAAGGCTAAGGCTACTAGCTCTAAGACGGAACCGGAATTAC	TGCAGAGCTTTACGGAGGGCAAGGCAACTAAGGCTAAGGCTACTAGCTCTAAGACGGAACCGGAATTAC		0	0	999		0	0	999	0.994536	0.087912	0.160367	210.093	60.5839	3.15489	1	0	0	0	0	0	0	0	0	0	0	0	0	0	0	0	0	0	0	0	0	0	0	0	0	0	0	0	0	0	0	0	0
12411657	TGCAGAGCTTTACGGAGGGCAAGGCAACTAAGGCTAAGGCTACCGGCTCTAAGACGGAACCGGAATTAC	TGCAGAGCTTTACGGAGGGCAAGGCAACTAAGGCTAAGGCTACCGGCTCTAAGACGGAACCGGAATTAC		0	0	999		0	0	999	0.978142	0.128492	0.223963	219.822	99.1878	2.11201	1	0	0	0	0	0	0	0	0	0	0	0	0	0	0	0	0	0	0	0	0	0	0	0	0	0	0	0	0	0	0	0	0
12411656	TGCAGGCACCGCCTATACCTACTCGAATAGCTCTCTAAGGTAACCCTCTTTATATAGATGTCTCTTTAC	TGCAGGCACCGCCTATACCTACTCGAATAGCTCTCTAAGGTAACCCTCTTTATATAGATGTCTCTTTAC		0	0	999		0	0	999	0.978142	0.27095	0.395072	172.482	50.2888	3.6282	1	0	1	1	1	0	0	1	1	1	0	0	0	1	1	0	1	1	0	1	1	0	0	0	0	-	0	0	1	0	0	0	1
12411655	TGCAGGCACCGCCTATACCTATCCGAGTAGCTCTCTAAGGTAACCCTCTTTATATAGATATGTCTTTAC	TGCAGGCACCGCCTATACCTATCCGAGTAGCTCTCTAAGGTAACCCTCTTTATATAGATATGTCTTTAC		0	0	999		0	0	999	0.964481	0.27762	0.401095	175.553	59.8043	3.03181	1	1	0	1	1	1	1	1	1	0	1	0	0	0	0	1	0	1	1	1	0	0	0	0	0	-	1	-	1	1	1	0	1
12411654	TGCAGGCACCGCCTACACCTATTCGAATAGCTCTCTAAGGTGACCCTCTTTATATAGATATCTCTTTAC	TGCAGGCACCGCCTACACCTATTCGAATAGCTCTCTAAGGTGACCCTCTTTATATAGATATCTCTTTAC		0	0	999		0	0	999	0.967213	0.262712	0.387389	184.518	54.1709	3.47725	1	1	0	1	0	1	1	0	1	1	1	0	0	0	0	1	0	1	1	1	1	0	1	1	1	-	1	0	0	0	0	-	1
12411653	TGCAGGCACCGCCTATACCTGTTCGAATAGCTCTCTAAGGTAACCCTCTTTATATAGATGTCTCTTTAC	TGCAGGCACCGCCTATACCTGTTCGAATAGCTCTCTAAGGTAACCCTCTTTATATAGATGTCTCTTTAC		0	0	999		0	0	999	0.964481	0.303116	0.422473	188.875	58.8069	3.28808	1	1	0	0	0	0	0	1	1	1	0	1	0	0	0	0	1	1	0	0	1	1	0	1	0	-	0	0	1	1	1	0	-
12411652	TGCAGGCACCGCCTATACCTGTCCGAGTAGCTCTCTAAGGTAACCCTCTTTATATAGATGTGTCTTTAC	TGCAGGCACCGCCTATACCTGTCCGAGTAGCTCTCTAAGGTAACCCTCTTTATATAGATGTGTCTTTAC		0	0	999		0	0	999	0.959016	0.333333	0.444444	180.894	61.1971	3.01162	1	1	0	1	0	1	0	1	-	1	0	1	1	1	1	1	1	0	1	1	0	0	0	0	1	-	1	-	0	1	1	1	1
12411651	TGCAGCCAGTCTAGGCTTTGCAATAGCTCCCCCTATTAGGCCCCCACTAAGGCCGTCTAGCTAATAGTC	TGCAGCCAGTCTAGGCTTTGCAATAGCTCCCCCTATTAGGCCCCCACTAAGGCCGTCTAGCTAATAGTC		0	0	999		0	0	999	0.969945	0.230986	0.355263	5.608	2.38293	2.29235	0.987055	1	0	1	1	1	1	1	0	1	0	0	1	-	1	0	1	0	0	0	1	1	1	0	0	0	0	0	0	0	1	0	1
12411650	TGCAGCTAGTCTAGGCTTTACAATAGCTCCCCTAATTAGGCCCCTACTAAGGCCGTCTAGCTAATAGTC	TGCAGCTAGTCTAGGCTTTACAATAGCTCCCCTAATTAGGCCCCTACTAAGGCCGTCTAGCTAATAGTC		0	0	999		0	0	999	1	0.013661	0.026949	21.6	12.4354	1.69492	1	0	0	0	0	0	0	0	0	0	0	0	0	0	0	0	0	0	0	0	0	0	0	0	0	0	0	0	0	0	0	0	0
12411649	TGCAGCTAGTCCCGGCTTTATAATAGCTCCCCCAATTAGGTTCCTACTAAGGCCGTCTAGCTGATAGTC	TGCAGCTAGTCCCGGCTTTATAATAGCTCCCCCAATTAGGTTCCTACTAAGGCCGTCTAGCTGATAGTC		0	0	999		0	0	999	0.989071	0.085635	0.156604	29.3556	9.09739	3.16318	1	0	0	0	0	0	0	0	0	0	0	0	0	0	0	0	0	0	0	0	0	0	0	0	0	0	0	0	0	0	0	0	0
12411648	TGCAGCTAGTCCCGGCTTTGCAATAGCTCCTCTAATTAGGCCCCTACTAAGGCCGTCTAGCTAATAGTT	TGCAGCTAGTCCCGGCTTTGCAATAGCTCCTCTAATTAGGCCCCTACTAAGGCCGTCTAGCTAATAGTT		0	0	999		0	0	999	0.972678	0.241573	0.366431	30.5608	10.3384	2.93756	1	0	1	1	0	1	0	0	-	0	-	1	0	1	1	1	1	0	1	0	1	0	1	0	1	0	0	0	0	0	0	-	1
12411647	TGCAGCTAGTCCCGGCTTTATAATAGCTCCCCTAATTAGGTTCCTACTAAGGCCGTCTAGCTAATAGTC	TGCAGCTAGTCCCGGCTTTATAATAGCTCCCCTAATTAGGTTCCTACTAAGGCCGTCTAGCTAATAGTC		0	0	999		0	0	999	1	0.021858	0.04276	23.5	10.5665	2.23191	1	0	0	0	0	0	0	0	0	0	0	0	0	0	0	0	0	0	0	0	0	0	0	0	0	0	0	0	0	0	0	0	0
12411646	TGCAGCTAGTCCCGGCTTTGTAATAGCTCCCCTAATTAGGCCCCTACTAAGGCCGTCTAGCTGATAGTC	TGCAGCTAGTCCCGGCTTTGTAATAGCTCCCCTAATTAGGCCCCTACTAAGGCCGTCTAGCTGATAGTC		0	0	999		0	0	999	0.997268	0.063014	0.118086	41.9062	15.8437	2.61049	1	0	0	0	0	0	0	0	0	0	0	0	0	0	0	0	0	0	0	0	0	0	0	0	0	0	0	0	0	0	0	0	0
12411645	TGCAGCTAGTCTAGGCTTTGTAATAGCTCCCCCAATTAGGCCCCTACTAAGGCTGTCTAGCTAATAGTC	TGCAGCTAGTCTAGGCTTTGTAATAGCTCCCCCAATTAGGCCCCTACTAAGGCTGTCTAGCTAATAGTC		0	0	999		0	0	999	1	0.005464	0.010869	12.2857	7.26468	1.56474	1	0	0	0	0	0	0	0	0	0	0	0	0	0	0	0	0	0	0	0	0	0	0	0	0	0	0	0	0	0	0	0	0
12411644	TGCAGCTAGTCCCGGCTTTACAATAGCTCCCCCAATTAGGCCCCTACTAAAGCCGTCTAGCTAATAGTC	TGCAGCTAGTCCCGGCTTTACAATAGCTCCCCCAATTAGGCCCCTACTAAAGCCGTCTAGCTAATAGTC		0	0	999		0	0	999	0.961749	0.292614	0.413982	56.7892	20.3158	2.85051	1	0	1	0	0	1	1	0	1	0	0	1	0	-	0	0	1	-	0	-	0	0	1	1	0	-	0	1	1	1	1	-	1
12411643	TGCAGCTAGTCCCGGCTTTGCAATAGCTCCCCTAATTAGGCCCCTACTAAGGCCGTCTAGCTAATAGTC	TGCAGCTAGTCCCGGCTTTGCAATAGCTCCCCTAATTAGGCCCCTACTAAGGCCGTCTAGCTAATAGTC		0	0	999		0	0	999	0.915301	0.802985	0.3164	56.7847	32.3941	1.73572	1	1	1	1	0	0	1	1	1	1	1	1	1	1	1	0	1	-	1	-	1	0	1	1	1	-	0	0	-	1	0	1	1
12411642	TGCAGCTTCTACCATGCATGTGCAGTTACTACTTTATGGTGCCACGGACGATTAGGCTTCGCTGTTCTC	TGCAGCTTCTACCATGCATGTGCAGTTACTACTTTATGGTGCCACGGACGATTAGGCTTCGCTGTTCTC		0	0	999		0	0	999	0.991803	0.055096	0.104122	286.032	143.945	1.91139	1	0	0	0	0	0	0	0	0	0	0	0	0	0	0	0	0	0	0	0	0	0	0	0	0	0	0	0	0	0	0	0	0
12411641	TGCAGTAGTTCGGGTTAGTTTGGTTTGGTTTGCTAAGCCGAAGATCTAGTTTGGTTTAGGTTGGTTTGC	TGCAGTAGTTCGGGTTAGTTTGGTTTGGTTTGCTAAGCCGAAGATCTAGTTTGGTTTAGGTTGGTTTGC		0	0	999		0	0	999	1	0.002732	0.00545	11	0	64.0827	1	0	0	0	0	0	0	0	0	0	0	0	0	0	0	0	0	0	0	0	0	0	0	0	0	0	0	0	0	0	0	0	0
12411640	TGCAGTAGTTCGGGTTGGTTTGGTTTAGTTTGCTAAGCCGAAGATCTAGTTTGGTTTAGGTTGGTTTGC	TGCAGTAGTTCGGGTTGGTTTGGTTTAGTTTGCTAAGCCGAAGATCTAGTTTGGTTTAGGTTGGTTTGC		0	0	999		0	0	999	1	0.008197	0.016259	11	1.78885	4.45718	1	0	0	0	0	0	0	0	0	0	0	0	0	0	0	0	0	0	0	0	0	0	0	0	0	0	0	0	0	0	0	0	0
12411639	TGCAGTAGTTCGGGTTGGTTTAGTTTAGTTTGCTAAGCCGAAGATCTAGTTTGGTTTAGGTTAGTTTGC	TGCAGTAGTTCGGGTTGGTTTAGTTTAGTTTGCTAAGCCGAAGATCTAGTTTGGTTTAGGTTAGTTTGC		0	0	999		0	0	999	0.95082	0.313218	0.430225	17.4638	6.91825	2.45447	1	0	1	0	1	1	1	0	-	-	1	0	1	0	0	0	0	1	1	0	1	1	0	0	1	-	-	-	0	0	1	-	-
12411638	TGCAGTAGTTCGGGTTGGTTTAGTTTGGTTTACTAAGCCGAAACTCTAGTTTGGTTTAGGTTGGTTTGC	TGCAGTAGTTCGGGTTGGTTTAGTTTGGTTTACTAAGCCGAAACTCTAGTTTGGTTTAGGTTGGTTTGC		0	0	999		0	0	999	1	0.002732	0.00545	23.3333	2.86744	6.47615	1	0	0	0	0	0	0	0	0	0	0	0	0	0	0	0	0	0	0	0	0	0	0	0	0	0	0	0	0	0	0	0	0
12411637	TGCAGTAGTTCGGGTTGGTTTGGTTTGGTTTGCTAAGCCGAAACTCTAGTTTGGTTTAGATTAGTTTGC	TGCAGTAGTTCGGGTTGGTTTGGTTTGGTTTGCTAAGCCGAAACTCTAGTTTGGTTTAGATTAGTTTGC		0	0	999		0	0	999	1	0.002732	0.00545	36	1	82.1141	1	0	0	0	0	0	0	0	0	0	0	0	0	0	0	0	0	0	0	0	0	0	0	0	0	0	0	0	0	0	0	0	0
12411636	TGCAGTAGTTCGGGTTGGTTTAGTTTAGTTTGCTAAGCCGAAACTCTAGTTTGGTTTAGGTTGGTTTGC	TGCAGTAGTTCGGGTTGGTTTAGTTTAGTTTGCTAAGCCGAAACTCTAGTTTGGTTTAGGTTGGTTTGC		0	0	999		0	0	999	0.997268	0.010959	0.021678	39.1667	19.591	1.89108	1	0	0	0	0	0	0	0	0	0	0	0	0	0	0	0	0	0	0	0	0	0	0	0	0	0	0	0	0	0	0	0	0
12411635	TGCAGTAGTTCGGGTTGGTTTGGTTTAGTTTGCTAAGCCGAAACTCTAGTTTGGTTTAGGTTAGTTTGC	TGCAGTAGTTCGGGTTGGTTTGGTTTAGTTTGCTAAGCCGAAACTCTAGTTTGGTTTAGGTTAGTTTGC		0	0	999		0	0	999	0.997268	0.010959	0.021678	38.2	25.6234	1.5254	1	0	0	0	0	0	0	0	0	0	0	0	0	0	0	0	0	0	0	0	0	0	0	0	0	0	0	0	0	0	0	0	0
12411634	TGCAGTAGTTCGGGTTAGTTTAGTTTAGTTTACTAAGCCGAAACTCTAGTTTAGTTTGGGTTGGTTTGC	TGCAGTAGTTCGGGTTAGTTTAGTTTAGTTTACTAAGCCGAAACTCTAGTTTAGTTTGGGTTGGTTTGC		0	0	999		0	0	999	1	0.002732	0.00545	50.5	16.5	2.74599	1	0	0	0	0	0	0	0	0	0	0	0	0	0	0	0	0	0	0	0	0	0	0	0	0	0	0	0	0	0	0	0	0
12411633	TGCAGTGGTTCGGGTTAGTTTGGTTTAGTTTGCTAAGCCGAAACTCTAGTTTAGTTTGGGTTGGTTTGC	TGCAGTGGTTCGGGTTAGTTTGGTTTAGTTTGCTAAGCCGAAACTCTAGTTTAGTTTGGGTTGGTTTGC		0	0	999		0	0	999	0.997268	0.008219	0.016303	41.4	20.4705	2.07333	1	0	0	0	0	0	0	0	0	0	0	0	0	0	0	0	0	0	0	0	0	0	0	0	0	0	0	0	0	0	0	0	0
12411632	TGCAGTAGTTCGGGTTAGTTTGGTTTAGTTTGCTAAGCCGAAACTCTAGTTTAGTTTAGGTTAGTTTGC	TGCAGTAGTTCGGGTTAGTTTGGTTTAGTTTGCTAAGCCGAAACTCTAGTTTAGTTTAGGTTAGTTTGC		0	0	999		0	0	999	0.953552	0.243553	0.36847	44.3759	13.0289	3.42312	1	1	0	0	1	1	0	1	1	1	0	0	0	-	1	-	1	1	0	1	1	-	0	1	1	-	1	-	0	0	0	-	1
12411631	TGCAGTAGTTCGGGTTAGTTTGGTTTGGTTTGCTAAGCCGAAACTCTAGTTTGGTTTAGGTTAGTTTGC	TGCAGTAGTTCGGGTTAGTTTGGTTTGGTTTGCTAAGCCGAAACTCTAGTTTGGTTTAGGTTAGTTTGC		0	0	999		0	0	999	0.989071	0.09116	0.1657	45.3077	17.9246	2.54415	1	0	-	0	0	0	0	0	0	0	0	-	0	0	0	0	0	0	0	0	0	0	0	0	0	0	0	0	0	0	0	0	0
12411630	TGCAGTAGTTCGGGTTGGTTTGGTTTGGTTTGCTAAGCCGAAACTCTAGTTTGGTTTGGGTTGGTTTGC	TGCAGTAGTTCGGGTTGGTTTGGTTTGGTTTGCTAAGCCGAAACTCTAGTTTGGTTTGGGTTGGTTTGC		0	0	999		0	0	999	0.942623	0.582609	0.486352	60.8157	29.9667	2.02929	1	0	1	1	1	1	0	0	-	1	-	1	-	-	1	1	1	1	0	0	0	0	0	1	0	-	1	-	0	0	1	-	1
12411629	TGCAGGCATGAGAGTATCGGACCATCCCCATACATGAATATCGTATGCAATCGACAAGATCGGTTCCAC	TGCAGGCATGAGAGTATCGGACCATCCCCATACATGAATATCGTATGCAATCGACAAGATCGGTTCCAC		0	0	999		0	0	999	0.928962	0.858824	0.242491	428.041	103.426	4.17637	1	1	1	1	1	1	1	1	1	1	1	1	1	1	1	1	1	1	1	1	1	1	1	1	1	-	1	1	1	1	1	-	1
12411628	TGCAGACGAGAGTCCATCAAACGAGTTGACCATCTGGAAATAGTCCTTCTTGGCTTGCTGATTCGCGAG	TGCAGACGAGAGTCCATCAAACGAGTTGACCATCTGGAAATAGTCCTTCTTGGCTTGCTGATTCGCGAG		0	0	999		0	0	999	0.97541	0.291317	0.412902	370.088	116.115	3.14954	1	0	1	1	1	0	1	1	0	-	0	0	0	1	1	0	1	1	0	1	1	1	0	0	0	-	1	0	1	1	1	0	1
12411627	TGCAGACGAGAGTCCACCAAACGAGTTGACCATCTGGAAATAGTCTTTCTTGGCTTGCTGATTCGCGAG	TGCAGACGAGAGTCCACCAAACGAGTTGACCATCTGGAAATAGTCTTTCTTGGCTTGCTGATTCGCGAG		0	0	999		0	0	999	0.931694	0.662757	0.447021	354.454	90.7598	3.88057	1	1	0	0	0	1	0	0	1	1	1	1	1	0	0	1	0	0	1	0	0	0	1	1	1	0	0	-	0	0	0	-	0
12411626	TGCAGGCGTCTCGTATACCAAATTGAACGCGCTTTTGTTACAGATCGGAAGAGCGGTTCAGCAGGAATG	TGCAGGCGTCTCGTATACCAAATTGAACGCGCTTTTGTTAC		0	0	999		0	0	999	0.956284	0.297143	0.417698	499.873	195.318	2.62002	1	1	0	0	1	0	1	1	0	-	1	0	0	1	1	0	1	1	1	1	1	1	1	0	1	-	0	0	1	1	1	0	-
12411625	TGCAGTGCTCGATCATGACCTTCGCACCCGGAAATGTCTCCGCGCAGAGCAAGCACTTACAGATCGGAA	TGCAGTGCTCGATCATGACCTTCGCACCCGGAAATGTCTCCGCGCAGAGCAAGCACTTAC	MF56-07_M13F-C08 FL, mycelia grown in Flies medium at room temperature Mycosphaerella fijiensis cDNA clone MF56-07_M13F-C08 5', mRNA sequence.	242	1	7.66e-22		0	0	999	0.907104	0.243976	0.368903	249.555	168.865	1.47756	1	0	1	1	0	1	0	0	-	-	1	1	0	1	1	1	1	0	1	0	1	0	1	0	1	0	0	-	0	-	0	1	1
12411624	TGCAGTGCTCGATCATGACCTTCGCACCCGGGAATGTCTCCGTGCAGAGCAAGCACTTACAGATCGGAA	TGCAGTGCTCGATCATGACCTTCGCACCCGGGAATGTCTCCGTGCAGAGCAAGCACTTAC	MF56-07_M13F-C08 FL, mycelia grown in Flies medium at room temperature Mycosphaerella fijiensis cDNA clone MF56-07_M13F-C08 5', mRNA sequence.	242	1	1.66e-18		0	0	999	0.937158	0.708455	0.413093	325.194	126.504	2.5824	1	1	0	-	1	0	1	1	1	1	0	0	1	0	0	0	0	1	0	1	0	1	0	1	0	1	1	1	1	1	1	-	0
12411623	TGCAGTCTCTCCCTCCGAGCGGCGTTCGTCTAAAGTCTACTAAATTACAGATCGGAAGAGCGGTTCAGC	TGCAGTCTCTCCCTCCGAGCGGCGTTCGTCTAAAGTCTACTAAATTAC		0	0	999		0	0	999	0.978142	0.203911	0.324662	499.945	185.033	2.85721	1	0	0	0	0	0	0	0	0	0	0	0	0	0	0	0	0	0	0	0	0	0	0	0	0	0	0	0	0	0	0	0	0
12411622	TGCAGACCACGGCCGTGACCGTTTACAGATCGGAAGAGCGGTTCAGCAGGAATGCCGAGACCGATCTCG	TGCAGACCACGGCCGTGACCGTTTAC		0	0	999		0	0	999	0.934426	0.652047	0.453764	499.301	194.141	2.76215	1	0	1	1	0	1	0	0	-	-	1	1	0	1	1	0	1	0	1	0	1	0	1	0	1	0	-	0	0	0	0	1	1
12411621	TGCAGTAGGGCCCCTCTAATTATCTCGGGAGAGGACGTAAAGTTTTAGTTCTTAGAACTGCTTACAGAT	TGCAGTAGGGCCCCTCTAATTATCTCGGGAGAGGACGTAAAGTTTTAGTTCTTAGAACTGCTTAC		0	0	999		0	0	999	1	0.005464	0.010869	71.8	22.8245	3.3487	1	0	0	0	0	0	0	0	0	0	0	0	0	0	0	0	0	0	0	0	0	0	0	0	0	0	0	0	0	0	0	0	0
12411620	TGCAGCAGGGCCCCTCTAGTTGTCTCGGGAGAGGACGTGAAGTTTCAGCTCTTAGAACTGCTTACAGAT	TGCAGCAGGGCCCCTCTAGTTGTCTCGGGAGAGGACGTGAAGTTTCAGCTCTTAGAACTGCTTAC		0	0	999		0	0	999	1	0.005464	0.010869	86.2	30.4066	2.51905	1	0	0	0	0	0	0	0	0	0	0	0	0	0	0	0	0	0	0	0	0	0	0	0	0	0	0	0	0	0	0	0	0
12411619	TGCAGCAGGGCCCCTCTAGTTGTCTCGGGAGAGGACGTAAAGTTTTAGCTCTTAGAACTGCTTACAGAT	TGCAGCAGGGCCCCTCTAGTTGTCTCGGGAGAGGACGTAAAGTTTTAGCTCTTAGAACTGCTTAC		0	0	999		0	0	999	1	0.010929	0.021619	120.556	51.3985	2.21447	1	0	0	0	0	0	0	0	0	0	0	0	0	0	0	0	0	0	0	0	0	0	0	0	0	0	0	0	0	0	0	0	0
12411618	TGCAGTAGGGCCCCTCTAATTGTCTCGGGAGAGGACGTGAAGTTTTAGTTCTTAGAACTGCTTACAGAT	TGCAGTAGGGCCCCTCTAATTGTCTCGGGAGAGGACGTGAAGTTTTAGTTCTTAGAACTGCTTAC		0	0	999		0	0	999	0.997268	0.016438	0.032336	131.308	80.7011	1.60779	1	0	0	0	0	0	0	0	0	0	0	0	0	0	0	0	0	0	0	0	0	0	0	0	0	0	0	0	0	0	0	0	0
12411617	TGCAGCGCTGTTGTTATGCGTATGGCTCCTGAACATGCTACAAATTGCAAGCCACACAACGACTTACAG	TGCAGCGCTGTTGTTATGCGTATGGCTCCTGAACATGCTACAAATTGCAAGCCACACAACGACTTACAG		0	0	999		0	0	999	0.991803	0.126722	0.221327	441.469	146.836	3.01895	1	0	0	0	0	0	0	0	0	0	0	0	0	0	0	0	0	0	0	0	0	0	0	0	0	0	0	0	0	0	0	0	0
12411614	TGCAGGCTTCTGCTGACCGGGTAGAAAGCCACACGGAGTCGCCGTGCTGTGCTGTGCTGTGCTTGCAGT	TGCAGGCTTCTGCTGACCGGGTAGAAAGCCACACGGAGTCGCCGTGCTGTGCTGTGCTGTGCTTGCAGT		0	0	999		0	0	999	1	0.008197	0.016259	298.75	86.3796	3.69739	1	0	0	0	0	0	0	0	0	0	0	0	0	0	0	0	0	0	0	0	0	0	0	0	0	0	0	0	0	0	0	0	0
12411613	TGCAGGCTTCTTCAGACCGGGTAGAAAGCCACACGGAGTCGCCTTGCTGTGCTGTGCTGTGCTTGCAGT	TGCAGGCTTCTTCAGACCGGGTAGAAAGCCACACGGAGTCGCCTTGCTGTGCTGTGCTGTGCTTGCAGT		0	0	999		0	0	999	0.97541	0.218487	0.341501	341.807	123.817	2.81838	1	0	0	0	0	0	0	0	0	0	0	0	0	0	0	0	0	0	0	0	0	0	0	0	0	0	0	0	0	0	0	0	0
12411612	TGCAGCGCTCCAGTATTCGCTGCATCCTTCTTGTCTATGTGTGTGATAAGGCTAAGCTCTATTACAGAT	TGCAGCGCTCCAGTATTCGCTGCATCCTTCTTGTCTATGTGTGTGATAAGGCTAAGCTCTATTAC		0	0	999		0	0	999	0.972678	0.157303	0.265118	335.783	105.483	3.24839	1	0	0	0	0	0	0	0	0	0	0	0	0	0	0	0	0	0	0	0	0	0	0	0	0	0	0	0	0	0	0	0	0
12411611	TGCAGTCGTGTAGCAGTAAAGACTAAGACTAAGCGCCTTCGGGCTTGAGTACTCGAACGATACAATAGA	TGCAGTCGTGTAGCAGTAAAGACTAAGACTAAGCGCCTTCGGGCTTGAGTACTCGAACGATACAATAGA		0	0	999		0	0	999	1	0.008197	0.016259	27.125	12.8689	2.0443	1	0	0	0	0	0	0	0	0	0	0	0	0	0	0	0	0	0	0	0	0	0	0	0	0	0	0	0	0	0	0	0	0
12411610	TGCAGTCGTATAGCAGTGAAGACTAAGACTAAGCGCCTTCGGGCTTGAGTACTCGAACGATACAACAGA	TGCAGTCGTATAGCAGTGAAGACTAAGACTAAGCGCCTTCGGGCTTGAGTACTCGAACGATACAACAGA		0	0	999		0	0	999	0.969945	0.256338	0.381258	32.0076	9.87152	3.24814	1	1	0	1	0	1	0	0	1	1	0	1	1	1	1	1	-	1	1	1	1	0	1	0	0	-	1	0	0	0	0	-	-
12411609	TGCAGTCGTATAGCAGTAAAGACTAAGACTAAGTGCCTTCGGGCTTGAGTATTCGAACGATATAATAGA	TGCAGTCGTATAGCAGTAAAGACTAAGACTAAGTGCCTTCGGGCTTGAGTATTCGAACGATATAATAGA		0	0	999		0	0	999	0.942623	0.275362	0.399076	22.3355	11.2458	1.99423	1	1	0	0	1	0	1	0	-	1	1	0	0	1	1	0	0	1	0	0	0	1	0	0	0	0	1	0	1	0	0	1	1
12411608	TGCAGTCGTATAGCAGTAAAGACTAAGACTAAGCGCCTTCGGGCTTGAGTACTCGAACGATATAATAGA	TGCAGTCGTATAGCAGTAAAGACTAAGACTAAGCGCCTTCGGGCTTGAGTACTCGAACGATATAATAGA		0	0	999		0	0	999	0.912568	0.649701	0.455179	34.5285	19.3903	1.79327	0.99	1	1	1	1	1	1	1	1	-	1	1	1	1	1	0	0	1	1	1	1	1	1	-	1	1	1	1	1	1	1	-	1
12411607	TGCAGTTGAAGGTAGAACAAACTTTGGAGGCGAGACAATTGTTGAAGAAGTGGACTAGAATGAGTTATG	TGCAGTTGAAGGTAGAACAAACTTTGGAGGCGAGACAATTGTTGAAGAAGTGGACTAGAATGAGTTATG	MF56-07_M13F-C11 FL, mycelia grown in Flies medium at room temperature Mycosphaerella fijiensis cDNA clone MF56-07_M13F-C11 5', mRNA sequence.	390	1	2.75e-22		0	0	999	0.994536	0.016484	0.032424	347.3	231.5	1.51553	1	0	0	0	0	0	0	0	0	0	0	0	0	0	0	0	0	0	0	0	0	0	0	0	0	0	0	0	0	0	0	0	0
12411606	TGCAGCAGCTAACGGCAGGCGTTCTTGGCGATATATGCAAATAGCAACGTGCACTGCATGCCGAGCAAT	TGCAGCAGCTAACGGCAGGCGTTCTTGGCGATATATGCAAATAGCAACGTGCACTGCATGCCGAGCAAT		0	0	999		0	0	999	0.997268	0.013699	0.027022	304.375	127.788	2.40118	1	0	0	0	0	0	0	0	0	0	0	0	0	0	0	0	0	0	0	0	0	0	0	0	0	0	0	0	0	0	0	0	0
12411605	TGCAGCAGCTAACGGCAGGTGTTCTTGGCGATATATGCAAATCGCGACGTGCACTGCATGCCGAGCAAT	TGCAGCAGCTAACGGCAGGTGTTCTTGGCGATATATGCAAATCGCGACGTGCACTGCATGCCGAGCAAT		0	0	999		0	0	999	0.972678	0.258427	0.383285	359.599	130.375	2.83103	1	0	0	0	0	0	0	0	0	0	0	0	0	0	0	0	0	0	0	0	0	0	0	0	0	0	0	0	0	0	0	0	0
12411604	TGCAGCAGCTAACGCCAGGTGTTCTTGGCGATATATGCAAATAGCGACGTGCACTGCATGCCGAGCAAT	TGCAGCAGCTAACGCCAGGTGTTCTTGGCGATATATGCAAATAGCGACGTGCACTGCATGCCGAGCAAT	CBHX684.fwd CBHX Mycosphaerella fijiensis MfEST4 Minimal medium with nitrogen (L) Mycosphaerella fijiensis cDNA clone CBHX684 5', mRNA sequence.	629	1	2.73e-27		0	0	999	0.937158	0.708455	0.413093	366.676	103.936	3.5273	1	1	1	1	1	1	1	1	1	1	1	1	1	1	1	1	1	1	1	1	1	1	1	1	1	-	1	1	1	1	1	-	1
12411603	TGCAGCCCCTACCCTGCCTCCGATCATGGAGCCTTGTAGCGTCATAGCGAAGCAAGGCTGTATTTCATA	TGCAGCCCCTACCCTGCCTCCGATCATGGAGCCTTGTAGCGTCATAGCGAAGCAAGGCTGTATTTCATA		0	0	999		0	0	999	0.980874	0.264624	0.389196	304.921	100.96	3.08537	1	1	0	0	1	1	0	0	0	1	1	0	1	-	0	0	0	1	1	1	1	1	1	0	0	0	1	1	1	0	1	0	0
12411602	TGCAGCCCCTCTCTGGAGGACAGGGGTGAATCAGCGCTCTTCTTACTAGCCAAACCCTACTCAATTTAC	TGCAGCCCCTCTCTGGAGGACAGGGGTGAATCAGCGCTCTTCTTACTAGCCAAACCCTACTCAATTTAC		0	0	999		0	0	999	0.937158	0.618076	0.472116	372.659	90.9377	4.23235	1	0	1	1	0	1	0	0	-	-	1	1	0	1	1	1	1	0	1	0	1	0	1	0	1	0	0	0	0	0	0	-	1
12411601	TGCAGGAACCTTCATCTCGCCATTAGACTACGGCCTCCCACTCCGTCATCGGCAGCAGGCAGTCTGGCT	TGCAGGAACCTTCATCTCGCCATTAGACTACGGCCTCCCACTCCGTCATCGGCAGCAGGCAGTCTGGCT		0	0	999		0	0	999	0.95082	0.586207	0.485137	253.056	71.6121	3.45998	1	0	1	1	1	0	0	1	0	0	0	1	1	0	0	0	0	0	0	0	0	1	1	0	1	0	1	1	0	0	1	0	-
12411600	TGCAGGAACCTTCATCTCGCCATTGGACTACGGCCTCCCATTCCGTCATCGGCAGCAGGCATTCTGGCT	TGCAGGAACCTTCATCTCGCCATTGGACTACGGCCTCCCATTCCGTCATCGGCAGCAGGCATTCTGGCT	CBHT1467.fwd CBHT Mycosphaerella fijiensis MfEST3 Extract with glucose (H) Mycosphaerella fijiensis cDNA clone CBHT1467 5', mRNA sequence.	71	1	2.73e-27		0	0	999	0.972678	0.393258	0.477212	248.212	73.9912	3.24318	1	1	0	0	0	1	1	0	1	1	1	0	0	1	1	1	1	1	1	1	1	0	0	1	0	-	0	0	1	1	0	-	-
12411599	TGCAGACGTACGTAACTGTCATTAGCATTGAACTACTACACTATGCTATTACAGATCGGAAGAGCGGTT	TGCAGACGTACGTAACTGTCATTAGCATTGAACTACTACACTATGCTATTAC		0	0	999		0	0	999	0.964481	0.254958	0.379908	364.197	141.217	2.6835	1	1	0	0	0	1	0	0	1	1	0	0	1	0	0	0	1	1	1	0	1	1	0	0	1	0	1	0	1	0	0	1	-
12411598	TGCAGAAGGTTGACCCAATCCTCGGGGTTCTTATTACAGATCGGAAGAGCGGTTCAGCAGGAATGCCGA	TGCAGAAGGTTGACCCAATCCTCGGGGTTCTTATTAC		0	0	999		0	0	999	0.95082	0.5	0.5	475.985	265.379	1.82461	1	1	0	1	1	1	1	1	1	1	1	1	1	1	1	1	1	1	1	1	1	1	1	1	1	1	1	1	1	1	1	1	1
12411597	TGCAGGCGCAAGGAGGAGACAAGTGCGTACTTCTGAAGGTTACAGATCGGAAGAGCGGTTCAGCAGGAA	TGCAGGCGCAAGGAGGAGACAAGTGCGTACTTCTGAAGGTTAC		0	0	999		0	0	999	0.871585	0.341693	0.449878	350.463	326.83	1.07908	1	1	0	0	0	1	1	0	1	1	1	1	1	0	0	1	0	0	1	0	0	0	1	1	1	0	0	1	0	1	1	1	0
12411596	TGCAGGCGCAAGACGGAGACAAGTGCGTACTTCTGAAGGTTACAGATCGGAAGAGCGGTTCAGCAGGAA	TGCAGGCGCAAGACGGAGACAAGTGCGTACTTCTGAAGGTTAC		0	0	999		0	0	999	0.972678	0.235955	0.360561	558.099	173.256	3.46691	1	0	0	0	0	0	0	0	0	0	0	0	0	0	0	0	0	0	0	0	0	0	0	0	0	0	0	0	0	0	0	0	0
12411595	TGCAGGGAGACAGCGGCCTCACACGGCTAGCCTGAGCGTCTTGGTCATTCTAATTACAGATCGGAAGAG	TGCAGGGAGACAGCGGCCTCACACGGCTAGCCTGAGCGTCTTGGTCATTCTAATTAC		0	0	999		0	0	999	0.934426	0.833333	0.277778	459.124	108.878	4.50662	1	1	1	1	1	1	1	1	1	1	1	1	1	1	1	1	1	1	1	1	1	1	1	1	1	-	1	1	1	1	1	-	1
12411594	TGCAGTCCCTCCATTCATTTTGCTAACAACGCACGCCATCAGACACAAACAGAGTACGACGCATTACAG	TGCAGTCCCTCCATTCATTTTGCTAACAACGCACGCCATCAGACACAAACAGAGTACGACGCATTACAG		0	0	999		0	0	999	0.994536	0.041209	0.079021	372.71	234.973	1.59476	1	0	0	0	0	0	0	0	0	0	0	0	0	0	0	0	0	0	0	0	0	0	0	0	0	0	0	0	0	0	0	0	0
12411593	TGCAGTTCTATAATTTGCCGCATATAGCCGCTACCGATCTAGTCTTCGATCCTTTAGGCGTCTAGGAGC	TGCAGTTCTATAATTTGCCGCATATAGCCGCTACCGATCTAGTCTTCGATCCTTTAGGCGTCTAGGAGC		0	0	999		0	0	999	0.978142	0.114525	0.202818	80.3939	24.665	3.20868	1	0	0	0	0	0	0	0	0	0	0	0	0	0	0	0	0	0	0	0	0	0	0	0	0	0	0	0	0	0	0	0	0
12411592	TGCAGTTCTACAATTTGCCGCGCACGGCCGCTACCGATCTAGTCTTCGATCCTTTAGGCGTCTAGAAGC	TGCAGTTCTACAATTTGCCGCGCACGGCCGCTACCGATCTAGTCTTCGATCCTTTAGGCGTCTAGAAGC		0	0	999		0	0	999	0.969945	0.216901	0.33971	87.9386	28.7803	3.05082	1	1	0	1	1	1	0	0	1	-	1	1	0	1	1	-	0	0	0	0	1	0	1	0	0	0	0	-	0	1	0	0	0
12411591	TGCAGTTCTATAATTTGCCGAAGACGGCCTCTACCGATCTAGTCTTCGATCCTTTAGGCATATAGGAGC	TGCAGTTCTATAATTTGCCGAAGACGGCCTCTACCGATCTAGTCTTCGATCCTTTAGGCATATAGGAGC		0	0	999		0	0	999	0.991803	0.07438	0.137696	81.75	23.4632	3.31546	1	0	0	0	0	0	0	0	0	0	0	0	0	0	0	0	0	0	0	0	0	0	0	0	0	0	0	0	0	0	0	0	0
12411590	TGCAGTTCTATAATTTGCCGAAGACGGTCGCTACCGATCTAGTCTTCGATCCTTTAGGCGTCTAGGAGC	TGCAGTTCTATAATTTGCCGAAGACGGTCGCTACCGATCTAGTCTTCGATCCTTTAGGCGTCTAGGAGC		0	0	999		0	0	999	0.994536	0.090659	0.16488	100.682	21.1346	4.17602	1	0	0	0	0	0	0	0	0	0	0	0	0	0	0	0	0	0	0	0	0	0	0	0	0	0	0	0	0	0	0	0	0
12411589	TGCAGTTCTACAATTTGCTGCGTACGGCTACTACCGATCTAGTCTTCGATCCTTTAGGCGTCTAGGAGC	TGCAGTTCTACAATTTGCTGCGTACGGCTACTACCGATCTAGTCTTCGATCCTTTAGGCGTCTAGGAGC		0	0	999		0	0	999	0.997268	0.013699	0.027022	85.125	33.8985	2.37962	1	0	0	0	0	0	0	0	0	0	0	0	0	0	0	0	0	0	0	0	0	0	0	0	0	0	0	0	0	0	0	0	0
12411588	TGCAGTTCTATAATTTGCCGAAGATAGTCGCTACCGATCTAGTCTTCGATCCTTTAGGCGTCTAGGAGC	TGCAGTTCTATAATTTGCCGAAGATAGTCGCTACCGATCTAGTCTTCGATCCTTTAGGCGTCTAGGAGC		0	0	999		0	0	999	0.956284	0.411429	0.48431	102.339	31.4931	3.17976	1	0	1	0	0	0	1	1	0	1	0	0	0	0	0	0	1	1	1	1	0	1	0	1	1	-	1	0	1	0	1	0	1
12411587	TGCAGTTCTATAAGTTGCCGTAGACGGCCGCTACCGATCTAGTCTTCGATCCTTTAGGCGTCTAGGAGC	TGCAGTTCTATAAGTTGCCGTAGACGGCCGCTACCGATCTAGTCTTCGATCCTTTAGGCGTCTAGGAGC		0	0	999		0	0	999	0.956284	0.38	0.4712	83.7101	22.4982	3.611	1	0	1	0	1	0	1	1	0	0	1	0	0	0	0	0	0	0	0	0	0	1	0	1	1	0	0	0	1	1	1	0	-
12411586	TGCAGTTCTATAATTTGCCGAAGACGGCCTCTACCGATCTAGTCTTCGATCCTTTAGGCGTCTAAGAGC	TGCAGTTCTATAATTTGCCGAAGACGGCCTCTACCGATCTAGTCTTCGATCCTTTAGGCGTCTAAGAGC		0	0	999		0	0	999	0.983607	0.155556	0.262716	81.4677	32.6611	2.69533	1	0	0	0	0	0	0	0	0	0	0	0	0	0	0	0	0	0	0	0	0	0	0	0	0	0	0	0	0	0	0	0	0
12411584	TGCAGGACGCGCTTTGCTATAGATAGTATAGCAGATTATCGCTTGCTAGGCTAGTATTAGGGACAGCGC	TGCAGGACGCGCTTTGCTATAGATAGTATAGCAGATTATCGCTTGCTAGGCTAGTATTAGGGACAGCGC		0	0	999		0	0	999	1	0.002732	0.00545	77.6667	8.05536	6.8852	1	0	0	0	0	0	0	0	0	0	0	0	0	0	0	0	0	0	0	0	0	0	0	0	0	0	0	0	0	0	0	0	0
12411583	TGCAGGACGCGCTTTACTGTAGATAGTATAGTAGATTATCGTTTGCTAGGCTAGTATTAGGGATAGCGC	TGCAGGACGCGCTTTACTGTAGATAGTATAGTAGATTATCGTTTGCTAGGCTAGTATTAGGGATAGCGC		0	0	999		0	0	999	1	0.008197	0.016259	109	70.7796	1.53708	1	0	0	0	0	0	0	0	0	0	0	0	0	0	0	0	0	0	0	0	0	0	0	0	0	0	0	0	0	0	0	0	0
12411582	TGCAGGACGGGCTTTGCTATAGATAGCATAGTAGATTATCGCTTGCTAGGCTAGTATTAGGGATAGCGC	TGCAGGACGGGCTTTGCTATAGATAGCATAGTAGATTATCGCTTGCTAGGCTAGTATTAGGGATAGCGC		0	0	999		0	0	999	0.942623	0.681159	0.434363	293.276	147.84	2.00373	1	1	1	1	0	1	1	1	-	1	1	1	0	1	1	1	1	1	1	1	1	1	1	1	1	1	1	-	1	0	1	-	1
12411581	TGCAGGACGCGCTTTGCTGTAGATAGCATAGTAGATTATCGCTTGCTAGGCCAGTATTAGGGATAGCGC	TGCAGGACGCGCTTTGCTGTAGATAGCATAGTAGATTATCGCTTGCTAGGCCAGTATTAGGGATAGCGC		0	0	999		0	0	999	0.92623	0.581121	0.486839	218.751	114.915	1.89999	1	1	1	0	0	1	1	1	0	1	-	1	0	-	0	1	1	1	1	1	1	1	1	1	1	-	1	-	1	0	1	-	1
12411580	TGCAGCTAAGACTCAAGCATCGCCTGTCTATAGCATTCCATCTATAAATAGATAGTTACAGATCGGAAG	TGCAGCTAAGACTCAAGCATCGCCTGTCTATAGCATTCCATCTATAAATAGATAGTTAC		0	0	999		0	0	999	1	0.005464	0.010869	132.5	77.9663	1.70519	1	0	0	0	0	0	0	0	0	0	0	0	0	0	0	0	0	0	0	0	0	0	0	0	0	0	0	0	0	0	0	0	0
12411579	TGCAGCTAAGACTCAAGCATCGCCTGTCTATAGCATTCTATCTACAAATAGATAGTTACAGATCGGAAG	TGCAGCTAAGACTCAAGCATCGCCTGTCTATAGCATTCTATCTACAAATAGATAGTTAC		0	0	999		0	0	999	0.978142	0.184358	0.30074	209.192	59.4056	3.87896	1	0	0	0	0	0	0	0	0	0	0	0	0	0	0	0	0	0	0	0	0	0	0	0	0	0	0	0	0	0	0	0	0
12411578	TGCAGCTAAGACTCAAGCATCGCCTATCTATAGCATTCTATCTACAAACAGATAGTTACAGATCGGAAG	TGCAGCTAAGACTCAAGCATCGCCTATCTATAGCATTCTATCTACAAACAGATAGTTAC		0	0	999		0	0	999	0.879781	0.428571	0.489796	180.152	123.095	1.48042	0.977273	0	1	1	0	0	1	1	1	1	1	1	0	1	1	0	-	-	0	0	1	1	0	0	1	1	0	-	1	0	0	0	1
12411577	TGCAGCTAAGACTCAAGCATCGCCTGTCTACAGCATTCCATCTATAAACAGATAGTTACAGATCGGAAG	TGCAGCTAAGACTCAAGCATCGCCTGTCTACAGCATTCCATCTATAAACAGATAGTTAC		0	0	999		0	0	999	0.989071	0.069061	0.128583	221.395	94.8477	2.39568	1	0	0	0	0	0	0	0	0	0	0	0	0	0	0	0	0	0	0	0	0	0	0	0	0	0	0	0	0	0	0	0	0
12411576	TGCAGCTTCCCTTGCCTAAAGCAAGGCTAAACTTAGCAGGTGATTTACAGATCGGAAGAGCGGTTCAGC	TGCAGCTTCCCTTGCCTAAAGCAAGGCTAAACTTAGCAGGTGATTTAC		0	0	999		0	0	999	0.945355	0.424855	0.488707	399.284	230.586	1.75628	1	1	0	-	1	1	1	1	-	1	1	1	1	1	1	1	1	1	1	1	1	-	0	1	1	-	1	0	1	1	1	-	1
12411575	TGCAGCTTCCCTTACCTAAAGCAAGGCTAAACTTGGTAGGTGATTTACAGATCGGAAGAGCGGTTCAGC	TGCAGCTTCCCTTACCTAAAGCAAGGCTAAACTTGGTAGGTGATTTAC		0	0	999		0	0	999	0.953552	0.426934	0.489323	510.327	264.504	1.96273	1	1	0	1	1	1	1	1	1	1	0	1	1	1	1	1	1	1	1	1	1	1	1	1	1	1	1	1	0	0	1	1	1
12411574	TGCAGTTCTAGGTAACGACCTAGAATTGCCTGTCGACGACATTCTCAACAATATTATTACAGATCGGAA	TGCAGTTCTAGGTAACGACCTAGAATTGCCTGTCGACGACATTCTCAACAATATTATTAC		0	0	999		0	0	999	0.953552	0.269341	0.393593	295.224	137.037	2.19155	1	1	0	1	0	1	1	1	-	1	0	0	0	0	0	0	0	1	0	0	1	0	1	0	0	0	0	1	1	0	0	1	1
12411573	TGCAGGAAGGACTAGATAAATTGGACTATCTAGTTTAGTATAGCTTTCTATTTACAGATCGGAAGAGCG	TGCAGGAAGGACTAGATAAATTGGACTATCTAGTTTAGTATAGCTTTCTATTTAC		0	0	999		0	0	999	0.953552	0.449857	0.494971	155.667	111.264	1.4362	1	0	0	0	0	0	0	0	0	-	0	0	0	0	0	0	0	0	0	0	0	0	-	0	0	0	0	0	0	0	0	0	0
12411572	TGCAGGAAGGACTAGATAAATTAGACTATCCAGTTTAGTGTAGCTTTCTGTTTACAGATCGGAAGAGCG	TGCAGGAAGGACTAGATAAATTAGACTATCCAGTTTAGTGTAGCTTTCTGTTTAC		0	0	999		0	0	999	0.978142	0.184358	0.30074	128.915	60.3126	2.20126	1	0	0	0	0	0	0	0	0	0	0	0	0	0	0	0	0	0	0	0	0	0	0	0	0	0	0	0	0	0	0	-	0
12411571	TGCAGGAAGGACTAGATGAATTAGACTATCCAGTTTAGTATAGCTTTCTGTTTACAGATCGGAAGAGCG	TGCAGGAAGGACTAGATGAATTAGACTATCCAGTTTAGTATAGCTTTCTGTTTAC		0	0	999		0	0	999	0.959016	0.202279	0.322725	121.08	96.2632	1.27612	1	0	1	1	1	1	1	0	-	-	1	1	0	1	1	1	1	0	1	1	0	0	1	0	1	0	1	1	0	0	0	1	1
12411570	TGCAGGAAGGACTAGATGAATTAGACTATCTAGTTTGGTGTAGCTTTCTGTTTACAGATCGGAAGAGCG	TGCAGGAAGGACTAGATGAATTAGACTATCTAGTTTGGTGTAGCTTTCTGTTTAC		0	0	999		0	0	999	0.964481	0.249292	0.374291	231.519	89.6526	2.67425	1	1	0	1	1	1	0	0	-	0	0	0	1	0	0	1	1	1	1	1	0	0	1	1	0	0	1	0	0	1	1	1	0
12411569	TGCAGGAAGGACTAGATAAATTAGACTATCTAGTTTAGTATAGCTTTCTGTTTACAGATCGGAAGAGCG	TGCAGGAAGGACTAGATAAATTAGACTATCTAGTTTAGTATAGCTTTCTGTTTAC		0	0	999		0	0	999	0.885246	0.864198	0.23472	204.488	122.937	1.71331	1	0	1	1	1	1	1	1	1	1	1	1	0	1	1	1	1	1	1	1	0	1	1	1	1	-	1	1	1	1	0	1	1
12411568	TGCAGGAAGGACTAGATGAATTAGACTATCTAGTTTAGTATAGCTTTCTATTTACAGATCGGAAGAGCG	TGCAGGAAGGACTAGATGAATTAGACTATCTAGTTTAGTATAGCTTTCTATTTAC		0	0	999		0	0	999	0.980874	0.236769	0.361419	100.797	51.7672	1.9116	1	1	0	0	0	0	1	1	-	1	0	0	0	1	1	1	0	0	1	0	0	1	1	1	0	0	0	-	0	0	1	0	1
12411567	TGCAGGTCGTAATCCGCTTAGACCTAAGTAGATAGCTAGCAACTAATAATACCTTACAGATCGGAAGAG	TGCAGGTCGTAATCCGCTTAGACCTAAGTAGATAGCTAGCAACTAATAATACCTTAC		0	0	999		0	0	999	0.989071	0.10221	0.183526	294.74	96.7413	3.32924	1	0	0	0	0	0	0	0	0	0	0	0	0	0	0	0	0	0	0	0	0	0	0	0	0	0	0	0	0	0	0	0	0
12411566	TGCAGGGCTGGTAGATCAAGACGTCCGCATGATCACTCCGGATACGCAGGAGTTGCTTACAGATCGGAA	TGCAGGGCTGGTAGATCAAGACGTCCGCATGATCACTCCGGATACGCAGGAGTTGCTTAC		0	0	999		0	0	999	0.956284	0.291429	0.412996	317.392	132.404	2.43791	1	1	0	1	1	0	1	0	-	0	0	0	1	0	0	0	1	1	1	1	0	0	1	1	0	0	1	0	0	1	1	1	0
12411565	TGCAGGGCTGGTAGATCAAGACGTCAGCATGGTCACTCAGGATACGCAGGAGTTGCTTACAGATCGGAA	TGCAGGGCTGGTAGATCAAGACGTCAGCATGGTCACTCAGGATACGCAGGAGTTGCTTAC		0	0	999		0	0	999	0.983607	0.275	0.39875	368.617	102.707	3.62352	1	0	0	0	0	0	0	0	0	0	0	0	0	0	0	0	0	0	0	0	0	0	0	0	0	0	0	0	0	0	0	0	0
12411564	TGCAGTACACAGGTAGGTTACCAAGTTGTTACAGATCGGAAGAGCGGTTCAGCAGGAATGCCGAGACCG	TGCAGTACACAGGTAGGTTACCAAGTTGTTAC		0	0	999		0	0	999	1	0.008197	0.016259	56.6	32.5613	1.74195	1	0	0	0	0	0	0	0	0	0	0	0	0	0	0	0	0	0	0	0	0	0	0	0	0	0	0	0	0	0	0	0	0
12411563	TGCAGTACATAGGTAGGTTACTAAGTTATTACAGATCGGAAGAGCGGTTCAGCAGGAATGCCGAGACCG	TGCAGTACATAGGTAGGTTACTAAGTTATTAC		0	0	999		0	0	999	0.967213	0.194915	0.313847	64.8016	44.9195	1.46188	1	0	0	0	0	0	0	0	0	0	0	0	0	0	0	0	0	0	0	0	0	0	0	0	0	0	0	0	0	0	0	0	0
12411562	TGCAGTATATAGGTAAGTTACTAAGTTATTACAGATCGGAAGAGCGGTTCAGCAGGAATGCCGAGACCG	TGCAGTATATAGGTAAGTTACTAAGTTATTAC		0	0	999		0	0	999	0.989071	0.535912	0.497421	71.3025	72.5834	1.02331	0.972973	1	1	1	1	1	1	1	1	1	1	0	0	1	1	1	0	1	1	1	0	0	0	0	0	0	1	1	1	1	1	1	1
12411561	TGCAGTATATAGGTAGGTTACTAGGTTGTTACAGATCGGAAGAGCGGTTCAGCAGGAATGCCGAGACCG	TGCAGTATATAGGTAGGTTACTAGGTTGTTAC		0	0	999		0	0	999	0.969945	0.35493	0.457909	93.715	67.8986	1.45161	0.990566	0	1	0	0	1	0	1	1	0	1	1	1	0	0	0	1	0	1	1	1	1	0	1	1	1	1	1	0	1	1	0	-
12411560	TGCAGTGCACAGGTAGGTTACTAGGTTGTTACAGATCGGAAGAGCGGTTCAGCAGGAATGCCGAGACCG	TGCAGTGCACAGGTAGGTTACTAGGTTGTTAC		0	0	999		0	0	999	0.980874	0.150418	0.255585	221.443	105.372	2.19574	1	0	1	0	1	0	0	0	1	0	1	0	0	0	0	0	0	1	0	0	-	1	1	1	0	0	0	1	1	0	0	0	0
12411559	TGCAGTGTATAGGTGGGTCACTAGGTTATTACAGATCGGAAGAGCGGTTCAGCAGGAATGCCGAGACCG	TGCAGTGTATAGGTGGGTCACTAGGTTATTAC		0	0	999		0	0	999	0.997268	0.013699	0.027022	200.556	101.79	2.48857	1	0	0	0	0	0	0	0	0	0	0	0	0	0	0	0	0	0	0	0	0	0	0	0	0	0	0	0	0	0	0	0	0
12411558	TGCAGTGTATAGGTGGGTTACTAAGTTGTTACAGATCGGAAGAGCGGTTCAGCAGGAATGCCGAGACCG	TGCAGTGTATAGGTGGGTTACTAAGTTGTTAC		0	0	999		0	0	999	0.964481	0.325779	0.439294	160.527	90.6127	1.85291	1	1	0	1	0	0	0	1	1	0	0	1	0	0	0	1	1	0	0	1	0	0	1	1	0	0	0	0	1	0	0	0	1
12411557	TGCAGTGTATAGGTAGGTTACCAAGTTGTTACAGATCGGAAGAGCGGTTCAGCAGGAATGCCGAGACCG	TGCAGTGTATAGGTAGGTTACCAAGTTGTTAC		0	0	999		0	0	999	0.989071	0.10221	0.183526	153.654	86.8535	1.96073	1	0	0	0	0	0	0	0	0	0	0	0	0	0	0	0	0	0	0	0	0	0	0	0	0	0	0	0	0	0	0	0	0
12411556	TGCAGCTTATATAGGTGCCTATATAGAAACAAGACTTTCTAGTTACAGATCGGAAGAGCGGTTCAGCAG	TGCAGCTTATATAGGTGCCTATATAGAAACAAGACTTTCTAGTTAC		0	0	999		0	0	999	0.994536	0.024725	0.048228	68.5	14.3091	5.55703	1	0	0	0	0	0	0	0	0	0	0	0	0	0	0	0	0	0	0	0	0	0	0	0	0	0	0	0	0	0	0	0	0
12411555	TGCAGCTTGTACAGGTGCCTATATAGAAACGAGACTTTCTAATTACAGATCGGAAGAGCGGTTCAGCAG	TGCAGCTTGTACAGGTGCCTATATAGAAACGAGACTTTCTAATTAC		0	0	999		0	0	999	1	0.005464	0.010869	83.1667	45.2637	1.97568	1	0	0	0	0	0	0	0	0	0	0	0	0	0	0	0	0	0	0	0	0	0	0	0	0	0	0	0	0	0	0	0	0
12411554	TGCAGCTTATATAGGTGCCTATATAGAAACGAGACTTTCTAATTACAGATCGGAAGAGCGGTTCAGCAG	TGCAGCTTATATAGGTGCCTATATAGAAACGAGACTTTCTAATTAC		0	0	999		0	0	999	0.989071	0.071823	0.133329	115.75	57.3476	2.11442	1	0	0	0	0	0	0	0	0	0	0	0	0	0	0	0	-	0	0	0	0	0	0	0	0	0	0	0	0	0	0	0	0
12411553	TGCAGCTTGCATAGGTGCCTATATAGAAACAAGACTTTCTAATTACAGATCGGAAGAGCGGTTCAGCAG	TGCAGCTTGCATAGGTGCCTATATAGAAACAAGACTTTCTAATTAC		0	0	999		0	0	999	0.980874	0.178273	0.292983	208.425	129.946	1.61608	1	0	0	0	0	0	0	0	0	0	0	0	0	0	0	0	0	0	0	0	0	0	0	0	0	0	0	0	0	0	0	0	0
12411552	TGCAGCCTATATAGGTGCCTATATAGAAACAAGACTTTCTAATTACAGATCGGAAGAGCGGTTCAGCAG	TGCAGCCTATATAGGTGCCTATATAGAAACAAGACTTTCTAATTAC		0	0	999		0	0	999	0.964481	0.427762	0.489563	237.701	161.212	1.52359	1	1	1	1	1	1	1	1	-	1	1	1	1	1	1	1	1	0	1	1	1	1	1	0	1	0	1	1	1	0	1	1	1
12411551	TGCAGCTTGCATAGGTGCCTATACAGAAACGAGACTTTCCAATTACAGATCGGAAGAGCGGTTCAGCAG	TGCAGCTTGCATAGGTGCCTATACAGAAACGAGACTTTCCAATTAC		0	0	999		0	0	999	0.997268	0.024658	0.048099	303.286	70.4916	4.97207	1	0	0	0	0	0	0	0	0	0	0	0	0	0	0	0	0	0	0	0	0	0	0	0	0	0	0	0	0	0	0	0	0
12411550	TGCAGCTTGTATAGGTACCTATATAGAAACGAGACTTTCTAATTACAGATCGGAAGAGCGGTTCAGCAG	TGCAGCTTGTATAGGTACCTATATAGAAACGAGACTTTCTAATTAC		0	0	999		0	0	999	0.972678	0.25	0.375	147.467	70.935	2.1282	1	0	0	0	0	0	0	0	0	0	0	0	0	0	0	0	0	0	0	0	0	0	0	0	0	0	0	0	0	0	0	0	0
12411549	TGCAGCGCTTCAAACAATACACGTACCTGCAGCGCTTTCTTACAGATCGGAAGAGCGGTTCAGCAGGAA	TGCAGCGCTTCAAACAATACACGTACCTGCAGCGCTTTCTTAC		0	0	999		0	0	999	1	0.010929	0.021619	28.1	17.6944	1.57251	1	0	0	0	0	0	0	0	0	0	0	0	0	0	0	0	0	0	0	0	0	0	0	0	0	0	0	0	0	0	0	0	0
12411548	TGCAGCGCTTCAAACAACACGCGCACCTGCAGCGCTTTCTTACAGATCGGAAGAGCGGTTCAGCAGGAA	TGCAGCGCTTCAAACAACACGCGCACCTGCAGCGCTTTCTTAC		0	0	999		0	0	999	1	0.008197	0.016259	30.125	15.1694	1.8838	1	0	0	0	0	0	0	0	0	0	0	0	0	0	0	0	0	0	0	0	0	0	0	0	0	0	0	0	0	0	0	0	0
12411547	TGCAGCGCTTCAAACAACATACGCACCTGTAGCGCTTTCTTACAGATCGGAAGAGCGGTTCAGCAGGAA	TGCAGCGCTTCAAACAACATACGCACCTGTAGCGCTTTCTTAC		0	0	999		0	0	999	0.991803	0.052342	0.099204	341.719	209.656	1.64458	1	0	0	0	0	0	0	0	0	0	0	0	0	0	0	0	0	0	0	0	0	0	0	0	0	0	0	0	0	0	0	0	0
12411546	TGCAGCGCTTCAAACAACACACGCACCTATAGCGCTTTCTTACAGATCGGAAGAGCGGTTCAGCAGGAA	TGCAGCGCTTCAAACAACACACGCACCTATAGCGCTTTCTTAC		0	0	999		0	0	999	0.997268	0.068493	0.127604	407.84	153.315	2.67793	1	0	0	0	0	0	0	0	0	0	0	0	0	0	0	0	0	0	0	0	0	0	0	0	0	0	0	0	0	0	0	0	0
12411545	TGCAGGCCTATTGTTACGATTTATCTCTAACCCGACCGAGGAATACTATGCCGCGCTCCTTTAGCTAAT	TGCAGGCCTATTGTTACGATTTATCTCTAACCCGACCGAGGAATACTATGCCGCGCTCCTTTAGCTAAT		0	0	999		0	0	999	1	0.005464	0.010869	185.75	116.708	1.66119	1	0	0	0	0	0	0	0	0	0	0	0	0	0	0	0	0	0	0	0	0	0	0	0	0	0	0	0	0	0	0	0	0
12411544	TGCAGGCCTGTTATTACGATTTATCTCTAACCCGACCGAGGAATGCTATGCCGCGCTTCTTTAGCTAAT	TGCAGGCCTGTTATTACGATTTATCTCTAACCCGACCGAGGAATGCTATGCCGCGCTTCTTTAGCTAAT		0	0	999		0	0	999	0.994536	0.046703	0.089044	181	68.2862	2.65291	1	0	0	0	0	0	0	0	0	0	0	0	0	0	0	0	0	0	0	0	0	0	0	0	0	0	0	0	0	0	0	0	0
12411543	TGCAGGCCTGTTGTTACGATTTATCTCTAACCCGACCGAGGAATACTATACCGCACTCCTTTAGCTAAT	TGCAGGCCTGTTGTTACGATTTATCTCTAACCCGACCGAGGAATACTATACCGCACTCCTTTAGCTAAT		0	0	999		0	0	999	0.969945	0.239437	0.364213	185.651	66.0671	2.81939	1	1	0	1	1	1	0	0	-	0	0	0	1	0	0	1	1	1	1	-	0	0	1	1	0	0	1	0	0	1	1	-	0
12411542	TGCAGGCCTGTTATTACGATTTATCTCTAACCCGACCGAGGAACACTATACCGCGCTCCTTTAGCTAAT	TGCAGGCCTGTTATTACGATTTATCTCTAACCCGACCGAGGAACACTATACCGCGCTCCTTTAGCTAAT		0	0	999		0	0	999	0.945355	0.456647	0.496241	153.106	54.7211	2.93389	1	0	1	0	0	0	1	1	1	-	0	1	0	1	1	1	1	0	0	0	0	0	0	1	1	0	1	0	0	1	0	-	1
12411541	TGCAGTAGCTAAGCTAAGTATACTACGTGTCCTATTTGCTATAATTGCTTATTATAACCTAGAGGCTTA	TGCAGTAGCTAAGCTAAGTATACTACGTGTCCTATTTGCTATAATTGCTTATTATAACCTAGAGGCTTA		0	0	999		0	0	999	0.994536	0.024725	0.048228	53.2778	29.4709	1.85893	1	0	0	0	0	0	0	0	0	0	0	0	0	0	0	0	0	0	0	0	0	0	0	0	0	0	0	0	0	0	0	0	0
12411540	TGCAGTAGCTAAGCCAAGCACACTGCGTGCGCTGTTTGCTATAATTGCTCATTATAACCTAGAGGCTCA	TGCAGTAGCTAAGCCAAGCACACTGCGTGCGCTGTTTGCTATAATTGCTCATTATAACCTAGAGGCTCA		0	0	999		0	0	999	0.967213	0.237288	0.361965	75.377	22.8255	3.28512	1	1	0	1	1	1	0	0	1	1	0	1	-	1	1	1	0	1	0	-	1	0	1	0	0	0	-	1	0	1	0	-	0
12411539	TGCAGTAGCTAAACTAAGCACACTGCATATCCTATTTGCTATAATTGCTTATTATAACCTAGAGGCTTA	TGCAGTAGCTAAACTAAGCACACTGCATATCCTATTTGCTATAATTGCTTATTATAACCTAGAGGCTTA		0	0	999		0	0	999	0.997268	0.005479	0.010899	110.5	27.5726	3.99188	1	0	0	0	0	0	0	0	0	0	0	0	0	0	0	0	0	0	0	0	0	0	0	0	0	0	0	0	0	0	0	0	0
12411538	TGCAGTAGCTAAGCTAAGCACACTGCGTGTCCTATTTGCTATAATTGCTTACTATAACCTAGAGGCTTA	TGCAGTAGCTAAGCTAAGCACACTGCGTGTCCTATTTGCTATAATTGCTTACTATAACCTAGAGGCTTA		0	0	999		0	0	999	0.986339	0.113573	0.201349	131.702	45.547	2.94495	1	0	0	0	0	0	0	0	0	0	0	0	0	0	0	0	0	0	0	0	0	0	0	0	0	0	0	0	0	0	0	0	0
12411537	TGCAGTAGCTAAGCTAAGCATACTGCGTGTCCTGTTTGCTATAATTGCTTACTATAACCTAGAGGCTTA	TGCAGTAGCTAAGCTAAGCATACTGCGTGTCCTGTTTGCTATAATTGCTTACTATAACCTAGAGGCTTA		0	0	999		0	0	999	0.994536	0.046703	0.089044	111.84	56.9566	1.93932	1	0	0	0	0	0	0	0	0	0	0	0	0	0	0	0	0	0	0	0	0	0	0	0	0	0	0	0	0	0	0	0	0
12411536	TGCAGTAGCTAAGCTAAGCACACTGCGTATCCTGTTTGCTATAATTGCTTACTATAACCTAGAGGCTTA	TGCAGTAGCTAAGCTAAGCACACTGCGTATCCTGTTTGCTATAATTGCTTACTATAACCTAGAGGCTTA		0	0	999		0	0	999	0.983607	0.094444	0.171049	201.74	96.9432	2.1337	1	0	0	0	0	0	0	0	0	0	0	0	0	0	0	0	0	0	0	0	0	0	0	0	0	0	0	0	0	0	0	0	0
12411535	TGCAGTAGCTAAGCCAAGCACACTGCGTGTCCTGTTTGCTATAATTGCTTACTATAACCTAGAGGCTTA	TGCAGTAGCTAAGCCAAGCACACTGCGTGTCCTGTTTGCTATAATTGCTTACTATAACCTAGAGGCTTA		0	0	999		0	0	999	0.997268	0.238356	0.363085	84.3684	57.5589	1.46167	1	0	1	1	0	0	0	1	1	1	1	1	1	0	0	1	1	0	0	0	0	1	0	0	0	0	0	1	1	0	1	0	1
12411534	TGCAGCATGATCCACATTTCACTCACCAATTCATCATCATCACCATCGTCATCACCCAAACGACAAGCG	TGCAGCATGATCCACATTTCACTCACCAATTCATCATCATCACCATCGTCATCACCCAAACGACAAGCG		0	0	999		0	0	999	0.997268	0.00274	0.005464	439	47.3128	22.2888	1	0	0	0	0	0	0	0	0	0	0	0	0	0	0	0	0	0	0	0	0	0	0	0	0	0	0	0	0	0	0	0	0
12411533	TGCAGCCCCTAACTTTAGTAAGCTAGCATATTCGTATCGATAGCCTAACTTGGCGTATATGAATAGTGT	TGCAGCCCCTAACTTTAGTAAGCTAGCATATTCGTATCGATAGCCTAACTTGGCGTATATGAATAGTGT		0	0	999		0	0	999	0.959016	0.245014	0.369965	7.40602	3.56684	2.06109	0.990826	1	0	0	0	0	1	1	0	0	-	0	0	0	0	0	1	1	1	0	1	1	1	0	1	-	0	0	-	-	1	0	1
12411532	TGCAGCCCCTAACTTGAGCGTACTAGTATATTCGTGTCGATAGCCTAACTTAGCGCATATAAACAGTAT	TGCAGCCCCTAACTTGAGCGTACTAGTATATTCGTGTCGATAGCCTAACTTAGCGCATATAAACAGTAT		0	0	999		0	0	999	0.986339	0.168975	0.280845	9.55039	4.09757	2.39758	1	0	0	0	0	0	0	0	0	0	0	0	0	0	0	0	0	0	0	0	0	0	0	0	0	0	0	0	0	0	0	0	0
12411531	TGCAGCCCCTAACTTTAGCGAGCTAGTATATTCGTGTCGATAGGCTAACTTAGCGCATATAAACAGTGT	TGCAGCCCCTAACTTTAGCGAGCTAGTATATTCGTGTCGATAGGCTAACTTAGCGCATATAAACAGTGT		0	0	999		0	0	999	0.95082	0.428161	0.489678	47.8283	14.0665	3.32661	1	0	1	1	1	0	1	1	1	0	0	1	0	0	0	0	0	1	1	0	0	0	0	0	1	0	1	-	0	0	1	0	1
12411530	TGCAGAGGTCTCTAATAGGCTTAGCTAAGGTAAAAACTCTTTAGTAAGTTACACCGATAAAGTATCGGC	TGCAGAGGTCTCTAATAGGCTTAGCTAAGGTAAAAACTCTTTAGTAAGTTACACCGATAAAGTATCGGC		0	0	999		0	0	999	0.939891	0.165698	0.276484	234.657	152.948	1.57065	1	0	0	0	0	0	0	0	0	0	0	0	0	0	0	0	0	0	0	0	0	-	0	0	0	0	0	0	0	0	0	0	0
12411529	TGCAGAGGTCTCTAATAGGCTTAGCTAAGGTAAAAACTCTTTAGTAAGTTATACCGATAAAGCATCGGC	TGCAGAGGTCTCTAATAGGCTTAGCTAAGGTAAAAACTCTTTAGTAAGTTATACCGATAAAGCATCGGC		0	0	999		0	0	999	0.934426	0.561404	0.492459	338.674	137.037	2.50352	1	1	0	0	1	0	0	0	1	0	0	1	1	0	0	1	1	0	0	0	0	1	0	1	1	0	1	0	1	1	1	0	-
12411528	TGCAGAAGATTATTTCCAAGCATGTTCTTTGTCTGACAACAAAGGAAGGACTCTGGCTCTTGTTACAGA	TGCAGAAGATTATTTCCAAGCATGTTCTTTGTCTGACAACAAAGGAAGGACTCTGGCTCTTGTTACAGA		0	0	999		0	0	999	0.934426	0.660819	0.448275	305.366	86.7773	3.6604	1	1	0	0	0	0	1	1	1	0	1	0	1	0	0	0	1	1	1	1	0	1	1	0	1	0	1	0	1	1	1	0	0
12411527	TGCAGGGAATGCTGGGCGCGAGGAGGCTTCTGTGGCGGCTTCGATGTAGATAGGCATTGATGCAGTGTG	TGCAGGGAATGCTGGGCGCGAGGAGGCTTCTGTGGCGGCTTCGATGTAGATAGGCATTGATGCAGTGTG		0	0	999		0	0	999	0.964481	0.274788	0.398559	283.683	102.01	2.70558	1	1	0	0	0	1	0	0	0	1	1	0	0	1	1	1	1	0	0	0	1	1	1	1	0	-	0	0	1	1	1	-	1
12411526	TGCAGGGAACGCTGGGCGCGAGGAGGCTTCTGTGGCGGCTTCGATGTAGATAGGCATTGATGCAGTATG	TGCAGGGAACGCTGGGCGCGAGGAGGCTTCTGTGGCGGCTTCGATGTAGATAGGCATTGATGCAGTATG		0	0	999		0	0	999	0.923497	0.698225	0.421414	463.19	167.245	2.74632	1	0	1	1	1	0	1	1	1	-	0	1	1	0	0	0	0	1	1	1	-	0	0	0	1	0	1	1	0	0	0	0	0
12411525	TGCAGCTTGTACGATTTCCGAATCGCCTGAATGACAGCCTCGGTTACCTCCTTCGTGTTCGCAGAGCCA	TGCAGCTTGTACGATTTCCGAATCGCCTGAATGACAGCCTCGGTTACCTCCTTCGTGTTCGCAGAGCCA		0	0	999		0	0	999	0.953552	0.47851	0.499076	308.781	100.7	2.96133	1	1	0	0	0	1	1	1	0	1	0	1	1	1	1	1	1	1	1	1	0	0	0	0	1	-	1	0	1	1	1	-	1
12411524	TGCAGCTTGTACGATTTCCGAATCGCCTGAATTACAGCCTCGGTTACCTCCTTTGTGTTCGCAGAGCCA	TGCAGCTTGTACGATTTCCGAATCGCCTGAATTACAGCCTCGGTTACCTCCTTTGTGTTCGCAGAGCCA		0	0	999		0	0	999	0.953552	0.501433	0.499996	306.037	104.58	2.88359	1	0	1	1	1	0	0	0	1	0	1	0	0	0	0	0	0	0	0	0	1	1	1	1	-	0	0	1	0	0	0	0	0
12411523	TGCAGCTCTGGTAGGACGTATGGATCCAGATCTAGAAGGAGACCTTCATCCTTGGAGTCAGAAATCCAG	TGCAGCTCTGGTAGGACGTATGGATCCAGATCTAGAAGGAGACCTTCATCCTTGGAGTCAGAAATCCAG		0	0	999		0	0	999	0.918033	0.979167	0.040799	340.82	98.5005	3.281	1	1	1	1	1	1	1	1	1	1	1	1	1	1	1	1	1	1	-	1	1	1	1	1	1	-	1	1	1	1	1	-	1
12411522	TGCAGATATTAGCGTCCAACTCTACGCTACCGTCCATTGGTCATCTCACCTCGAAGAACGGCTCCCAGC	TGCAGATATTAGCGTCCAACTCTACGCTACCGTCCATTGGTCATCTCACCTCGAAGAACGGCTCCCAGC		0	0	999		0	0	999	0.948087	0.412104	0.484548	258.098	96.301	2.61319	1	1	0	0	1	0	0	0	0	-	0	0	1	1	1	1	0	0	0	1	0	1	1	1	1	0	1	0	1	1	1	1	-
12411521	TGCAGATATTAGCGTCCAACTCTACGCTACCGTCCATTCGTTATCTCACCTCTAAGAACGGCTCCTAGC	TGCAGATATTAGCGTCCAACTCTACGCTACCGTCCATTCGTTATCTCACCTCTAAGAACGGCTCCTAGC		0	0	999		0	0	999	0.95082	0.554598	0.494038	264.457	72.6716	3.60964	1	0	1	1	0	1	1	1	1	1	1	1	0	0	0	0	1	1	1	0	1	0	0	0	0	-	0	1	0	0	0	0	-
12411520	TGCAGAATTCGTATACAACAACAGTGTATATTCATCAACTAAGATCTCGCCCTATATAGCTATAATAGG	TGCAGAATTCGTATACAACAACAGTGTATATTCATCAACTAAGATCTCGCCCTATATAGCTATAATAGG		0	0	999		0	0	999	1	0.002732	0.00545	16.5	6.5	2.27539	1	0	0	0	0	0	0	0	0	0	0	0	0	0	0	0	0	0	0	0	0	0	0	0	0	0	0	0	0	0	0	0	0
12411519	TGCAGAATTCGTATACAATAACAGTATACATTTATCAACCAAGATCTCGCCCTATATAGCTATAATAGG	TGCAGAATTCGTATACAATAACAGTATACATTTATCAACCAAGATCTCGCCCTATATAGCTATAATAGG		0	0	999		0	0	999	0.961749	0.232955	0.357373	21.0574	6.50636	3.18585	1	1	0	0	1	0	0	0	1	0	0	1	1	0	0	-	1	0	0	0	0	1	0	1	1	0	-	0	1	1	1	0	-
12411518	TGCAGAATTCGTATATAACAATAGTATACATTCATCAACCAAGATCTCGCCCTATATAGCTATAATAGG	TGCAGAATTCGTATATAACAATAGTATACATTCATCAACCAAGATCTCGCCCTATATAGCTATAATAGG		0	0	999		0	0	999	0.997268	0.008219	0.016303	23	12.1655	1.8672	1	0	0	0	0	0	0	0	0	0	0	0	0	0	0	0	0	0	0	0	0	0	0	0	0	0	0	0	0	0	0	0	0
12411517	TGCAGAATTCGTATACAACAACAGTATACATTTATCAACTAAGATCTCGCCCTATATAGCTATAATAGG	TGCAGAATTCGTATACAACAACAGTATACATTTATCAACTAAGATCTCGCCCTATATAGCTATAATAGG		0	0	999		0	0	999	0.994536	0.118132	0.208353	45.3103	13.3057	3.30402	1	0	0	0	0	0	0	0	0	0	0	0	0	0	0	0	0	0	0	0	0	0	0	0	0	0	0	0	0	0	0	0	0
12411516	TGCAGAATTCGTATATAACAATAGTATACATTTATCAACTAAGATCTCGCCCTATATAGCTATAATAGG	TGCAGAATTCGTATATAACAATAGTATACATTTATCAACTAAGATCTCGCCCTATATAGCTATAATAGG		0	0	999		0	0	999	0.959016	0.262108	0.386815	32.6515	9.50836	3.35266	1	1	0	0	0	0	0	1	1	1	0	0	1	0	0	0	0	1	0	0	1	1	0	1	0	-	0	0	1	1	1	0	-
12411515	TGCAGAATTCGTATACAATAATAGTGTACATTTATCAACTAAGATCTCGCCCTATATAGCTATAATAGG	TGCAGAATTCGTATACAATAATAGTGTACATTTATCAACTAAGATCTCGCCCTATATAGCTATAATAGG		0	0	999		0	0	999	0.956284	0.282857	0.405698	33	15.4182	2.13423	1	1	0	1	1	0	1	1	0	0	0	0	0	0	0	0	0	1	1	1	0	1	0	0	0	1	1	0	1	1	1	1	1
12411514	TGCAGAATTCGTGTATAATAACAGTGTACATTTAGTAACTAAGATCTCGCCCTATATAGCTATAATAGG	TGCAGAATTCGTGTATAATAACAGTGTACATTTAGTAACTAAGATCTCGCCCTATATAGCTATAATAGG		0	0	999		0	0	999	0.953552	0.406877	0.482656	34.8219	12.5865	2.65331	1	0	1	0	1	0	1	1	0	-	0	0	0	1	1	1	0	0	0	0	0	0	1	1	0	-	0	0	0	1	1	0	-
12411513	TGCAGTCGTATAGCAGTGCTGCAGTCGTATAGTAGTAAAGACTAAGCGCCTTCGGGCTTACAGATCGGA	TGCAGTCGTATAGCAGTGCTGCAGTCGTATAGTAGTAAAGACTAAGCGCCTTCGGGCTTAC		0	0	999		0	0	999	0.997268	0.013699	0.027022	20	11.2377	1.83259	1	0	0	0	0	0	0	0	0	0	0	0	0	0	0	0	0	0	0	0	0	0	0	0	0	0	0	0	0	0	0	0	0
12411512	TGCAGTCGTATAGTAGTGCTGCAGTCGTATAGCAGTGAAGACTAAGCGCCTTCGGGCTTACAGATCGGA	TGCAGTCGTATAGTAGTGCTGCAGTCGTATAGCAGTGAAGACTAAGCGCCTTCGGGCTTAC		0	0	999		0	0	999	0.983607	0.161111	0.270309	22	8.68156	2.52762	1	0	0	0	0	0	0	0	0	0	0	0	0	0	0	0	0	0	0	0	0	0	0	0	0	0	0	0	0	0	0	0	0
12411511	TGCAGTCGTATAGTAGTGCTACAGTCGTGTAGCAGTAAAGACTAAGCGCCTTCGGGCTTACAGATCGGA	TGCAGTCGTATAGTAGTGCTACAGTCGTGTAGCAGTAAAGACTAAGCGCCTTCGGGCTTAC		0	0	999		0	0	999	0.967213	0.305085	0.424016	26.2839	10.4818	2.48561	1	1	0	1	0	0	1	0	0	1	0	1	1	0	0	0	1	1	0	1	1	1	0	1	0	-	0	0	1	1	1	1	1
12411510	TGCAGTCGTATAGCAGTACTATAGTCGTATAGCAGTAAAGACTAAGCGCCTTCGGGCTTACAGATCGGA	TGCAGTCGTATAGCAGTACTATAGTCGTATAGCAGTAAAGACTAAGCGCCTTCGGGCTTAC		0	0	999		0	0	999	0.997268	0.013699	0.027022	51.3333	34.9952	1.50626	1	0	0	0	0	0	0	0	0	0	0	0	0	0	0	0	0	0	0	0	0	0	0	0	0	0	0	0	0	0	0	0	0
12411509	TGCAGTCGTGTAGCAGTGCTACAGTCGTGTAGCAGTAAAGACTAAGCGCCTTCGGGCTTACAGATCGGA	TGCAGTCGTGTAGCAGTGCTACAGTCGTGTAGCAGTAAAGACTAAGCGCCTTCGGGCTTAC		0	0	999		0	0	999	0.997268	0.008219	0.016303	59.3	31.6229	1.83954	1	0	0	0	0	0	0	0	0	0	0	0	0	0	0	0	0	0	0	0	0	0	0	0	0	0	0	0	0	0	0	0	0
12411508	TGCAGTCGTGTAGCAGTGCTACAGTCGTATAGTAGTAAAGACTAAGTGCCTTCGGGCTTACAGATCGGA	TGCAGTCGTGTAGCAGTGCTACAGTCGTATAGTAGTAAAGACTAAGTGCCTTCGGGCTTAC		0	0	999		0	0	999	0.997268	0.150685	0.255958	37.9208	30.8367	1.16042	0.975225	0	0	0	0	0	0	0	0	0	0	0	0	0	0	0	0	0	0	0	0	0	0	0	0	0	0	0	0	0	0	0	0
12411507	TGCAGTCGTATAGCAGTGCTATAGTCGTATAGTAGTAAAGACTAAGCGCCTTCGGGCTTACAGATCGGA	TGCAGTCGTATAGCAGTGCTATAGTCGTATAGTAGTAAAGACTAAGCGCCTTCGGGCTTAC		0	0	999		0	0	999	0.961749	0.477273	0.498967	80.942	40.4397	2.01781	0.997596	0	1	1	1	1	1	1	1	1	1	1	1	1	1	1	1	1	1	1	0	0	1	0	1	0	1	1	0	0	-	1	-
12411506	TGCAGATCCGTCACCTGCTGCTTATCAAGTTGCGAATCTTTACAGCTTACAGATCGGAAGAGCGGTTCA	TGCAGATCCGTCACCTGCTGCTTATCAAGTTGCGAATCTTTACAGCTTAC		0	0	999		0	0	999	0.945355	0.395954	0.478349	410.79	162.722	2.64489	1	0	1	0	1	1	1	0	1	0	0	-	1	0	0	0	-	0	1	1	0	1	1	1	0	-	1	0	0	1	1	1	-
12411505	TGCAGGAATACGAATGTTACGACTACTACGACGACTAACATAAGCCTATATTACAGATCGGAAGAGCGG	TGCAGGAATACGAATGTTACGACTACTACGACGACTAACATAAGCCTATATTAC		0	0	999		0	0	999	0.989071	0.107735	0.192256	155.714	80.3012	2.04679	1	0	0	0	0	0	0	0	0	0	0	0	0	0	0	0	0	0	0	0	0	0	0	0	0	0	0	0	0	0	0	0	0
12411504	TGCAGGAATGCGAATGTTACGACTACTACGACGACTAATATAAGCCTGTATTACAGATCGGAAGAGCGG	TGCAGGAATGCGAATGTTACGACTACTACGACGACTAATATAAGCCTGTATTAC		0	0	999		0	0	999	0.978142	0.134078	0.232202	408.763	192.996	2.2098	1	0	0	0	0	0	0	0	0	0	0	0	0	0	0	0	0	0	0	0	0	0	0	0	0	0	0	0	0	0	0	0	0
12411503	TGCAGTTCTAGGCGATAATCTAGAATTGCCTATTACAGATCGGAAGAGCGGTTCAGCAGGAATGCCGAG	TGCAGTTCTAGGCGATAATCTAGAATTGCCTATTAC		0	0	999		0	0	999	0.953552	0.418338	0.486663	300.072	165.591	1.8628	1	0	1	1	1	1	1	0	0	-	1	0	1	1	1	1	0	0	1	1	0	0	1	0	1	0	1	1	0	0	0	1	-
12411502	TGCAGTTCTAGGTAATAATCTAGAATTGCCTATTACAGATCGGAAGAGCGGTTCAGCAGGAATGCCGAG	TGCAGTTCTAGGTAATAATCTAGAATTGCCTATTAC		0	0	999		0	0	999	0.969945	0.197183	0.316604	101.926	79.2697	1.2679	1	0	0	0	0	0	0	0	0	0	0	0	0	0	0	-	0	0	0	0	0	0	0	0	0	0	0	0	0	0	0	0	0
12411501	TGCAGTTCTAGGTAACGACCTAGAGTTGCCTGTTACAGATCGGAAGAGCGGTTCAGCAGGAATGCCGAG	TGCAGTTCTAGGTAACGACCTAGAGTTGCCTGTTAC		0	0	999		0	0	999	0.961749	0.46875	0.498047	195.857	67.9092	3.06744	1	0	1	0	0	1	0	0	-	0	1	0	0	0	0	0	0	0	0	0	1	0	0	1	1	0	0	0	1	1	0	1	1
12411500	TGCAGTTCTAGGCGACGACCTAGAATTGCCTATTACAGATCGGAAGAGCGGTTCAGCAGGAATGCCGAG	TGCAGTTCTAGGCGACGACCTAGAATTGCCTATTAC		0	0	999		0	0	999	0.942623	0.472464	0.498484	245.826	91.819	2.83156	1	0	1	1	1	0	1	1	1	0	0	1	0	0	0	0	0	1	1	0	0	0	0	0	1	0	1	1	0	0	1	0	1
12411499	TGCAGGCTTCTTCTTCACGGACTTGCTCGCTTTTACAGATCGGAAGAGCGGTTCAGCAGGAATGCCGAG	TGCAGGCTTCTTCTTCACGGACTTGCTCGCTTTTAC		0	0	999		0	0	999	0.953552	0.358166	0.459766	443.582	170.951	2.7741	1	0	1	0	1	0	1	1	0	1	1	0	0	0	0	0	0	0	0	1	0	1	1	1	1	0	0	0	1	1	1	-	1
12411498	TGCAGCGTTAGCGCGGGCTACAATCTATTAGGGATAGCGCCGTCCTTACAGATCGGAAGAGCGGTTCAG	TGCAGCGTTAGCGCGGGCTACAATCTATTAGGGATAGCGCCGTCCTTAC		0	0	999		0	0	999	0.983607	0.261111	0.385864	69.9603	28.4913	2.44938	0.990826	1	0	1	1	1	0	0	1	1	1	1	1	1	1	1	0	0	0	0	1	0	1	0	0	0	0	1	0	0	0	1	0
12411497	TGCAGCGTTAGCGCGGGCTGTAATCTATTAGGGATAGCGCTGTCCTTACAGATCGGAAGAGCGGTTCAG	TGCAGCGTTAGCGCGGGCTGTAATCTATTAGGGATAGCGCTGTCCTTAC		0	0	999		0	0	999	0.986339	0.135734	0.234621	90.9189	37.777	2.46436	1	0	-	0	1	0	1	1	0	0	1	0	0	0	0	0	0	0	0	0	0	1	0	1	1	0	0	0	1	1	1	0	-
12411496	TGCAGCGTTAGTGCAGGCTGTAATCTATTAGGGATAGCGCCGTCCTTACAGATCGGAAGAGCGGTTCAG	TGCAGCGTTAGTGCAGGCTGTAATCTATTAGGGATAGCGCCGTCCTTAC		0	0	999		0	0	999	0.986339	0.044321	0.084714	85.6154	44.7799	1.98566	1	0	0	0	0	0	0	0	0	0	0	0	0	0	0	0	0	0	0	0	0	0	0	0	0	0	0	0	0	0	0	0	0
12411495	TGCAGCGTTAGCGTAGGCTACAATCTATTAGGGATAGCGCTATCCTTACAGATCGGAAGAGCGGTTCAG	TGCAGCGTTAGCGTAGGCTACAATCTATTAGGGATAGCGCTATCCTTAC		0	0	999		0	0	999	0.967213	0.251412	0.376408	121.27	40.7763	3.10432	1	1	0	1	1	1	0	0	1	1	0	1	1	1	1	1	0	1	0	1	1	0	1	0	0	-	1	1	0	0	0	1	0
12411494	TGCAGCGTTAGCGCGGGCTGCAATCTATTAGGGATAGCGCTATCCTTACAGATCGGAAGAGCGGTTCAG	TGCAGCGTTAGCGCGGGCTGCAATCTATTAGGGATAGCGCTATCCTTAC		0	0	999		0	0	999	0.964481	0.23796	0.36267	115.777	48.9914	2.42968	1	0	0	0	0	0	0	0	0	0	-	0	0	0	0	0	0	0	0	0	0	0	0	0	-	0	0	0	0	0	0	0	0
12411493	TGCAGCGTTAGTGCGGGCTGCAATCTATTAGGGATAGCGCCGTCCTTACAGATCGGAAGAGCGGTTCAG	TGCAGCGTTAGTGCGGGCTGCAATCTATTAGGGATAGCGCCGTCCTTAC		0	0	999		0	0	999	0.961749	0.403409	0.48134	100.906	48.1461	2.19694	1	1	0	1	1	1	1	0	1	-	1	1	1	-	1	1	0	1	1	1	1	0	1	1	1	0	1	1	0	1	0	1	1
12411492	TGCAGCGTTAGCGCGGGCTCTAGTCTATTAGGGATAGCGCTGTCCTTACAGATCGGAAGAGCGGTTCAG	TGCAGCGTTAGCGCGGGCTCTAGTCTATTAGGGATAGCGCTGTCCTTAC		0	0	999		0	0	999	0.969945	0.309859	0.427693	90.5954	43.7532	2.12939	1	0	1	0	0	0	1	1	0	0	0	0	0	0	0	0	1	1	1	1	0	1	0	1	1	1	1	0	1	0	1	0	1
12411491	TGCAGCGTTAGTGCGGGCTGTAATCTATTAGGGATAGCGCTATCCTTACAGATCGGAAGAGCGGTTCAG	TGCAGCGTTAGTGCGGGCTGTAATCTATTAGGGATAGCGCTATCCTTAC		0	0	999		0	0	999	0.986339	0.31856	0.434159	128.842	38.6421	3.52434	1	0	1	0	0	0	1	1	0	0	1	0	0	0	0	0	1	0	0	0	0	1	0	1	1	0	0	0	1	1	1	0	1
12411490	TGCAGCGTTAGTACGGGCTGCAATCTATTAGGGATAGCGCCGTTCTTACAGATCGGAAGAGCGGTTCAG	TGCAGCGTTAGTACGGGCTGCAATCTATTAGGGATAGCGCCGTTCTTAC		0	0	999		0	0	999	0.964481	0.288952	0.410917	135.794	56.2687	2.46337	1	1	0	0	1	1	1	0	-	1	1	0	0	1	1	-	1	0	0	0	1	1	0	0	0	0	1	0	0	0	0	0	1
12411489	TGCAGCGTTAGCGCGGGCTCTAATCTATTAGGGATAGCGCCGTCCTTACAGATCGGAAGAGCGGTTCAG	TGCAGCGTTAGCGCGGGCTCTAATCTATTAGGGATAGCGCCGTCCTTAC		0	0	999		0	0	999	0.95082	0.528736	0.498349	79.5461	31.7675	2.64612	0.99	0	1	0	0	0	1	1	0	1	0	0	0	0	0	0	1	1	1	1	0	1	0	1	1	-	1	0	1	0	1	0	1
12411485	TGCAGGGCCGCAGCCAAGAAAAGGGAAGCGCGTGTAAGGCGGAAGCCGAGGAGGCTTGGCGCTAAGCAC	TGCAGGGCCGCAGCCAAGAAAAGGGAAGCGCGTGTAAGGCGGAAGCCGAGGAGGCTTGGCGCTAAGCAC		0	0	999		0	0	999	0.945355	0.393064	0.477129	6.4901	3.59075	1.83037	0.979592	1	0	1	0	0	0	1	1	0	0	1	0	0	0	1	1	0	0	1	0	0	1	1	0	0	0	0	1	0	0	0	1
12411484	TGCAGGGCCGCAGCTAAGAAAAGGGAAGCGCGTATAAGGCAGAAGCCGAGGAGGCTTAGCGCTAAGTAC	TGCAGGGCCGCAGCTAAGAAAAGGGAAGCGCGTATAAGGCAGAAGCCGAGGAGGCTTAGCGCTAAGTAC		0	0	999		0	0	999	0.953552	0.234957	0.359504	12.2121	4.90675	2.51366	1	1	0	-	1	0	1	1	1	0	0	1	1	1	-	1	1	0	1	-	0	1	1	0	0	-	1	-	0	0	1	0	-
12411483	TGCAGAGCCGCAGCCAAGAAGAGGGAAGCGCGTGTGAGGCGGAAGCCGAGGAGGCTTAGCGCCAAGCAC	TGCAGAGCCGCAGCCAAGAAGAGGGAAGCGCGTGTGAGGCGGAAGCCGAGGAGGCTTAGCGCCAAGCAC		0	0	999		0	0	999	0.997268	0.016438	0.032336	15.2143	10.1008	1.53162	1	0	0	0	0	0	0	0	0	0	0	0	0	0	0	0	0	0	0	0	0	0	0	0	0	0	0	0	0	0	0	0	0
12411482	TGCAGGGCCGCAGCCAAGAAAAGGGAAGCGCGTGTAAGGCGGAAGCCGAGGAGGCTTAGCGCCAAGCAC	TGCAGGGCCGCAGCCAAGAAAAGGGAAGCGCGTGTAAGGCGGAAGCCGAGGAGGCTTAGCGCCAAGCAC		0	0	999		0	0	999	0.934426	0.549708	0.495058	16.9178	12.7432	1.34644	0.996795	1	1	-	0	1	1	1	1	1	-	0	1	0	0	1	1	1	1	1	1	1	0	1	1	-	1	-	1	-	1	0	1
12411481	TGCAGGGCCGCAGCTAAGAAAAGGGAAGCGCGTATAAGGCGGAAGCCGAGGAGGCTTGGCGCCAAGCAC	TGCAGGGCCGCAGCTAAGAAAAGGGAAGCGCGTATAAGGCGGAAGCCGAGGAGGCTTGGCGCCAAGCAC		0	0	999		0	0	999	0.95082	0.557471	0.493394	12.0753	9.07622	1.27802	0.981132	1	1	-	1	1	1	1	0	1	0	0	0	1	1	1	1	1	1	-	-	-	1	1	1	0	1	0	1	0	1	1	1
12411480	TGCAGTTTGGTTCTGAAATCCGATCGGCATCGAGTTTGCGAGCCAGTAGGGAATGTTTGTATCCCAGAG	TGCAGTTTGGTTCTGAAATCCGATCGGCATCGAGTTTGCGAGCCAGTAGGGAATGTTTGTATCCCAGAG	CBHX631.fwd CBHX Mycosphaerella fijiensis MfEST4 Minimal medium with nitrogen (L) Mycosphaerella fijiensis cDNA clone CBHX631 5', mRNA sequence.	497	1	1.27e-25		0	0	999	0.95082	0.41954	0.487052	317.009	124.766	2.4239	1	0	1	1	0	1	1	1	-	1	1	0	0	1	1	0	0	1	1	1	0	0	1	0	0	0	0	1	0	0	0	-	-
12411479	TGCAGTTTGGTTCTGAAAGCCGATCGGCATCGAGTTTGCGAGCCAGTAGGGAATGTTCGTATCCCAGAG	TGCAGTTTGGTTCTGAAAGCCGATCGGCATCGAGTTTGCGAGCCAGTAGGGAATGTTCGTATCCCAGAG	CBHX631.fwd CBHX Mycosphaerella fijiensis MfEST4 Minimal medium with nitrogen (L) Mycosphaerella fijiensis cDNA clone CBHX631 5', mRNA sequence.	497	1	1.27e-25		0	0	999	0.893443	0.599388	0.480244	325.402	166.405	1.91352	1	1	0	-	1	0	0	0	1	0	0	1	1	0	0	1	1	0	0	0	1	1	0	1	1	1	1	0	1	1	1	0	-
12411478	TGCAGTCGTATAGTAGTACTATAGTCGTATAGCAGTAAAGACTAAGTGCCTTCGGGCTTGAGTATTCGA	TGCAGTCGTATAGTAGTACTATAGTCGTATAGCAGTAAAGACTAAGTGCCTTCGGGCTTGAGTATTCGA		0	0	999		0	0	999	0.997268	0.005479	0.010899	15	5.32917	2.86303	1	0	0	0	0	0	0	0	0	0	0	0	0	0	0	0	0	0	0	0	0	0	0	0	0	0	0	0	0	0	0	0	0
12411477	TGCAGTCGTATAGCAGTGCTACAGTCGTGTAGCAGTAAAGACTAAGCGCCTTCGGGCTTGAGTATACTA	TGCAGTCGTATAGCAGTGCTACAGTCGTGTAGCAGTAAAGACTAAGCGCCTTCGGGCTTGAGTATACTA		0	0	999		0	0	999	0.964481	0.368272	0.465295	9.10345	5.24983	1.66718	1	0	1	0	1	1	0	1	0	1	1	0	0	1	1	1	0	0	1	0	0	0	1	0	0	0	1	1	0	1	0	0	0
12411476	TGCAGTCGTATAGCAGTGCTACAGTCGTATAGCAGTAAAGACTAAGCGCCTTCGGGCTTGAGTACACTA	TGCAGTCGTATAGCAGTGCTACAGTCGTATAGCAGTAAAGACTAAGCGCCTTCGGGCTTGAGTACACTA		0	0	999		0	0	999	1	0.008197	0.016259	27.2	6.67533	4.35937	1	0	0	0	0	0	0	0	0	0	0	0	0	0	0	0	0	0	0	0	0	0	0	0	0	0	0	0	0	0	0	0	0
12411475	TGCAGTCGTATAGCAGTGCTATAGTCGTATAGCAGTAAAGACTAAGCGCCTTCGGGCTTGAGTATACTA	TGCAGTCGTATAGCAGTGCTATAGTCGTATAGCAGTAAAGACTAAGCGCCTTCGGGCTTGAGTATACTA		0	0	999		0	0	999	0.97541	0.190476	0.30839	27.5094	9.93208	2.76729	1	0	1	1	1	1	0	0	0	1	1	1	1	1	1	0	0	1	0	0	0	0	0	1	0	-	0	1	0	0	1	-	1
12411474	TGCAGTCGTATAGTAGTGCTACAGTCGTATAGCAGTAAAGACTAAGCGCCTTCGGGCTTGAGTATACTA	TGCAGTCGTATAGTAGTGCTACAGTCGTATAGCAGTAAAGACTAAGCGCCTTCGGGCTTGAGTATACTA		0	0	999		0	0	999	0.978142	0.310056	0.427842	26.8794	11.3006	2.43409	1	0	1	1	0	1	0	0	-	0	1	1	0	1	1	1	0	0	1	1	0	0	1	1	0	1	1	1	0	1	1	0	1
12411473	TGCAGTCGCGTAGCAGTGCTATAGTCGTATAGCAGTAAAGACTAAGCGCCTTCGGGCTTGAGTATACTA	TGCAGTCGCGTAGCAGTGCTATAGTCGTATAGCAGTAAAGACTAAGCGCCTTCGGGCTTGAGTATACTA		0	0	999		0	0	999	1	0.008197	0.016259	23.5	13.6107	1.68035	1	0	0	0	0	0	0	0	0	0	0	0	0	0	0	0	0	0	0	0	0	0	0	0	0	0	0	0	0	0	0	0	0
12411472	TGCAGCTTGCATAGGTGCCTATACAGAAACGAGACTTTCCAATTAATCCACGCGAAATACTATAACCGC	TGCAGCTTGCATAGGTGCCTATACAGAAACGAGACTTTCCAATTAATCCACGCGAAATACTATAACCGC		0	0	999		0	0	999	1	0.02459	0.047971	14.3846	6.14615	2.25137	1	0	0	0	0	0	0	0	0	0	0	0	0	0	0	0	0	0	0	0	0	0	0	0	0	0	0	0	0	0	0	0	0
12411471	TGCAGCTTATATAGGTGCCTATATAGAAACGAGACTTTCTAACCAATCTACGCAAAATACTACAACCGC	TGCAGCTTATATAGGTGCCTATATAGAAACGAGACTTTCTAACCAATCTACGCAAAATACTACAACCGC		0	0	999		0	0	999	1	0.008197	0.016259	83.25	17.0642	14.0784	1	0	0	0	0	0	0	0	0	0	0	0	0	0	0	0	0	0	0	0	0	0	0	0	0	0	0	0	0	0	0	0	0
12411470	TGCAGCTTGCATAGGTGCCTATATAGAAACGAGACTTTCCAATTGATCTACGCGAAATACTATAACCGC	TGCAGCTTGCATAGGTGCCTATATAGAAACGAGACTTTCCAATTGATCTACGCGAAATACTATAACCGC		0	0	999		0	0	999	0.989071	0.074586	0.138045	89.2895	14.9805	6.65615	1	0	0	0	0	0	0	0	0	0	0	0	0	0	0	0	0	0	0	0	0	0	0	0	0	0	0	0	0	0	0	0	0
12411469	TGCAGCCTATATAGGTGCCTATATAGAAACAAGACTTTCTAATTGATCTACGCGAAATACTACAACCGC	TGCAGCCTATATAGGTGCCTATATAGAAACAAGACTTTCTAATTGATCTACGCGAAATACTACAACCGC		0	0	999		0	0	999	0.918033	0.651786	0.453922	112.194	65.2992	1.69867	1	1	1	1	1	1	1	1	1	-	1	0	1	1	1	1	0	1	1	1	0	0	-	1	-	0	1	1	1	1	1	1	1
12411468	TGCAGCTTGTATAGGTGCCTATATAGAAACGAGACTTTCTAATCAATCTATGCGAAATACTATAACCGC	TGCAGCTTGTATAGGTGCCTATATAGAAACGAGACTTTCTAATCAATCTATGCGAAATACTATAACCGC		0	0	999		0	0	999	0.967213	0.254237	0.379201	35.6742	12.2502	2.96264	1	1	0	1	0	1	0	0	1	-	0	0	1	1	1	1	1	1	1	0	1	0	0	0	0	-	0	0	0	0	0	-	0
12411467	TGCAGCTTATATAGGTGCCTATATAGAAACGAGACTTTCCAATTGATCTACGCGAAATACTACAACCGC	TGCAGCTTATATAGGTGCCTATATAGAAACGAGACTTTCCAATTGATCTACGCGAAATACTACAACCGC		0	0	999		0	0	999	0.969945	0.250704	0.375703	5.94355	2.58189	2.24245	0.990654	1	0	1	0	0	0	1	1	0	0	1	0	0	0	1	1	0	0	1	0	0	1	1	0	0	0	0	1	0	0	0	1
12411466	TGCAGCTTGTACAGGTACCTATATAGAAACGAGACTTTCTAATTGATCTACGCGAAATACTACAACCGC	TGCAGCTTGTACAGGTACCTATATAGAAACGAGACTTTCTAATTGATCTACGCGAAATACTACAACCGC		0	0	999		0	0	999	1	0.008197	0.016259	45.875	25.4727	1.81469	1	0	0	0	0	0	0	0	0	0	0	0	0	0	0	0	0	0	0	0	0	0	0	0	0	0	0	0	0	0	0	0	0
12411465	TGCAGCTTATACAGGTGCCTATATAGAAACGAGACTTTCTAATTGATCTACGCGAAATACTACAACCGC	TGCAGCTTATACAGGTGCCTATATAGAAACGAGACTTTCTAATTGATCTACGCGAAATACTACAACCGC		0	0	999		0	0	999	0.994536	0.024725	0.048228	26.2308	10.7928	2.4317	1	0	0	0	0	0	0	0	0	0	0	0	0	0	0	0	0	0	0	0	0	0	0	0	0	0	0	0	0	0	0	0	0
12411464	TGCAGCTTATATAGGTGCCTATATAGAAACGAGACTTTCTAATTGATTTACGCGAAATACTACAACCGC	TGCAGCTTATATAGGTGCCTATATAGAAACGAGACTTTCTAATTGATTTACGCGAAATACTACAACCGC		0	0	999		0	0	999	0.967213	0.274011	0.397858	106.864	31.5122	3.42964	1	1	0	0	1	0	1	0	0	-	0	1	0	1	1	0	1	1	1	1	1	1	1	0	1	-	0	0	1	1	1	0	-
12411462	TGCAGAATTTTGTGTGTCTGAGATCGTGACTCGGGAGACATGTTGCGCCGTGGCGATAGACATTCGCGG	TGCAGAATTTTGTGTGTCTGAGATCGTGACTCGGGAGACATGTTGCGCCGTGGCGATAGACATTCGCGG		0	0	999		0	0	999	0.997268	0.024658	0.048099	217.833	138.922	1.53089	1	0	0	0	0	0	0	0	0	0	0	0	0	0	0	0	0	0	0	0	0	0	0	0	0	0	0	0	0	0	0	0	0
12411461	TGCAGGTGAATAAACAGGCCTCAATTAGACTCGGTTATATACGCGTTACAGATCGGAAGAGCGGTTCAG	TGCAGGTGAATAAACAGGCCTCAATTAGACTCGGTTATATACGCGTTAC		0	0	999		0	0	999	0.994536	0.008242	0.016348	261	125.832	2.09994	1	0	0	0	0	0	0	0	0	0	0	0	0	0	0	0	0	0	0	0	0	0	0	0	0	0	0	0	0	0	0	0	0
12411460	TGCAGGTGAATGAACAGGCCTCAATTGGTCTCGGTTGTAGGTGCGTTACAGATCGGAAGAGCGGTTCAG	TGCAGGTGAATGAACAGGCCTCAATTGGTCTCGGTTGTAGGTGCGTTAC		0	0	999		0	0	999	1	0.054645	0.103318	499.1	173.331	2.9827	1	0	0	0	0	0	0	0	0	0	0	0	0	0	0	0	0	0	0	0	0	0	0	0	0	0	0	0	0	0	0	0	0
12411459	TGCAGAAGATGTTATTCTATAGTAATTTAGCCAAGTTACAGATCGGAAGAGCGGTTCAGCAGGAATGCC	TGCAGAAGATGTTATTCTATAGTAATTTAGCCAAGTTAC		0	0	999		0	0	999	0.967213	0.389831	0.475725	66.9631	52.3893	1.32491	1	1	1	1	1	1	0	0	1	1	1	1	1	1	1	1	0	1	0	0	1	0	1	1	0	-	0	1	0	1	1	1	1
12411458	TGCAGAAGATATTGTTCTATAGTAACTTAGCTAGGTTACAGATCGGAAGAGCGGTTCAGCAGGAATGCC	TGCAGAAGATATTGTTCTATAGTAACTTAGCTAGGTTAC		0	0	999		0	0	999	0.967213	0.293785	0.414951	72.9321	45.8045	1.66955	1	1	0	1	0	1	1	0	1	-	1	0	0	1	1	0	1	1	1	1	0	0	0	0	0	0	0	0	1	1	0	1	1
12411457	TGCAGAAGATGTTATTCTACAGTGACTTAGCCAAGTTACAGATCGGAAGAGCGGTTCAGCAGGAATGCC	TGCAGAAGATGTTATTCTACAGTGACTTAGCCAAGTTAC		0	0	999		0	0	999	1	0.005464	0.010869	81	40.6399	2.00387	1	0	0	0	0	0	0	0	0	0	0	0	0	0	0	0	0	0	0	0	0	0	0	0	0	0	0	0	0	0	0	0	0
12411456	TGCAGAAGATGTTATTCTATAGCGACTTAGCTAGGTTACAGATCGGAAGAGCGGTTCAGCAGGAATGCC	TGCAGAAGATGTTATTCTATAGCGACTTAGCTAGGTTAC		0	0	999		0	0	999	0.994536	0.087912	0.160367	121.14	50.2152	2.69934	1	0	0	0	0	0	0	0	0	0	0	0	0	0	0	0	0	0	0	0	0	0	0	0	0	0	0	0	0	0	0	0	0
12411455	TGCAGAAGATGTTATTCTACAGTGATTTAGCTAAGTTACAGATCGGAAGAGCGGTTCAGCAGGAATGCC	TGCAGAAGATGTTATTCTACAGTGATTTAGCTAAGTTAC		0	0	999		0	0	999	0.967213	0.423729	0.488365	115.588	90.9743	1.3185	1	1	1	1	1	1	0	0	1	1	1	1	1	1	1	1	1	1	1	1	1	0	1	0	1	-	1	1	0	0	0	1	1
12411454	TGCAGAAGATATTATTCTATAGCGATTCAGCTAAGTTACAGATCGGAAGAGCGGTTCAGCAGGAATGCC	TGCAGAAGATATTATTCTATAGCGATTCAGCTAAGTTAC		0	0	999		0	0	999	0.956284	0.511429	0.499739	94.5955	50.521	1.92799	1	0	1	1	0	1	1	1	-	1	1	0	0	1	1	0	0	1	1	1	1	0	1	0	0	-	0	1	0	0	0	1	1
12411453	TGCAGAAGATGCTATTCTATAGTAACTTAGCTAGGTTACAGATCGGAAGAGCGGTTCAGCAGGAATGCC	TGCAGAAGATGCTATTCTATAGTAACTTAGCTAGGTTAC		0	0	999		0	0	999	0.92623	0.637168	0.46237	94.3609	47.8421	2.11145	0.992982	0	1	1	1	0	0	0	1	-	1	0	1	1	-	0	0	1	0	0	0	0	0	1	0	0	1	0	0	1	1	1	1
12411452	TGCAGAAGATGTTATTCTATAGTAACTCAGCTAAGTTACAGATCGGAAGAGCGGTTCAGCAGGAATGCC	TGCAGAAGATGTTATTCTATAGTAACTCAGCTAAGTTAC		0	0	999		0	0	999	0.942623	0.617391	0.472439	112.988	83.195	1.42396	1	1	0	1	1	1	1	1	1	1	1	1	1	1	1	1	0	1	1	1	1	1	1	0	1	-	0	1	1	1	0	1	1
12411452	TGCAGAAGATATTATTCTATAGTAACTTAGCTAAGTTACAGATCGGAAGAGCGGTTCAGCAGGAATGCC	TGCAGAAGATATTATTCTATAGTAACTTAGCTAAGTTAC		0	0	999		0	0	999	0.980874	0.431755	0.490685	34.5181	26.745	1.19276	0.994548	0	1	1	1	1	0	0	0	1	1	0	0	1	1	1	0	0	0	0	1	0	1	1	0	1	0	1	0	0	1	1	1
12411452	TGCAGAAGATGTTATTCTACAGTAACTTAGCTAAGTTACAGATCGGAAGAGCGGTTCAGCAGGAATGCC	TGCAGAAGATGTTATTCTACAGTAACTTAGCTAAGTTAC		0	0	999		0	0	999	0.991803	0.118457	0.20885	64.5909	44.9586	1.53378	1	0	0	0	0	0	0	0	0	0	0	0	0	0	0	0	-	0	0	0	0	0	0	0	0	0	0	0	0	0	0	0	0
12411451	TGCAGGTAAGTAGACAGGCCTCAATTAGACTCGGTTATAGGTGCGTTACAGATCGGAAGAGCGGTTCAG	TGCAGGTAAGTAGACAGGCCTCAATTAGACTCGGTTATAGGTGCGTTAC		0	0	999		0	0	999	0.991803	0.077135	0.14237	339.244	143.382	2.41894	1	0	0	0	0	0	0	0	0	0	0	0	0	0	0	0	0	0	0	0	0	0	0	0	0	0	0	0	0	0	0	0	0
12411450	TGCAGGTTCTATACCTATATAACTACTTCGCGACAGTAGGCTAAATAGATTACAGATCGGAAGAGCGGT	TGCAGGTTCTATACCTATATAACTACTTCGCGACAGTAGGCTAAATAGATTAC		0	0	999		0	0	999	0.997268	0.010959	0.021678	317.154	123.654	2.56992	1	0	0	0	0	0	0	0	0	0	0	0	0	0	0	0	0	0	0	0	0	0	0	0	0	0	0	0	0	0	0	0	0
12411449	TGCAGCACTGCCTGGCGGCTCGTCTTCTGGGCCAGCAAAGTCATGAGCAGAGACAGGTTACAGATCGGA	TGCAGCACTGCCTGGCGGCTCGTCTTCTGGGCCAGCAAAGTCATGAGCAGAGACAGGTTAC		0	0	999		0	0	999	0.923497	0.967456	0.06297	447.825	103.454	4.38106	1	1	1	1	1	1	1	1	1	1	1	1	1	1	1	1	1	1	1	1	1	1	1	1	1	-	1	1	1	1	1	-	-
12411448	TGCAGATGAGCCGTTCTTGCAAGGGTCAAGGTCATACCTTCCACCTTACGGAGGACTTACAGATCGGAA	TGCAGATGAGCCGTTCTTGCAAGGGTCAAGGTCATACCTTCCACCTTACGGAGGACTTAC		0	0	999		0	0	999	0.956284	0.297143	0.417698	272.081	105.229	2.62671	1	1	0	0	0	0	1	1	1	-	1	-	0	1	1	0	1	1	1	1	0	0	0	0	1	0	0	0	1	1	0	1	1
12411447	TGCAGATGAGCCGTTCTTGCAAGGGTCAAGGTTATGCCTTCCACCTTACGGAGGACTTACAGATCGGAA	TGCAGATGAGCCGTTCTTGCAAGGGTCAAGGTTATGCCTTCCACCTTACGGAGGACTTAC		0	0	999		0	0	999	0.931694	0.695015	0.423939	281.24	104.933	2.69134	1	0	1	1	1	1	0	0	-	1	-	1	1	-	0	1	0	0	0	0	1	1	1	1	0	1	1	1	0	0	1	0	0
12411446	TGCAGACCCTATTTTCGGACTCAAGGACAAATTACCCACTCCTTTACAGATCGGAAGAGCGGTTCAGCA	TGCAGACCCTATTTTCGGACTCAAGGACAAATTACCCACTCCTTTAC		0	0	999		0	0	999	0.931694	0.730205	0.394011	422.192	134.064	3.28607	1	0	1	0	0	1	0	0	1	0	1	1	1	0	0	1	0	0	1	1	0	0	0	1	1	-	1	1	1	1	-	1	-
12411445	TGCAGAAAGCACATCCAGATCGATTCGTTGCGGAGAAGCTCGACGAAATCGTTTCTGTTACAGATCGGA	TGCAGAAAGCACATCCAGATCGATTCGTTGCGGAGAAGCTCGACGAAATCGTTTCTGTTAC		0	0	999		0	0	999	0.967213	0.319209	0.434629	412.227	152.884	2.6821	1	1	0	0	1	0	0	0	1	1	0	1	1	0	0	1	0	0	1	1	0	0	1	1	1	1	0	1	0	0	0	-	0
12411444	TGCAGAAAGCACATCCAGATCGATTCGTTGCGGAGAAGCTCGACGGCATCGTTTCTGTTACAGATCGGA	TGCAGAAAGCACATCCAGATCGATTCGTTGCGGAGAAGCTCGACGGCATCGTTTCTGTTAC		0	0	999		0	0	999	0.937158	0.661808	0.447637	464.259	127.408	3.61527	1	0	1	1	0	1	1	1	0	-	1	0	0	1	1	0	1	1	0	0	1	1	0	0	0	0	1	0	1	1	1	-	1
12411443	TGCAGCCTTGTTCCTAGACTTAGATTTATCCTTATCCTTTGATTTAGACTTGTCCTTGTCTTTTGACTT	TGCAGCCTTGTTCCTAGACTTAGATTTATCCTTATCCTTTGATTTAGACTTGTCCTTGTCTTTTGACTT		0	0	999		0	0	999	0.967213	0.372881	0.467682	200.735	93.4162	2.12071	1	1	0	1	1	1	0	1	1	1	1	1	1	1	1	1	0	0	0	0	1	0	1	1	0	0	0	0	0	0	0	1	0
12411442	TGCAGCCTTATTCCTAGACTTGGATTTATCCTTATCCTTTGATTTAGACTTATCCTTATCTTTTGACTT	TGCAGCCTTATTCCTAGACTTGGATTTATCCTTATCCTTTGATTTAGACTTATCCTTATCTTTTGACTT		0	0	999		0	0	999	0.959016	0.330484	0.442529	168.908	56.1911	3.07845	1	0	1	1	0	1	0	1	-	1	1	0	1	0	0	1	0	0	0	0	0	0	0	1	0	0	1	1	0	0	0	-	-
12411441	TGCAGCACGATATGTTTTGCGATTGGCATAAAAGCAAGGGATGAGCTCGCGCGCAAGTCAAGCATTACA	TGCAGCACGATATGTTTTGCGATTGGCATAAAAGCAAGGGATGAGCTCGCGCGCAAGTCAAGCATTACA	CBBU696.fwd CBBU Mycosphaerella fijiensis MfEST4 (M) Mycosphaerella fijiensis cDNA clone CBBU696 5', mRNA sequence.	440	1	9.88e-22		0	0	999	0.997268	0.008219	0.016303	389.714	248.829	1.5247	1	0	0	0	0	0	0	0	0	0	0	0	0	0	0	0	0	0	0	0	0	0	0	0	0	0	0	0	0	0	0	0	0
12411440	TGCAGCACGATATGTTTTGCGATTGGCATAAAAGCAAGAGATGAGCTCGCGCGCAAGTCAGGCATTACA	TGCAGCACGATATGTTTTGCGATTGGCATAAAAGCAAGAGATGAGCTCGCGCGCAAGTCAGGCATTACA	CBBU696.fwd CBBU Mycosphaerella fijiensis MfEST4 (M) Mycosphaerella fijiensis cDNA clone CBBU696 5', mRNA sequence.	440	1	4.57e-25		0	0	999	0.945355	0.445087	0.493969	330.439	119.306	2.84172	1	1	0	0	1	0	1	1	0	0	1	0	0	0	0	0	1	1	1	1	1	1	1	0	1	-	0	0	1	1	1	0	-
12411439	TGCAGTACGCAAGCGCATTAAGACTGCTTTATACTAGCAGTGCGTAAGAAAGAGTTGTTCTAGGGGCAT	TGCAGTACGCAAGCGCATTAAGACTGCTTTATACTAGCAGTGCGTAAGAAAGAGTTGTTCTAGGGGCAT		0	0	999		0	0	999	1	0.005464	0.010869	20	13.4313	1.52738	1	0	0	0	0	0	0	0	0	0	0	0	0	0	0	0	0	0	0	0	0	0	0	0	0	0	0	0	0	0	0	0	0
12411438	TGCAGTGCGCAAGCGTATTAAGACTGCTTTACACTAGTAGTACGCAAGAAAGAGTTGTTCTAGGGGCAT	TGCAGTGCGCAAGCGTATTAAGACTGCTTTACACTAGTAGTACGCAAGAAAGAGTTGTTCTAGGGGCAT		0	0	999		0	0	999	1	0.155738	0.262967	24.9808	22.6508	1.09504	0.97	0	0	0	0	0	0	0	0	0	0	0	0	0	0	0	0	0	0	0	0	0	0	0	0	0	0	0	0	0	0	0	0
12411437	TGCAGTGCGCAAGCGCATCAAGACTGCTTTATACTAGCAGTGTATAAGAAAGAGTTGTTCTAGGGGCAT	TGCAGTGCGCAAGCGCATCAAGACTGCTTTATACTAGCAGTGTATAAGAAAGAGTTGTTCTAGGGGCAT		0	0	999		0	0	999	0.980874	0.247911	0.372902	320.169	89.8611	3.55011	1	1	0	1	1	1	0	0	1	1	0	1	1	1	1	1	0	1	0	1	1	0	1	0	0	0	1	1	0	1	0	-	0
12411434	TGCAGGTAGCAACTATATTCGTAGTATACTTTCTAGCTATAGTTACCCAATCTAATATATATTTGTCGC	TGCAGGTAGCAACTATATTCGTAGTATACTTTCTAGCTATAGTTACCCAATCTAATATATATTTGTCGC		0	0	999		0	0	999	0.991803	0.118457	0.20885	61.2167	20.7654	3.15876	1	0	0	0	0	0	0	0	0	0	0	0	0	0	0	0	0	0	0	0	0	0	0	0	0	0	0	0	0	0	0	0	0
12411433	TGCAGGGTCCTCAGAACATTTACAAATAGATTTCAATGGAGCCGCACGTGCGGACGAGGTATAATTACA	TGCAGGGTCCTCAGAACATTTACAAATAGATTTCAATGGAGCCGCACGTGCGGACGAGGTATAATTACA	CBHU672.rev CBHU Mycosphaerella fijiensis MfEST3 Extract with glucose (L) Mycosphaerella fijiensis cDNA clone CBHU672 3', mRNA sequence.	41	1	7.64e-23		0	0	999	1	0.038251	0.073576	249.412	71.6635	3.74391	1	0	0	0	0	0	0	0	0	0	0	0	0	0	0	0	0	0	0	0	0	0	0	0	0	0	0	0	0	0	0	0	0
12411432	TGCAGGGTCCTCAGAACATTTACAAGTAGATTTGAATGGAGCCGCACGTGCGGACGAGGTATAATTACA	TGCAGGGTCCTCAGAACATTTACAAGTAGATTTGAATGGAGCCGCACGTGCGGACGAGGTATAATTACA		0	0	999		0	0	999	0.969945	0.309859	0.427693	263.483	82.8603	3.31955	1	0	0	0	0	0	0	0	0	0	0	0	0	0	0	0	0	0	0	0	0	0	0	0	0	0	0	0	0	0	0	0	0
12411431	TGCAGGCCTCTGCCTAATATATCGGATAGACTAGCCCTCTACTATCGCTCGTTGTCAATTCGAACGTGT	TGCAGGCCTCTGCCTAATATATCGGATAGACTAGCCCTCTACTATCGCTCGTTGTCAATTCGAACGTGT		0	0	999		0	0	999	0.972678	0.339888	0.448728	58.4749	24.1932	2.36974	1	0	1	1	1	1	0	0	0	1	1	0	0	1	1	1	0	0	0	0	1	0	1	1	0	-	0	1	0	0	1	-	1
12411430	TGCAGCTAGCCGTCTGCAAAGTCGTATAGCTACAAGCGAGTCGGCTTAGCAGAATTGCGAAATCTTACA	TGCAGCTAGCCGTCTGCAAAGTCGTATAGCTACAAGCGAGTCGGCTTAGCAGAATTGCGAAATCTTACA		0	0	999		0	0	999	0.969945	0.256338	0.381258	374.491	100.918	3.90881	1	0	0	0	0	0	0	0	0	0	0	0	0	0	0	0	0	0	0	0	0	0	0	0	0	0	0	0	0	0	0	0	0
12411429	TGCAGAGATATCTGCCGTGAAGGGGTTGGAGGTAAGATTTTCCTCAAGGGATTTAGACTTGAATTTGAC	TGCAGAGATATCTGCCGTGAAGGGGTTGGAGGTAAGATTTTCCTCAAGGGATTTAGACTTGAATTTGAC		0	0	999		0	0	999	0.953552	0.260745	0.385514	337.695	131.581	2.55162	1	1	0	0	1	1	1	0	0	-	0	0	0	1	1	0	0	1	1	1	1	0	1	1	1	-	1	0	0	1	0	-	-
12411428	TGCAGAGATATCTGCCGTAAAGGGGTTGGAGGTAGGATTTTCCTCAAGGGATTTAGACTTGAATCTGAC	TGCAGAGATATCTGCCGTAAAGGGGTTGGAGGTAGGATTTTCCTCAAGGGATTTAGACTTGAATCTGAC		0	0	999		0	0	999	0.931694	0.683284	0.432814	362.825	97.7791	3.62583	1	0	1	1	0	0	0	1	1	1	1	1	1	0	0	1	1	0	0	0	0	1	0	0	0	0	0	-	1	0	1	-	-
12411427	TGCAGTGAGACGCCTCGGCGTTCTTGAAAGGGTCAAGCTATTGCAGTGATTCGTGAGCCGTCTCCTCGA	TGCAGTGAGACGCCTCGGCGTTCTTGAAAGGGTCAAGCTATTGCAGTGATTCGTGAGCCGTCTCCTCGA		0	0	999		0	0	999	0.893443	0.666667	0.444444	361.788	149.893	2.40226	1	0	1	1	1	1	1	0	-	-	1	1	0	1	1	1	1	0	1	1	0	0	1	0	1	0	1	1	0	0	0	-	-
12411426	TGCAGACAGTCGTCTTTATTCGCCGTCCTTGTATTGATATTACAGATCGGAAGAGCGGTTCAGCAGGAA	TGCAGACAGTCGTCTTTATTCGCCGTCCTTGTATTGATATTAC		0	0	999		0	0	999	0.956284	0.291429	0.412996	425.329	169.681	2.59042	1	1	0	1	0	0	0	1	1	-	0	1	0	1	1	1	1	0	0	1	0	0	1	1	0	0	0	0	1	1	0	0	-
12411425	TGCAGACAGTCGTCTTCATTCGCCGTCATTGTATTGATATTACAGATCGGAAGAGCGGTTCAGCAGGAA	TGCAGACAGTCGTCTTCATTCGCCGTCATTGTATTGATATTAC	CBHU2699.fwd CBHU Mycosphaerella fijiensis MfEST3 Extract with glucose (L) Mycosphaerella fijiensis cDNA clone CBHU2699 5', mRNA sequence.	591	1	1.05e-12		0	0	999	0.939891	0.677326	0.437111	487.034	147.939	3.53128	1	0	1	0	1	1	1	0	-	1	1	0	1	0	0	0	0	1	1	0	1	1	0	0	1	-	1	1	0	0	1	1	-
12411424	TGCAGGCAAAGTACTAACCTTTAGTCTAGCCTCTTAGCGTATCGCTCTCGCTATTATTACAGATCGGAA	TGCAGGCAAAGTACTAACCTTTAGTCTAGCCTCTTAGCGTATCGCTCTCGCTATTATTAC		0	0	999		0	0	999	0.989071	0.044199	0.084491	256.424	104.893	2.40287	1	0	0	0	0	0	0	0	0	0	0	0	0	0	0	0	0	0	0	0	0	0	0	0	0	0	0	0	0	0	0	0	0
12411423	TGCAGGTAAAGCACTAACCTTTAGTCTAGCCTCTTAGCGTATCGCTCTCGCTGTTATTACAGATCGGAA	TGCAGGTAAAGCACTAACCTTTAGTCTAGCCTCTTAGCGTATCGCTCTCGCTGTTATTAC		0	0	999		0	0	999	0.994536	0.03022	0.058613	344	138.096	2.4305	1	0	0	0	0	0	0	0	0	0	0	0	0	0	0	0	0	0	0	0	0	0	0	0	0	0	0	0	0	0	0	0	0
12411422	TGCAGGCAAAGCACTAACCTTTAGTCTAGCCTCTTAGCGTGTCGCTCTCGCTATTATTACAGATCGGAA	TGCAGGCAAAGCACTAACCTTTAGTCTAGCCTCTTAGCGTGTCGCTCTCGCTATTATTAC		0	0	999		0	0	999	0.986339	0.088643	0.16157	307.939	142.887	2.17006	1	0	0	0	0	0	0	0	0	0	0	0	0	0	0	0	0	0	0	0	0	0	0	0	0	0	0	0	0	0	0	0	0
12411421	TGCAGCTTATATAGGTACTAAAGAGGCCATTTCTAGAGCCTTACAGATCGGAAGAGCGGTTCAGCAGGA	TGCAGCTTATATAGGTACTAAAGAGGCCATTTCTAGAGCCTTAC		0	0	999		0	0	999	1	0.002732	0.00545	55.6667	8.80656	9.03877	1	0	0	0	0	0	0	0	0	0	0	0	0	0	0	0	0	0	0	0	0	0	0	0	0	0	0	0	0	0	0	0	0
12411420	TGCAGCTTATATAGGTGCTGAAAAGGCTATTTCCAGAGCCTTACAGATCGGAAGAGCGGTTCAGCAGGA	TGCAGCTTATATAGGTGCTGAAAAGGCTATTTCCAGAGCCTTAC		0	0	999		0	0	999	0.991803	0.038567	0.07416	242	68.651	4.40246	1	0	0	0	0	0	0	0	0	0	0	0	0	0	0	0	0	0	0	0	0	0	0	0	0	0	0	0	0	0	0	0	0
12411419	TGCAGCTTATACAGGTGCTAAAAAGGCTATTTCTAGAGCCTTACAGATCGGAAGAGCGGTTCAGCAGGA	TGCAGCTTATACAGGTGCTAAAAAGGCTATTTCTAGAGCCTTAC		0	0	999		0	0	999	0.95082	0.534483	0.497622	268.07	142.198	1.9465	1	1	0	1	1	1	1	1	1	0	1	-	0	0	0	1	1	1	1	1	0	0	0	1	0	1	1	1	1	1	1	1	1
12411418	TGCAGCTTACATAGGTGCTAAAAAGGCCATTTCTAGAGCCTTACAGATCGGAAGAGCGGTTCAGCAGGA	TGCAGCTTACATAGGTGCTAAAAAGGCCATTTCTAGAGCCTTAC		0	0	999		0	0	999	0.956284	0.314286	0.43102	241.667	123.715	1.9824	1	1	0	0	1	0	1	1	-	1	1	0	0	1	1	1	0	-	0	1	1	0	1	1	0	0	0	0	0	1	1	1	-
12411417	TGCAGAGCCTTTAGCTAACAAGGACGACTCGTGAAGGTGTCGGCTTCTTACAGATCGGAAGAGCGGTTC	TGCAGAGCCTTTAGCTAACAAGGACGACTCGTGAAGGTGTCGGCTTCTTAC		0	0	999		0	0	999	0.95082	0.385057	0.473576	249.02	95.1174	2.65238	1	1	0	-	0	0	1	1	1	-	1	0	0	1	1	0	1	-	1	-	0	0	0	0	0	0	0	0	-	1	0	1	1
12411416	TGCAGAGCCTTTAGCTACAAAGGACGACTCGTAAAGGTGTCGGCTTCTTACAGATCGGAAGAGCGGTTC	TGCAGAGCCTTTAGCTACAAAGGACGACTCGTAAAGGTGTCGGCTTCTTAC		0	0	999		0	0	999	1	0.008197	0.016259	259	64.9538	4.12572	1	0	0	0	0	0	0	0	0	0	0	0	0	0	0	0	0	0	0	0	0	0	0	0	0	0	0	0	0	0	0	0	0
12411415	TGCAGAGCCTTTAGCTGTAAAGGACGACTCGTGAAGGTGTCGGCTTCTTACAGATCGGAAGAGCGGTTC	TGCAGAGCCTTTAGCTGTAAAGGACGACTCGTGAAGGTGTCGGCTTCTTAC		0	0	999		0	0	999	0.997268	0.030137	0.058457	357.571	108.433	3.44499	1	0	0	0	0	0	0	0	0	0	0	0	0	0	0	0	0	0	0	0	0	0	0	0	0	0	0	0	0	0	0	0	0
12411414	TGCAGGAGACGTGATGAGTTCATTACAGATCGGAAGAGCGGTTCAGCAGGAATGCCGAGACCGATCTCG	TGCAGGAGACGTGATGAGTTCATTAC		0	0	999		0	0	999	0.907104	0.861446	0.238714	493.551	260.353	1.97155	1	1	1	1	1	1	-	1	1	1	1	1	1	1	-	1	1	1	1	1	1	1	1	1	1	-	1	1	1	1	1	1	1
12411413	TGCAGGTGCTGCACTTGATCAAATAGAACTATCTCTAGCGTGGTGTATCAACTGCTTACAGATCGGAAG	TGCAGGTGCTGCACTTGATCAAATAGAACTATCTCTAGCGTGGTGTATCAACTGCTTAC		0	0	999		0	0	999	0.986339	0.130194	0.226487	342.721	135.598	2.59631	1	0	0	0	0	0	0	0	0	0	0	0	0	0	0	0	0	0	0	0	0	0	0	0	0	0	0	0	0	0	0	0	0
12411412	TGCAGGTGCAGCACTTGATCAAATAGCACTATCTCTAGCGTGGTGTATCAACTGCTTACAGATCGGAAG	TGCAGGTGCAGCACTTGATCAAATAGCACTATCTCTAGCGTGGTGTATCAACTGCTTAC		0	0	999		0	0	999	0.969945	0.307042	0.425535	407.245	122.584	3.36921	1	0	0	0	0	0	0	0	0	0	0	0	0	0	0	0	0	0	0	0	0	0	0	0	0	0	0	0	0	0	0	0	0
12411411	TGCAGCCAGTTGTGGTTTCTGCCGTGACCGAATTGGTCACGCTACAGCCGCTGACGGTCTTACAGATCG	TGCAGCCAGTTGTGGTTTCTGCCGTGACCGAATTGGTCACGCTACAGCCGCTGACGGTCTTAC		0	0	999		0	0	999	0.909836	0.954955	0.086032	223.155	50.7933	4.55059	1	1	-	1	1	1	1	1	1	1	1	1	1	1	1	1	1	1	1	1	1	1	1	1	1	-	1	-	1	1	1	-	1
12411410	TGCAGACTAGTTTGCTAGCTAGAGGAATAGATAGACGAGTATAGGTCGCTAGTAGTAGAAGTAGATTAT	TGCAGACTAGTTTGCTAGCTAGAGGAATAGATAGACGAGTATAGGTCGCTAGTAGTAGAAGTAGATTAT		0	0	999		0	0	999	1	0.008197	0.016259	48.4286	27.2022	1.69773	1	0	0	0	0	0	0	0	0	0	0	0	0	0	0	0	0	0	0	0	0	0	0	0	0	0	0	0	0	0	0	0	0
12411409	TGCAGACTAGTTTGCTAGCCGGAGGAATAGATAGACGAGTATAGGTCGCTAGTAGTAGAAGTAGATTAT	TGCAGACTAGTTTGCTAGCCGGAGGAATAGATAGACGAGTATAGGTCGCTAGTAGTAGAAGTAGATTAT		0	0	999		0	0	999	0.997268	0.008219	0.016303	53.5	28.7932	1.83643	1	0	0	0	0	0	0	0	0	0	0	0	0	0	0	0	0	0	0	0	0	0	0	0	0	0	0	0	0	0	0	0	0
12411408	TGCAGACTAGTTTGCCGGCTAGAGAAATAGATAGACGAGTATAGGTCGCTAGTAGTAGAAGTAGATTAT	TGCAGACTAGTTTGCCGGCTAGAGAAATAGATAGACGAGTATAGGTCGCTAGTAGTAGAAGTAGATTAT		0	0	999		0	0	999	1	0.002732	0.00545	58	5	19.4064	1	0	0	0	0	0	0	0	0	0	0	0	0	0	0	0	0	0	0	0	0	0	0	0	0	0	0	0	0	0	0	0	0
12411407	TGCAGACTAGTTTACCGGCTAGAGGAATAGATAGACGAGTATAGGTCGCTAGTAGTAGAAGTAGATTAT	TGCAGACTAGTTTACCGGCTAGAGGAATAGATAGACGAGTATAGGTCGCTAGTAGTAGAAGTAGATTAT		0	0	999		0	0	999	1	0.013661	0.026949	63.2222	26.2246	2.31405	1	0	0	0	0	0	0	0	0	0	0	0	0	0	0	0	0	0	0	0	0	0	0	0	0	0	0	0	0	0	0	0	0
12411406	TGCAGACTAGTTTGCTAGCTAGAGGAATAGATAGATAAGTATAAGTCGCTAGTAGTAGAAGTAGATTGT	TGCAGACTAGTTTGCTAGCTAGAGGAATAGATAGATAAGTATAAGTCGCTAGTAGTAGAAGTAGATTGT		0	0	999		0	0	999	1	0.002732	0.00545	72.6667	7.58654	16.6553	1	0	0	0	0	0	0	0	0	0	0	0	0	0	0	0	0	0	0	0	0	0	0	0	0	0	0	0	0	0	0	0	0
12411405	TGCAGACTAGTTTGCCGGCCGGAGGAATAGATAAACGAGTGTAGGTCGCTAGTAGTAGAAGTAGATTGT	TGCAGACTAGTTTGCCGGCCGGAGGAATAGATAAACGAGTGTAGGTCGCTAGTAGTAGAAGTAGATTGT		0	0	999		0	0	999	1	0.008197	0.016259	68.6	34.1854	1.96061	1	0	0	0	0	0	0	0	0	0	0	0	0	0	0	0	0	0	0	0	0	0	0	0	0	0	0	0	0	0	0	0	0
12411404	TGCAGACTAGTTTACCGGCCGGAGGAATAGATAGACGAGTATAGGTCGCTAGTAGTAGAAGTGGATTGT	TGCAGACTAGTTTACCGGCCGGAGGAATAGATAGACGAGTATAGGTCGCTAGTAGTAGAAGTGGATTGT		0	0	999		0	0	999	0.997268	0.008219	0.016303	79.4	42.0457	1.72436	1	0	0	0	0	0	0	0	0	0	0	0	0	0	0	0	0	0	0	0	0	0	0	0	0	0	0	0	0	0	0	0	0
12411403	TGCAGACTAGTTTACCGGCCGGAGGAATAGACAGACGAGTATAGGTCGCTAGTAGTAGAAGTAGATTAT	TGCAGACTAGTTTACCGGCCGGAGGAATAGACAGACGAGTATAGGTCGCTAGTAGTAGAAGTAGATTAT		0	0	999		0	0	999	0.994536	0.043956	0.084048	87.5455	47.3053	1.88533	1	0	0	0	0	0	0	0	0	0	0	0	0	0	0	0	0	0	0	0	0	0	0	0	0	0	0	0	0	0	0	0	0
12411402	TGCAGACTAGTTTGCCGGCCGGAGGAATAGACAAACGAGTATAGGTCGCTAGTAGTAGAAGTAGATTGT	TGCAGACTAGTTTGCCGGCCGGAGGAATAGACAAACGAGTATAGGTCGCTAGTAGTAGAAGTAGATTGT		0	0	999		0	0	999	0.964481	0.269122	0.393391	90.4539	28.2078	3.117	1	1	0	1	0	-	0	0	1	1	1	1	1	0	0	0	1	1	1	1	1	1	0	0	1	0	1	1	1	0	0	-	-
12411401	TGCAGACTAGTTTGCCGGCTAGAGGAATAGATAGATAAGTATAAGTCGCTAGTAGTAGAAGTAGATTGT	TGCAGACTAGTTTGCCGGCTAGAGGAATAGATAGATAAGTATAAGTCGCTAGTAGTAGAAGTAGATTGT		0	0	999		0	0	999	0.961749	0.357955	0.459646	75.0609	27.2236	2.70648	1	0	1	0	1	0	0	1	-	-	0	1	1	1	1	0	1	0	0	0	0	1	0	0	0	0	0	-	1	1	1	0	0
12411400	TGCAGATTAGTACGACTAAGCGGCGATAAGGGCCTACGTAAGGCGCTCGGAAAACTTACCGTAGAGACT	TGCAGATTAGTACGACTAAGCGGCGATAAGGGCCTACGTAAGGCGCTCGGAAAACTTACCGTAGAGACT		0	0	999		0	0	999	0.994536	0.041209	0.079021	360.962	98.5883	3.46031	1	0	0	0	0	0	0	0	0	0	0	0	0	0	0	0	0	0	0	0	0	0	0	0	0	0	0	0	0	0	0	0	0
12411399	TGCAGATTAGTACGACCGAGCGGCGATAAGAGCCTACGCAAGGCGCTCGGAAAACTTACCGTAGAGACT	TGCAGATTAGTACGACCGAGCGGCGATAAGAGCCTACGCAAGGCGCTCGGAAAACTTACCGTAGAGACT		0	0	999		0	0	999	0.997268	0.035616	0.068696	376.632	146.371	2.40601	1	0	0	0	0	0	0	0	0	0	0	0	0	0	0	0	0	0	0	0	0	0	0	0	0	0	0	0	0	0	0	0	0
12411398	TGCAGTCGGCAAGGCGGAATCTAACCTAGTTAGTATTACTAAAACGCTGAACCTAGATCTTGTCGGTAG	TGCAGTCGGCAAGGCGGAATCTAACCTAGTTAGTATTACTAAAACGCTGAACCTAGATCTTGTCGGTAG		0	0	999		0	0	999	0.972678	0.272472	0.396462	45.7429	16.1844	2.82032	1	1	0	0	1	1	0	0	0	1	1	1	1	0	0	0	1	0	1	0	1	0	0	0	0	0	1	0	0	1	1	-	-
12411397	TGCAGTCGGCAGGGCGGAACCTAACCTAGTTAGCATTACTAAAACGCTAAACCTGGATCTTGTCGGTAG	TGCAGTCGGCAGGGCGGAACCTAACCTAGTTAGCATTACTAAAACGCTAAACCTGGATCTTGTCGGTAG		0	0	999		0	0	999	0.997268	0.008219	0.016303	55.1	26.1589	2.06417	1	0	0	0	0	0	0	0	0	0	0	0	0	0	0	0	0	0	0	0	0	0	0	0	0	0	0	0	0	0	0	0	0
12411396	TGCAGTCGGCAAGGCGGAATCTAACCTAGTTAGCATTGCTAAAACGCTAAACCTAGATCTTATCGGTAG	TGCAGTCGGCAAGGCGGAATCTAACCTAGTTAGCATTGCTAAAACGCTAAACCTAGATCTTATCGGTAG		0	0	999		0	0	999	0.980874	0.052925	0.100248	61.7609	38.6974	1.55702	1	0	0	0	0	0	0	0	0	0	0	0	0	0	0	0	0	0	0	0	0	0	0	0	0	0	0	0	0	0	0	0	-
12411395	TGCAGTCGGCAAGGCGGAATCTAACCTAGTTAGCATTGCTAAAACGCTAAACCTAGATCTTGTTAGTAG	TGCAGTCGGCAAGGCGGAATCTAACCTAGTTAGCATTGCTAAAACGCTAAACCTAGATCTTGTTAGTAG		0	0	999		0	0	999	0.964481	0.393768	0.477429	72.7044	27.9551	2.67344	1	0	1	0	1	1	0	0	1	1	1	0	0	0	0	-	1	1	0	0	1	0	0	1	1	0	0	0	1	1	0	-	-
12411394	TGCAGTCGGTAAGGCGGAATCTAACCTAGTTAGCATTACTAAAACGCTAAACCTAGATCTTGTCGGTAG	TGCAGTCGGTAAGGCGGAATCTAACCTAGTTAGCATTACTAAAACGCTAAACCTAGATCTTGTCGGTAG		0	0	999		0	0	999	0.959016	0.421652	0.487723	73.4808	49.4821	1.43611	1	1	0	0	0	1	0	0	0	-	0	0	0	1	1	1	1	0	0	0	1	1	1	1	0	1	0	0	1	1	1	1	1
12411393	TGCAGTCGGCAAGGCGGAATCTAACCTAGTTAGTATTACTAAAACGCTAAACCTAGATCTTGTTAGTAG	TGCAGTCGGCAAGGCGGAATCTAACCTAGTTAGTATTACTAAAACGCTAAACCTAGATCTTGTTAGTAG		0	0	999		0	0	999	0.972678	0.224719	0.348441	56.1667	17.2433	3.20087	1	1	0	1	1	1	0	0	1	0	1	1	-	1	1	1	0	0	0	0	1	0	1	0	0	0	0	-	0	1	0	-	0
12411392	TGCAGTCGGCAAGGCGGAATCTAACCTAGTTAGTATTGCTAAAACGCTAAACCTAGATCTTGTCGGTAG	TGCAGTCGGCAAGGCGGAATCTAACCTAGTTAGTATTGCTAAAACGCTAAACCTAGATCTTGTCGGTAG		0	0	999		0	0	999	0.909836	0.717718	0.405198	119.126	66.8396	1.76046	1	1	0	0	1	1	1	0	0	-	0	0	0	1	1	0	-	1	1	1	1	0	1	1	1	-	1	0	-	1	-	1	-
12411391	TGCAGGTTCTTCTTTAGTAGGTCCTATAGCAGGCTCTTCGGTAGGAGGCACTTTAGCAGGTGCTCTAGT	TGCAGGTTCTTCTTTAGTAGGTCCTATAGCAGGCTCTTCGGTAGGAGGCACTTTAGCAGGTGCTCTAGT		0	0	999		0	0	999	0.893443	0.681957	0.433783	7.68407	5.56349	1.36823	0.940972	1	1	1	0	1	1	1	0	0	1	1	0	1	1	0	1	1	1	0	1	1	-	1	-	0	0	-	1	1	1	0	1
12411390	TGCAGGTTCTTCTTTAGTAGGTCCTATAGTAGGCTCTTCGGCAGGAGGCACTTTAGTAGGTGCTCTAGT	TGCAGGTTCTTCTTTAGTAGGTCCTATAGTAGGCTCTTCGGCAGGAGGCACTTTAGTAGGTGCTCTAGT		0	0	999		0	0	999	0.991803	0.151515	0.257117	9.65979	8.50092	1.11153	0.95405	0	0	0	0	0	0	0	0	0	0	0	0	0	0	0	0	0	0	0	0	0	0	0	0	0	0	0	0	0	0	0	0
12411389	TGCAGGTTCTTCTTTAGCAGGTCCTATAGCAGGCTCTTCGGCAGGAGGCACTTTAGTAGGTGCTCTAGT	TGCAGGTTCTTCTTTAGCAGGTCCTATAGCAGGCTCTTCGGCAGGAGGCACTTTAGTAGGTGCTCTAGT		0	0	999		0	0	999	0.961749	0.446023	0.494173	7.17257	5.78917	1.19691	0.981132	1	0	0	1	1	1	0	0	0	1	0	0	0	1	0	0	1	1	-	0	0	1	-	1	-	-	0	1	1	0	1	0
12411388	TGCAGGTTCTTCTTTAGCAGGCCCTGTAGCAGGCTCTTCGGTAGGAGGCACTTTAGTAGGTGCTCTAGT	TGCAGGTTCTTCTTTAGCAGGCCCTGTAGCAGGCTCTTCGGTAGGAGGCACTTTAGTAGGTGCTCTAGT		0	0	999		0	0	999	0.986339	0.063712	0.119305	12.8182	5.11359	2.38883	1	0	0	0	0	0	0	0	0	0	0	0	0	0	0	0	0	0	0	0	0	0	0	0	0	0	0	0	0	0	0	0	0
12411387	TGCAGGTTCTTCTTTAGCAGGCCCTATAGTAGGCTCTTCGGTAGGAGGCACTTTAGTAGGTGCTCTAGT	TGCAGGTTCTTCTTTAGCAGGCCCTATAGTAGGCTCTTCGGTAGGAGGCACTTTAGTAGGTGCTCTAGT		0	0	999		0	0	999	0.972678	0.331461	0.443189	9.34574	5.9718	1.52304	1	0	0	0	0	0	0	0	0	0	0	0	0	0	0	0	0	0	0	0	0	0	0	0	0	0	0	0	0	0	0	0	0
12411386	TGCAGGTATACCAATTCTCTATACTTTACGTACTATAGTTCCTCGCTTATACTTCTACTAGTCTTTACA	TGCAGGTATACCAATTCTCTATACTTTACGTACTATAGTTCCTCGCTTATACTTCTACTAGTCTTTACA		0	0	999		0	0	999	0.989071	0.110497	0.196575	137.167	40.109	3.89942	1	0	0	0	0	0	0	0	0	0	0	0	0	0	0	0	0	0	0	0	0	0	0	0	0	0	0	0	0	0	0	0	0
12411385	TGCAGGTATACCAATTCTCTGTGCTTTACGTACTATAGTTCCTCGCTTATACTTCTACTAGTCTTTACA	TGCAGGTATACCAATTCTCTGTGCTTTACGTACTATAGTTCCTCGCTTATACTTCTACTAGTCTTTACA		0	0	999		0	0	999	0.97541	0.333333	0.444444	212.844	70.1257	3.22309	1	0	1	1	1	0	1	0	0	0	1	1	1	0	0	0	0	1	1	0	0	0	1	0	0	0	0	0	1	0	1	0	0
12411384	TGCAGAGGAGAGCAATTCACTGACTCTGGCCGGATGGTCCTCGATTTTCAGGAAAAGGCCGATGAGTTT	TGCAGAGGAGAGCAATTCACTGACTCTGGCCGGATGGTCCTCGATTTTCAGGAAAAGGCCGATGAGTTT	CBHW2684.rev CBHW Mycosphaerella fijiensis MfEST4 Minimal medium with nitrogen (H) Mycosphaerella fijiensis cDNA clone CBHW2684 3', mRNA sequence.	262	1	1.28e-20		0	0	999	1	0.005464	0.010869	231.6	96.862	2.04802	1	0	0	0	0	0	0	0	0	0	0	0	0	0	0	0	0	0	0	0	0	0	0	0	0	0	0	0	0	0	0	0	0
12411383	TGCAGAATACGGAGGTAGGAAGACAGAAATTAGACGAGAAATTGGACGAGAATTTAGACGAGTATAGAC	TGCAGAATACGGAGGTAGGAAGACAGAAATTAGACGAGAAATTGGACGAGAATTTAGACGAGTATAGAC		0	0	999		0	0	999	0.986339	0.102493	0.183976	195.485	99.662	1.94429	1	0	0	0	0	0	0	0	0	0	0	0	0	0	0	0	0	0	0	0	0	0	0	0	0	0	0	0	0	0	0	0	0
12411382	TGCAGAATACGGAGGTAGGAAGACAGAAATTAGACGAGAAATTGGACGAGAATTTAGACGAGTATATTC	TGCAGAATACGGAGGTAGGAAGACAGAAATTAGACGAGAAATTGGACGAGAATTTAGACGAGTATATTC		0	0	999		0	0	999	0.997268	0.005479	0.010899	232	115.394	1.94549	1	0	0	0	0	0	0	0	0	0	0	0	0	0	0	0	0	0	0	0	0	0	0	0	0	0	0	0	0	0	0	0	0
12411381	TGCAGAATACGGAGGTAGGAAGACAGAAATTGGACGAGAAATTGGACGAGAATTTGGACGAGTATAGAC	TGCAGAATACGGAGGTAGGAAGACAGAAATTGGACGAGAAATTGGACGAGAATTTGGACGAGTATAGAC		0	0	999		0	0	999	0.986339	0.121884	0.214056	400.625	227.106	1.76156	1	0	0	0	0	0	0	0	0	0	0	0	0	0	0	0	0	0	0	0	0	0	0	0	0	0	0	0	0	0	0	0	0
12411380	TGCAGTTTCGACTTCAACTATAAACTGAATGCGTATAAGGTTAGCCTGTTTACAGATCGGAAGAGCGGT	TGCAGTTTCGACTTCAACTATAAACTGAATGCGTATAAGGTTAGCCTGTTTAC		0	0	999		0	0	999	0.961749	0.227273	0.35124	230.711	82.9539	2.79349	1	0	0	0	0	0	0	0	0	0	0	0	0	0	0	0	0	0	0	0	0	0	0	0	0	0	0	0	0	0	0	0	0
12411379	TGCAGTTTCGACTTCAACTATAAACTAAATACGTATAAGGTTGGCCTATTTACAGATCGGAAGAGCGGT	TGCAGTTTCGACTTCAACTATAAACTAAATACGTATAAGGTTGGCCTATTTAC		0	0	999		0	0	999	0.945355	0.442197	0.493318	122.773	48.4187	2.64706	1	0	1	1	0	0	0	1	1	0	0	1	1	0	0	1	1	1	1	1	0	0	1	1	1	-	0	1	0	1	1	1	0
12411378	TGCAGTCGTATAGTAGTAAAGACTAAGTGCCTTCGGGCTTACAGATCGGAAGAGCGGTTCAGCAGGAAT	TGCAGTCGTATAGTAGTAAAGACTAAGTGCCTTCGGGCTTAC		0	0	999		0	0	999	0.967213	0.485876	0.499601	76.4818	38.1839	1.99509	1	0	1	1	1	0	0	0	1	0	1	0	1	1	1	0	0	1	0	0	0	0	0	1	0	1	1	0	0	1	1	1	1
12411377	TGCAGTCGTGTAGCAGTAAAGACTAAGCGCCTTTAGGCTTACAGATCGGAAGAGCGGTTCAGCAGGAAT	TGCAGTCGTGTAGCAGTAAAGACTAAGCGCCTTTAGGCTTAC		0	0	999		0	0	999	0.991803	0.063361	0.118693	182.824	120.904	1.58732	1	0	0	0	0	0	0	0	0	0	0	0	0	0	0	0	0	0	0	0	0	0	0	0	0	0	0	0	0	0	0	0	0
12411376	TGCAGTCGTATAGTAGCGAAGACTAAGCGCCTTTAGGCTTACAGATCGGAAGAGCGGTTCAGCAGGAAT	TGCAGTCGTATAGTAGCGAAGACTAAGCGCCTTTAGGCTTAC		0	0	999		0	0	999	0.887978	0.876923	0.215858	386.065	197.665	2.01018	1	1	1	1	1	1	1	1	1	1	1	1	-	1	1	1	1	1	1	1	1	1	-	-	-	1	1	1	1	1	1	1	1
12411375	TGCAGAAGGTACAAGTGCGTTACAGATCGGAAGAGCGGTTCAGCAGGAATGCCGAGACCGATCTCGTAT	TGCAGAAGGTACAAGTGCGTTAC		0	0	999		0	0	999	0.967213	0.245763	0.370727	81.2794	60.989	1.37583	1	1	0	1	1	1	1	1	-	1	0	0	1	-	1	0	1	0	0	0	-	1	1	0	0	0	0	0	0	0	1	0	1
12411374	TGCAGAAGATATTGTTTTATAGTACTTTAGCTATATTACAGATCGGAAGAGCGGTTCAGCAGGAATGCC	TGCAGAAGATATTGTTTTATAGTACTTTAGCTATATTAC		0	0	999		0	0	999	1	0.005464	0.010869	24.8	14.5794	1.88746	1	0	0	0	0	0	0	0	0	0	0	0	0	0	0	0	0	0	0	0	0	0	0	0	0	0	0	0	0	0	0	0	0
12411373	TGCAGAAGATATTGTTCTATAGTGCTTTAGCTATATTACAGATCGGAAGAGCGGTTCAGCAGGAATGCC	TGCAGAAGATATTGTTCTATAGTGCTTTAGCTATATTAC		0	0	999		0	0	999	0.923497	0.630178	0.466108	134.544	82.4151	1.67557	1	1	1	0	1	1	1	0	-	1	0	0	1	0	0	1	1	1	1	1	0	1	1	0	1	0	1	1	1	1	0	1	1
12411372	TGCAGAAGATATTGTTCTACAGGGCTTTAGCTATATTACAGATCGGAAGAGCGGTTCAGCAGGAATGCC	TGCAGAAGATATTGTTCTACAGGGCTTTAGCTATATTAC		0	0	999		0	0	999	0.95082	0.431034	0.490488	144.972	75.9782	1.96511	1	0	1	1	1	0	0	0	0	-	1	0	0	1	1	0	1	0	1	0	0	0	1	1	1	0	0	0	-	1	1	0	1
12411371	TGCAGAAGATGTTGTTCTATAGTGCTTTAGCCGTATTACAGATCGGAAGAGCGGTTCAGCAGGAATGCC	TGCAGAAGATGTTGTTCTATAGTGCTTTAGCCGTATTAC		0	0	999		0	0	999	0.95082	0.252874	0.377857	236.316	93.5678	2.67614	1	1	0	0	0	1	1	1	0	1	0	0	0	0	0	1	1	0	1	0	1	1	1	0	1	-	0	1	-	0	0	0	0
12411370	TGCAGAAGATATTGTTCTATAGTGCTTCGGCTATATTACAGATCGGAAGAGCGGTTCAGCAGGAATGCC	TGCAGAAGATATTGTTCTATAGTGCTTCGGCTATATTAC		0	0	999		0	0	999	0.991803	0.044077	0.084269	153.286	57.9385	2.92558	1	0	0	0	0	0	0	0	0	0	0	0	0	0	0	0	0	0	0	0	0	0	0	0	0	0	0	0	0	0	0	0	0
12411369	TGCAGCTACTAAGGGTCTATATAGCGAGGGCGCTCGTACGAGAAGCTTACAGATCGGAAGAGCGGTTCA	TGCAGCTACTAAGGGTCTATATAGCGAGGGCGCTCGTACGAGAAGCTTAC		0	0	999		0	0	999	0.986339	0.113573	0.201349	456.259	211.716	2.23431	1	0	0	0	0	0	0	0	0	0	0	0	0	0	0	0	0	0	0	0	0	0	0	0	0	0	0	0	0	0	0	0	0
12411368	TGCAGCTACTAAAGGTCTATATAGCGAGGGCGCTCGTGCGAGAAGCTTACAGATCGGAAGAGCGGTTCA	TGCAGCTACTAAAGGTCTATATAGCGAGGGCGCTCGTGCGAGAAGCTTAC		0	0	999		0	0	999	0.986339	0.141274	0.242632	312.75	102.406	3.21208	1	0	0	0	0	0	0	0	0	0	0	0	0	0	0	0	0	0	0	0	0	0	0	0	0	0	0	0	0	0	0	0	0
12411367	TGCAGTTTCTACTTCGATTATGAATTACAGATCGGAAGAGCGGTTCAGCAGGAATGCCGAGACCGATCT	TGCAGTTTCTACTTCGATTATGAATTAC		0	0	999		0	0	999	0.948087	0.54755	0.495478	145.434	123.303	1.21638	1	1	0	0	1	0	0	1	1	-	0	1	1	0	0	1	1	1	0	0	1	1	1	1	1	1	1	0	-	1	1	0	1
12411366	TGCAGTCTCGACTTCAACTATGAATTACAGATCGGAAGAGCGGTTCAGCAGGAATGCCGAGACCGATCT	TGCAGTCTCGACTTCAACTATGAATTAC		0	0	999		0	0	999	0.983607	0.322222	0.43679	165.658	113.798	1.47859	1	0	0	0	0	0	0	0	0	0	0	0	0	0	0	0	0	0	0	0	0	0	0	0	0	0	0	0	0	0	0	0	0
12411365	TGCAGTTTCGACTTCTACTATAAATTACAGATCGGAAGAGCGGTTCAGCAGGAATGCCGAGACCGATCT	TGCAGTTTCGACTTCTACTATAAATTAC		0	0	999		0	0	999	0.959016	0.321937	0.436587	89.6446	60.3576	1.51183	1	1	0	0	0	0	0	1	1	1	0	1	0	0	0	0	1	1	0	0	1	1	0	1	0	1	0	0	1	1	1	-	1
12411364	TGCAGGGGCTTTATCCCCTTCGCGTAGGTAGTACGGCTTACAGATCGGAAGAGCGGTTCAGCAGGAATG	TGCAGGGGCTTTATCCCCTTCGCGTAGGTAGTACGGCTTAC		0	0	999		0	0	999	0.931694	0.824047	0.289987	350.665	206.563	1.71898	1	1	1	1	1	1	1	1	1	1	1	1	1	1	1	1	1	1	1	1	1	1	1	1	1	-	1	1	1	1	1	1	1
12411363	TGCAGGGGCTTTATCCCCTTCGCGTAGGTAGTATAGCTTACAGATCGGAAGAGCGGTTCAGCAGGAATG	TGCAGGGGCTTTATCCCCTTCGCGTAGGTAGTATAGCTTAC		0	0	999		0	0	999	0.978142	0.234637	0.359165	242.905	86.4554	2.97267	1	1	0	1	1	1	0	0	1	1	1	1	1	1	1	1	0	1	0	0	1	0	1	0	0	0	0	1	0	-	0	1	0
12411362	TGCAGGGGCTTCATCCCCTTTACGCAGGTAGTACGGCTTACAGATCGGAAGAGCGGTTCAGCAGGAATG	TGCAGGGGCTTCATCCCCTTTACGCAGGTAGTACGGCTTAC		0	0	999		0	0	999	1	0.002732	0.00545	261.667	39.4659	5.80428	1	0	0	0	0	0	0	0	0	0	0	0	0	0	0	0	0	0	0	0	0	0	0	0	0	0	0	0	0	0	0	0	0
12411361	TGCAGAAGTGGAAACATGCGGTGCATGGATAGGAAGATGCTCTTACAGATCGGAAGAGCGGTTCAGCAG	TGCAGAAGTGGAAACATGCGGTGCATGGATAGGAAGATGCTCTTAC		0	0	999		0	0	999	0.959016	0.296296	0.41701	392.115	152.627	2.65251	1	1	0	0	0	0	1	1	0	0	1	0	0	0	0	0	1	1	1	1	1	1	1	0	1	-	0	0	1	1	1	0	-
12411360	TGCAGCGATCTTAGCCTTTAGGACAGGATCCCTATTGCATCCACAGTCGCACTATCGTAGGCCGTGAGT	TGCAGCGATCTTAGCCTTTAGGACAGGATCCCTATTGCATCCACAGTCGCACTATCGTAGGCCGTGAGT		0	0	999		0	0	999	0.997268	0.024658	0.048099	22.3571	10.8405	1.8813	1	0	0	0	0	0	0	0	0	0	0	0	0	0	0	0	0	0	0	0	0	0	0	0	0	0	0	0	0	0	0	0	0
12411359	TGCAGCGATCTTAGCCTTTAGGACAGGATCCCTATTGTATCTATAGTCGCACTATCGTAGGCCGTAAGT	TGCAGCGATCTTAGCCTTTAGGACAGGATCCCTATTGTATCTATAGTCGCACTATCGTAGGCCGTAAGT		0	0	999		0	0	999	1	0.005464	0.010869	38.75	18.1848	2.10557	1	0	0	0	0	0	0	0	0	0	0	0	0	0	0	0	0	0	0	0	0	0	0	0	0	0	0	0	0	0	0	0	0
12411358	TGCAGCGATCTTAGCCTTTAGGACAGGATCCCTATTGCATCTATAGTCGCACTATCGTAGGCCGTGAGT	TGCAGCGATCTTAGCCTTTAGGACAGGATCCCTATTGCATCTATAGTCGCACTATCGTAGGCCGTGAGT		0	0	999		0	0	999	0.994536	0.027473	0.053436	56.05	15.3963	4.05819	1	0	0	0	0	0	0	0	0	0	0	0	0	0	0	0	0	0	0	0	0	0	0	0	0	0	0	0	0	0	0	0	0
12411357	TGCAGCGATCTTAGCCTTCAGGACAGGATCCCTATTGCATCTACAGTCGCACTATCGTAGGCCGTGAGT	TGCAGCGATCTTAGCCTTCAGGACAGGATCCCTATTGCATCTACAGTCGCACTATCGTAGGCCGTGAGT		0	0	999		0	0	999	0.997268	0.021918	0.042875	52.3158	17.9797	2.94443	1	0	0	0	0	0	0	0	0	0	0	0	0	0	0	0	0	0	0	0	0	0	0	0	0	0	0	0	0	0	0	0	0
12411356	TGCAGCGATCTTGGCCTTTAGGACAGGATCCCTATTGCATCTACAGTCGCACTATCGTAGGCCGTAAGT	TGCAGCGATCTTGGCCTTTAGGACAGGATCCCTATTGCATCTACAGTCGCACTATCGTAGGCCGTAAGT		0	0	999		0	0	999	0.997268	0.019178	0.037621	34.2727	12.2258	2.6323	1	0	0	0	0	0	0	0	0	0	0	0	0	0	0	0	0	0	0	0	0	0	0	0	0	0	0	0	0	0	0	0	0
12411355	TGCAGCGATCTTGGCCTTTAGGATAGGATCCCCATTGCATCCATAGTCGCACTATCGTAGGCCGTAAGT	TGCAGCGATCTTGGCCTTTAGGATAGGATCCCCATTGCATCCATAGTCGCACTATCGTAGGCCGTAAGT		0	0	999		0	0	999	0.964481	0.269122	0.393391	65.0993	20.2051	3.21134	1	0	1	1	0	1	1	0	1	1	0	0	0	0	0	1	1	-	0	1	0	1	1	0	1	0	0	-	1	1	0	-	-
12411354	TGCAGTGCGAATAGTTGCTTGCTATTCCTTACAAATCTACAGTTATTACTTACTGTTCGCCTTACAGAT	TGCAGTGCGAATAGTTGCTTGCTATTCCTTACAAATCTACAGTTATTACTTACTGTTCGCCTTAC		0	0	999		0	0	999	0.991803	0.052342	0.099204	151.821	50.8879	3.22845	1	0	0	0	0	0	0	0	0	0	0	0	0	0	0	0	0	0	0	0	0	0	0	0	0	0	0	0	0	0	0	0	0
12411353	TGCAGTGCGAATAGTTGCTTGCTGTTCCTCACAAATCTACAGTCATCACTCACCGTTCGCCTTACAGAT	TGCAGTGCGAATAGTTGCTTGCTGTTCCTCACAAATCTACAGTCATCACTCACCGTTCGCCTTAC		0	0	999		0	0	999	0.978142	0.223464	0.347055	284.783	81.6594	3.46357	1	0	0	0	0	0	0	0	0	0	0	0	0	0	0	0	0	0	0	0	0	0	0	0	0	0	0	0	0	0	0	0	0
12411352	TGCAGCGGTAGGTAAGTGAGTTCCGGGTTAGGTAGACTAGGTTTTTTAGTAGAATAAGTAAATATAGAC	TGCAGCGGTAGGTAAGTGAGTTCCGGGTTAGGTAGACTAGGTTTTTTAGTAGAATAAGTAAATATAGAC		0	0	999		0	0	999	0.997268	0.010959	0.021678	11.5	6.30476	1.89351	1	0	0	0	0	0	0	0	0	0	0	0	0	0	0	0	0	0	0	0	0	0	0	0	0	0	0	0	0	0	0	0	0
12411351	TGCAGCGGTAGGTAAGTGAGTTCCAGGTTAGGTAGACTAGGTTTTTTAGTAGAATAAGTAAATGTAGAC	TGCAGCGGTAGGTAAGTGAGTTCCAGGTTAGGTAGACTAGGTTTTTTAGTAGAATAAGTAAATGTAGAC		0	0	999		0	0	999	1	0.002732	0.00545	19.6667	6.3421	3.05361	1	0	0	0	0	0	0	0	0	0	0	0	0	0	0	0	0	0	0	0	0	0	0	0	0	0	0	0	0	0	0	0	0
12411350	TGCAGCGGTAGGTAAGTAAGTTCCGGGTTAGGTAGACTAGGTTTTTTAGTAGAATAAGTAAATGTAGAC	TGCAGCGGTAGGTAAGTAAGTTCCGGGTTAGGTAGACTAGGTTTTTTAGTAGAATAAGTAAATGTAGAC		0	0	999		0	0	999	1	0.010929	0.021619	24.6667	8.84433	2.67083	1	0	0	0	0	0	0	0	0	0	0	0	0	0	0	0	0	0	0	0	0	0	0	0	0	0	0	0	0	0	0	0	0
12411349	TGCAGATGGGACGGCTATCCTGAAGGCCAAGGCTGGGACATTGTCCAATTCCTGCTCCGGTGGAGCAAT	TGCAGATGGGACGGCTATCCTGAAGGCCAAGGCTGGGACATTGTCCAATTCCTGCTCCGGTGGAGCAAT	CBHY4012.fwd CBHY Mycosphaerella fijiensis MfEST5 Minimal medium without nitrogen (L) Mycosphaerella fijiensis cDNA clone CBHY4012 5', mRNA sequence.	81	1	7.64e-23		0	0	999	0.953552	0.429799	0.490144	349.246	146.079	2.33822	1	1	0	0	1	1	0	0	0	1	0	1	1	0	0	0	1	0	1	0	1	1	0	0	0	0	1	0	0	1	1	1	0
12411348	TGCAGTAGGACAGCCGCCAAGTTGGGAGCTATCAATGATAGAGTTCATTGCATCCTCACCGCTGGGCCT	TGCAGTAGGACAGCCGCCAAGTTGGGAGCTATCAATGATAGAGTTCATTGCATCCTCACCGCTGGGCCT		0	0	999		0	0	999	0.964481	0.280453	0.403598	221.942	89.016	2.52594	1	1	0	1	1	1	1	1	-	1	0	-	1	1	1	0	1	0	0	0	1	1	1	0	0	0	0	0	0	0	1	0	1
12411347	TGCAGTAGGACAGCCGCCAAGTTGGGAGCTATCAATGATAGAGTTCATTGCATCCTTGCCGCTGGGCCT	TGCAGTAGGACAGCCGCCAAGTTGGGAGCTATCAATGATAGAGTTCATTGCATCCTTGCCGCTGGGCCT		0	0	999		0	0	999	0.939891	0.290698	0.412385	211.337	111.161	1.91826	1	0	0	-	0	0	0	0	0	0	0	0	-	-	-	0	0	0	0	0	-	-	0	0	0	0	0	0	0	0	-	0	0
12411346	TGCAGGCCCCGCTAGCCAGGCAACTACTATAATACTGCTACTAGCTATAAAGCCAAAGTTTGTTAGCAA	TGCAGGCCCCGCTAGCCAGGCAACTACTATAATACTGCTACTAGCTATAAAGCCAAAGTTTGTTAGCAA		0	0	999		0	0	999	0.997268	0.005479	0.010899	87	40.4016	1.99554	1	0	0	0	0	0	0	0	0	0	0	0	0	0	0	0	0	0	0	0	0	0	0	0	0	0	0	0	0	0	0	0	0
12411345	TGCAGGCCCCGCTAGCCGGGCAACTACTGCAATACTGCTGCTAGCTATGAAGCCAAAGTTTGTTAGCAA	TGCAGGCCCCGCTAGCCGGGCAACTACTGCAATACTGCTGCTAGCTATGAAGCCAAAGTTTGTTAGCAA	CBHY1450.fwd CBHY Mycosphaerella fijiensis MfEST5 Minimal medium without nitrogen (L) Mycosphaerella fijiensis cDNA clone CBHY1450 5', mRNA sequence.	413	1	5.91e-24		0	0	999	0.997268	0.019178	0.037621	82.5556	34.3288	2.26452	1	0	0	0	0	0	0	0	0	0	0	0	0	0	0	0	0	0	0	0	0	0	0	0	0	0	0	0	0	0	0	0	0
12411344	TGCAGGCCCCGCTAGCTAGGCAACTACTATAATACTGCTGCTAGCTATAAAGCCAAAGTTTGTTAGTAA	TGCAGGCCCCGCTAGCTAGGCAACTACTATAATACTGCTGCTAGCTATAAAGCCAAAGTTTGTTAGTAA		0	0	999		0	0	999	0.997268	0.073973	0.137001	102.741	25.3795	4.93822	1	0	0	0	0	0	0	0	0	0	0	0	0	0	0	0	0	0	0	0	0	0	0	0	0	0	0	0	0	0	0	0	0
12411343	TGCAGGCCCCGCTAGCCGGGCAACCACTGCAATACTGCTGCTAGCTATAAAGCTAAAGTTTGTTAGCAA	TGCAGGCCCCGCTAGCCGGGCAACCACTGCAATACTGCTGCTAGCTATAAAGCTAAAGTTTGTTAGCAA		0	0	999		0	0	999	0.997268	0.016438	0.032336	104.385	62.0837	1.67971	1	0	0	0	0	0	0	0	0	0	0	0	0	0	0	0	0	0	0	0	0	0	0	0	0	0	0	0	0	0	0	0	0
12411342	TGCAGGCCCCGCTAGCTAGGCAACTACTACAATACTGCTGCTAGCTATAAAGCTAAAGTTTGTTAGCAA	TGCAGGCCCCGCTAGCTAGGCAACTACTACAATACTGCTGCTAGCTATAAAGCTAAAGTTTGTTAGCAA		0	0	999		0	0	999	0.980874	0.208914	0.330537	132.336	46.3692	2.83943	1	0	0	0	0	0	0	0	0	0	0	0	0	0	0	0	0	0	0	0	0	0	0	0	0	0	0	0	0	0	0	0	0
12411341	TGCAGGCCCCGCCAGCCGGGCAACTACTGCAATACTGCTGCTAGCTATAAAGCCAAAGTTTGTTAGCAA	TGCAGGCCCCGCCAGCCGGGCAACTACTGCAATACTGCTGCTAGCTATAAAGCCAAAGTTTGTTAGCAA	CBHY1450.fwd CBHY Mycosphaerella fijiensis MfEST5 Minimal medium without nitrogen (L) Mycosphaerella fijiensis cDNA clone CBHY1450 5', mRNA sequence.	413	1	5.91e-24		0	0	999	0.994536	0.06044	0.113573	172.531	54.0347	3.20148	1	0	0	0	0	0	0	0	0	0	0	0	0	0	0	0	0	0	0	0	0	0	0	0	0	0	0	0	0	0	0	0	0
12411340	TGCAGCCGACGACAACGTCATCGAAGACCGCGACGTCGACGAACTCGGCTTTGGAGCAGCTTTCACCCA	TGCAGCCGACGACAACGTCATCGAAGACCGCGACGTCGACGAACTCGGCTTTGGAGCAGCTTTCACCCA		0	0	999		0	0	999	0.92623	0.976401	0.046084	361.676	77.4276	4.77967	1	1	1	1	-	1	1	1	1	1	1	1	-	1	1	1	1	1	1	1	1	1	1	1	1	-	1	-	1	1	1	-	-
12411339	TGCAGTGCAGCGACCTGTATTTTATCTGTCAGCGAACGTGTCTCAGGAATGAGGAGCCAGGCACTTACA	TGCAGTGCAGCGACCTGTATTTTATCTGTCAGCGAACGTGTCTCAGGAATGAGGAGCCAGGCACTTACA		0	0	999		0	0	999	1	0.010929	0.021619	162.6	96.4771	1.65852	1	0	0	0	0	0	0	0	0	0	0	0	0	0	0	0	0	0	0	0	0	0	0	0	0	0	0	0	0	0	0	0	0
12411338	TGCAGTGCAGCGACCTGTGTTTTATCTGTCAGCAAACGTGTCTCAGGAATGAGGAGCCAGGCACTTACA	TGCAGTGCAGCGACCTGTGTTTTATCTGTCAGCAAACGTGTCTCAGGAATGAGGAGCCAGGCACTTACA		0	0	999		0	0	999	0.994536	0.123626	0.216686	265.702	63.5701	4.57003	1	0	0	0	0	0	0	0	0	0	0	0	0	0	0	0	0	0	0	0	0	0	0	0	0	0	0	0	0	0	0	0	0
12411337	TGCAGTGCAGCGACCTGTGTTTTATCTGTCAGCGAACATGTCTCAGGAATGAGGAGCCAGGCACTTACA	TGCAGTGCAGCGACCTGTGTTTTATCTGTCAGCGAACATGTCTCAGGAATGAGGAGCCAGGCACTTACA		0	0	999		0	0	999	0.939891	0.561047	0.492547	260.505	67.0091	3.81046	1	0	1	0	0	0	1	1	0	0	0	0	0	0	0	0	1	1	1	1	0	1	0	1	1	-	1	0	1	1	1	0	1
12411336	TGCAGATAAGATTGTTGTTGCGAAGTTGTTGGTATGAAGAGAAAGCGATGGAGCGACTTTCAAGCCATT	TGCAGATAAGATTGTTGTTGCGAAGTTGTTGGTATGAAGAGAAAGCGATGGAGCGACTTTCAAGCCATT		0	0	999		0	0	999	0.997268	0.010959	0.021678	292.7	136.621	2.13211	1	0	0	0	0	0	0	0	0	0	0	0	0	0	0	0	0	0	0	0	0	0	0	0	0	0	0	0	0	0	0	0	0
12411335	TGCAGATAAGATTGTTGTTGCGAAGTTGTTGGTATGAAGAGAAGGCAATGGAGCGACTTTCAACCCATT	TGCAGATAAGATTGTTGTTGCGAAGTTGTTGGTATGAAGAGAAGGCAATGGAGCGACTTTCAACCCATT		0	0	999		0	0	999	0.920765	0.95549	0.085058	342.752	72.4678	4.75657	1	1	1	1	-	1	1	1	1	1	1	1	1	1	1	1	1	1	1	1	1	1	1	1	1	-	1	1	1	1	1	-	1
12411334	TGCAGATCCCCCAACTTATAACTTGCTCAAGAAGGAACTCCAGCTTCACTTACAGATCGGAAGAGCGGT	TGCAGATCCCCCAACTTATAACTTGCTCAAGAAGGAACTCCAGCTTCACTTAC	MF11-11_M13F-C12 FL, mycelia grown in Flies medium at room temperature Mycosphaerella fijiensis cDNA clone MF11-11_M13F-C12 5', mRNA sequence.	420	1	4.62e-18		0	0	999	0.97541	0.215686	0.338331	290.481	96.7508	3.08481	1	0	1	1	0	0	1	1	1	-	1	0	0	1	1	1	0	1	0	1	0	0	1	1	1	-	0	1	1	0	-	0	1
12411333	TGCAGATCCCCCAACTTATAACTTGCTCAAGAAGGAACTCCAGTCTCAGTTACAGATCGGAAGAGCGGT	TGCAGATCCCCCAACTTATAACTTGCTCAAGAAGGAACTCCAGTCTCAGTTAC		0	0	999		0	0	999	0.934426	0.710526	0.411357	305.062	82.8975	3.86154	1	1	0	0	1	1	0	0	0	1	0	1	1	0	0	0	1	0	1	0	1	1	-	0	0	0	1	0	0	1	1	1	0
12411332	TGCAGACGTTAGTGTCACTACAGTGAGTGAGCTGAGTAGTTGTGAGCGTACCAAAGTTACAGATCGGAA	TGCAGACGTTAGTGTCACTACAGTGAGTGAGCTGAGTAGTTGTGAGCGTACCAAAGTTAC		0	0	999		0	0	999	0.972678	0.191011	0.309052	393.924	140.437	2.97985	1	0	0	0	0	0	0	0	0	0	0	0	0	0	0	0	0	0	0	0	0	0	0	0	0	0	0	0	0	0	0	0	0
12411331	TGCAGTGCGTAAGCGCATTACAGATCGGAAGAGCGGTTCAGCAGGAATGCCGAGACCGATCTCGTATGC	TGCAGTGCGTAAGCGCATTAC		0	0	999		0	0	999	0.978142	0.156425	0.263912	153.65	137.065	1.15845	0.990654	0	0	0	0	0	0	0	0	0	0	0	0	0	0	0	0	0	0	0	0	0	0	0	0	0	0	0	0	0	0	0	0
12411330	TGCAGTGCGCAAGCGTATTACAGATCGGAAGAGCGGTTCAGCAGGAATGCCGAGACCGATCTCGTATGC	TGCAGTGCGCAAGCGTATTAC		0	0	999		0	0	999	0.953552	0.802292	0.317239	440.624	359.095	1.23961	0.993651	1	1	1	1	1	1	1	1	1	1	1	1	1	1	1	1	0	1	0	1	1	-	1	1	1	1	1	1	1	1	1	1
12411329	TGCAGTTGGAAATATTCTACAATGCCATAGTTCTCACCGGCCATGCAATTACAGATCGGAAGAGCGGTT	TGCAGTTGGAAATATTCTACAATGCCATAGTTCTCACCGGCCATGCAATTAC		0	0	999		0	0	999	0.994536	0.032967	0.06376	350.185	224.561	1.56767	1	0	0	0	0	0	0	0	0	0	0	0	0	0	0	0	0	0	0	0	0	0	0	0	0	0	0	0	0	0	0	0	0
12411328	TGCAGTTTGAAATATTCTACAATGCCATAGTTCTCATCGGCCATGCAATTACAGATCGGAAGAGCGGTT	TGCAGTTTGAAATATTCTACAATGCCATAGTTCTCATCGGCCATGCAATTAC		0	0	999		0	0	999	0.969945	0.276056	0.399698	456.628	181.439	2.56629	1	1	0	1	1	1	1	1	1	1	1	1	1	1	1	1	1	1	1	1	1	1	1	1	1	1	1	1	1	1	1	1	1
12411327	TGCAGTCTACCTTCCGAAAGCTAACTATATAGACACTGTAGGGGTTGATCCCTGTTTACAGATCGGAAG	TGCAGTCTACCTTCCGAAAGCTAACTATATAGACACTGTAGGGGTTGATCCCTGTTTAC		0	0	999		0	0	999	0.969945	0.31831	0.433977	242.899	78.2059	3.08727	1	1	0	1	1	1	0	1	0	1	1	0	0	1	1	1	-	0	1	0	0	1	0	0	1	0	1	0	0	0	0	0	-
12411326	TGCAGTCTACCTTCCGAAAGCTAACTATGTGGACACTATAGGGGTTGATCCCTGTTTACAGATCGGAAG	TGCAGTCTACCTTCCGAAAGCTAACTATGTGGACACTATAGGGGTTGATCCCTGTTTAC		0	0	999		0	0	999	0.994536	0.123626	0.216686	361.763	180.107	2.11222	1	0	0	0	0	0	0	0	0	0	0	0	0	0	0	0	0	0	0	0	0	0	0	0	0	0	0	0	0	0	0	0	0
12411325	TGCAGGCGGCGAATCTCGAGGAGATTATCCTTTAGCTATTGTTCTTACAGATCGGAAGAGCGGTTCAGC	TGCAGGCGGCGAATCTCGAGGAGATTATCCTTTAGCTATTGTTCTTAC		0	0	999		0	0	999	0.978142	0.170391	0.282716	182.605	104.848	1.81123	1	0	0	0	0	0	0	0	0	0	0	0	0	0	0	0	0	0	0	0	0	0	0	0	0	0	0	0	0	0	0	0	0
12411324	TGCAGACGGCGAATCTCGAGGAGATTATCCTTTAGCTGTTGTTCTTACAGATCGGAAGAGCGGTTCAGC	TGCAGACGGCGAATCTCGAGGAGATTATCCTTTAGCTGTTGTTCTTAC		0	0	999		0	0	999	0.945355	0.650289	0.454826	293.247	170.753	1.76165	1	1	0	1	1	0	1	1	1	1	0	1	1	1	1	1	1	1	1	1	1	1	1	0	1	-	1	1	1	1	1	0	-
12411323	TGCAGTTATTTAAGTACGCCGCTTAGCGCATTACAGATCGGAAGAGCGGTTCAGCAGGAATGCCGAGAC	TGCAGTTATTTAAGTACGCCGCTTAGCGCATTAC		0	0	999		0	0	999	0.997268	0.00274	0.005464	18.3333	11.0252	1.63698	1	0	0	0	0	0	0	0	0	0	0	0	0	0	0	0	0	0	0	0	0	0	0	0	0	0	0	0	0	0	0	0	0
12411322	TGCAGGTAGTGTCAATAGCCGCTGCCACTGTAAGTGAACAACTGTAGCCAATATCGACCTTCCGTATCT	TGCAGGTAGTGTCAATAGCCGCTGCCACTGTAAGTGAACAACTGTAGCCAATATCGACCTTCCGTATCT		0	0	999		0	0	999	0.994536	0.129121	0.224897	500.476	146.42	3.1672	1	0	0	0	0	0	0	0	0	0	0	0	0	0	0	0	0	0	0	0	0	0	0	0	0	0	0	0	0	0	0	0	0
12411321	TGCAGAGAATCGACTAGTTCGGGAAAGGTATTGAGCAGTTGCGGAGAGAGGGAAGGACTCTTTTAGCAG	TGCAGAGAATCGACTAGTTCGGGAAAGGTATTGAGCAGTTGCGGAGAGAGGGAAGGACTCTTTTAGCAG		0	0	999		0	0	999	1	0.002732	0.00545	186.5	13.5	11.3162	1	0	0	0	0	0	0	0	0	0	0	0	0	0	0	0	0	0	0	0	0	0	0	0	0	0	0	0	0	0	0	0	0
12411320	TGCAGTCGAAGCAGGTGCGGCAATTCCTACGGAACTATAACTATTATAGACGCAATAAGGTATAGAGAG	TGCAGTCGAAGCAGGTGCGGCAATTCCTACGGAACTATAACTATTATAGACGCAATAAGGTATAGAGAG		0	0	999		0	0	999	0.997268	0.013699	0.027022	16.3636	9.73534	1.58374	1	0	0	0	0	0	0	0	0	0	0	0	0	0	0	0	0	0	0	0	0	0	0	0	0	0	0	0	0	0	0	0	0
12411319	TGCAGTCGAAGTAGGTGCGGCAATTCCTACGGAACTGCAACTATTATAGACGTAATAAGGTATAGAGGG	TGCAGTCGAAGTAGGTGCGGCAATTCCTACGGAACTGCAACTATTATAGACGTAATAAGGTATAGAGGG		0	0	999		0	0	999	0.953552	0.269341	0.393593	19.3151	9.23866	2.09087	1	1	0	1	0	1	0	0	1	0	0	1	1	1	1	1	1	1	1	0	1	0	0	0	0	-	0	1	0	0	0	1	-
12411318	TGCAGTCGAAGCAGGTACGGCAATTCCTATAGAACTGTAACTATTATAGACGCAATAAGGTATAGAGGG	TGCAGTCGAAGCAGGTACGGCAATTCCTATAGAACTGTAACTATTATAGACGCAATAAGGTATAGAGGG		0	0	999		0	0	999	0.997268	0.024658	0.048099	22.6923	7.87776	2.83817	1	0	0	0	0	0	0	0	0	0	0	0	0	0	0	0	0	0	0	0	0	0	0	0	0	0	0	0	0	0	0	0	0
12411317	TGCAGTCGAAGCAGGTGCGGCAATTCCTACGGAACTATAACTATTGTAGACGCAATAAGGTATAGAAAG	TGCAGTCGAAGCAGGTGCGGCAATTCCTACGGAACTATAACTATTGTAGACGCAATAAGGTATAGAAAG		0	0	999		0	0	999	1	0.027322	0.053152	26.4	5.30157	4.79144	1	0	0	0	0	0	0	0	0	0	0	0	0	0	0	0	0	0	0	0	0	0	0	0	0	0	0	0	0	0	0	0	0
12411316	TGCAGTCGAAGCAGGTACGGCAATTCCTACGGAACTGCAACTATTATAGACGTAATAAGGTATAGAGGG	TGCAGTCGAAGCAGGTACGGCAATTCCTACGGAACTGCAACTATTATAGACGTAATAAGGTATAGAGGG		0	0	999		0	0	999	0.95082	0.278736	0.402084	22.7312	7.68986	2.91073	1	1	0	1	1	1	0	0	0	1	1	0	0	0	0	0	0	0	1	0	0	0	1	1	0	0	1	1	0	1	-	-	-
12411315	TGCAGTCGAAACAGGTACGGCAATTCCTACGGAACTGCAACTATTATAGACGCAATAAGGTATAGAGGG	TGCAGTCGAAACAGGTACGGCAATTCCTACGGAACTGCAACTATTATAGACGCAATAAGGTATAGAGGG		0	0	999		0	0	999	0.964481	0.243626	0.368545	23.4574	8.24528	2.80675	1	1	0	1	0	0	0	1	-	-	0	1	1	1	1	1	0	0	1	1	0	1	1	0	0	-	1	-	0	0	1	0	-
12411314	TGCAGTCGAAGCAGGTGCGGCAATTCCTACGGAACTGCAACTATTGTAGACGCAATAAGGTATAGAGGG	TGCAGTCGAAGCAGGTGCGGCAATTCCTACGGAACTGCAACTATTGTAGACGCAATAAGGTATAGAGGG		0	0	999		0	0	999	0.969945	0.250704	0.375703	25.5489	10.1192	2.47262	1	1	0	0	0	1	0	1	1	0	1	0	1	0	0	0	0	1	1	1	1	1	0	0	0	-	0	1	1	1	0	1	0
12411313	TGCAGATAGTAGTAGCTCTGCTATAGATGGTAGAAACAGACTGCTTAGTAAAGGCAAATCGTCTAGTAA	TGCAGATAGTAGTAGCTCTGCTATAGATGGTAGAAACAGACTGCTTAGTAAAGGCAAATCGTCTAGTAA		0	0	999		0	0	999	1	0.002732	0.00545	29	6.37704	8.75819	1	0	0	0	0	0	0	0	0	0	0	0	0	0	0	0	0	0	0	0	0	0	0	0	0	0	0	0	0	0	0	0	0
12411312	TGCAGATGGTAGTAGCTCTGCTATAGATGGTAGAAACAGACTGCTTAGTGAAGGCAAATCGTCTAGTGA	TGCAGATGGTAGTAGCTCTGCTATAGATGGTAGAAACAGACTGCTTAGTGAAGGCAAATCGTCTAGTGA		0	0	999		0	0	999	1	0.002732	0.00545	35	0	34.9677	1	0	0	0	0	0	0	0	0	0	0	0	0	0	0	0	0	0	0	0	0	0	0	0	0	0	0	0	0	0	0	0	0
12411311	TGCAGATGGTAGTGGCTCTGCTATAGATAGTGGAAACAGACTGCTCAGTGAAGGCAAATCGTCTAGTGA	TGCAGATGGTAGTGGCTCTGCTATAGATAGTGGAAACAGACTGCTCAGTGAAGGCAAATCGTCTAGTGA		0	0	999		0	0	999	1	0.005464	0.010869	57.75	18.033	2.98209	1	0	0	0	0	0	0	0	0	0	0	0	0	0	0	0	0	0	0	0	0	0	0	0	0	0	0	0	0	0	0	0	0
12411310	TGCAGATGGTAGTGGCTCTGCTATAGATGGTGGAAACAGACTGCTTAGTAAAGGCAAATCGTCTAGTGA	TGCAGATGGTAGTGGCTCTGCTATAGATGGTGGAAACAGACTGCTTAGTAAAGGCAAATCGTCTAGTGA		0	0	999		0	0	999	1	0.002732	0.00545	135	10.0995	8.32516	1	0	0	0	0	0	0	0	0	0	0	0	0	0	0	0	0	0	0	0	0	0	0	0	0	0	0	0	0	0	0	0	0
12411309	TGCAGATAGTAGTGGCTCTGCTATAGATGGTGGAAACAGACTGCTTAGTGAAGGCAAATCGTCTAGTAA	TGCAGATAGTAGTGGCTCTGCTATAGATGGTGGAAACAGACTGCTTAGTGAAGGCAAATCGTCTAGTAA		0	0	999		0	0	999	1	0.002732	0.00545	171.25	23.4348	7.17783	1	0	0	0	0	0	0	0	0	0	0	0	0	0	0	0	0	0	0	0	0	0	0	0	0	0	0	0	0	0	0	0	0
12411308	TGCAGATGGTGGTGGCTCTGCTATAGATAGTGGAAACAGACTGCTTAGTGAAGGCAAATCGTCTAGTAA	TGCAGATGGTGGTGGCTCTGCTATAGATAGTGGAAACAGACTGCTTAGTGAAGGCAAATCGTCTAGTAA		0	0	999		0	0	999	1	0.005464	0.010869	145.9	96.22	1.51091	1	0	0	0	0	0	0	0	0	0	0	0	0	0	0	0	0	0	0	0	0	0	0	0	0	0	0	0	0	0	0	0	0
12411307	TGCAGATGGTGGTGGCTCTGCTATAGATGGTAGAAACAGACTGCTTAGTGAAGGCAAATCGTCTAGTGA	TGCAGATGGTGGTGGCTCTGCTATAGATGGTAGAAACAGACTGCTTAGTGAAGGCAAATCGTCTAGTGA		0	0	999		0	0	999	1	0.005464	0.010869	245	51.3079	5.35955	1	0	0	0	0	0	0	0	0	0	0	0	0	0	0	0	0	0	0	0	0	0	0	0	0	0	0	0	0	0	0	0	0
12411306	TGCAGTAAGGTAAAGATATACACCGCCTATCCCGGTATATTCGCATTAGCAGAATTACTTACTAACCTC	TGCAGTAAGGTAAAGATATACACCGCCTATCCCGGTATATTCGCATTAGCAGAATTACTTACTAACCTC		0	0	999		0	0	999	1	0.010929	0.021619	58.4	12.2246	8.22103	1	0	0	0	0	0	0	0	0	0	0	0	0	0	0	0	0	0	0	0	0	0	0	0	0	0	0	0	0	0	0	0	0
12411305	TGCAGTAAGGTAAAGATACATACCGCCTATCCCGGCATGTTCGTATTAGCAGAATTACTTACTAACCTC	TGCAGTAAGGTAAAGATACATACCGCCTATCCCGGCATGTTCGTATTAGCAGAATTACTTACTAACCTC		0	0	999		0	0	999	0.997268	0.008219	0.016303	64.8	13.6733	7.12902	1	0	0	0	0	0	0	0	0	0	0	0	0	0	0	0	0	0	0	0	0	0	0	0	0	0	0	0	0	0	0	0	0
12411304	TGCAGTAAGGTAAAGATACATACCGCCTATCCCGGCATGTTCGCATTAGCAGAATTACTTACTAACTTC	TGCAGTAAGGTAAAGATACATACCGCCTATCCCGGCATGTTCGCATTAGCAGAATTACTTACTAACTTC		0	0	999		0	0	999	0.986339	0.094183	0.170625	62.6964	29.3683	2.03953	1	0	0	0	0	0	0	0	0	0	0	0	0	0	0	0	0	0	0	0	0	0	0	0	0	0	0	0	0	0	0	0	0
12411303	TGCAGTAAGGTAAAGATATATACCGCCTATCCCGGCATGTTCGTATTGGCAGAATTACTTACTAACCTC	TGCAGTAAGGTAAAGATATATACCGCCTATCCCGGCATGTTCGTATTGGCAGAATTACTTACTAACCTC		0	0	999		0	0	999	0.967213	0.231638	0.355964	52.9338	25.8066	2.14626	1	0	0	0	0	0	0	0	0	0	0	0	0	0	0	0	0	0	0	0	0	0	0	0	0	0	0	0	0	0	0	0	0
12411302	TGCAGTAAGGTAAAGATATATACCGCCTATCCCGGCATGTTCGCATTAGCAGAATTACTTACTAACCTC	TGCAGTAAGGTAAAGATATATACCGCCTATCCCGGCATGTTCGCATTAGCAGAATTACTTACTAACCTC		0	0	999		0	0	999	0.945355	0.416185	0.48595	47.4449	17.8959	2.4958	1	0	1	1	0	1	0	0	0	-	1	1	0	1	1	1	0	0	1	0	1	0	0	0	0	-	0	-	0	0	0	-	1
12411301	TGCAGTAAGGTAAAGATATACACCGCCTATCCCGGCATGTTCGCATTAGTAGAATTACTTACTAACCTC	TGCAGTAAGGTAAAGATATACACCGCCTATCCCGGCATGTTCGCATTAGTAGAATTACTTACTAACCTC		0	0	999		0	0	999	0.945355	0.719653	0.403505	109.127	73.3671	1.54317	1	1	1	1	1	1	1	1	-	1	1	1	1	1	1	1	-	0	1	1	1	1	1	1	1	0	1	1	1	1	1	0	1
12411300	TGCAGGTCCAGCCAACAAAGCTCCTAAACATCACCGAGGCACTTACTGTAGAGGCAGATCTTTGGCTCA	TGCAGGTCCAGCCAACAAAGCTCCTAAACATCACCGAGGCACTTACTGTAGAGGCAGATCTTTGGCTCA		0	0	999		0	0	999	1	0.013661	0.026949	232.846	143.306	1.58857	1	0	0	0	0	0	0	0	0	0	0	0	0	0	0	0	0	0	0	0	0	0	0	0	0	0	0	0	0	0	0	0	0
12411299	TGCAGGTCCAGCGAATAAAGCTCCTAAACATCACCGAGGCACTTACTGTAGAGGCAGATCTTTGGCTCA	TGCAGGTCCAGCGAATAAAGCTCCTAAACATCACCGAGGCACTTACTGTAGAGGCAGATCTTTGGCTCA		0	0	999		0	0	999	0.920765	0.952522	0.090447	364.554	83.6195	4.40254	1	1	-	1	1	1	1	1	1	1	1	1	1	1	1	1	1	1	1	1	1	1	1	1	1	-	1	-	1	1	1	-	-
12411298	TGCAGGCCTGGCCTGGACAAGATCCTCACCTGCCCTCCTACATATGGCATGTATGCTGTGTCGGCTTGT	TGCAGGCCTGGCCTGGACAAGATCCTCACCTGCCCTCCTACATATGGCATGTATGCTGTGTCGGCTTGT	CBHY3424.fwd CBHY Mycosphaerella fijiensis MfEST5 Minimal medium without nitrogen (L) Mycosphaerella fijiensis cDNA clone CBHY3424 5', mRNA sequence.	333	1	1.27e-25		0	0	999	0.956284	0.285714	0.408163	270.321	105.903	2.54232	1	1	0	1	1	0	1	1	1	1	0	1	1	1	1	1	1	1	1	1	0	1	1	0	0	-	1	1	0	0	1	0	-
12411297	TGCAGGCCTGGCCAGGACAAGATTCTCACCTGCCCTCCTACATATGGCATGTATGCTGTGTCGGCTTGT	TGCAGGCCTGGCCAGGACAAGATTCTCACCTGCCCTCCTACATATGGCATGTATGCTGTGTCGGCTTGT	CBHY3424.fwd CBHY Mycosphaerella fijiensis MfEST5 Minimal medium without nitrogen (L) Mycosphaerella fijiensis cDNA clone CBHY3424 5', mRNA sequence.	333	1	1.27e-25		0	0	999	0.934426	0.695906	0.423241	305.485	80.7147	3.82691	1	0	1	0	0	1	0	0	-	0	1	0	0	0	-	0	0	0	0	0	1	0	0	1	1	0	0	0	1	1	0	-	-
12411296	TGCAGCTAATCGCGAAGGCTCTCGAGGTGCGGTTCATATTGATCGCTACCTGGCTAGTGTATTTACAGA	TGCAGCTAATCGCGAAGGCTCTCGAGGTGCGGTTCATATTGATCGCTACCTGGCTAGTGTATTTACAGA		0	0	999		0	0	999	0.972678	0.174157	0.287653	354.181	135.288	2.5389	1	0	0	0	0	0	0	0	0	0	0	0	0	0	0	0	0	0	0	0	0	0	0	0	0	0	0	0	0	0	0	0	0
12411295	TGCAGCACTGCTGCACCCATGATAGACTGTGGCGAATCTCGTAATTGCCACAAACAGAATAGGCCCAAA	TGCAGCACTGCTGCACCCATGATAGACTGTGGCGAATCTCGTAATTGCCACAAACAGAATAGGCCCAAA		0	0	999		0	0	999	0.923497	0.970414	0.057421	317.239	83.3516	3.72883	1	1	1	1	-	1	1	1	1	1	1	1	1	1	1	1	1	1	-	1	1	1	1	1	-	-	1	-	1	1	1	-	1
12411294	TGCAGAGCGCACAATCGCCACTCGGTTCGGTGCAGTCTGGCTCTTCCACAATGTAGCTGCAACGGGAGA	TGCAGAGCGCACAATCGCCACTCGGTTCGGTGCAGTCTGGCTCTTCCACAATGTAGCTGCAACGGGAGA		0	0	999		0	0	999	0.956284	0.471429	0.498367	267.813	84.1076	3.25464	1	1	0	1	1	1	0	0	1	1	0	1	1	1	1	1	0	1	0	1	1	0	1	0	0	0	1	1	0	1	0	1	0
12411292	TGCAGAGCGCACAATCGCCACTCGGTTCGGTGCAGTCTGGCTCTTCTATAATGTAGCTGCAACGGGAGA	TGCAGAGCGCACAATCGCCACTCGGTTCGGTGCAGTCTGGCTCTTCTATAATGTAGCTGCAACGGGAGA		0	0	999		0	0	999	0.969945	0.225352	0.349137	73.4014	30.8965	2.48206	1	0	0	0	0	0	0	0	0	0	0	0	0	0	0	0	0	0	0	0	0	0	0	0	0	0	0	0	0	0	0	0	0
12411291	TGCAGACGCGATTGCGGGCTTGGCAGATGTGGTCACGGCGTCTTGGAGGCCTTCTTTGTGCCTCCTTCT	TGCAGACGCGATTGCGGGCTTGGCAGATGTGGTCACGGCGTCTTGGAGGCCTTCTTTGTGCCTCCTTCT		0	0	999		0	0	999	0.972678	0.33427	0.445067	291.961	85.0666	3.2818	1	0	0	0	0	0	0	0	0	0	0	0	0	0	0	0	0	0	0	0	0	0	0	0	0	0	0	0	0	0	0	0	0
12411290	TGCAGACGCGATTTCGGGCTTGGCAGATGTGGTCACGGCGTCTTTGAGGCCTTCTTTGTGCCTCCTTCT	TGCAGACGCGATTTCGGGCTTGGCAGATGTGGTCACGGCGTCTTTGAGGCCTTCTTTGTGCCTCCTTCT		0	0	999		0	0	999	0.942623	0.623188	0.469649	293.751	85.0294	3.49209	1	1	-	1	1	1	1	1	1	1	1	1	1	1	1	1	1	1	1	1	1	1	1	1	1	-	1	1	1	1	1	-	1
12411289	TGCAGTGTATATAACAATAGAGCTTTACCGTCTTCGGCCTATTGCATATTAGCGTTTTAGGGAATAAGC	TGCAGTGTATATAACAATAGAGCTTTACCGTCTTCGGCCTATTGCATATTAGCGTTTTAGGGAATAAGC		0	0	999		0	0	999	0.997268	0.005479	0.010899	114.625	67.3441	1.70318	1	0	0	0	0	0	0	0	0	0	0	0	0	0	0	0	0	0	0	0	0	0	0	0	0	0	0	0	0	0	0	0	0
12411288	TGCAGTGTATATAACGATAGAGCTTTACCGTCTTCGGCCTATTACATATTAGCGTTTTAGGGAATAAGC	TGCAGTGTATATAACGATAGAGCTTTACCGTCTTCGGCCTATTACATATTAGCGTTTTAGGGAATAAGC		0	0	999		0	0	999	0.97541	0.151261	0.256762	145.943	77.3758	1.83161	1	0	0	0	0	0	0	0	0	0	0	0	0	0	0	0	0	0	0	0	0	0	0	0	0	0	0	0	0	0	0	0	0
12411287	TGCAGTGCATATAACGATAGAGCTTTACCGTCTTCGGCCTATTGTATGTTAGCGTTTTAGGGAATAAGC	TGCAGTGCATATAACGATAGAGCTTTACCGTCTTCGGCCTATTGTATGTTAGCGTTTTAGGGAATAAGC		0	0	999		0	0	999	0.991803	0.030303	0.05877	199.2	109.646	1.82244	1	0	0	0	0	0	0	0	0	0	0	0	0	0	0	0	0	0	0	0	0	0	0	0	0	0	0	0	0	0	0	0	0
12411286	TGCAGGACTCGTCAGCTGCTCAGACGAGCAGCCACACGGATCGAGATGCCAGCATCAATGAGCAGCGAG	TGCAGGACTCGTCAGCTGCTCAGACGAGCAGCCACACGGATCGAGATGCCAGCATCAATGAGCAGCGAG		0	0	999		0	0	999	0.918033	0.982143	0.035077	316.602	71.7803	4.34728	1	1	1	1	1	1	1	1	1	1	1	1	1	1	1	1	1	1	1	1	1	1	1	1	-	-	1	1	1	1	1	-	-
12411285	TGCAGCGTTCGAGCGAGGCGTACGGGAATCAACTCCTGCATTTACAGATCGGAAGAGCGGTTCAGCAGG	TGCAGCGTTCGAGCGAGGCGTACGGGAATCAACTCCTGCATTTAC	CBHU1962.rev CBHU Mycosphaerella fijiensis MfEST3 Extract with glucose (L) Mycosphaerella fijiensis cDNA clone CBHU1962 3', mRNA sequence.	90	1	9.17e-14		0	0	999	0.934426	0.722222	0.401235	388.708	113.562	3.54093	1	1	1	1	1	1	1	1	1	1	1	1	1	1	1	1	1	1	1	1	1	1	1	1	1	-	1	1	1	1	1	1	1
12411284	TGCAGTACGTACCCCCCCCTTCCCTCCGAGCGCATTACAGATCGGAAGAGCGGTTCAGCAGGAATGCCG	TGCAGTACGTACCCCCCCCTTCCCTCCGAGCGCATTAC		0	0	999		0	0	999	0.937158	0.38484	0.473476	270.967	157.729	1.72646	1	0	1	0	0	1	1	1	0	1	1	1	1	1	1	0	1	1	0	1	0	0	0	0	0	1	0	0	1	0	0	1	0
12411283	TGCAGTTCTATACTATCTAGCTCTCTATTGCTCTTATTCTTATATAATGATTTACAGATCGGAAGAGCG	TGCAGTTCTATACTATCTAGCTCTCTATTGCTCTTATTCTTATATAATGATTTAC		0	0	999		0	0	999	1	0.005464	0.010869	50	29.0947	1.70535	1	0	0	0	0	0	0	0	0	0	0	0	0	0	0	0	0	0	0	0	0	0	0	0	0	0	0	0	0	0	0	0	0
12411282	TGCAGTTCTATACTATCTAGCTCTCTATTGCTCTTATCCTTATATAACGATTTACAGATCGGAAGAGCG	TGCAGTTCTATACTATCTAGCTCTCTATTGCTCTTATCCTTATATAACGATTTAC		0	0	999		0	0	999	0.989071	0.071823	0.133329	112.421	64.1046	1.81297	1	0	0	0	0	0	0	0	0	-	0	0	0	0	0	0	1	0	0	0	0	0	0	0	0	0	0	0	0	0	0	0	0
12411281	TGCAGTTCTACACTATCTAGCTCTCTACTGCTCTTATCCTTATATAATCATTTACAGATCGGAAGAGCG	TGCAGTTCTACACTATCTAGCTCTCTACTGCTCTTATCCTTATATAATCATTTAC		0	0	999		0	0	999	1	0.013661	0.026949	100	56.1443	1.8051	1	0	0	0	0	0	0	0	0	0	0	0	0	0	0	0	0	0	0	0	0	0	0	0	0	0	0	0	0	0	0	0	0
12411280	TGCAGTTCTACACTATCTAGCTCTCTACTGCTCTTATCCTTACACAATCATTTACAGATCGGAAGAGCG	TGCAGTTCTACACTATCTAGCTCTCTACTGCTCTTATCCTTACACAATCATTTAC		0	0	999		0	0	999	1	0.010929	0.021619	232.5	99.6316	2.38206	1	0	0	0	0	0	0	0	0	0	0	0	0	0	0	0	0	0	0	0	0	0	0	0	0	0	0	0	0	0	0	0	0
12411279	TGCAGTTCTATACTATCTAGCTCTCTATTGCTCTTATCCTTATATAATAATTTACAGATCGGAAGAGCG	TGCAGTTCTATACTATCTAGCTCTCTATTGCTCTTATCCTTATATAATAATTTAC		0	0	999		0	0	999	0.915301	0.737313	0.387365	59.8985	37.1596	1.62313	1	0	1	1	1	1	0	1	-	-	1	1	1	1	1	1	1	0	1	0	-	1	0	0	0	-	0	1	1	1	1	1	1
12411278	TGCAGTCCGTAATCGTATCGGCCTCGAGGTATTTACAGATCGGAAGAGCGGTTCAGCAGGAATGCCGAG	TGCAGTCCGTAATCGTATCGGCCTCGAGGTATTTAC		0	0	999		0	0	999	0.964481	0.356941	0.459068	475.434	174.967	2.77089	1	0	1	0	0	0	1	1	0	1	0	-	0	0	0	0	1	1	1	1	0	1	0	1	1	1	1	0	1	0	1	0	1
12411277	TGCAGTCATCGTTGCAAGGCGGCAAGAGCAACTTACAGATCGGAAGAGCGGTTCAGCAGGAATGCCGAG	TGCAGTCATCGTTGCAAGGCGGCAAGAGCAACTTAC		0	0	999		0	0	999	0.928962	0.905882	0.170519	541.543	128.375	4.49265	1	1	-	1	1	1	1	1	1	1	1	1	1	1	1	1	1	1	1	1	1	1	1	1	1	-	1	-	1	1	1	1	1
12411276	TGCAGGTTTTGGGGCAGCCTGGCACCGGACACTTGATCTTACAGATCGGAAGAGCGGTTCAGCAGGAAT	TGCAGGTTTTGGGGCAGCCTGGCACCGGACACTTGATCTTAC		0	0	999		0	0	999	0.923497	0.97929	0.040562	539.308	119.157	4.57308	1	1	1	1	1	1	1	-	1	1	1	1	1	1	1	1	1	1	1	1	1	1	1	1	1	-	1	-	1	1	1	-	1
12411275	TGCAGCTTCTCGAAGAATAGTATCTGTTTACAGATCGGAAGAGCGGTTCAGCAGGAATGCCGAGACCGA	TGCAGCTTCTCGAAGAATAGTATCTGTTTAC		0	0	999		0	0	999	0.942623	0.446377	0.494249	233.461	159.873	1.49346	1	1	1	1	1	1	1	0	1	1	0	1	1	1	-	1	1	1	1	1	-	1	1	0	1	-	1	1	1	1	-	1	1
12411274	TGCAGCTTCTCGAAGAATGGCATCTGTTTACAGATCGGAAGAGCGGTTCAGCAGGAATGCCGAGACCGA	TGCAGCTTCTCGAAGAATGGCATCTGTTTAC		0	0	999		0	0	999	0.928962	0.767647	0.35673	623.979	372.891	1.72258	1	1	1	1	1	1	1	0	-	1	1	1	1	1	1	1	0	1	1	1	1	1	1	1	1	-	1	1	-	1	1	1	-
12411273	TGCAGCTTCCGCTATTGTTAGATACAGATTTTGAGGTAATAGATTGGTAGCTGCTTTATTGCTTTCCCT	TGCAGCTTCCGCTATTGTTAGATACAGATTTTGAGGTAATAGATTGGTAGCTGCTTTATTGCTTTCCCT		0	0	999		0	0	999	1	0.002732	0.00545	113	1	73.0224	1	0	0	0	0	0	0	0	0	0	0	0	0	0	0	0	0	0	0	0	0	0	0	0	0	0	0	0	0	0	0	0	0
12411272	TGCAGCTTCCGCTGTTGTTGGATACAGATTTTGAGGTGATAGATTGGTGGCTGCTTTGTTGCTTTCCCT	TGCAGCTTCCGCTGTTGTTGGATACAGATTTTGAGGTGATAGATTGGTGGCTGCTTTGTTGCTTTCCCT		0	0	999		0	0	999	0.997268	0.013699	0.027022	188.286	105.123	1.75471	1	0	0	0	0	0	0	0	0	0	0	0	0	0	0	0	0	0	0	0	0	0	0	0	0	0	0	0	0	0	0	0	0
12411271	TGCAGCTTCCGCTATTGTTGGATACAGATTTTGAGGTAATAGATTGGTGGCTGCTTTATTGCTTTCCCT	TGCAGCTTCCGCTATTGTTGGATACAGATTTTGAGGTAATAGATTGGTGGCTGCTTTATTGCTTTCCCT		0	0	999		0	0	999	0.997268	0.00274	0.005464	129.333	28.2882	17.9873	1	0	0	0	0	0	0	0	0	0	0	0	0	0	0	0	0	0	0	0	0	0	0	0	0	0	0	0	0	0	0	0	0
12411270	TGCAGCTTCCGCTATTATTAGATACAGATTTTGAGGTAATAGATTAGTAGCTACTTTATTGCTTTCCCT	TGCAGCTTCCGCTATTATTAGATACAGATTTTGAGGTAATAGATTAGTAGCTACTTTATTGCTTTCCCT		0	0	999		0	0	999	0.95082	0.298851	0.419078	85.1636	33.7837	2.5638	1	1	0	0	1	0	1	1	1	1	0	0	1	0	0	0	0	1	0	-	0	1	0	1	0	-	-	-	1	1	1	-	0
12411269	TGCAGTATACGATAGGCAGGACAAAGACCTATCGCACTAAGGATATCGACGACTCGTCGCTTACAGATC	TGCAGTATACGATAGGCAGGACAAAGACCTATCGCACTAAGGATATCGACGACTCGTCGCTTAC		0	0	999		0	0	999	1	0.005464	0.010869	138	69.9228	2.02111	1	0	0	0	0	0	0	0	0	0	0	0	0	0	0	0	0	0	0	0	0	0	0	0	0	0	0	0	0	0	0	0	0
12411268	TGCAGTGTACAATAGGCAGGACAAAGACCTATCGCACTAAGGACATCGACGACTCGTCGCTTACAGATC	TGCAGTGTACAATAGGCAGGACAAAGACCTATCGCACTAAGGACATCGACGACTCGTCGCTTAC		0	0	999		0	0	999	0.956284	0.308571	0.42671	228.177	76.5148	3.05162	1	0	0	0	0	0	0	0	0	0	0	0	0	0	0	0	0	0	0	0	0	0	0	0	0	0	0	0	0	0	0	0	0
12411267	TGCAGATGTCGCTCATCGAACCTCAAAGATCGACCCTCCTTGGCGATCACTTTGCTCAATAGCTTTACA	TGCAGATGTCGCTCATCGAACCTCAAAGATCGACCCTCCTTGGCGATCACTTTGCTCAATAGCTTTACA		0	0	999		0	0	999	1	0.005464	0.010869	694.667	340.512	2.06792	1	0	0	0	0	0	0	0	0	0	0	0	0	0	0	0	0	0	0	0	0	0	0	0	0	0	0	0	0	0	0	0	0
12411266	TGCAGCTTTAGCAACTCTAACGCTTCCGCTAGGCATCGCACGTCTACGCTAAATACGATTTACAGATCG	TGCAGCTTTAGCAACTCTAACGCTTCCGCTAGGCATCGCACGTCTACGCTAAATACGATTTAC		0	0	999		0	0	999	0.948087	0.400576	0.48023	363.121	133.802	2.77949	1	0	1	1	1	1	0	0	1	1	0	1	1	1	1	1	0	0	0	0	0	0	0	1	0	0	1	1	0	0	0	-	-
12411265	TGCAGACTCTGATTGCTTTCCCAACATCATCGTTGAGCCATGTGAGAAGAAATGGACTGGTGTGAGCCC	TGCAGACTCTGATTGCTTTCCCAACATCATCGTTGAGCCATGTGAGAAGAAATGGACTGGTGTGAGCCC		0	0	999		0	0	999	1	0.016393	0.032249	213.692	123.272	1.74575	1	0	0	0	0	0	0	0	0	0	0	0	0	0	0	0	0	0	0	0	0	0	0	0	0	0	0	0	0	0	0	0	0
12411264	TGCAGACTCTGATTGCTCTCCCAACATCATCGTTGAGCTATGTGAGAAGAAATGGACTGGTGTGAGTCC	TGCAGACTCTGATTGCTCTCCCAACATCATCGTTGAGCTATGTGAGAAGAAATGGACTGGTGTGAGTCC		0	0	999		0	0	999	1	0.008197	0.016259	231.667	103.163	2.19581	1	0	0	0	0	0	0	0	0	0	0	0	0	0	0	0	0	0	0	0	0	0	0	0	0	0	0	0	0	0	0	0	0
12411263	TGCAGACTCTGATTGCTCTCCCAACATCATCGTCGAGCCATGTGAGAAGAAATGGACTGGTGTGAGTCC	TGCAGACTCTGATTGCTCTCCCAACATCATCGTCGAGCCATGTGAGAAGAAATGGACTGGTGTGAGTCC		0	0	999		0	0	999	0.983607	0.125	0.21875	300.848	127.704	2.27539	1	0	0	0	0	0	0	0	0	0	0	0	0	0	0	0	0	0	0	0	0	0	0	0	0	0	0	0	0	0	0	0	0
12411262	TGCAGAAATGTAGGCTAAAGATCGTCGCTCGACCCGTAACCGTAAGGTCCCTTAGAAAGTTGAAGACGA	TGCAGAAATGTAGGCTAAAGATCGTCGCTCGACCCGTAACCGTAAGGTCCCTTAGAAAGTTGAAGACGA		0	0	999		0	0	999	1	0.008197	0.016259	14.375	6.38235	2.12495	1	0	0	0	0	0	0	0	0	0	0	0	0	0	0	0	0	0	0	0	0	0	0	0	0	0	0	0	0	0	0	0	0
12411261	TGCAGAAATATAGGCTAAAGATCGTCGCTCGACCCGTAACCGTAAGGTCCCTTAGGAAGTTGAAGACGA	TGCAGAAATATAGGCTAAAGATCGTCGCTCGACCCGTAACCGTAAGGTCCCTTAGGAAGTTGAAGACGA		0	0	999		0	0	999	0.997268	0.008219	0.016303	15.4	4.07922	7.74924	1	0	0	0	0	0	0	0	0	0	0	0	0	0	0	0	0	0	0	0	0	0	0	0	0	0	0	0	0	0	0	0	0
12411260	TGCAGTGGCGCTGCTGCTCTGTGAATACGGCCATCGTGACTCGGGGGGACTCAAACATCTCTTCGTACG	TGCAGTGGCGCTGCTGCTCTGTGAATACGGCCATCGTGACTCGGGGGGACTCAAACATCTCTTCGTACG		0	0	999		0	0	999	1	0.013661	0.026949	36.2222	16.1299	2.2148	1	0	0	0	0	0	0	0	0	0	0	0	0	0	0	0	0	0	0	0	0	0	0	0	0	0	0	0	0	0	0	0	0
12411259	TGCAGGTTTCTAGGCTACGTACTAAGAGTCGTAGCGTTACTTTATAGCGGCCTAAGCATAGGCGATGTT	TGCAGGTTTCTAGGCTACGTACTAAGAGTCGTAGCGTTACTTTATAGCGGCCTAAGCATAGGCGATGTT		0	0	999		0	0	999	1	0.010929	0.021619	17	9.42338	1.81925	1	0	0	0	0	0	0	0	0	0	0	0	0	0	0	0	0	0	0	0	0	0	0	0	0	0	0	0	0	0	0	0	0
12411258	TGCAGGTTTCTAGGCTACGTACTAAGAGTCGTAGCGTTGCTTTATAGTAGCCTAAGTATAGGCGATATT	TGCAGGTTTCTAGGCTACGTACTAAGAGTCGTAGCGTTGCTTTATAGTAGCCTAAGTATAGGCGATATT		0	0	999		0	0	999	1	0.005464	0.010869	26.6	12.4032	1.98671	1	0	0	0	0	0	0	0	0	0	0	0	0	0	0	0	0	0	0	0	0	0	0	0	0	0	0	0	0	0	0	0	0
12411257	TGCAGGCTTCTAGGCTATGTGCTAAGAGTCGTAGCGTTGCTTTATAGCGGCCTACGCGTAGGCGATGTT	TGCAGGCTTCTAGGCTATGTGCTAAGAGTCGTAGCGTTGCTTTATAGCGGCCTACGCGTAGGCGATGTT		0	0	999		0	0	999	1	0.008197	0.016259	32.4	18.3804	1.90933	1	0	0	0	0	0	0	0	0	0	0	0	0	0	0	0	0	0	0	0	0	0	0	0	0	0	0	0	0	0	0	0	0
12411256	TGCAGGTTTCTAAGCTACGTACTAAGAGTCGTAGCGTTGCTTTATAGCGGCCTATATATAGGCGATGTT	TGCAGGTTTCTAAGCTACGTACTAAGAGTCGTAGCGTTGCTTTATAGCGGCCTATATATAGGCGATGTT		0	0	999		0	0	999	0.991803	0.046832	0.089277	36.0294	15.5913	2.23155	1	0	0	0	0	0	0	0	0	0	0	0	0	0	0	0	0	0	0	0	0	0	0	0	0	0	0	0	0	0	0	0	0
12411255	TGCAGGCTTCTAGGCTACGTACTAAGAGTCGTAGCGTTGCTTTATAGCGGCCTACGCGTAGGCGATGTT	TGCAGGCTTCTAGGCTACGTACTAAGAGTCGTAGCGTTGCTTTATAGCGGCCTACGCGTAGGCGATGTT		0	0	999		0	0	999	1	0.013661	0.026949	42.5455	17.0527	2.47637	1	0	0	0	0	0	0	0	0	0	0	0	0	0	0	0	0	0	0	0	0	0	0	0	0	0	0	0	0	0	0	0	0
12411254	TGCAGGCTTCTAAGCCACGTACTAAGAGTCGTACCGTTGCTTTATAGCGGCCTATATATAGGCGATATT	TGCAGGCTTCTAAGCCACGTACTAAGAGTCGTACCGTTGCTTTATAGCGGCCTATATATAGGCGATATT		0	0	999		0	0	999	0.997268	0.043836	0.083828	27.3913	13.4996	2.07534	1	0	0	0	0	0	0	0	0	0	0	0	0	0	0	0	0	0	0	0	0	0	0	0	0	0	0	0	0	0	0	0	0
12411253	TGCAGGTTTCTAGGCTACGTGCTAAGAGTCGTAGCGTTACTTTATAGCGGCCTAAGTATAGGCGATGTT	TGCAGGTTTCTAGGCTACGTGCTAAGAGTCGTAGCGTTACTTTATAGCGGCCTAAGTATAGGCGATGTT		0	0	999		0	0	999	0.986339	0.094183	0.170625	52.1778	20.7742	2.35389	1	0	0	0	0	0	0	0	0	0	0	0	0	0	0	0	0	0	0	0	0	0	0	0	0	0	0	0	0	0	0	0	0
12411250	TGCAGGTTTCTAGGCTACGTGCTAAGAGTCGTAGCGTTGCTTTATAGCGGCCTATATATAGGCGATGTT	TGCAGGTTTCTAGGCTACGTGCTAAGAGTCGTAGCGTTGCTTTATAGCGGCCTATATATAGGCGATGTT		0	0	999		0	0	999	0.972678	0.235955	0.360561	26.5612	11.7987	2.12491	1	0	0	0	0	0	0	0	0	0	0	0	0	0	0	0	0	0	0	0	0	0	0	0	0	0	0	0	0	0	0	0	0
12411249	TGCAGGCTTCTAAGCTACGTGCTAAGAGTCGTACCGTTGCTTTATAGCGGCCTATATATAGGCGATATT	TGCAGGCTTCTAAGCTACGTGCTAAGAGTCGTACCGTTGCTTTATAGCGGCCTATATATAGGCGATATT		0	0	999		0	0	999	0.991803	0.077135	0.14237	51.425	13.8309	3.422	1	0	0	0	0	0	0	0	0	0	0	0	0	0	0	0	0	0	0	0	0	0	0	0	0	0	0	0	0	0	0	0	0
12411248	TGCAGGTTTCTAGGCTACGTACTAAGAGTCGTAGCGTTGCTTTATAGCGGCCTAAGTATAGGCGATATT	TGCAGGTTTCTAGGCTACGTACTAAGAGTCGTAGCGTTGCTTTATAGCGGCCTAAGTATAGGCGATATT		0	0	999		0	0	999	0.959016	0.418803	0.486814	41.5566	20.4798	1.95933	1	1	0	1	1	1	1	0	1	1	1	0	1	1	1	1	1	1	1	1	1	1	1	0	0	0	1	0	1	1	1	-	1
12411247	TGCAGGTTTCTAGGCTACGTACTAAGAGTCGTAGCGTTGCTTTATAGCGGCCTATATATAGGCGATATT	TGCAGGTTTCTAGGCTACGTACTAAGAGTCGTAGCGTTGCTTTATAGCGGCCTATATATAGGCGATATT		0	0	999		0	0	999	0.953552	0.664756	0.445711	78.967	47.1765	1.65722	1	0	1	0	0	1	1	1	1	1	1	1	-	1	1	1	0	0	0	0	1	1	0	0	1	1	0	-	1	0	0	-	-
12411246	TGCAGGTGTGAAGAGGTCTTCGCCGGTATTTGAAGAGTCCTCTTCCGCATCCTCAGGTATCGTAGGCTG	TGCAGGTGTGAAGAGGTCTTCGCCGGTATTTGAAGAGTCCTCTTCCGCATCCTCAGGTATCGTAGGCTG		0	0	999		0	0	999	0.994536	0.032967	0.06376	215.583	125.448	1.74106	1	0	0	0	0	0	0	0	0	0	0	0	0	0	0	0	0	0	0	0	0	0	0	0	0	0	0	0	0	0	0	0	0
12411245	TGCAGGTGTGAAGAGGTCTTCGCCGGCATTTGAAGACTCCTCTTCCGCATCCTCAGGTATCGTAGGCTG	TGCAGGTGTGAAGAGGTCTTCGCCGGCATTTGAAGACTCCTCTTCCGCATCCTCAGGTATCGTAGGCTG		0	0	999		0	0	999	0.934426	0.94152	0.110119	295.677	66.261	4.39605	1	1	1	1	1	1	1	1	1	1	1	1	1	1	1	1	1	1	1	1	1	1	1	1	1	-	1	1	1	1	1	-	1
12411244	TGCAGCGTACAGCCACATTGCAATCGCAGCGTCTTGTTAGACCGAAACCATTAGAACTTACAGCAACTC	TGCAGCGTACAGCCACATTGCAATCGCAGCGTCTTGTTAGACCGAAACCATTAGAACTTACAGCAACTC		0	0	999		0	0	999	0.972678	0.154494	0.261252	286.293	84.4252	3.44697	1	0	0	0	0	0	0	0	0	0	0	0	0	0	0	0	0	0	0	0	0	0	0	0	0	0	0	0	0	0	0	0	0
12411243	TGCAGCGTACAGTCACACTGCAATCGCAGCGTCTTGTTAGACCAAAACCATTACAACTTACAGCAACTC	TGCAGCGTACAGTCACACTGCAATCGCAGCGTCTTGTTAGACCAAAACCATTACAACTTACAGCAACTC		0	0	999		0	0	999	0.923497	0.795858	0.324936	295.768	83.8525	3.33649	1	1	-	1	1	1	1	1	1	1	1	1	1	1	1	1	1	1	1	1	1	1	1	1	1	-	1	1	1	1	1	-	1
12411242	TGCAGCATTAGGACCCTCTAAGGCATTAGATTCTAGTACCGTAGTATAGCCTCGAATGAAGTTCTAGTT	TGCAGCATTAGGACCCTCTAAGGCATTAGATTCTAGTACCGTAGTATAGCCTCGAATGAAGTTCTAGTT		0	0	999		0	0	999	0.997268	0.005479	0.010899	112.75	65.8839	1.71544	1	0	0	0	0	0	0	0	0	0	0	0	0	0	0	0	0	0	0	0	0	0	0	0	0	0	0	0	0	0	0	0	0
12411241	TGCAGTATTAGGACCCTCTAAGGCATTAGATTCTAGCACCGTAGTACGGCCTCGAATAAAGTTCTAGTT	TGCAGTATTAGGACCCTCTAAGGCATTAGATTCTAGCACCGTAGTACGGCCTCGAATAAAGTTCTAGTT		0	0	999		0	0	999	0.994536	0.098901	0.178239	118.792	50.455	2.35271	1	0	0	0	0	0	0	0	0	0	0	0	0	0	0	0	0	0	0	0	0	0	0	0	0	0	0	0	0	0	0	0	0
12411240	TGCAGCATTAGGACCCTCTAAGGCATTAGATTCTAGCACCGTAGTACGGCCTCGAATGAAGTTCTAGTT	TGCAGCATTAGGACCCTCTAAGGCATTAGATTCTAGCACCGTAGTACGGCCTCGAATGAAGTTCTAGTT		0	0	999		0	0	999	0.994536	0.351648	0.455984	96.3242	96.2939	1.01219	0.990826	0	1	1	0	0	0	0	0	1	0	1	0	0	0	1	1	0	0	0	0	0	0	1	0	0	1	0	0	0	1	0	1
12411239	TGCAGCATTAGGGCCCTCTAAGGCATTAGATTCTAGTACCGTAGTACGGCCTCGAATAAAGTTCTAGTT	TGCAGCATTAGGGCCCTCTAAGGCATTAGATTCTAGTACCGTAGTACGGCCTCGAATAAAGTTCTAGTT		0	0	999		0	0	999	0.978142	0.103352	0.185341	103.828	52.7314	2.00724	1	0	0	0	0	0	0	0	0	0	0	0	0	0	0	0	0	0	0	0	0	0	0	0	0	0	0	0	0	0	0	0	0
12411238	TGCAGCATGATCTCCGTCCTCTCTACCAACGGGGGAGCAGAAAGAATCGAACTTTGAAATCGCACCTGT	TGCAGCATGATCTCCGTCCTCTCTACCAACGGGGGAGCAGAAAGAATCGAACTTTGAAATCGCACCTGT		0	0	999		0	0	999	0.915301	0.907463	0.167948	292.965	70.7765	4.14147	1	1	1	1	1	1	1	1	1	1	1	1	1	1	1	1	1	-	1	1	1	1	1	1	-	-	1	1	1	1	1	-	1
12411237	TGCAGAATAACGGCTCGTATACTGCTATTACAGACGGCGTAGGTATAGGCTCGCAAATCATCGTTTACA	TGCAGAATAACGGCTCGTATACTGCTATTACAGACGGCGTAGGTATAGGCTCGCAAATCATCGTTTACA		0	0	999		0	0	999	0.967213	0.245763	0.370727	177.725	68.2547	2.75614	1	0	0	0	0	0	0	0	0	0	0	0	0	0	0	0	0	0	0	0	0	0	0	0	0	0	0	0	0	0	0	0	0
12411236	TGCAGTAGTACCTGCGCAGTTATATCAACGAGAACCCTAACGACTAGGTTACAGATCGGAAGAGCGGTT	TGCAGTAGTACCTGCGCAGTTATATCAACGAGAACCCTAACGACTAGGTTAC		0	0	999		0	0	999	0.997268	0.010959	0.021678	174.286	99.8409	2.01225	1	0	0	0	0	0	0	0	0	0	0	0	0	0	0	0	0	0	0	0	0	0	0	0	0	0	0	0	0	0	0	0	0
12411235	TGCAGTCTCGACTTCAACTATAAATTGAATGCGTATAAGATTAGTCTGTTTACAGATCGGAAGAGCGGT	TGCAGTCTCGACTTCAACTATAAATTGAATGCGTATAAGATTAGTCTGTTTAC		0	0	999		0	0	999	0.909836	0.357357	0.459306	137.61	90.6186	1.54679	1	0	1	1	1	1	0	1	1	-	1	1	1	1	1	1	1	0	0	0	0	1	0	0	0	0	0	1	1	0	1	0	1
12411234	TGCAGACGCTGCCGCGCCGAATGCTCTAGCCGTGCCCTCTACGCCTTAAGAGAATGCTTACAGATCGGA	TGCAGACGCTGCCGCGCCGAATGCTCTAGCCGTGCCCTCTACGCCTTAAGAGAATGCTTAC		0	0	999		0	0	999	1	0.010929	0.021619	20.5	11.1168	1.73904	1	0	0	0	0	0	0	0	0	0	0	0	0	0	0	0	0	0	0	0	0	0	0	0	0	0	0	0	0	0	0	0	0
12411233	TGCAGACGCTACTACGCCGAATGCTCTAGCCGTACCCTCTACGCCTTAAGAGAATTATTACAGATCGGA	TGCAGACGCTACTACGCCGAATGCTCTAGCCGTACCCTCTACGCCTTAAGAGAATTATTAC		0	0	999		0	0	999	1	0.002732	0.00545	22.5	14.5	1.62441	1	0	0	0	0	0	0	0	0	0	0	0	0	0	0	0	0	0	0	0	0	0	0	0	0	0	0	0	0	0	0	0	0
12411230	TGCAGACAGGTAGGGAGTCGTAACATTCGTAAATAGTATTTCCTTTTGCTTTACAGATCGGAAGAGCGG	TGCAGACAGGTAGGGAGTCGTAACATTCGTAAATAGTATTTCCTTTTGCTTTAC		0	0	999		0	0	999	1	0.008197	0.016259	164.778	100.692	1.61793	1	0	0	0	0	0	0	0	0	0	0	0	0	0	0	0	0	0	0	0	0	0	0	0	0	0	0	0	0	0	0	0	0
12411229	TGCAGACAGGTAGGGAGTCGTAACATTCGTAAGCAGTATTTCCTTTTGCTTTACAGATCGGAAGAGCGG	TGCAGACAGGTAGGGAGTCGTAACATTCGTAAGCAGTATTTCCTTTTGCTTTAC		0	0	999		0	0	999	0.989071	0.041436	0.079439	245.731	157.728	1.64325	1	0	0	0	0	0	0	0	0	0	0	0	0	0	0	0	0	0	0	0	0	0	0	0	0	0	0	0	0	0	0	0	0
12411228	TGCAGCCGTAGCTTGTGGCGCATGTGCAGCCGGAGTCCGCATTACAGATCGGAAGAGCGGTTCAGCAGG	TGCAGCCGTAGCTTGTGGCGCATGTGCAGCCGGAGTCCGCATTAC		0	0	999		0	0	999	0.997268	0.008219	0.016303	416.4	139.153	4.53119	1	0	0	0	0	0	0	0	0	0	0	0	0	0	0	0	0	0	0	0	0	0	0	0	0	0	0	0	0	0	0	0	0
12411227	TGCAGCCGCAGCTTGTGGCGCATGTGCCGCCGGAGTCCGCATTACAGATCGGAAGAGCGGTTCAGCAGG	TGCAGCCGCAGCTTGTGGCGCATGTGCCGCCGGAGTCCGCATTAC		0	0	999		0	0	999	0.953552	0.340974	0.449422	441.339	176.45	2.5279	1	1	0	0	0	1	1	1	0	1	0	1	0	0	0	1	1	0	1	1	1	1	1	0	1	-	0	1	1	0	0	0	0
12411226	TGCAGTTTGCACTGCGATCTAACAAGAACTAATACTTATTCGGTTACAGATCGGAAGAGCGGTTCAGCA	TGCAGTTTGCACTGCGATCTAACAAGAACTAATACTTATTCGGTTAC		0	0	999		0	0	999	0.989071	0.10221	0.183526	257.851	112.848	2.32514	1	0	0	0	0	0	0	0	0	0	0	0	0	0	0	0	0	0	0	0	0	0	0	0	0	0	0	0	0	0	0	0	0
12411225	TGCAGTTTGCACTACGATCTAATAAGAACTAATGCTTATTCGGTTACAGATCGGAAGAGCGGTTCAGCA	TGCAGTTTGCACTACGATCTAATAAGAACTAATGCTTATTCGGTTAC		0	0	999		0	0	999	0.964481	0.286119	0.40851	285.408	127.243	2.35163	1	1	0	0	1	1	0	0	0	0	0	0	1	0	0	1	1	1	1	1	0	0	1	1	0	0	1	1	0	1	1	1	-
12411224	TGCAGTTTGTACTGCGATCTAACAAGAACTAATGCTTATTCGGTTACAGATCGGAAGAGCGGTTCAGCA	TGCAGTTTGTACTGCGATCTAACAAGAACTAATGCTTATTCGGTTAC		0	0	999		0	0	999	0.948087	0.279539	0.402794	311.551	156.803	2.02265	1	1	0	0	1	1	1	0	1	1	0	0	1	0	0	0	1	1	0	0	1	1	0	-	1	0	0	0	1	0	0	1	-
12411223	TGCAGGTCGCAGCCCCAAACAAGCCACACCACATGCTTACAGATCGGAAGAGCGGTTCAGCAGGAATGC	TGCAGGTCGCAGCCCCAAACAAGCCACACCACATGCTTAC		0	0	999		0	0	999	0.953552	0.664756	0.445711	437.949	113.351	4.03743	1	0	1	0	1	0	1	1	0	1	1	1	0	0	0	0	0	0	0	1	0	1	1	1	1	0	1	1	1	1	1	0	1
12411222	TGCAGCTTCCGCTGTTGTTAGATACAGATTTTACAGATCGGAAGAGCGGTTCAGCAGGAATGCCGAGAC	TGCAGCTTCCGCTGTTGTTAGATACAGATTTTAC		0	0	999		0	0	999	0.948087	0.746398	0.378576	451.613	296.662	1.5905	1	1	1	1	1	1	1	1	1	1	1	1	1	1	1	1	1	1	1	1	1	1	1	1	1	1	1	1	1	0	0	1	1
12411221	TGCAGCTTCCGCTATTATTAGATACAGATTTTACAGATCGGAAGAGCGGTTCAGCAGGAATGCCGAGAC	TGCAGCTTCCGCTATTATTAGATACAGATTTTAC		0	0	999		0	0	999	0.959016	0.159544	0.26818	110.98	83.1819	1.27684	1	0	0	0	0	0	0	0	0	0	0	-	0	0	0	0	-	0	0	0	0	0	-	0	0	0	0	0	0	0	0	0	0
12411220	TGCAGCTGAGACTAAAGCATCGGCTATTAATAGCCTTCTATCTATAGACTAACGGTTACAGATCGGAAG	TGCAGCTGAGACTAAAGCATCGGCTATTAATAGCCTTCTATCTATAGACTAACGGTTAC		0	0	999		0	0	999	0.997268	0.043836	0.083828	14.4583	7.11207	1.90204	1	0	0	0	0	0	0	0	0	0	0	0	0	0	0	0	0	0	0	0	0	0	0	0	0	0	0	0	0	0	0	0	0
12411218	TGCAGCTAACCTATCTAACCTAGCTTACGGCATCGCTAGTTTCTTACAGATCGGAAGAGCGGTTCAGCA	TGCAGCTAACCTATCTAACCTAGCTTACGGCATCGCTAGTTTCTTAC		0	0	999		0	0	999	0.956284	0.391429	0.476424	394.842	135.385	3.09459	1	0	1	1	0	0	1	1	1	-	0	0	0	1	1	1	0	1	0	1	0	1	1	1	1	-	0	0	1	0	0	-	0
12411217	TGCAGCTAAACTATCTAACCTAGCTTGCGGTATCGCTAGTTTCTTACAGATCGGAAGAGCGGTTCAGCA	TGCAGCTAAACTATCTAACCTAGCTTGCGGTATCGCTAGTTTCTTAC		0	0	999		0	0	999	0.964481	0.260623	0.385398	398.881	137.636	2.96921	1	1	0	0	1	1	0	0	1	1	0	1	0	1	1	0	0	1	0	1	1	1	1	1	0	0	1	1	0	1	0	0	1
12411216	TGCAGACTACGCCAATAGTTGTTAGCAGCGCTATATGTTACAGATCGGAAGAGCGGTTCAGCAGGAATG	TGCAGACTACGCCAATAGTTGTTAGCAGCGCTATATGTTAC		0	0	999		0	0	999	0.986339	0.094183	0.170625	322.431	179.327	1.86073	1	0	0	0	0	0	0	0	0	0	0	0	0	0	0	0	0	0	0	0	0	0	0	0	0	0	0	0	0	0	0	-	0
12411215	TGCAGACCTTTTCACCATGTTGTCGATTACAGATCGGAAGAGCGGTTCAGCAGGAATGCCGAGACCGAT	TGCAGACCTTTTCACCATGTTGTCGATTAC		0	0	999		0	0	999	0.942623	0.846377	0.260046	488.142	190.062	2.79437	1	1	1	1	1	1	1	1	1	1	1	1	1	1	1	1	1	1	1	1	1	1	1	1	1	-	1	1	1	1	1	1	1
12411214	TGCAGTATTGACCTTATATACCTATAAAACAGGTAGAATAGTATAATAACTATATATCCTAAGCAAAAG	TGCAGTATTGACCTTATATACCTATAAAACAGGTAGAATAGTATAATAACTATATATCCTAAGCAAAAG		0	0	999		0	0	999	0.991803	0.245179	0.370133	19.3185	10.1774	1.89036	1	0	1	1	0	1	0	0	0	0	1	0	0	0	0	0	0	0	0	0	1	0	0	1	1	0	0	0	1	0	0	1	1
12411213	TGCAGTATTGACCTTATATACCTACAAAACAGGTAGAATAGTACAACAACTATATATCCTAAGCAAAAG	TGCAGTATTGACCTTATATACCTACAAAACAGGTAGAATAGTACAACAACTATATATCCTAAGCAAAAG		0	0	999		0	0	999	0.986339	0.113573	0.201349	54.6842	17.7687	3.14431	1	0	0	0	0	0	0	0	0	0	0	0	0	0	0	0	0	0	0	0	0	0	0	0	0	0	0	0	0	0	0	0	0
12411212	TGCAGTATTGACCTTATACACCTACAAAACAGGTAGAATAGTATAACAACTATACATCCTAAGCAAAAG	TGCAGTATTGACCTTATACACCTACAAAACAGGTAGAATAGTATAACAACTATACATCCTAAGCAAAAG		0	0	999		0	0	999	0.967213	0.271186	0.395289	49.0136	15.0843	3.2839	1	1	0	0	0	0	1	1	1	0	0	0	0	0	0	1	-	0	1	-	1	-	1	0	1	0	1	0	-	1	0	0	0
12411211	TGCAGTCGAGTCGGCTTGGCAGAATAGCGAAAACTTAACGCGCTAACGTCGCATAGACTTTTTTACAGA	TGCAGTCGAGTCGGCTTGGCAGAATAGCGAAAACTTAACGCGCTAACGTCGCATAGACTTTTTTACAGA		0	0	999		0	0	999	1	0.062842	0.117785	86.5714	52.169	1.5179	1	0	0	0	0	0	0	0	0	0	0	0	0	0	0	0	0	0	0	0	0	0	0	0	0	0	0	0	0	0	0	0	0
12411210	TGCAGTCGAGTCGGCTTAGTAGAATAGCGAAAACTCAACGCGCTAACGTCGCACAGACTTGTTTACAGA	TGCAGTCGAGTCGGCTTAGTAGAATAGCGAAAACTCAACGCGCTAACGTCGCACAGACTTGTTTACAGA		0	0	999		0	0	999	0.95082	0.247126	0.37211	193.949	91.0247	2.13034	1	1	0	0	0	1	0	0	-	0	0	0	1	0	0	1	0	0	0	1	0	0	-	0	0	0	1	0	1	1	0	1	-
12411209	TGCAGTCGAGTCGGCTTAGCAGAATAGCGAAAACTCAACGCGCTGACGTCGTACAGACTTGTTTACAGA	TGCAGTCGAGTCGGCTTAGCAGAATAGCGAAAACTCAACGCGCTGACGTCGTACAGACTTGTTTACAGA		0	0	999		0	0	999	1	0.002732	0.00545	672	45.9855	22.2744	1	0	0	0	0	0	0	0	0	0	0	0	0	0	0	0	0	0	0	0	0	0	0	0	0	0	0	0	0	0	0	0	0
12411208	TGCAGTCTGTGTGTCGGCGAATGAGTGATAATTGAGTGTCACGGTGAGAGATCGATGTTGGCCGCAGTG	TGCAGTCTGTGTGTCGGCGAATGAGTGATAATTGAGTGTCACGGTGAGAGATCGATGTTGGCCGCAGTG		0	0	999		0	0	999	0.920765	0.735905	0.388698	314.934	111.038	2.77039	1	1	0	0	0	1	0	0	-	0	0	0	1	0	0	1	0	0	0	1	0	0	1	0	0	0	1	0	1	1	0	1	-
12411207	TGCAGTCATCCATATCCATACATCACAGATTGAGAACTCTTGATCTCCGCGATTGGCCGCGTGTGAGAT	TGCAGTCATCCATATCCATACATCACAGATTGAGAACTCTTGATCTCCGCGATTGGCCGCGTGTGAGAT		0	0	999		0	0	999	0.937158	0.801749	0.317895	338.796	95.5769	3.51439	1	1	1	1	1	1	1	1	1	1	1	1	1	1	1	1	-	1	1	1	1	1	1	1	1	-	1	-	1	1	1	-	1
12411206	TGCAGGGTAGCATTTTGCCTCTCTGTTTGCCCGTTAGTCTGTAGATAGAAGGCTATTGATAGCCGATGC	TGCAGGGTAGCATTTTGCCTCTCTGTTTGCCCGTTAGTCTGTAGATAGAAGGCTATTGATAGCCGATGC		0	0	999		0	0	999	0.997268	0.005479	0.010899	16.25	5.35607	3.51557	1	0	0	0	0	0	0	0	0	0	0	0	0	0	0	0	0	0	0	0	0	0	0	0	0	0	0	0	0	0	0	0	0
12411205	TGCAGGATTGCAATCACTTTATCAGTCCTGCAACCCTTTCACTGGACACTTCTTCATGCGTACGAAAGC	TGCAGGATTGCAATCACTTTATCAGTCCTGCAACCCTTTCACTGGACACTTCTTCATGCGTACGAAAGC		0	0	999		0	0	999	0.964481	0.334278	0.445072	266.553	94.4663	2.79025	1	0	0	0	0	0	0	0	0	0	0	0	0	0	0	0	0	0	0	0	0	0	0	0	0	0	0	0	0	0	0	0	0
12411204	TGCAGGACATCAAAAACATACTTCCTAGGATACGCGACTACGGTTTATCGGATCCCTACCTCTAGGACT	TGCAGGACATCAAAAACATACTTCCTAGGATACGCGACTACGGTTTATCGGATCCCTACCTCTAGGACT		0	0	999		0	0	999	0.896175	0.527439	0.498494	74.0302	61.8273	1.20124	1	1	-	1	1	1	0	1	1	1	-	1	1	1	1	1	1	1	1	1	1	1	0	1	1	1	1	1	1	1	1	1	1
12411203	TGCAGGATATCAAAAATATGCTTCCTAGGATACGCGACTACGGTTTATCGGATCCCTACCTCTAGGACT	TGCAGGATATCAAAAATATGCTTCCTAGGATACGCGACTACGGTTTATCGGATCCCTACCTCTAGGACT		0	0	999		0	0	999	0.956284	0.262857	0.387527	33.2628	10.3573	3.14037	1	1	0	1	0	1	0	0	1	-	0	1	-	1	1	1	1	1	1	1	1	0	1	0	0	-	-	1	0	0	0	-	-
12411202	TGCAGCCCGCGGTCGACTCTCTGACATCAGCGAGCCTCTACTGCCATTTCTGACAGTGGTATGAGAATA	TGCAGCCCGCGGTCGACTCTCTGACATCAGCGAGCCTCTACTGCCATTTCTGACAGTGGTATGAGAATA		0	0	999		0	0	999	0.953552	0.641834	0.459766	478.326	122.018	3.97039	1	1	1	1	1	1	1	1	1	1	1	1	1	1	1	1	1	1	1	1	1	1	1	1	1	-	1	1	1	1	1	-	1
12411201	TGCAGCCCGCGGTCGACTCTCTAACATCAGCGAGCCTCTACTGCCATTTCTGACAGTGGTATAAGAATA	TGCAGCCCGCGGTCGACTCTCTAACATCAGCGAGCCTCTACTGCCATTTCTGACAGTGGTATAAGAATA		0	0	999		0	0	999	0.997268	0.008219	0.016303	352.429	220.116	1.57145	1	0	0	0	0	0	0	0	0	0	0	0	0	0	0	0	0	0	0	0	0	0	0	0	0	0	0	0	0	0	0	0	0
12411200	TGCAGTGCGGCTTGTAGAAGGTATAGCAACCTCTAGTCGTAATTTACAGATCGGAAGAGCGGTTCAGCA	TGCAGTGCGGCTTGTAGAAGGTATAGCAACCTCTAGTCGTAATTTAC		0	0	999		0	0	999	0.989071	0.052486	0.099463	390.241	148.805	2.75071	1	0	0	0	0	0	0	0	0	0	0	0	0	0	0	0	0	0	0	0	0	0	0	0	0	0	0	0	0	0	0	0	0
12411199	TGCAGTACGGCTTGTAGAAGGTGTAGCAACCTCTAGTCGTGATTTACAGATCGGAAGAGCGGTTCAGCA	TGCAGTACGGCTTGTAGAAGGTGTAGCAACCTCTAGTCGTGATTTAC		0	0	999		0	0	999	0.969945	0.28169	0.404682	557.786	185.364	3.08728	1	1	0	0	1	0	1	1	1	1	0	1	1	0	0	1	0	1	1	1	0	1	1	0	0	-	1	1	1	1	1	0	-
12411198	TGCAGTAGAACGACGTCTGGCGGCGCAATTACAGATCGGAAGAGCGGTTCAGCAGGAATGCCGAGACCG	TGCAGTAGAACGACGTCTGGCGGCGCAATTAC		0	0	999		0	0	999	0.896175	0.722561	0.400933	344.223	205.358	1.71446	1	1	1	1	1	1	1	1	1	1	1	1	1	1	1	1	1	1	1	1	1	1	1	1	1	1	1	1	1	1	1	1	1
12411197	TGCAGTAGAACGACGTCGGGCAGCGCAATTACAGATCGGAAGAGCGGTTCAGCAGGAATGCCGAGACCG	TGCAGTAGAACGACGTCGGGCAGCGCAATTAC		0	0	999		0	0	999	0.904372	0.353474	0.45706	359.451	229.006	1.60853	1	0	0	-	0	0	0	0	0	0	0	0	0	0	0	0	0	0	0	0	0	0	0	0	0	0	0	-	0	0	0	0	0
12411196	TGCAGGCCGAAGTAAACGGCTTGCGGGACCAGAATAAGGCGCTGACGCTGTATATTACAGATCGGAAGA	TGCAGGCCGAAGTAAACGGCTTGCGGGACCAGAATAAGGCGCTGACGCTGTATATTAC		0	0	999		0	0	999	0.915301	0.98209	0.035179	412.429	94.4586	4.70535	1	1	-	1	1	1	1	1	1	1	1	1	1	1	1	1	1	1	1	1	1	1	1	1	-	-	1	1	1	1	1	-	1
12411195	TGCAGATTGCCACATTTGCGTACTGCATTACAGATCGGAAGAGCGGTTCAGCAGGAATGCCGAGACCGA	TGCAGATTGCCACATTTGCGTACTGCATTAC		0	0	999		0	0	999	0.857923	0.923567	0.141182	612.616	188.185	3.58364	1	1	-	1	1	1	1	1	1	1	1	1	1	1	-	1	1	1	1	1	1	1	1	1	1	-	1	1	1	-	1	1	1
12411194	TGCAGAGTCGGCCTTTGAGCTGTGACTACTGCTCTAAACGCGGAGTTACAGATCGGAAGAGCGGTTCAG	TGCAGAGTCGGCCTTTGAGCTGTGACTACTGCTCTAAACGCGGAGTTAC		0	0	999		0	0	999	0.939891	0.607558	0.476862	295.692	77.0054	3.98143	1	0	1	1	1	1	1	0	0	-	1	0	1	1	1	1	0	0	1	1	0	0	1	0	1	0	1	1	0	0	0	1	-
12411192	TGCAGTTTCGACATATGTCTAAGTGCCTAGTTATAGCCAACTAGTATGCTATATATATAGAAAGCAAGA	TGCAGTTTCGACATATGTCTAAGTGCCTAGTTATAGCCAACTAGTATGCTATATATATAGAAAGCAAGA		0	0	999		0	0	999	0.959016	0.262108	0.386815	18.9362	6.87602	2.69416	1	1	0	0	1	1	1	1	1	0	1	0	1	-	1	0	0	1	1	1	1	1	1	0	1	-	0	-	1	1	0	-	-
12411191	TGCAGTTTCGACATGTGTCTAAGTGCCTAGTTGTAGCTAACTAGCATACTATACATATAGAAAGCAAGA	TGCAGTTTCGACATGTGTCTAAGTGCCTAGTTGTAGCTAACTAGCATACTATACATATAGAAAGCAAGA		0	0	999		0	0	999	1	0.002732	0.00545	19.6667	3.39935	6.38436	1	0	0	0	0	0	0	0	0	0	0	0	0	0	0	0	0	0	0	0	0	0	0	0	0	0	0	0	0	0	0	0	0
12411190	TGCAGTTTCGACATGTGTCTAAGTGCCTAGTTATAGCTAACTAGCATGCTATACATATAGAAAGCAAGA	TGCAGTTTCGACATGTGTCTAAGTGCCTAGTTATAGCTAACTAGCATGCTATACATATAGAAAGCAAGA		0	0	999		0	0	999	0.991803	0.112948	0.200381	128.053	43.0265	2.92192	1	0	0	0	0	0	0	0	0	0	0	0	0	0	0	0	0	0	0	0	0	0	0	0	0	0	0	0	0	0	0	0	0
12411189	TGCAGTTTCGATATATGTCTAAGTGCCTAGTCGTAGCTAACTAGCATACTGTGTATATAGAAAGTAAGA	TGCAGTTTCGATATATGTCTAAGTGCCTAGTCGTAGCTAACTAGCATACTGTGTATATAGAAAGTAAGA		0	0	999		0	0	999	0.997268	0.038356	0.07377	148.045	62.5325	2.28079	1	0	0	0	0	0	0	0	0	0	0	0	0	0	0	0	0	0	0	0	0	0	0	0	0	0	0	0	0	0	0	0	0
12411188	TGCAGTTTCGATATATGTCTAAGTGCCTAGTTATAGCCAACTAGTATGCTGTATATATAGAAAGCAAGA	TGCAGTTTCGATATATGTCTAAGTGCCTAGTTATAGCCAACTAGTATGCTGTATATATAGAAAGCAAGA		0	0	999		0	0	999	0.967213	0.30226	0.421798	138.984	61.0305	2.22435	1	0	1	0	0	1	0	0	0	1	0	0	1	0	0	1	0	0	0	0	1	0	0	0	1	0	0	0	-	0	0	-	0
12411187	TGCAGGCTCAGGGTTCTGGAATTGTGGAACGCTACCGCCATCTTCAGCCGTGTTGTGACTATTTACAGA	TGCAGGCTCAGGGTTCTGGAATTGTGGAACGCTACCGCCATCTTCAGCCGTGTTGTGACTATTTACAGA		0	0	999		0	0	999	0.939891	0.805233	0.313666	503.993	103.089	4.98505	1	1	1	1	1	1	1	1	1	1	1	1	1	1	1	1	1	1	1	1	1	1	1	1	1	-	1	-	1	1	1	-	1
12411186	TGCAGGACTCCGATAGCGGAGGACGTGGGAAGATGGTAAAGGCAGAATCAATCCATCATCATTACAGAT	TGCAGGACTCCGATAGCGGAGGACGTGGGAAGATGGTAAAGGCAGAATCAATCCATCATCATTAC		0	0	999		0	0	999	0.997268	0.112329	0.199422	412.927	115.181	3.65437	1	0	0	0	0	0	0	0	0	0	0	0	0	0	0	0	0	0	0	0	0	0	0	0	0	0	0	0	0	0	0	0	0
12411185	TGCAGCTTCAGCTGCGATGGAGAGAGGCTGTGCATGGACCATACTCTATTCTACACCCTGATTATTAAT	TGCAGCTTCAGCTGCGATGGAGAGAGGCTGTGCATGGACCATACTCTATTCTACACCCTGATTATTAAT		0	0	999		0	0	999	0.97541	0.243697	0.368618	5.65649	3.28255	1.77087	0.980583	1	0	0	0	0	1	1	1	0	0	1	1	0	0	0	1	1	1	1	0	1	0	0	1	0	1	0	1	-	0	0	0
12411184	TGCAGGGCCTAGAATACCATAGGTGGGAGTTGTTCGTCCGGATAGGTGTGGAGGAAGTATCTTACAGAT	TGCAGGGCCTAGAATACCATAGGTGGGAGTTGTTCGTCCGGATAGGTGTGGAGGAAGTATCTTAC		0	0	999		0	0	999	0.969945	0.264789	0.389351	538.261	162.247	3.35913	1	1	0	0	1	1	0	0	1	1	0	1	0	1	1	0	0	1	0	1	1	1	1	1	0	0	1	1	0	1	0	0	1
12411183	TGCAGCAGAAGATTGAACTCACGGCGCATTTCTACTGAGGCGGCGAAGAAATCTGTGAACTTGCTGCTA	TGCAGCAGAAGATTGAACTCACGGCGCATTTCTACTGAGGCGGCGAAGAAATCTGTGAACTTGCTGCTA		0	0	999		0	0	999	0.945355	0.560694	0.492633	202.278	62.9907	3.28226	1	0	1	1	1	1	1	0	-	-	1	1	0	1	1	1	1	0	1	1	0	0	1	0	1	0	1	1	0	0	0	-	-
12411182	TGCAGCAGAAGATTGAACTCACGGCGCATTACTACTGAGACGGTGAAGAAATCTGTAAACTTGCTGCTA	TGCAGCAGAAGATTGAACTCACGGCGCATTACTACTGAGACGGTGAAGAAATCTGTAAACTTGCTGCTA		0	0	999		0	0	999	0.967213	0.293785	0.414951	202.4	71.0658	2.91036	1	1	0	0	0	0	0	1	1	1	0	0	1	0	0	0	0	1	0	0	1	1	0	1	0	-	0	0	1	1	1	0	-
12411181	TGCAGCAGAGGATTGAACTCACGGCGCATTTCTACTGAGACGGTGAAGAAATGTGTGAACTTGCTGCTA	TGCAGCAGAGGATTGAACTCACGGCGCATTTCTACTGAGACGGTGAAGAAATGTGTGAACTTGCTGCTA		0	0	999		0	0	999	0.997268	0.090411	0.164474	222.886	51.9008	4.21402	1	0	0	0	0	0	0	0	0	0	0	0	0	0	0	0	0	0	0	0	0	0	0	0	0	0	0	0	0	0	0	0	0
12411180	TGCAGTTAGCATTATTAGCTGTTACGCATACTCCTCAATAGTGCGAGCATTTATAGGGATTGCTATATA	TGCAGTTAGCATTATTAGCTGTTACGCATACTCCTCAATAGTGCGAGCATTTATAGGGATTGCTATATA		0	0	999		0	0	999	0.95082	0.261494	0.38623	11.3986	4.67719	2.38676	1	1	0	0	1	1	1	1	1	-	1	0	1	1	1	0	0	1	1	1	1	1	1	0	1	-	0	1	1	1	0	-	-
12411179	TGCAGTCGTATAGCAGTAAAGACTAAGCGCCTTCGGGCTTGAGTATACTAGAGGCCCTTATATAACGAC	TGCAGTCGTATAGCAGTAAAGACTAAGCGCCTTCGGGCTTGAGTATACTAGAGGCCCTTATATAACGAC		0	0	999		0	0	999	1	0.010929	0.021619	34	2.58199	4.72557	1	0	0	0	0	0	0	0	0	0	0	0	0	0	0	0	0	0	0	0	0	0	0	0	0	0	0	0	0	0	0	0	0
12411178	TGCAGTCGTGTAGCAGTAAAGACTAAGCGCCTTCGGGCTTGAGTATACTAGAGGCCCTTACGCAACGAC	TGCAGTCGTGTAGCAGTAAAGACTAAGCGCCTTCGGGCTTGAGTATACTAGAGGCCCTTACGCAACGAC		0	0	999		0	0	999	0.97541	0.408964	0.483425	36.4292	14.5845	2.63956	1	0	1	0	1	1	0	1	0	1	1	0	0	1	1	1	0	0	1	0	0	0	1	0	0	0	1	1	0	1	0	0	0
12411177	TGCAGTCGTATAGTAGTGAAGACTAAGCGCCTTCGGGCTTGAGTATACTAGAGGCCCTTACGCAACGAC	TGCAGTCGTATAGTAGTGAAGACTAAGCGCCTTCGGGCTTGAGTATACTAGAGGCCCTTACGCAACGAC		0	0	999		0	0	999	0.964481	0.453258	0.49563	12.6097	6.68016	1.76597	1	0	1	1	0	0	0	0	0	1	0	1	0	0	0	1	1	0	0	0	0	0	0	1	0	0	1	0	0	0	1	0	1
12411176	TGCAGTCGTGTAGTAGTAAAGACTAAGCGCCTTCGGGCTTGAGTACACTAGAGGCCCTTACGTAACGAC	TGCAGTCGTGTAGTAGTAAAGACTAAGCGCCTTCGGGCTTGAGTACACTAGAGGCCCTTACGTAACGAC		0	0	999		0	0	999	0.986339	0.108033	0.192724	40.7241	14.314	2.66753	1	0	0	0	0	0	0	0	0	0	0	0	0	0	0	0	0	0	0	0	0	0	0	0	0	0	0	0	0	0	0	0	0
12411175	TGCAGGCCTGTGGTTGCTGTCGTCACCAAGTCACTATATGTCTAATTTTGCTGCTGAAGGTCGCCGGTC	TGCAGGCCTGTGGTTGCTGTCGTCACCAAGTCACTATATGTCTAATTTTGCTGCTGAAGGTCGCCGGTC		0	0	999		0	0	999	0.997268	0.060274	0.113282	255.257	88.1821	2.97706	1	0	0	0	0	0	0	0	0	0	0	0	0	0	0	0	0	0	0	0	0	0	0	0	0	0	0	0	0	0	0	0	0
12411174	TGCAGGCCTGTGGTTGCTGTCGTCACCAAGTCACCATATGTCTAGTTTTGCTGCTGAAGGTCGCCGGTC	TGCAGGCCTGTGGTTGCTGTCGTCACCAAGTCACCATATGTCTAGTTTTGCTGCTGAAGGTCGCCGGTC		0	0	999		0	0	999	0.95082	0.431034	0.490488	285.664	107.602	2.62001	1	1	0	1	1	0	0	0	-	-	0	0	0	1	1	1	0	0	0	1	0	1	1	0	1	0	1	1	0	1	1	0	-
12411173	TGCAGCTGACAATCCAATCCGTCCAGAATCTATCGCTTCTTCCTGACTCCTAAACCTCACTGTCATTTT	TGCAGCTGACAATCCAATCCGTCCAGAATCTATCGCTTCTTCCTGACTCCTAAACCTCACTGTCATTTT		0	0	999		0	0	999	0.983607	0.466667	0.497778	39.5172	20.7269	1.79273	1	0	0	0	0	0	0	0	0	0	0	0	0	0	0	0	0	0	0	0	0	0	0	0	0	0	0	0	0	0	0	0	0
12411172	TGCAGCTGACAATCCAATCCGTCCAGAATCTATCGCTTCTTCCTGACTCCCAAACCTCACTATCAATTT	TGCAGCTGACAATCCAATCCGTCCAGAATCTATCGCTTCTTCCTGACTCCCAAACCTCACTATCAATTT		0	0	999		0	0	999	0.997268	0.2	0.32	128.477	33.7793	3.94891	1	0	1	0	1	0	1	1	0	1	1	1	0	0	0	0	0	0	0	1	0	1	1	1	1	0	1	1	1	1	1	0	1
12411171	TGCAGCTGACAATCCAATCCGTCCAGAATCTATCGCTTCTTCCTGACTCCCAAACCTCACCCTCATTTT	TGCAGCTGACAATCCAATCCGTCCAGAATCTATCGCTTCTTCCTGACTCCCAAACCTCACCCTCATTTT		0	0	999		0	0	999	0.967213	0.259887	0.384691	121.724	33.1022	3.6153	1	1	0	1	0	1	0	0	1	-	0	0	1	1	1	1	1	1	1	0	1	0	0	0	0	-	0	0	0	0	0	-	0
12411170	TGCAGCTAGTAGAATTAGCTTCAAACTAGTATCTCTATAATAACAATTCGTCTGTATTAGTTAGGACAG	TGCAGCTAGTAGAATTAGCTTCAAACTAGTATCTCTATAATAACAATTCGTCTGTATTAGTTAGGACAG		0	0	999		0	0	999	0.997268	0.021918	0.042875	35.6316	23.3941	1.51517	1	0	0	0	0	0	0	0	0	0	0	0	0	0	0	0	0	0	0	0	0	0	0	0	0	0	0	0	0	0	0	0	0
12411169	TGCAGCTAGTAGAATTAGCTCTAAACTAGTATCTCTATAATAATAATTCGTCTATATTAGTTAGGATAG	TGCAGCTAGTAGAATTAGCTCTAAACTAGTATCTCTATAATAATAATTCGTCTATATTAGTTAGGATAG		0	0	999		0	0	999	1	0.010929	0.021619	32.4286	11.5987	2.02385	1	0	0	0	0	0	0	0	0	0	0	0	0	0	0	0	0	0	0	0	0	0	0	0	0	0	0	0	0	0	0	0	0
12411168	TGCAGCTAGTAAAATTAGCTTCAAACTAGTATCTCTATAATAACAATTCGTCTATATTAGTTAGGATAG	TGCAGCTAGTAAAATTAGCTTCAAACTAGTATCTCTATAATAACAATTCGTCTATATTAGTTAGGATAG		0	0	999		0	0	999	0.95082	0.33046	0.442512	33.2023	10.892	3.1923	1	1	0	1	1	1	1	1	1	0	1	1	1	-	1	0	0	1	1	1	1	1	1	0	1	-	0	1	1	1	0	1	-
12411167	TGCAGCTAGTGGAATTAGCTTCAAACCAGTATCTCTATAATAACAATTCGTCTGTATTGGTTAGGACAG	TGCAGCTAGTGGAATTAGCTTCAAACCAGTATCTCTATAATAACAATTCGTCTGTATTGGTTAGGACAG		0	0	999		0	0	999	0.945355	0.445087	0.493969	57.8192	18.3919	3.32781	1	0	1	1	0	1	0	1	1	0	0	1	1	0	0	1	1	0	1	1	1	0	1	1	1	-	0	1	0	1	1	-	0
12411166	TGCAGCGTTAGCGCGGACTCTAATCTATTAGGGATAGCGCCGTCCCTAAGCGTCTAGATATAGGCGATA	TGCAGCGTTAGCGCGGACTCTAATCTATTAGGGATAGCGCCGTCCCTAAGCGTCTAGATATAGGCGATA		0	0	999		0	0	999	0.994536	0.024725	0.048228	28.875	16.1163	1.79	1	0	0	0	0	0	0	0	0	0	0	0	0	0	0	0	0	0	0	0	0	0	0	0	0	0	0	0	0	0	0	0	0
12411165	TGCAGATGTTGCCACTTGGATTCAGTAAAGGAAGTCAACCCATGCTGACACTGGGTTCCAACAATAAGG	TGCAGATGTTGCCACTTGGATTCAGTAAAGGAAGTCAACCCATGCTGACACTGGGTTCCAACAATAAGG		0	0	999		0	0	999	0.997268	0.00274	0.005464	175.5	52.012	3.01671	1	0	0	0	0	0	0	0	0	0	0	0	0	0	0	0	0	0	0	0	0	0	0	0	0	0	0	0	0	0	0	0	0
12411164	TGCAGAGTTCGCGTCTGCGAATTGATAGAGTCCTCGGGTTCCTCGAACTGACGTCCTGCGTGGCTTACA	TGCAGAGTTCGCGTCTGCGAATTGATAGAGTCCTCGGGTTCCTCGAACTGACGTCCTGCGTGGCTTACA		0	0	999		0	0	999	1	0.002732	0.00545	219	3	112.946	1	0	0	0	0	0	0	0	0	0	0	0	0	0	0	0	0	0	0	0	0	0	0	0	0	0	0	0	0	0	0	0	0
12411163	TGCAGAGTTCGCGTCTTCGCATTGATAGAGTCCTCGGGTTCCTCGAACTGACGTCCTGCGTGGCTTACA	TGCAGAGTTCGCGTCTTCGCATTGATAGAGTCCTCGGGTTCCTCGAACTGACGTCCTGCGTGGCTTACA		0	0	999		0	0	999	0.967213	0.330508	0.442545	247.216	76.0183	3.35889	1	1	0	1	1	1	0	1	0	-	0	0	1	1	1	1	0	1	1	0	1	0	0	1	1	-	1	1	0	0	0	-	1
12411162	TGCAGAGTTCGCGTCTTCGCATTGATAGAGTCCTCGGGTTTCTCGAACTGACGTCCTGCATGGCTTACA	TGCAGAGTTCGCGTCTTCGCATTGATAGAGTCCTCGGGTTTCTCGAACTGACGTCCTGCATGGCTTACA		0	0	999		0	0	999	0.969945	0.459155	0.496663	306.739	78.5541	3.92609	1	0	1	0	0	0	1	0	1	1	1	1	0	0	0	0	1	0	0	1	0	1	1	0	0	0	0	0	1	1	1	0	0
12411161	TGCAGAAGATGTTGTTCCATAGGGCTTTAGCTATATCAATAGTAGTCTAATCCTTTCGAGCAGGAATGT	TGCAGAAGATGTTGTTCCATAGGGCTTTAGCTATATCAATAGTAGTCTAATCCTTTCGAGCAGGAATGT		0	0	999		0	0	999	1	0.002732	0.00545	44	2	24.6196	1	0	0	0	0	0	0	0	0	0	0	0	0	0	0	0	0	0	0	0	0	0	0	0	0	0	0	0	0	0	0	0	0
12411160	TGCAGCTAGCGTGAATCTAGTTTTGACCAATCAAGCTATCATCTGCTTGTGCTTCACCTTCTCACTAGG	TGCAGCTAGCGTGAATCTAGTTTTGACCAATCAAGCTATCATCTGCTTGTGCTTCACCTTCTCACTAGG		0	0	999		0	0	999	0.980874	0.306407	0.425043	170.145	73.1024	2.34796	1	1	0	0	1	1	0	0	0	1	1	1	1	0	0	0	1	0	1	0	1	0	0	0	0	0	1	1	0	1	1	1	1
12411159	TGCAGCTAGCGTAGATCTAGTTTTGACCAATCAAGCTATCATCTGCTTGTGCTTCACCTTCTCACTAGG	TGCAGCTAGCGTAGATCTAGTTTTGACCAATCAAGCTATCATCTGCTTGTGCTTCACCTTCTCACTAGG		0	0	999		0	0	999	0.909836	0.711712	0.410356	199.514	75.6587	2.60345	1	0	1	1	0	0	1	1	1	-	0	0	0	1	1	1	-	1	0	1	0	1	1	1	1	-	0	0	1	0	0	0	-
12411158	TGCAGTAGTACCTGCGCAGCTACATCAATAAGAACCCTAATAACTAGGTTACAGATCGGAAGAGCGGTT	TGCAGTAGTACCTGCGCAGCTACATCAATAAGAACCCTAATAACTAGGTTAC		0	0	999		0	0	999	0.95082	0.275862	0.399524	165.605	80.3272	2.12166	1	0	0	0	0	0	0	0	0	0	0	0	0	0	0	0	0	0	0	0	0	0	0	0	0	0	0	0	0	0	0	0	0
12411157	TGCAGTAGTACCTACGCAGCTATATCAATAAGAACCCTAATAACTAGGTTACAGATCGGAAGAGCGGTT	TGCAGTAGTACCTACGCAGCTATATCAATAAGAACCCTAATAACTAGGTTAC		0	0	999		0	0	999	0.959016	0.387464	0.474671	130.697	66.1397	2.01473	1	1	0	1	1	1	0	0	1	1	1	1	1	1	1	1	0	-	0	0	1	0	1	0	0	0	0	1	0	1	0	1	0
12411156	TGCAGCAGTACCTACGTAGCTATATCAATAAGAACCCTAATAACTAGGTTACAGATCGGAAGAGCGGTT	TGCAGCAGTACCTACGTAGCTATATCAATAAGAACCCTAATAACTAGGTTAC		0	0	999		0	0	999	0.967213	0.271186	0.395289	126.161	63.1737	2.07948	1	1	-	1	1	0	1	1	1	-	0	1	1	1	1	1	1	1	1	1	0	1	-	0	0	-	1	1	0	0	1	0	1
12411155	TGCAGGTCATCCGGATTGCACTCGATGACTCTGTAATGCTTACAGATCGGAAGAGCGGTTCAGCAGGAA	TGCAGGTCATCCGGATTGCACTCGATGACTCTGTAATGCTTAC		0	0	999		0	0	999	0.953552	0.449857	0.494971	469.579	151.037	3.27027	1	0	1	1	0	0	0	1	-	-	1	1	0	1	1	1	0	0	1	1	0	0	1	1	0	-	1	1	0	1	1	0	1
12411154	TGCAGACGCTGCCGCGCCGAATGCTCTAGCCGTGTCCTCTACGCCTTACAGATCGGAAGAGCGGTTCAG	TGCAGACGCTGCCGCGCCGAATGCTCTAGCCGTGTCCTCTACGCCTTAC		0	0	999		0	0	999	0.969945	0.253521	0.378496	171.07	84.6994	2.08367	1	0	1	0	0	0	0	0	0	1	0	0	0	0	0	1	1	0	0	0	0	0	0	1	0	0	1	0	-	0	1	0	1
12411153	TGCAGACGCTGCCGCGCCGAATGCTCTAGCCGTACCCTCTACGCCTTACAGATCGGAAGAGCGGTTCAG	TGCAGACGCTGCCGCGCCGAATGCTCTAGCCGTACCCTCTACGCCTTAC		0	0	999		0	0	999	0.923497	0.393491	0.477312	288.265	156.667	1.90309	1	1	0	0	1	0	1	0	-	1	1	0	0	1	1	0	0	1	0	0	0	1	0	0	0	0	1	0	1	0	0	0	1
12411152	TGCAGGCATAACCTTACCTATACTACGAGCCTAAGGCACTATACTAACTAAGTTACAGATCGGAAGAGC	TGCAGGCATAACCTTACCTATACTACGAGCCTAAGGCACTATACTAACTAAGTTAC		0	0	999		0	0	999	1	0.008197	0.016259	152.444	94.2504	1.60245	1	0	0	0	0	0	0	0	0	0	0	0	0	0	0	0	0	0	0	0	0	0	0	0	0	0	0	0	0	0	0	0	0
12411151	TGCAGGCATAACCTTACCTATACTACGAGCCTAAAGCGCTATACTAACTAAGTTACAGATCGGAAGAGC	TGCAGGCATAACCTTACCTATACTACGAGCCTAAAGCGCTATACTAACTAAGTTAC		0	0	999		0	0	999	0.997268	0.030137	0.058457	194.286	97.4836	2.11913	1	0	0	0	0	0	0	0	0	0	0	0	0	0	0	0	0	0	0	0	0	0	0	0	0	0	0	0	0	0	0	0	0
12411150	TGCAGGCACAACCTTACCTGTACTACGAGCCTAAGGCACTATACTAGCTAAGTTACAGATCGGAAGAGC	TGCAGGCACAACCTTACCTGTACTACGAGCCTAAGGCACTATACTAGCTAAGTTAC		0	0	999		0	0	999	1	0.005464	0.010869	161.75	44.8741	3.82159	1	0	0	0	0	0	0	0	0	0	0	0	0	0	0	0	0	0	0	0	0	0	0	0	0	0	0	0	0	0	0	0	0
12411149	TGCAGACACAACCTTACCTATACTACGAGCCTAAGGCACTATACTAACCAAGTTACAGATCGGAAGAGC	TGCAGACACAACCTTACCTATACTACGAGCCTAAGGCACTATACTAACCAAGTTAC		0	0	999		0	0	999	0.991803	0.269972	0.394175	242.481	198.835	1.24302	1	1	0	0	1	0	0	0	1	0	0	1	1	0	0	1	1	0	0	1	0	1	1	1	1	0	1	0	1	1	1	0	1
12411148	TGCAGCAAGAAGTCCTTGTCGTAAGCACGGCCCTTGCGCTGTCCTGCTTGGTTACAGATCGGAAGAGCG	TGCAGCAAGAAGTCCTTGTCGTAAGCACGGCCCTTGCGCTGTCCTGCTTGGTTAC		0	0	999		0	0	999	0.967213	0.59322	0.48262	338.308	101.813	3.41295	1	1	1	1	1	1	1	1	1	1	1	1	1	1	1	1	1	1	1	1	1	1	1	1	1	-	1	1	1	1	1	1	1
12411147	TGCAGCGATAGCGGACTCGGGGTAGCGCGATAGTTACAGATCGGAAGAGCGGTTCAGCAGGAATGCCGA	TGCAGCGATAGCGGACTCGGGGTAGCGCGATAGTTAC		0	0	999		0	0	999	0.898907	0.68997	0.427823	328.204	176.511	1.87043	1	1	0	1	1	1	1	1	1	-	1	1	1	1	1	0	0	1	1	1	1	1	1	0	1	-	0	1	1	1	0	1	-
12411146	TGCAGTTTATACTAAGACTGCGATCTAATAAGAACTAATGCTTATTCGGTTACAGATCGGAAGAGCGGT	TGCAGTTTATACTAAGACTGCGATCTAATAAGAACTAATGCTTATTCGGTTAC		0	0	999		0	0	999	0.997268	0.013699	0.027022	135.625	68.6512	2.14314	1	0	0	0	0	0	0	0	0	0	0	0	0	0	0	0	0	0	0	0	0	0	0	0	0	0	0	0	0	0	0	0	0
12411145	TGCAGTTTGCACTAAGACTACGATCTAATAAGAACTAATGCTTATTCGGTTACAGATCGGAAGAGCGGT	TGCAGTTTGCACTAAGACTACGATCTAATAAGAACTAATGCTTATTCGGTTAC		0	0	999		0	0	999	0.997268	0.021918	0.042875	145.636	64.9199	2.38603	1	0	0	0	0	0	0	0	0	0	0	0	0	0	0	0	0	0	0	0	0	0	0	0	0	0	0	0	0	0	0	0	0
12411144	TGCAGTTTGTACTAAGACTACGATCTAACAAGAACTAATGCTTATTCGGTTACAGATCGGAAGAGCGGT	TGCAGTTTGTACTAAGACTACGATCTAACAAGAACTAATGCTTATTCGGTTAC		0	0	999		0	0	999	0.972678	0.176966	0.291298	233.225	102.774	2.35672	1	0	0	0	0	0	0	0	0	0	0	0	0	0	0	0	0	0	0	0	0	0	0	0	0	0	0	0	0	0	0	0	0
12411143	TGCAGTTTGCACTAAGACTGCGATCTAACAAGAACTAATGCTTATTCGGTTACAGATCGGAAGAGCGGT	TGCAGTTTGCACTAAGACTGCGATCTAACAAGAACTAATGCTTATTCGGTTAC		0	0	999		0	0	999	0.956284	0.242857	0.367755	283.429	152.506	1.90017	1	0	0	0	0	0	0	0	0	0	0	0	0	0	0	0	0	0	0	0	0	0	0	0	0	0	0	0	0	0	0	0	0
12411142	TGCAGGGTCCGGAAGTCCGCTTATTCTACGCTTACTTATTACAGATCGGAAGAGCGGTTCAGCAGGAAT	TGCAGGGTCCGGAAGTCCGCTTATTCTACGCTTACTTATTAC		0	0	999		0	0	999	0.959016	0.316239	0.432464	174.451	97.8389	1.81777	1	1	0	0	0	1	0	0	1	1	0	0	1	0	0	0	1	1	1	0	1	1	0	-	1	0	1	0	1	0	0	1	1
12411141	TGCAGGGTCCGGAAGTCCGCTTATCCTACGCTTGCTTATTACAGATCGGAAGAGCGGTTCAGCAGGAAT	TGCAGGGTCCGGAAGTCCGCTTATCCTACGCTTGCTTATTAC		0	0	999		0	0	999	0.953552	0.34957	0.454742	194.986	126.009	1.60481	1	0	0	0	0	0	0	0	0	0	0	0	0	0	0	0	0	0	0	0	0	-	0	0	0	0	0	0	0	0	0	-	0
12411140	TGCAGTGGTACTGGTATCTGGCCCAGTTGTTGTCCCATGTTTACAGATCGGAAGAGCGGTTCAGCAGGA	TGCAGTGGTACTGGTATCTGGCCCAGTTGTTGTCCCATGTTTAC		0	0	999		0	0	999	0.931694	0.944282	0.105228	487.792	105.907	4.95731	1	1	1	1	1	1	1	1	1	1	1	1	1	1	1	1	1	1	1	1	1	1	1	1	1	-	1	1	1	1	1	-	1
12411139	TGCAGTCTTGTCATCGACCAGAAATTCGACAGTGCCGGCTGAGCCGTATTTACAGATCGGAAGAGCGGT	TGCAGTCTTGTCATCGACCAGAAATTCGACAGTGCCGGCTGAGCCGTATTTAC		0	0	999		0	0	999	0.928962	0.973529	0.05154	322.909	69.2688	4.6762	1	1	1	1	1	1	1	1	1	1	1	1	1	1	1	1	1	1	1	1	1	1	1	1	1	-	1	-	1	1	1	-	1
12411138	TGCAGGTACGTATTTTCTAAGACGAGGCAGCGCGGGGTACATAATTAGAAGATGCATAAGCTTACAGAT	TGCAGGTACGTATTTTCTAAGACGAGGCAGCGCGGGGTACATAATTAGAAGATGCATAAGCTTAC		0	0	999		0	0	999	0.978142	0.150838	0.256172	183.792	63.5142	3.00782	1	0	0	0	0	0	0	0	0	0	0	0	0	0	0	0	0	0	0	0	0	0	0	0	0	0	0	0	0	0	0	0	0
12411137	TGCAGTCTGAATTACTCATTGTACTGTAGAATGTTCAAAAACACCAAAGCCTGTGAATGGTTACAGATC	TGCAGTCTGAATTACTCATTGTACTGTAGAATGTTCAAAAACACCAAAGCCTGTGAATGGTTAC		0	0	999		0	0	999	0.972678	0.286517	0.40885	364.553	121.045	3.06173	1	1	0	0	0	0	0	1	1	1	0	0	1	0	0	0	0	1	0	0	1	1	0	1	0	-	0	0	1	1	1	-	1
12411136	TGCAGCTTGAATGAAGGACGTGACCAGACTCTGCACAGCGCTGAGGAGCTAAAGATGCGGATTAGTACC	TGCAGCTTGAATGAAGGACGTGACCAGACTCTGCACAGCGCTGAGGAGCTAAAGATGCGGATTAGTACC		0	0	999		0	0	999	0.877049	0.613707	0.474141	18.3938	9.17045	1.98573	1	0	1	1	0	0	0	1	1	0	0	1	1	0	0	1	0	1	1	1	0	0	1	1	1	1	0	1	1	1	1	1	0
12411135	TGCAGCTTGAATGAAGGACGTGACTAGACTCTGCACAGCGCCGAGGAGCTAAAGATGCGGATTACAGAT	TGCAGCTTGAATGAAGGACGTGACTAGACTCTGCACAGCGCCGAGGAGCTAAAGATGCGGATTAC		0	0	999		0	0	999	0.964481	0.274788	0.398559	494.519	171.566	2.86307	1	1	0	0	1	1	1	0	-	1	1	0	0	1	1	0	1	0	0	0	1	1	0	0	0	0	1	0	0	0	0	-	1
12411133	TGCAGTAGGCTAGGCTGTTTCTAATATAAGTGTCCTTATCGGGGGTTAGCTCCTTATAGTATATAGTGC	TGCAGTAGGCTAGGCTGTTTCTAATATAAGTGTCCTTATCGGGGGTTAGCTCCTTATAGTATATAGTGC		0	0	999		0	0	999	0.989071	0.071823	0.133329	11.8235	6.67951	1.69102	1	0	0	0	0	0	0	0	0	0	0	0	0	0	0	0	0	0	0	0	0	0	0	0	0	0	0	0	0	0	0	0	0
12411132	TGCAGTAGGCTAGGCTATTTCTAATATAAGTATCCTTATCGGGGGTTAGCTCCTTATAGTATATAGTGC	TGCAGTAGGCTAGGCTATTTCTAATATAAGTATCCTTATCGGGGGTTAGCTCCTTATAGTATATAGTGC		0	0	999		0	0	999	0.997268	0.024658	0.048099	70.0833	29.1217	2.40409	1	0	0	0	0	0	0	0	0	0	0	0	0	0	0	0	0	0	0	0	0	0	0	0	0	0	0	0	0	0	0	0	0
12411131	TGCAGTAGGCTAGGCTGTTTCTAATTTGAGTGTCCTTATCGGGGGTTAGTTCCTTGTAGTATATAGTGC	TGCAGTAGGCTAGGCTGTTTCTAATTTGAGTGTCCTTATCGGGGGTTAGTTCCTTGTAGTATATAGTGC		0	0	999		0	0	999	0.989071	0.055249	0.104392	151.235	74.1479	2.1001	1	0	0	0	0	0	0	0	0	0	0	0	0	0	0	0	0	0	0	0	0	0	0	0	0	0	0	0	0	0	0	0	0
12411130	TGCAGCACGAACGTCTTCCTCGCTGCCGTTGTCTTCACCATCCTACATCAAATCAGCTTCCCGTTACAG	TGCAGCACGAACGTCTTCCTCGCTGCCGTTGTCTTCACCATCCTACATCAAATCAGCTTCCCGTTACAG		0	0	999		0	0	999	1	0.002732	0.00545	242	24	7.82306	1	0	0	0	0	0	0	0	0	0	0	0	0	0	0	0	0	0	0	0	0	0	0	0	0	0	0	0	0	0	0	0	0
12411129	TGCAGTCTATAGAACGTATCCTATAGCACCGGACTAGGAAAGGCAAGAAGGAGTACCTATTACAGATCG	TGCAGTCTATAGAACGTATCCTATAGCACCGGACTAGGAAAGGCAAGAAGGAGTACCTATTAC		0	0	999		0	0	999	0.953552	0.358166	0.459766	222.93	71.618	3.19678	1	0	1	0	0	0	1	1	0	-	1	0	0	0	0	0	1	0	1	0	0	1	0	1	1	-	0	0	1	0	1	0	1
12411128	TGCAGTCGTGTAGTAGTAGTGAAGACTAAGACTAAGCGCCTTCGGGCTTGAGTATACTAGAGGCCCTTA	TGCAGTCGTGTAGTAGTAGTGAAGACTAAGACTAAGCGCCTTCGGGCTTGAGTATACTAGAGGCCCTTA		0	0	999		0	0	999	0.969945	0.371831	0.467145	26.751	12.6422	2.13259	1	0	1	0	0	0	1	1	0	0	1	0	0	0	0	0	1	0	1	0	0	1	0	1	1	1	0	0	1	1	1	0	1
12411127	TGCAGTCGTATAGCAGTAGTAAAGACTAAGACTAAGCGCCTTCGGGCTTGAGTATACTAGAGGCCCTTA	TGCAGTCGTATAGCAGTAGTAAAGACTAAGACTAAGCGCCTTCGGGCTTGAGTATACTAGAGGCCCTTA		0	0	999		0	0	999	0.948087	0.463977	0.497405	42.348	27.7497	1.49674	1	0	-	1	0	0	1	1	0	1	1	1	1	0	0	1	0	1	0	-	1	-	0	0	0	0	1	1	0	0	-	-	-
12411126	TGCAGTCGTGTAGCAGTAGTAAAGACTAAGACTAAGCGCCTTCGGGCTTGAGTACACTAGAGGCCCTTA	TGCAGTCGTGTAGCAGTAGTAAAGACTAAGACTAAGCGCCTTCGGGCTTGAGTACACTAGAGGCCCTTA		0	0	999		0	0	999	0.980874	0.245125	0.370078	31.7619	10.7448	2.88935	1	1	0	1	1	0	1	1	1	0	1	1	0	1	1	0	1	1	1	1	0	1	1	1	0	-	1	1	1	1	1	0	1
12411125	TGCAGTCAAGAATGTGCCCTTCACATTTCCTGTTCTGTTGCATACCTGCTGCTCGAACGGCATGACATT	TGCAGTCAAGAATGTGCCCTTCACATTTCCTGTTCTGTTGCATACCTGCTGCTCGAACGGCATGACATT		0	0	999		0	0	999	0.97541	0.257703	0.382584	301.793	100.706	2.94543	1	1	0	1	1	1	1	1	-	1	0	0	1	1	1	1	1	0	0	0	1	1	1	0	0	0	0	0	0	0	0	-	1
12411124	TGCAGTCAAGAATGTGCCCTTCACAATTCCTGTTCTGTTGCATATCTGCTGCTCGAACGGCATGACATT	TGCAGTCAAGAATGTGCCCTTCACAATTCCTGTTCTGTTGCATATCTGCTGCTCGAACGGCATGACATT		0	0	999		0	0	999	0.92623	0.557522	0.493382	338.834	119.033	2.80066	1	0	1	0	0	0	0	0	1	0	1	1	0	0	0	0	0	1	1	1	0	0	0	1	1	-	1	1	1	1	1	-	0
12411123	TGCAGCATCCCGAATGCTACAACGCGATAGATTACTATAAATAATTACTTCCGTCAATACTACGGAATT	TGCAGCATCCCGAATGCTACAACGCGATAGATTACTATAAATAATTACTTCCGTCAATACTACGGAATT		0	0	999		0	0	999	1	0.010929	0.021619	15.3	7.40338	2.03796	1	0	0	0	0	0	0	0	0	0	0	0	0	0	0	0	0	0	0	0	0	0	0	0	0	0	0	0	0	0	0	0	0
12411122	TGCAGCATCCCGAATGCTACAACGCGACAGATTACTATAAATAATTACTTCCGTCAACACTACGGAATT	TGCAGCATCCCGAATGCTACAACGCGACAGATTACTATAAATAATTACTTCCGTCAACACTACGGAATT		0	0	999		0	0	999	1	0.008197	0.016259	22.6667	10.0609	2.14446	1	0	0	0	0	0	0	0	0	0	0	0	0	0	0	0	0	0	0	0	0	0	0	0	0	0	0	0	0	0	0	0	0
12411120	TGCAGGTCGACTGCCGAGTTTCGACTGATCTCGTAACTGAGGATCGAATGATCAGCATAAGTCAGCATT	TGCAGGTCGACTGCCGAGTTTCGACTGATCTCGTAACTGAGGATCGAATGATCAGCATAAGTCAGCATT		0	0	999		0	0	999	0.928962	0.979412	0.040329	350.248	78.4251	4.34027	1	1	1	1	1	1	1	1	1	1	1	1	1	1	1	1	1	1	1	1	1	1	1	1	1	-	1	-	1	1	1	-	1
12411119	TGCAGGATACCCTCTGGATCATCGAGCATGTCATCGGCATCAATGACGCAAATTTCGACCTGGCCAGGC	TGCAGGATACCCTCTGGATCATCGAGCATGTCATCGGCATCAATGACGCAAATTTCGACCTGGCCAGGC	CBHY5623.rev CBHY Mycosphaerella fijiensis MfEST5 Minimal medium without nitrogen (L) Mycosphaerella fijiensis cDNA clone CBHY5623 3', mRNA sequence.	525	1	2.73e-27		0	0	999	0.939891	0.950581	0.093953	408.286	82.6079	4.85829	1	1	1	1	1	1	1	1	1	1	1	1	1	1	1	1	1	1	1	1	1	1	1	1	1	-	1	-	1	1	1	-	-
12411118	TGCAGGATACCCGAGGGATCATCGAGCATGTCATCGGCATCAATGACGCAAATTTCGACCTGGCCAGGC	TGCAGGATACCCGAGGGATCATCGAGCATGTCATCGGCATCAATGACGCAAATTTCGACCTGGCCAGGC	CBHY5623.rev CBHY Mycosphaerella fijiensis MfEST5 Minimal medium without nitrogen (L) Mycosphaerella fijiensis cDNA clone CBHY5623 3', mRNA sequence.	525	1	2.75e-22		0	0	999	0.994536	0.019231	0.037722	434.583	68.3001	5.80544	1	0	0	0	0	0	0	0	0	0	0	0	0	0	0	0	0	0	0	0	0	0	0	0	0	0	0	0	0	0	0	0	0
12411117	TGCAGCTTCACATTTCTTCCTCGTTATCATGCATCGAATCGTTGTTCCCAGGTGGCGAAGGATCGTAGT	TGCAGCTTCACATTTCTTCCTCGTTATCATGCATCGAATCGTTGTTCCCAGGTGGCGAAGGATCGTAGT		0	0	999		0	0	999	0.928962	0.517647	0.499377	259.81	86.699	2.87256	1	0	1	0	0	0	1	1	0	0	0	0	0	0	0	0	1	1	1	1	0	1	0	1	1	-	1	0	1	1	1	-	1
12411116	TGCAGCTTCACACTTCTTCCTCGGTATCATGCATCGAATCGTTGTTCCCAGGTGGCGAAGGATCGTAGT	TGCAGCTTCACACTTCTTCCTCGGTATCATGCATCGAATCGTTGTTCCCAGGTGGCGAAGGATCGTAGT		0	0	999		0	0	999	0.964481	0.444759	0.493897	296.568	84.7271	3.43506	1	1	0	1	1	1	0	0	1	1	1	1	1	1	1	1	0	0	0	0	1	0	1	0	0	0	0	1	0	0	-	-	0
12411115	TGCAGCTCGTACCGGTGCCGAAGAGGCCACGTTTGGATCTCACTAATTAGAGATTATATAAGCCTAAAC	TGCAGCTCGTACCGGTGCCGAAGAGGCCACGTTTGGATCTCACTAATTAGAGATTATATAAGCCTAAAC		0	0	999		0	0	999	1	0.008197	0.016259	31.25	16.5132	1.88765	1	0	0	0	0	0	0	0	0	0	0	0	0	0	0	0	0	0	0	0	0	0	0	0	0	0	0	0	0	0	0	0	0
12411114	TGCAGCTCGTATAGGTGCCGAAGAGGCTACGTTTAGATCTTACTAATTAGAGATTACATAAGCCTAAAT	TGCAGCTCGTATAGGTGCCGAAGAGGCTACGTTTAGATCTTACTAATTAGAGATTACATAAGCCTAAAT		0	0	999		0	0	999	0.991803	0.294766	0.415758	21.4106	12.3069	1.80798	1	1	0	0	1	0	0	0	1	1	0	1	1	0	0	1	0	0	1	1	0	0	1	1	1	1	0	1	0	0	0	0	0
12411113	TGCAGCTCGTATAGGTGCCGAAGAGGCTACGTTTAGATCTTACTAATTGGAGATTATATAAGCCTAAAC	TGCAGCTCGTATAGGTGCCGAAGAGGCTACGTTTAGATCTTACTAATTGGAGATTATATAAGCCTAAAC		0	0	999		0	0	999	0.972678	0.16573	0.276528	88.0992	39.2733	2.37174	1	0	0	0	0	0	0	0	0	0	0	0	0	0	0	0	0	0	0	0	0	0	0	0	0	0	0	-	0	0	0	0	0
12411112	TGCAGCTCGTATAGGTACCGAAGAGGCCACATTTAGATCTCACTAATTAGAGATTATATAAGCCTAAAC	TGCAGCTCGTATAGGTACCGAAGAGGCCACATTTAGATCTCACTAATTAGAGATTATATAAGCCTAAAC		0	0	999		0	0	999	0.994536	0.082418	0.15125	87.7451	25.8752	3.38415	1	0	0	0	0	0	0	0	0	0	0	0	0	0	0	0	0	0	0	0	0	0	0	0	0	0	0	0	0	0	0	0	0
12411111	TGCAGCTCGTATAGGTGCCGAAGAGGCTACGTTTAGATCTCACTAATTGGAGATTATATGAGCCTAAAC	TGCAGCTCGTATAGGTGCCGAAGAGGCTACGTTTAGATCTCACTAATTGGAGATTATATGAGCCTAAAC		0	0	999		0	0	999	0.967213	0.268362	0.392687	114.836	34.1159	3.32965	1	1	0	0	1	1	1	1	1	1	0	0	0	1	1	1	1	1	0	1	1	1	0	1	1	-	1	-	0	0	0	-	1
12411110	TGCAGCTCGTATAGGTGCCGAAGAGGCTACGTTTAGATCTCACTGATTAGAGATTACATAAGCCTAAAC	TGCAGCTCGTATAGGTGCCGAAGAGGCTACGTTTAGATCTCACTGATTAGAGATTACATAAGCCTAAAC		0	0	999		0	0	999	1	0.002732	0.00545	19.6667	2.35702	6.12499	1	0	0	0	0	0	0	0	0	0	0	0	0	0	0	0	0	0	0	0	0	0	0	0	0	0	0	0	0	0	0	0	0
12411109	TGCAGCTCGTACAGGTGCCGAAGAGGCTACGTTTGGATCTTACTAATTAGAGATTACATAAGCCTAAAC	TGCAGCTCGTACAGGTGCCGAAGAGGCTACGTTTGGATCTTACTAATTAGAGATTACATAAGCCTAAAC		0	0	999		0	0	999	0.948087	0.348703	0.454219	105.472	31.4411	3.33165	1	1	0	1	0	1	0	0	1	-	0	1	1	1	1	1	1	1	1	0	1	0	0	0	0	-	1	-	0	0	0	-	0
12411108	TGCAGCTCCTATCCGAAACACAGACGCTTTCGGCTTGTGCGGTACATCAAAAAGACGAGCCAATGGTAT	TGCAGCTCCTATCCGAAACACAGACGCTTTCGGCTTGTGCGGTACATCAAAAAGACGAGCCAATGGTAT		0	0	999		0	0	999	0.918033	0.97619	0.046485	243.998	72.1588	3.18747	1	1	1	1	1	1	1	1	1	1	1	1	1	1	1	1	1	1	-	1	1	1	1	1	1	1	1	1	1	1	1	-	-
12411107	TGCAGCGGTCGATAGTAACTGCTACCTACTATCGTATATATAATAGTATTATATCGTAATAGCCTCCCT	TGCAGCGGTCGATAGTAACTGCTACCTACTATCGTATATATAATAGTATTATATCGTAATAGCCTCCCT		0	0	999		0	0	999	0.961749	0.244318	0.369254	10.3952	4.58226	2.30574	1	1	0	1	1	1	0	0	1	1	0	1	1	1	1	1	0	1	0	1	1	0	-	0	0	-	1	1	0	0	0	1	0
12411106	TGCAGCGGTCGATAGTAACCGCTACCTGCTATCGTATATACAATAGTATTATATCGTAACAACCTCCCC	TGCAGCGGTCGATAGTAACCGCTACCTGCTATCGTATATACAATAGTATTATATCGTAACAACCTCCCC		0	0	999		0	0	999	1	0.005464	0.010869	20.4	7.31027	2.87946	1	0	0	0	0	0	0	0	0	0	0	0	0	0	0	0	0	0	0	0	0	0	0	0	0	0	0	0	0	0	0	0	0
12411105	TGCAGCGGTCGATAGTAACCGCTGCCTGCTATCGTACATATAATAGTATTATATCGTAATAGCCTCCCT	TGCAGCGGTCGATAGTAACCGCTGCCTGCTATCGTACATATAATAGTATTATATCGTAATAGCCTCCCT		0	0	999		0	0	999	1	0.002732	0.00545	28	4	5.59375	1	0	0	0	0	0	0	0	0	0	0	0	0	0	0	0	0	0	0	0	0	0	0	0	0	0	0	0	0	0	0	0	0
12411104	TGCAGCGGTCGATAGTAACCGCTGCCTGCTATCGTATATACAATAGTGTTATATCGTAACAGCCTCCCT	TGCAGCGGTCGATAGTAACCGCTGCCTGCTATCGTATATACAATAGTGTTATATCGTAACAGCCTCCCT		0	0	999		0	0	999	0.997268	0.019178	0.037621	38.8	12.1474	3.63009	1	0	0	0	0	0	0	0	0	0	0	0	0	0	0	0	0	0	0	0	0	0	0	0	0	0	0	0	0	0	0	0	0
12411103	TGCAGCGGTCGATAGTAACCGCTACCTGCTATCGTATATGCAATAGTGTTATATCGTAATAGCCTCCCT	TGCAGCGGTCGATAGTAACCGCTACCTGCTATCGTATATGCAATAGTGTTATATCGTAATAGCCTCCCT		0	0	999		0	0	999	0.994536	0.010989	0.021737	40	21.5824	1.73875	1	0	0	0	0	0	0	0	0	0	0	0	0	0	0	0	0	0	0	0	0	0	0	0	0	0	0	0	0	0	0	0	0
12411102	TGCAGCGGTCGATAGTGACCGCTGCCTACTATCGTATATACAATAGTATTATATCGTAACAGCCTCCCC	TGCAGCGGTCGATAGTGACCGCTGCCTACTATCGTATATACAATAGTATTATATCGTAACAGCCTCCCC		0	0	999		0	0	999	0.969945	0.242254	0.367134	48.9774	15.4309	3.20956	1	1	0	1	1	1	1	1	-	0	-	0	0	0	0	1	0	1	1	1	0	0	0	0	0	0	-	1	1	1	1	-	-
12411101	TGCAGCGGTCGATAGTAACCGCTGCCTACTATCGTACATACAATAGTGTTATATCGTAACAGCCTCCCT	TGCAGCGGTCGATAGTAACCGCTGCCTACTATCGTACATACAATAGTGTTATATCGTAACAGCCTCCCT		0	0	999		0	0	999	0.997268	0.008219	0.016303	53.2	6.30555	8.54594	1	0	0	0	0	0	0	0	0	0	0	0	0	0	0	0	0	0	0	0	0	0	0	0	0	0	0	0	0	0	0	0	0
12411099	TGCAGCGGTCGATAGTAACCGCTGCCTACTATCGTATATGTAATAGTGTTATATCGTAACAGCCTCCCC	TGCAGCGGTCGATAGTAACCGCTGCCTACTATCGTATATGTAATAGTGTTATATCGTAACAGCCTCCCC		0	0	999		0	0	999	0.961749	0.375	0.46875	32.2475	9.4034	3.37648	1	0	1	0	1	0	1	1	0	0	-	0	0	0	0	0	0	0	0	0	0	1	0	1	1	0	0	0	1	1	1	0	-
12411098	TGCAGTAACAAAGGCAACCAAAGCGGAAGCACCGGCTAAGTACTCCTACTACGAGTAGTAGCGCGAGTA	TGCAGTAACAAAGGCAACCAAAGCGGAAGCACCGGCTAAGTACTCCTACTACGAGTAGTAGCGCGAGTA		0	0	999		0	0	999	1	0.002732	0.00545	34.5	4.5	8.42715	1	0	0	0	1	0	0	0	0	0	0	0	0	0	0	0	0	0	0	0	0	0	0	0	0	0	0	0	0	0	0	0	0
12411097	TGCAGCAATAAAGGCAACTAAAGCGGAAGCACCGGCTAAGTACTCCTACTGCGAGTAGTAGCGCGAGTG	TGCAGCAATAAAGGCAACTAAAGCGGAAGCACCGGCTAAGTACTCCTACTGCGAGTAGTAGCGCGAGTG		0	0	999		0	0	999	0.953552	0.338109	0.447583	69.0815	25.0004	2.73607	1	1	0	1	0	1	0	0	1	1	0	1	1	1	1	1	1	1	1	1	1	0	1	0	0	-	1	1	0	0	0	-	-
12411096	TGCAGCAATAAAGGTAACTAAAGCGGAAGTACTAGCTAAGTACTCCTACTGCGAGTAGTAGCGCGAGTG	TGCAGCAATAAAGGTAACTAAAGCGGAAGTACTAGCTAAGTACTCCTACTGCGAGTAGTAGCGCGAGTG		0	0	999		0	0	999	0.997268	0.09589	0.173391	77.7333	16.1361	4.44384	1	0	0	0	0	0	0	0	0	0	0	0	0	0	0	0	0	0	0	0	0	0	0	0	0	0	0	0	0	0	0	0	0
12411095	TGCAGCAATAAAGGCAACTAAAGCGGAAGTACCGGCTAAGTACTCCTACTACGAGTAGTAGCGCGAGTG	TGCAGCAATAAAGGCAACTAAAGCGGAAGTACCGGCTAAGTACTCCTACTACGAGTAGTAGCGCGAGTG		0	0	999		0	0	999	0.948087	0.429395	0.49003	88.4661	35.597	2.4346	1	0	1	1	0	0	1	1	1	-	0	0	0	1	1	1	0	1	0	1	0	1	1	1	1	-	0	0	1	0	0	0	0
12411094	TGCAGCAACAAAGGCAACTAAAGCGGAAGCACCGGCTAAGTACTCCTACCGCGAGTAGTAGCGCGAGTG	TGCAGCAACAAAGGCAACTAAAGCGGAAGCACCGGCTAAGTACTCCTACCGCGAGTAGTAGCGCGAGTG		0	0	999		0	0	999	0.980874	0.091922	0.166945	81.1633	40.0211	1.98061	1	0	0	0	0	0	0	0	0	0	0	0	0	0	0	0	-	0	0	-	0	0	0	0	0	0	-	0	0	0	0	0	0
12411093	TGCAGCAACAAAGGCAACTAAAGCGGAAGCATCGGCTAAGTACTCCTACTACGAGTAGTAGCGCGAGTG	TGCAGCAACAAAGGCAACTAAAGCGGAAGCATCGGCTAAGTACTCCTACTACGAGTAGTAGCGCGAGTG		0	0	999		0	0	999	0.989071	0.041436	0.079439	92.5556	20.1353	4.10862	1	0	0	0	0	0	0	0	0	0	0	0	0	0	0	0	0	0	0	0	0	0	0	0	0	0	0	0	0	0	0	0	0
12411092	TGCAGCAACAAAGGCAACCAAAGCGGAAGCACCGGCCAAGTACTCCTACTGCGAGTGGTAGCGCGAGTG	TGCAGCAACAAAGGCAACCAAAGCGGAAGCACCGGCCAAGTACTCCTACTGCGAGTGGTAGCGCGAGTG		0	0	999		0	0	999	0.997268	0.013699	0.027022	130.643	50.5535	2.52282	1	0	0	0	0	0	0	0	0	0	0	0	0	0	0	0	0	0	0	0	0	0	0	0	0	0	0	0	0	0	0	0	0
12411091	TGCAGTAACAAAGGCAACCAAAGCGGAAGCACCGGCTAAGTACTCCTACTACGAGTGGTAGCGCGAGTG	TGCAGTAACAAAGGCAACCAAAGCGGAAGCACCGGCTAAGTACTCCTACTACGAGTGGTAGCGCGAGTG		0	0	999		0	0	999	0.956284	0.271429	0.39551	88.6447	32.9274	2.65854	1	1	0	0	0	0	1	1	1	1	0	0	1	0	0	0	0	-	0	-	0	-	0	1	0	-	-	-	1	1	1	0	0
12411090	TGCAGTAACAAAGGCAACTAAAGCGGAAGCACCGGCTAAGTACTCCTACTACGAGTAGTAGCGCGAGTG	TGCAGTAACAAAGGCAACTAAAGCGGAAGCACCGGCTAAGTACTCCTACTACGAGTAGTAGCGCGAGTG		0	0	999		0	0	999	0.948087	0.293948	0.415085	79.9018	36.4689	2.1762	1	1	0	1	1	1	-	1	0	1	1	0	0	1	1	1	0	-	1	-	1	1	0	-	1	0	1	0	-	0	0	0	0
12411089	TGCAGATGGCGTCGAGCTTGATGATGAATAGGAAAAGGAATCTCGTTTGATTGTTGCATTTGCATCCCA	TGCAGATGGCGTCGAGCTTGATGATGAATAGGAAAAGGAATCTCGTTTGATTGTTGCATTTGCATCCCA		0	0	999		0	0	999	0.806011	0.345763	0.452422	141.887	134.441	1.06162	0.987013	0	1	1	1	1	1	0	1	-	1	1	0	1	1	1	1	0	1	1	0	0	1	0	1	0	1	1	0	0	0	1	1
12411088	TGCAGATGGCGTCGAGCTTTATAATGAATAGGAAAAGGAATCTCGTTTGATTGTTGCATTTGCATCCTA	TGCAGATGGCGTCGAGCTTTATAATGAATAGGAAAAGGAATCTCGTTTGATTGTTGCATTTGCATCCTA		0	0	999		0	0	999	0.997268	0.013699	0.027022	246.857	102.31	2.39419	1	0	0	0	0	0	0	0	0	0	0	0	0	0	0	0	0	0	0	0	0	0	0	0	0	0	0	0	0	0	0	0	0
12411087	TGCAGATGGCGTCGAGCTTTATGATGAATAGGAGAAGGAATCTCGTTTGATTGTTGCATTTGCATCCCA	TGCAGATGGCGTCGAGCTTTATGATGAATAGGAGAAGGAATCTCGTTTGATTGTTGCATTTGCATCCCA		0	0	999		0	0	999	0.901639	0.336364	0.446446	255.598	163.537	1.56849	1	1	0	0	0	0	0	1	1	1	0	0	1	0	0	0	0	1	0	0	1	1	0	1	0	1	0	0	1	1	1	-	1
12411086	TGCAGAGTCGTGTGGAGGTTCCTGTACAGACATACCGAATCGCCGAACCATGTCGCCCGCAAGCTTGAT	TGCAGAGTCGTGTGGAGGTTCCTGTACAGACATACCGAATCGCCGAACCATGTCGCCCGCAAGCTTGAT		0	0	999		0	0	999	0.939891	0.985465	0.028647	327.314	72.2353	4.45569	1	1	1	1	1	1	1	1	1	1	1	1	1	1	1	1	1	1	1	1	1	1	1	1	1	-	1	1	1	1	1	-	-
12411085	TGCAGCGCCTGTCTTTAGGCTACTAGCATATTCGTAGCGATATGCTGACTTAGCGTACGTAAAGAGCGT	TGCAGCGCCTGTCTTTAGGCTACTAGCATATTCGTAGCGATATGCTGACTTAGCGTACGTAAAGAGCGT		0	0	999		0	0	999	1	0.002732	0.00545	74.6667	17.2498	4.2244	1	0	0	0	0	0	0	0	0	0	0	0	0	0	0	0	0	0	0	0	0	0	0	0	0	0	0	0	0	0	0	0	0
12411084	TGCAGCGCCTGTCTTTAGGCTACTAGCATATTCGTGGCGATATGCTGACTTAGCGCACGTAAAGAGCGT	TGCAGCGCCTGTCTTTAGGCTACTAGCATATTCGTGGCGATATGCTGACTTAGCGCACGTAAAGAGCGT		0	0	999		0	0	999	0.983607	0.166667	0.277778	78.8118	25.3871	3.12712	1	0	1	0	0	0	1	1	0	1	0	0	0	0	0	0	1	1	1	1	0	1	0	1	1	-	1	0	1	0	1	0	1
12411083	TGCAGCGCCTGTCTTTAGGCTGCTAGCATATTCGTAGCGATATGCTGACTTAGCGCACGTAAAGAGCGT	TGCAGCGCCTGTCTTTAGGCTGCTAGCATATTCGTAGCGATATGCTGACTTAGCGCACGTAAAGAGCGT		0	0	999		0	0	999	0.989071	0.082873	0.15201	101.85	22.6391	4.12232	1	0	0	0	0	0	0	0	0	0	0	0	0	0	0	0	0	0	0	0	0	0	0	0	0	0	0	0	0	0	0	0	0
12411082	TGCAGCGCCTGTCTTTAGGCTGCTAGCATATTCGTAGCGATATGCTAACTTAGCGTACGTAAAGAGCGT	TGCAGCGCCTGTCTTTAGGCTGCTAGCATATTCGTAGCGATATGCTAACTTAGCGTACGTAAAGAGCGT		0	0	999		0	0	999	0.939891	0.392442	0.476862	75.8085	33.3329	2.35893	1	0	1	1	1	1	0	0	1	-	0	1	1	1	1	1	0	0	0	0	0	0	0	1	0	0	-	-	0	0	0	-	-
12411081	TGCAGCGCCTATCTTTAGGCTGCTAGCATATTCGTAGCGATATGCTAACTTAGCGCACGTAAAGAGCGT	TGCAGCGCCTATCTTTAGGCTGCTAGCATATTCGTAGCGATATGCTAACTTAGCGCACGTAAAGAGCGT		0	0	999		0	0	999	1	0.010929	0.021619	62.2	39.3162	1.60567	1	0	0	0	0	0	0	0	0	0	0	0	0	0	0	0	0	0	0	0	0	0	0	0	0	0	0	0	0	0	0	0	0
12411080	TGCAGCGCCTAACTTCAGGCTGCTAGTATATTCGTAGCGATATGCTGATTTTGCGCACGTAAAGAGCGT	TGCAGCGCCTAACTTCAGGCTGCTAGTATATTCGTAGCGATATGCTGATTTTGCGCACGTAAAGAGCGT		0	0	999		0	0	999	0.991803	0.07989	0.147015	93.6957	27.6297	3.82156	1	0	0	0	0	0	0	0	0	0	0	0	0	0	0	0	0	0	0	0	0	0	0	0	0	0	0	0	0	0	0	0	0
12411079	TGCAGCGCCTAACTTCAGGCTGCTAGCATATTCGTAGCGATATGCTAATTTAGCGCACGTAAAGAGCGT	TGCAGCGCCTAACTTCAGGCTGCTAGCATATTCGTAGCGATATGCTAATTTAGCGCACGTAAAGAGCGT		0	0	999		0	0	999	0.986339	0.080332	0.147758	129.325	49.0288	2.59134	1	0	0	0	0	0	0	0	0	0	0	0	0	0	0	0	0	0	0	0	0	0	0	0	0	0	0	0	0	0	0	0	0
12411078	TGCAGCGCCTAACTTTAGGCTGCTAGTATATTCGTAGCGATATGCTAACTTAGCGTACGTAAAGAGCGT	TGCAGCGCCTAACTTTAGGCTGCTAGTATATTCGTAGCGATATGCTAACTTAGCGTACGTAAAGAGCGT		0	0	999		0	0	999	0.956284	0.365714	0.463935	76.7087	22.0818	3.45054	1	0	1	1	1	1	0	0	0	-	1	0	1	1	1	0	0	-	0	0	0	0	0	1	0	-	0	1	0	0	1	-	1
12411077	TGCAGTCGACGAAACTATACACTATCCGACTAACTAGTATATAGTGCTCGATTATTACAGATCGGAAGA	TGCAGTCGACGAAACTATACACTATCCGACTAACTAGTATATAGTGCTCGATTATTAC		0	0	999		0	0	999	1	0.005464	0.010869	131.8	63.6723	1.87695	1	0	0	0	0	0	0	0	0	0	0	0	0	0	0	0	0	0	0	0	0	0	0	0	0	0	0	0	0	0	0	0	0
12411076	TGCAGTCGACGAAACTATATACTATCCGACTAACTAGCGTATAGTACTCGATTATTACAGATCGGAAGA	TGCAGTCGACGAAACTATATACTATCCGACTAACTAGCGTATAGTACTCGATTATTAC		0	0	999		0	0	999	1	0.019126	0.03752	181.923	108.013	1.64394	1	0	0	0	0	0	0	0	0	0	0	0	0	0	0	0	0	0	0	0	0	0	0	0	0	0	0	0	0	0	0	0	0
12411075	TGCAGTCGACGAAACTATATACTACCCGACTAACTAGTATATAGTGCTCGATTATTACAGATCGGAAGA	TGCAGTCGACGAAACTATATACTACCCGACTAACTAGTATATAGTGCTCGATTATTAC		0	0	999		0	0	999	1	0.005464	0.010869	228.667	48.6781	19.565	1	0	0	0	0	0	0	0	0	0	0	0	0	0	0	0	0	0	0	0	0	0	0	0	0	0	0	0	0	0	0	0	0
12411074	TGCAGGATGGAGCGTACAAGTCAACCGGCGTCTACTTTACAGATCGGAAGAGCGGTTCAGCAGGAATGC	TGCAGGATGGAGCGTACAAGTCAACCGGCGTCTACTTTAC		0	0	999		0	0	999	0.989071	0.093923	0.170202	521.938	171.273	3.16208	1	0	0	0	0	0	0	0	0	0	0	0	0	0	0	0	0	0	0	0	0	0	0	0	0	0	0	0	0	0	0	0	0
12411073	TGCAGTCGTAGGTGGTGGCTAAGTCAGGCTTGTTACAGATCGGAAGAGCGGTTCAGCAGGAATGCCGAG	TGCAGTCGTAGGTGGTGGCTAAGTCAGGCTTGTTAC		0	0	999		0	0	999	1	0.008197	0.016259	407.6	219.064	1.87797	1	0	0	0	0	0	0	0	0	0	0	0	0	0	0	0	0	0	0	0	0	0	0	0	0	0	0	0	0	0	0	0	0
12411072	TGCAGTCGTAGGTGGTGGCTATGCCAGGCTTGTTACAGATCGGAAGAGCGGTTCAGCAGGAATGCCGAG	TGCAGTCGTAGGTGGTGGCTATGCCAGGCTTGTTAC		0	0	999		0	0	999	0.939891	0.619186	0.471589	525.276	169.148	3.29892	1	0	1	0	0	0	0	0	1	1	0	1	0	0	0	0	1	0	0	1	-	1	1	0	0	0	0	0	1	1	1	1	0
12411071	TGCAGGTGTCTCGAATTCCTTTCCATTCTTTATTCAAGATAGCGCTGATGCCGGATTACAGATCGGAAG	TGCAGGTGTCTCGAATTCCTTTCCATTCTTTATTCAAGATAGCGCTGATGCCGGATTAC		0	0	999		0	0	999	0.939891	0.976744	0.04543	346.072	72.882	4.99541	1	1	1	1	1	1	1	1	1	1	1	1	1	1	1	1	1	1	1	1	1	1	1	1	1	-	1	1	1	1	1	-	1
12411070	TGCAGGCGGATGGATGTGCTAACGGCATTCTTACAGATCGGAAGAGCGGTTCAGCAGGAATGCCGAGAC	TGCAGGCGGATGGATGTGCTAACGGCATTCTTAC		0	0	999		0	0	999	0.89071	0.874233	0.219899	402.954	153.559	2.7673	1	1	1	1	1	1	1	1	1	1	1	1	1	1	-	1	1	1	1	1	1	1	1	1	1	-	1	1	1	1	1	1	1
12411069	TGCAGCTGTATGCACATCAGGTACCGCACGTTACAGATCGGAAGAGCGGTTCAGCAGGAATGCCGAGAC	TGCAGCTGTATGCACATCAGGTACCGCACGTTAC		0	0	999		0	0	999	0.959016	0.564103	0.491782	579.366	203.992	3.00469	1	1	0	0	1	1	0	0	1	-	0	1	0	1	1	0	1	-	1	0	0	0	1	1	1	-	0	0	1	1	1	0	-
12411068	TGCAGCCGACCTCGCTCCGGATAGGGTGTCGATTAGGGTTACAGATCGGAAGAGCGGTTCAGCAGGAAT	TGCAGCCGACCTCGCTCCGGATAGGGTGTCGATTAGGGTTAC		0	0	999		0	0	999	0.959016	0.253561	0.378536	318.594	158.507	2.04429	1	0	1	1	1	1	0	0	-	-	1	1	0	1	1	1	1	0	1	0	0	0	1	0	1	0	1	0	0	0	0	1	-
12411067	TGCAGCCGACCTCGCTCCGGACAGGGTGTCGATCAGGGTTACAGATCGGAAGAGCGGTTCAGCAGGAAT	TGCAGCCGACCTCGCTCCGGACAGGGTGTCGATCAGGGTTAC		0	0	999		0	0	999	0.980874	0.270195	0.394379	315.755	98.1046	3.37088	1	1	0	1	0	0	1	0	1	-	1	0	0	1	1	0	1	1	1	1	0	0	0	0	0	0	0	0	1	1	0	1	1
12411066	TGCAGCAGCCAGATGGCTCTTGCGCTGGCTGCAATCCCGCTTCGGAATTCCTTACAGATCGGAAGAGCG	TGCAGCAGCCAGATGGCTCTTGCGCTGGCTGCAATCCCGCTTCGGAATTCCTTAC	CBHY3563.rev CBHY Mycosphaerella fijiensis MfEST5 Minimal medium without nitrogen (L) Mycosphaerella fijiensis cDNA clone CBHY3563 3', mRNA sequence.	404	1	1.39e-18		0	0	999	0.939891	0.552326	0.494524	492.37	154.855	3.24679	1	1	0	0	0	0	0	1	1	1	0	0	1	0	0	0	0	1	0	-	1	1	0	1	0	-	0	0	1	1	1	0	-
12411065	TGCAGCAGCTGCGGTCTACACCAGCTCGTCGGCAGGCACAAAGTTACAGATCGGAAGAGCGGTTCAGCA	TGCAGCAGCTGCGGTCTACACCAGCTCGTCGGCAGGCACAAAGTTAC		0	0	999		0	0	999	0.997268	0.005479	0.010899	395.25	170.018	2.28261	1	0	0	0	0	0	0	0	0	0	0	0	0	0	0	0	0	0	0	0	0	0	0	0	0	0	0	0	0	0	0	0	0
12411064	TGCAGCAGCTGCGGCCTACACCAGCTCGTCGGCAGGCACGAAGTTACAGATCGGAAGAGCGGTTCAGCA	TGCAGCAGCTGCGGCCTACACCAGCTCGTCGGCAGGCACGAAGTTAC	CBHW2910.rev CBHW Mycosphaerella fijiensis MfEST4 Minimal medium with nitrogen (H) Mycosphaerella fijiensis cDNA clone CBHW2910 3', mRNA sequence.	85	1	7.93e-15		0	0	999	0.918033	0.952381	0.090703	515.002	121.911	4.49694	1	1	1	1	1	1	1	1	1	1	1	1	1	1	1	1	1	1	1	1	1	1	1	1	1	-	1	1	1	1	1	-	1
12411063	TGCAGTAAGCGCATCGACTCTACTAGACAACTATAGTGCGTACCCCCCTTCCCTCCGAGCGCATTACAG	TGCAGTAAGCGCATCGACTCTACTAGACAACTATAGTGCGTACCCCCCTTCCCTCCGAGCGCATTACAG		0	0	999		0	0	999	0.964481	0.271955	0.395991	245.021	84.1387	2.90132	1	1	0	0	0	0	1	1	0	0	1	0	1	0	0	0	1	1	1	1	0	1	1	0	1	-	0	0	1	1	1	0	0
12411062	TGCAGTGCTGCTTCTTAGTCGTCGTGTATCTTAGTAGCTTAGAGCGGCGTAGAAGAGCTTTACAGATCG	TGCAGTGCTGCTTCTTAGTCGTCGTGTATCTTAGTAGCTTAGAGCGGCGTAGAAGAGCTTTAC		0	0	999		0	0	999	0.953552	0.272206	0.39622	469.097	160.969	2.88738	1	1	0	0	1	1	0	1	1	1	0	0	0	1	1	1	1	1	0	1	1	1	-	1	1	-	1	-	0	1	0	-	1
12411061	TGCAGCTAGTTAGCCTTAGCATATCCCGTACCTGTACGTGCAGCCGAGTAGCTAATAAAATCTTTTACA	TGCAGCTAGTTAGCCTTAGCATATCCCGTACCTGTACGTGCAGCCGAGTAGCTAATAAAATCTTTTACA		0	0	999		0	0	999	0.997268	0.019178	0.037621	507.619	221.106	2.48308	1	0	0	0	0	0	0	0	0	0	0	0	0	0	0	0	0	0	0	0	0	0	0	0	0	0	0	0	0	0	0	0	0
12411060	TGCAGGTTACGGCTTTCTATTCTTCTACGCAGAATGGCCTTGCTAAAGTTAGCAACTATATCGTGTATA	TGCAGGTTACGGCTTTCTATTCTTCTACGCAGAATGGCCTTGCTAAAGTTAGCAACTATATCGTGTATA		0	0	999		0	0	999	0.969945	0.259155	0.383987	9.65414	4.16763	2.32377	1	0	1	1	1	1	0	0	1	1	0	1	1	1	1	1	0	0	0	0	0	0	0	1	0	0	1	1	0	0	0	-	1
12411059	TGCAGGTTACGGCTCCCTATTCTTTTACGTAGAATAGCCTTACTAAAGTTAGCAACTATATCGTATACA	TGCAGGTTACGGCTCCCTATTCTTTTACGTAGAATAGCCTTACTAAAGTTAGCAACTATATCGTATACA		0	0	999		0	0	999	1	0.002732	0.00545	12	3.55903	3.47237	1	0	0	0	0	0	0	0	0	0	0	0	0	0	0	0	0	0	0	0	0	0	0	0	0	0	0	0	0	0	0	0	0
12411058	TGCAGGTTACGGCTCTCTATTCTTTTACGCAGAATAGCCTTACTAAAGTTAGCAACTATATCGTATACA	TGCAGGTTACGGCTCTCTATTCTTTTACGCAGAATAGCCTTACTAAAGTTAGCAACTATATCGTATACA		0	0	999		0	0	999	1	0.002732	0.00545	14.5	0.5	66.0618	1	0	0	0	0	0	0	0	0	0	0	0	0	0	0	0	0	0	0	0	0	0	0	0	0	0	0	0	0	0	0	0	0
12411057	TGCAGGTTACGGCTCCCTATTCTTTTACGCAGAATAGCCTTACTAAAGTTAGCAACTATATCGTGTACA	TGCAGGTTACGGCTCCCTATTCTTTTACGCAGAATAGCCTTACTAAAGTTAGCAACTATATCGTGTACA		0	0	999		0	0	999	0.983607	0.222222	0.345679	15.1624	6.03403	2.53358	1	0	1	0	0	0	1	1	0	1	0	0	0	0	0	0	1	1	1	1	0	1	0	1	1	1	1	0	1	0	1	0	1
12411056	TGCAGGTTACGGCTCCCTATTCTTCTACGTAGAATAGCCTTACTAAAGTTAGCAACTATATCGTATATA	TGCAGGTTACGGCTCCCTATTCTTCTACGTAGAATAGCCTTACTAAAGTTAGCAACTATATCGTATATA		0	0	999		0	0	999	0.948087	0.371758	0.467108	25.7884	11.7558	2.15022	1	1	0	1	1	1	0	0	1	1	1	1	1	1	1	1	0	0	1	-	1	0	1	1	1	-	0	1	0	0	0	-	0
12411055	TGCAGGTTACGGCTCCCTATTCTTCTACGCAGAATAGCCTTACTAAAGTTAGCAACTATACCGTATATA	TGCAGGTTACGGCTCCCTATTCTTCTACGCAGAATAGCCTTACTAAAGTTAGCAACTATACCGTATATA		0	0	999		0	0	999	0.989071	0.063536	0.118998	39.3939	12.5044	3.00325	1	0	0	0	0	0	0	0	0	0	0	0	0	0	0	0	0	0	0	0	0	0	0	0	0	0	0	0	0	0	0	0	0
12411054	TGCAGGTTACGGCTCCCTATTCTTCTACGCAGAATAGCCTTGCTAAAGTCAGCAACTATATCGTATATA	TGCAGGTTACGGCTCCCTATTCTTCTACGCAGAATAGCCTTGCTAAAGTCAGCAACTATATCGTATATA		0	0	999		0	0	999	0.956284	0.377143	0.469812	18.1535	7.06776	2.57166	1	0	1	1	0	0	1	1	0	0	1	-	0	1	1	0	0	0	0	0	1	1	0	0	0	1	0	0	1	0	0	0	1
12411052	TGCAGGTTACGGCTCCCTATTCTTCTACGCAGAATAGCCTTGCTAAAGTTAGCAACTATATCGTATGCA	TGCAGGTTACGGCTCCCTATTCTTCTACGCAGAATAGCCTTGCTAAAGTTAGCAACTATATCGTATGCA		0	0	999		0	0	999	0.956284	0.357143	0.459184	11.9118	5.23394	2.2369	1	0	1	1	1	1	0	0	0	0	-	0	1	-	1	0	0	1	0	0	0	0	0	1	0	-	0	1	0	0	1	1	1
12411051	TGCAGGTTACGGCTCCCTATTCTTCTACGTAAAATAGCCTTGCTAAAGTTAGCAACTATATCGTATATA	TGCAGGTTACGGCTCCCTATTCTTCTACGTAAAATAGCCTTGCTAAAGTTAGCAACTATATCGTATATA		0	0	999		0	0	999	0.994536	0.090659	0.16488	11.5	3.85239	2.86476	1	0	0	0	0	0	0	0	0	0	0	0	0	0	0	0	0	0	0	0	0	0	0	0	0	0	0	0	0	0	0	0	0
12411050	TGCAGTTCTAACCTTATCTTATAATAGCTAGAAGTAAGTAACAACTATAGTACCTTCGTAACCCTCTCG	TGCAGTTCTAACCTTATCTTATAATAGCTAGAAGTAAGTAACAACTATAGTACCTTCGTAACCCTCTCG		0	0	999		0	0	999	1	0.008197	0.016259	31.1667	6.86578	4.56039	1	0	0	0	0	0	0	0	0	0	0	0	0	0	0	0	0	0	0	0	0	0	0	0	0	0	0	0	0	0	0	0	0
12411049	TGCAGTTCTAACCTTATCTTATAATAGCTAGAAGTAAGTGACAACTATAGTGCCTTCGTAACCCTCTCG	TGCAGTTCTAACCTTATCTTATAATAGCTAGAAGTAAGTGACAACTATAGTGCCTTCGTAACCCTCTCG		0	0	999		0	0	999	1	0.008197	0.016259	36	16.1323	2.10102	1	0	0	0	0	0	0	0	0	0	0	0	0	0	0	0	0	0	0	0	0	0	0	0	0	0	0	0	0	0	0	0	0
12411048	TGCAGTTCTAATCTTATCTTATAATAGCTAGAAGTGAGTAACAACTATAGTGCCTTCGTAACCCTCTCG	TGCAGTTCTAATCTTATCTTATAATAGCTAGAAGTGAGTAACAACTATAGTGCCTTCGTAACCCTCTCG		0	0	999		0	0	999	0.961749	0.366477	0.464343	52.7708	21.7126	2.40851	1	0	1	1	0	0	1	1	1	1	1	1	0	1	1	0	1	1	0	0	0	1	1	0	0	0	0	1	0	1	0	-	1
12411047	TGCAGTTCCAACCTTATCTTATAATAGCTAGAAGTAAGTGACAACTATAGTGCCTTTATAACCCTCTCG	TGCAGTTCCAACCTTATCTTATAATAGCTAGAAGTAAGTGACAACTATAGTGCCTTTATAACCCTCTCG		0	0	999		0	0	999	0.997268	0.041096	0.078814	80.3	17.3006	4.06954	1	0	0	0	0	0	0	0	0	0	0	0	0	0	0	0	0	0	0	0	0	0	0	0	0	0	0	0	0	0	0	0	0
12411046	TGCAGTTCTAACCTTATCTTATAATAGCTAGAAGTAAGTAATAACTATAGTGCCTTCGTAACCCTCTTA	TGCAGTTCTAACCTTATCTTATAATAGCTAGAAGTAAGTAATAACTATAGTGCCTTCGTAACCCTCTTA		0	0	999		0	0	999	1	0.002732	0.00545	89	4	34.0605	1	0	0	0	0	0	0	0	0	0	0	0	0	0	0	0	0	0	0	0	0	0	0	0	0	0	0	0	0	0	0	0	0
12411045	TGCAGTTCCAACCTTATCTTATAATAGCTAGAAGTAAGTAACAACTATAGTGCCTTCGTAACCCTCTCG	TGCAGTTCCAACCTTATCTTATAATAGCTAGAAGTAAGTAACAACTATAGTGCCTTCGTAACCCTCTCG		0	0	999		0	0	999	0.920765	0.854599	0.248519	140.604	66.8642	2.07578	1	1	1	1	1	1	0	0	-	1	1	0	1	1	1	1	-	0	1	1	1	1	1	1	1	1	1	-	1	1	-	1	1
12411044	TGCAGTGGCAGAGGTCAGACGAATGCTGGCTCCAAAAGCGACACAAAATGGCGCTACACATGATCGAGG	TGCAGTGGCAGAGGTCAGACGAATGCTGGCTCCAAAAGCGACACAAAATGGCGCTACACATGATCGAGG		0	0	999		0	0	999	0.931694	0.639296	0.461193	393.299	123.56	3.22938	1	0	1	1	0	1	0	1	1	1	1	0	1	0	-	1	0	0	0	0	0	0	-	1	0	0	1	1	0	0	0	-	-
12411043	TGCAGTCTGCCATACCATGTCCAAGGCTTCTGCTTCTTGTAGAGCTGTCTCAGATAGACTCATCGTCGA	TGCAGTCTGCCATACCATGTCCAAGGCTTCTGCTTCTTGTAGAGCTGTCTCAGATAGACTCATCGTCGA		0	0	999		0	0	999	0.92623	0.985251	0.029063	401.379	104.761	3.68003	1	1	1	1	1	1	1	1	1	1	1	1	1	1	1	1	1	1	1	1	1	1	1	1	1	-	1	-	1	1	1	-	-
12411041	TGCAGGACCTACCCGCGTAATGGTGAGGGCCTTGAGGCCTTCGTTGACAGCAGCGACACTGGCTACACT	TGCAGGACCTACCCGCGTAATGGTGAGGGCCTTGAGGCCTTCGTTGACAGCAGCGACACTGGCTACACT		0	0	999		0	0	999	0.978142	0.248603	0.373599	171.333	59.3942	2.77597	1	0	1	0	1	1	0	1	1	0	1	1	1	0	0	1	1	0	1	1	1	1	0	1	1	-	1	1	0	1	1	0	0
12411040	TGCAGGACCTACCCGCGTAATGGTGAGGGTCTTGAGGCCTTCGTTGACAGCAGCGACACTGGCTATACT	TGCAGGACCTACCCGCGTAATGGTGAGGGTCTTGAGGCCTTCGTTGACAGCAGCGACACTGGCTATACT		0	0	999		0	0	999	0.997268	0.008219	0.016303	177.2	81.7861	2.15953	1	0	0	0	0	0	0	0	0	0	0	0	0	0	0	0	0	0	0	0	0	0	0	0	0	0	0	0	0	0	0	0	0
12411039	TGCAGGACCTACCCGCGTAATGGTGAGGGTCTTGAGGCCTTCGTCGACAGCAGCGACACTGGCTACACT	TGCAGGACCTACCCGCGTAATGGTGAGGGTCTTGAGGCCTTCGTCGACAGCAGCGACACTGGCTACACT		0	0	999		0	0	999	0.928962	0.382353	0.472318	179.416	83.955	2.15803	1	0	0	0	0	0	0	0	0	0	0	0	-	-	0	0	0	0	0	0	-	0	0	0	0	0	0	0	0	0	0	0	0
12411038	TGCAGGACCTACCCGCGTAATGGTGAGGGTCTTGAGGCCTTCGTTGACAGCAGCGATACTGGCTACACT	TGCAGGACCTACCCGCGTAATGGTGAGGGTCTTGAGGCCTTCGTTGACAGCAGCGATACTGGCTACACT		0	0	999		0	0	999	0.972678	0.342697	0.450511	185.472	58.8581	2.99027	1	1	0	1	0	0	1	0	-	1	0	0	0	1	1	0	0	1	0	0	0	0	1	0	0	0	0	0	1	0	0	-	1
12411037	TGCAGGAAGGACTAGATAAATTGGACTATCTAGTTTAGTATAGCTTTCTATTTGAATATATATAGGAGT	TGCAGGAAGGACTAGATAAATTGGACTATCTAGTTTAGTATAGCTTTCTATTTGAATATATATAGGAGT		0	0	999		0	0	999	0.972678	0.129213	0.225035	32.3289	11.2523	2.97921	1	0	0	0	0	0	0	0	0	0	0	0	0	0	0	0	0	0	0	0	0	0	0	0	0	0	0	0	0	0	0	0	0
12411035	TGCAGGAAGGACTGGATAAATTAGACTATCTAGTTTAGTATAGCTTTCTATTTGAGTATATATAGGAGT	TGCAGGAAGGACTGGATAAATTAGACTATCTAGTTTAGTATAGCTTTCTATTTGAGTATATATAGGAGT		0	0	999		0	0	999	0.986339	0.152355	0.258285	54.4	21.1894	2.58159	1	0	1	1	0	1	1	1	-	1	1	0	0	1	1	0	0	1	1	1	1	0	1	0	0	-	0	1	0	0	0	1	-
12411034	TGCAGGAAGGACTGGATAAACTAGACTATCTAGTTTAGTATAGCTTTCTGTCTAAGTATATATAGGAGC	TGCAGGAAGGACTGGATAAACTAGACTATCTAGTTTAGTATAGCTTTCTGTCTAAGTATATATAGGAGC		0	0	999		0	0	999	0.989071	0.052486	0.099463	61.2	20.165	3.15857	1	0	0	0	0	0	0	0	0	0	0	0	0	0	0	0	0	0	0	0	0	0	0	0	0	0	0	0	0	0	0	0	0
12411033	TGCAGGAAGGATTAGATAAATTGGACTATCTAGTTTAGTATAGCTTTCTTTTTGAGTATATATAGGAGC	TGCAGGAAGGATTAGATAAATTGGACTATCTAGTTTAGTATAGCTTTCTTTTTGAGTATATATAGGAGC		0	0	999		0	0	999	1	0.005464	0.010869	65.3333	6.2361	4.78823	1	0	0	0	0	0	0	0	0	0	0	0	0	0	0	0	0	0	0	0	0	0	0	0	0	0	0	0	0	0	0	0	0
12411032	TGCAGCCTAATTAGTCGGGGAGCGATAGTACGGCGATAGTGTCTATCTCAGCCGTAATAATAGCTTGTA	TGCAGCCTAATTAGTCGGGGAGCGATAGTACGGCGATAGTGTCTATCTCAGCCGTAATAATAGCTTGTA		0	0	999		0	0	999	0.972678	0.241573	0.366431	16.9147	5.46026	3.00809	1	1	0	0	0	1	1	0	1	1	1	0	0	1	1	1	1	1	1	1	0	0	0	0	0	-	0	0	1	1	0	-	-
12411031	TGCAGCCTAATTAGTCGGGGAGCGATAGTACGGCGATAGTATCTATCTTAGCCGTAATAATAGCTTATA	TGCAGCCTAATTAGTCGGGGAGCGATAGTACGGCGATAGTATCTATCTTAGCCGTAATAATAGCTTATA		0	0	999		0	0	999	0.986339	0.235457	0.360034	18.6345	7.84049	2.32346	1	0	1	1	0	0	0	0	0	1	0	1	0	0	0	1	1	0	0	0	0	0	0	1	0	0	1	0	0	0	-	0	1
12411030	TGCAGCCTAATTAGTCGGGGAGCGATAGTACGGCGATAGGGTCTATCTTAGCCGCAATAATAGCCTATA	TGCAGCCTAATTAGTCGGGGAGCGATAGTACGGCGATAGGGTCTATCTTAGCCGCAATAATAGCCTATA		0	0	999		0	0	999	1	0.002732	0.00545	25	7.34847	3.13057	1	0	0	0	0	0	0	0	0	0	0	0	0	0	0	0	0	0	0	0	0	0	0	0	0	0	0	0	0	0	0	0	0
12411029	TGCAGCCTAATTAGTTAGGGAGCGATAGTACGGCGATAGTGTCTATCTTAGCCGCAACAACAGCTTGTA	TGCAGCCTAATTAGTTAGGGAGCGATAGTACGGCGATAGTGTCTATCTTAGCCGCAACAACAGCTTGTA		0	0	999		0	0	999	1	0.005464	0.010869	18	11.679	1.54129	1	0	0	0	0	0	0	0	0	0	0	0	0	0	0	0	0	0	0	0	0	0	0	0	0	0	0	0	0	0	0	0	0
12411028	TGCAGCCTAATTAGTCGGGGAGCGATAGTACGGCGATAGTGTCTATCTTAGCCGCAACAACAGCTTATA	TGCAGCCTAATTAGTCGGGGAGCGATAGTACGGCGATAGTGTCTATCTTAGCCGCAACAACAGCTTATA		0	0	999		0	0	999	0.978142	0.301676	0.421335	27.1687	11.0702	2.45914	1	1	0	0	1	0	0	0	1	1	0	1	1	0	0	1	0	0	0	-	0	0	1	1	1	-	0	-	0	0	0	0	0
12411027	TGCAGCCTAATTAGTCGGGGAGCGATAGTACGGCGATAGTGTCTATCTTAGCCGCAATAATAGCTTGTA	TGCAGCCTAATTAGTCGGGGAGCGATAGTACGGCGATAGTGTCTATCTTAGCCGCAATAATAGCTTGTA		0	0	999		0	0	999	0.945355	0.491329	0.49985	33.3976	17.7892	1.85508	1	1	0	1	0	0	1	1	1	1	-	1	1	1	1	1	0	1	1	1	-	1	1	-	0	1	1	1	1	1	1	0	1
12411026	TGCAGCCTAATTAGTCAGGGAGCGATAGTACGGCGATAGTGTCTATCTTAGCCGCAACAATAGCTTGTA	TGCAGCCTAATTAGTCAGGGAGCGATAGTACGGCGATAGTGTCTATCTTAGCCGCAACAATAGCTTGTA		0	0	999		0	0	999	0.972678	0.247191	0.372175	28.9697	9.28418	2.95974	1	1	0	0	1	1	0	0	0	1	1	0	1	0	0	0	0	1	1	1	1	1	1	0	0	0	1	1	1	0	-	0	-
12411025	TGCAGTACTAAGTAGACTACGATCTCTACTATATCCGTCGAGTCCGTAGCTACGAGTATTAGCGCTATT	TGCAGTACTAAGTAGACTACGATCTCTACTATATCCGTCGAGTCCGTAGCTACGAGTATTAGCGCTATT		0	0	999		0	0	999	0.969945	0.259155	0.383987	167.628	57.4026	2.94653	1	1	0	1	1	1	0	0	1	1	0	1	1	1	1	1	0	1	0	1	1	0	1	0	0	-	1	1	0	0	0	-	0
12411024	TGCAGTACTAAGTGGACTATAATCTCCGCTATGTCCGTCGAGTCCGTAGCTACGAGCATTAGCGCTATT	TGCAGTACTAAGTGGACTATAATCTCCGCTATGTCCGTCGAGTCCGTAGCTACGAGCATTAGCGCTATT		0	0	999		0	0	999	0.994536	0.043956	0.084048	215.36	85.9734	2.49233	1	0	0	0	0	0	0	0	0	0	0	0	0	0	0	0	0	0	0	0	0	0	0	0	0	0	0	0	0	0	0	0	0
12411023	TGCAGTACTAAGTAGACTACGATCTCCGCTATGTCCGTCGAGTCCGTAGCTACGAGCATTAGCGCTATT	TGCAGTACTAAGTAGACTACGATCTCCGCTATGTCCGTCGAGTCCGTAGCTACGAGCATTAGCGCTATT		0	0	999		0	0	999	0.969945	0.250704	0.375703	187.632	86.9247	2.15513	1	0	1	1	1	0	0	0	1	-	1	0	1	1	1	0	-	1	0	0	0	0	0	1	0	-	1	0	0	1	1	-	1
[truncated: 20,180 more rows]
[truncated: 170 more columns]

## Sheet: ScoringData_SNP1Row_Progeny
*	*	*	*	*	*	*	*	*	*	*	*	*	*	*	*	*	*	*	*	*	*	*	*	*	*	*	DMy15-1803	DMy15-1803	DMy15-1803	DMy15-1803	DMy15-1803	DMy15-1803	DMy15-1803	DMy15-1803	DMy15-1803	DMy15-1803	DMy15-1803	DMy15-1803	DMy15-1803	DMy15-1803	DMy15-1803	DMy15-1803	DMy15-1803	DMy15-1803	DMy15-1803	DMy15-1803	DMy15-1803	DMy15-1803	DMy15-1803
[truncated: 6,044 more rows]
[truncated: 179 more columns]

[truncated: 2 more sheets: SilicoDArT N2, SilicoDArT N5]
