# Supplementary material for: Pfcyp51 exclusively determines reduced sensitivity to 14α-demethylase inhibitor fungicides in the banana black Sigatoka pathogen Pseudocercospora fijiensis
Source: PLoS One. 2019 Oct 17;14(10):e0223858. doi: 10.1371/journal.pone.0223858 (PMC6797121; doi:10.1371/journal.pone.0223858)
Supplement: S2 Data — (FAS) [file pone.0223858.s010.fas]

>C86
TGGTTGGACCCTTGGACCCTCGCAATTGATGAGAAGCAGGGGTGTCCCGT
TCCTGCATGACTAGCGCCAAAAAGTGACGCGACTGCCGAAATGTTAAATC
TCGTACGATAGCACCTGCCCAT----------------------------
--------------------------------------------------
-------GGACCACTCGAACATCACTGAAGGGTAATCATTCAAGATCTTG
GTGATTTGGCCTAACCCCCTACACCAACATCAACATCACTGACTCCGCGC
AATGGGGCTCCTCCAGGACGCCGCGGCGCTTTTCGACGCGCAATTTGGCC
AGACAGCGACATGGAAACTAGTCCCCCTCGGCTTCAGCATCTTCTTCGCC
GTATCCGTGTTGCTTAACGTGTTGCGCCAGCTGCTCTTCAGAAATCCAAA
CGAACCTCCGCTAGTATTCCACTACGTGCCCTTCATTGGCAGCACTATCT
CCTATGGCATCGACCCCTACAAGTTCTTCTTCGCCTGCCGTCAAAAATAC
GGAGATTGCTTCACTTTCATCCTCCTTGGCAAGAAGACCACCGTGGTGCT
GGGGACTAAAGGCAACGTCTTTATCTTGAATGGAAAGCTCAAGGACGTCA
ATGCCGAGGAGATCTATAGCCCACTTACTACGCCAGTATTCGGCACAGAT
GTCGTCTACGATTGTCCCAATTCGAAGCTCATGGAGCAGAAGAAGGTGCG
TGCACACAATAAGCTGGATTTATGACAATGCTAACTTATACAGTTCGTCA
AATATGGTCAGTGACTTGACTCCGCCGCGTCTGAGACAGCGCTCTCAACA
TGAGCTTCCACTTTGGAGCGATACACTTGCTAACCTGCGCCTCCAGGCCT
CACCTCCTCCGCCCTCCAGTCCTACGTTAAATTGATCACCAAAGAGACCA
AAGACTTCTTCTCCAAGGACAATCCAAGCAAGAAATTCGCATCCACCCAC
GGCACCGTCGACCTCCCGCCTGCTATGGCTGAGCTTACTATCTACACCGC
CAGCCGTTCGCTCCAGGGCAAAGAAGTCCGCGAAAAATTCGACTCCTCCT
TTGCCGACCTCTACCACGATCTCGACATGGGCTTCACTCCCATCAACTTC
ATGCTTCCATGGGCTCCACTGCCACAGAATAGAGCACGCGATCGCGCACA
GAAGAAGATGGCGGAAGTCTACACAGCGATCATCAAAGAGCGACGCGAAA
AGGGCGAGCCTACTTCGGGAGAGAAAGAGCAGGACATGATTTGGAATCTG
ATGCAATGTCAGTACAAGAATGGTCAAGCAATTCCAGATAAGGAGATTGC
GCACATGATGATTGCCCTTCTCATGGCTGGTCAACACTCGTCCTCGTCCA
CCTCATGCTGGATCCTTCTCCGACTGGCTTCGCGACCAGATATCCAGGAT
GAGCTCCTTCAAGAACAGAAGGATGTGCTTGGCGTCAACGCAGATGGATC
AATCAAGGAGTTAACGTACGCCGACATCTCGCGCCTTCCACTCCTCAATC
AAGTTGTCAAGGAGACACTCCGCCTTCATGCTCCCATCCATTCTATTCTG
CGACAAGTCAAGTCTCCGATGCCACTCGAAGGTACACCATACGTTGTCCC
GACCACACACTCCCTCCTTGCTGCACCCGGTGCTACCTCACGAATGGACG
AGCACTTCCCCGAAGCTATGCTGTGGGAACCCCACCGATGGGACGAGAAC
CCAAGTGAGAAGTACGCACATCTCGCACCAAAGCATGTCAAGGAGGGCGT
CGCCGAAGAGACTGAAGATTACGGCTATGGTCTCGTCAGCAAAGGCGCCG
CATCACCATATCTGCCATTCGGTGCTGGCCGACATAGATGCATCGGCGAG
CAATTCGCCTATGTCCAGCTCCAGACCATCACCTCGGAAGTGATTCGCGA
TTTCAAGCTCTACAATGTCGACGGCAGCGACAAAGTTGTCGGCACAGATT
ACAGTTCGTTGTTCAGCAGACCTCTCTCGCCAGCCGTCGTGCGATGGGAG
AGGAGAGAAAAGAAATAG

>CDS_CYP51
--------------------------------------------------
--------------------------------------------------
--------------------------------------------------
--------------------------------------------------
--------------------------------------------------
--------------------------------------------------
-ATGGGGCTCCTCCAGGACGCCGCGGCGCTTTTCGACGCGCAATTTGGCC
AGACAGCGACATGGAAACTAGTCCCCCTCGGCTTCAGCATCTTCTTCGCC
GTATCCGTGTTGCTTAACGTGTTGCGCCAGCTGCTCTTCAGAAATCCAAA
CGAACCTCCGCTAGTATTCCACTACGTGCCCTTCATTGGCAGCACTATCT
CCTATGGCATCGACCCCTACAAGTTCTTCTTCGCCTGCCGTCAAAAATAC
GGAGATTGCTTCACTTTCATCCTCCTTGGCAAGAAGACCACCGTGGTGCT
GGGGACTAAAGGCAACGTCTTTATCTTGAATGGAAAGCTCAAGGACGTCA
ATGCCGAGGAGATCTATAGCCCACTTACTACGCCAGTATTCGGCACAGAT
GTCGTCTACGATTGTCCCAATTCGAAGCTCATGGAGCAGAAGAAG-----
-------------------------------------------TTCGTCA
AATATGG-------------------------------------------
-----------------------------------------------CCT
CACCTCCTCCGCCCTCCAGTCCTACGTTAAATTGATCACCAAAGAGACCA
AAGACTTCTTCTCCAAGGACAATCCAAGCAAGAAATTCGCATCCACCCAC
GGCACCGTCGACCTCCCGCCTGCTATGGCTGAGCTTACTATCTACACCGC
CAGCCGTTCGCTCCAGGGCAAAGAAGTCCGCGAAAAATTCGACTCCTCCT
TTGCCGACCTCTACCACGATCTCGACATGGGCTTCACTCCCATCAACTTC
ATGCTTCCATGGGCTCCACTGCCACAGAATAGAGCACGCGATCGCGCACA
GAAGAAGATGGCGGAAGTCTACACAGCGATCATCAAAGAGCGACGCGAAA
AGGGCGAGCCTACTTCGGGAGAGAAAGAGCAGGACATGATTTGGAATCTG
ATGCAATGTCAGTACAAGAATGGTCAAGCAATTCCAGATAAGGAGATTGC
GCACATGATGATTGCCCTTCTCATGGCTGGTCAACACTCGTCCTCGTCCA
CCTCATGCTGGATCCTTCTCCGACTGGCTTCGCGACCAGATATCCAGGAT
GAGCTCCTTCAAGAACAGAAGGATGTGCTTGGCGTCAACGCAGATGGATC
AATCAAGGAGTTAACGTACGCCGACATCTCGCGCCTTCCACTCCTCAATC
AAGTTGTCAAGGAGACACTCCGCCTTCATGCTCCCATCCATTCTATTCTG
CGACAAGTCAAGTCTCCGATGCCACTCGAAGGTACACCATACGTTGTCCC
GACCACACACTCCCTCCTTGCTGCACCCGGTGCTACCTCACGAATGGACG
AGCACTTCCCCGAAGCTATGCTGTGGGAACCCCACCGATGGGACGAGAAC
CCAAGTGAGAAGTACGCACATCTCGCACCAAAGCATGTCAAGGAGGGCGT
CGCCGAAGAGACTGAAGATTACGGCTATGGTCTCGTCAGCAAAGGCGCCG
CATCACCATATCTGCCATTCGGTGCTGGCCGACATAGATGCATCGGCGAG
CAATTCGCCTATGTCCAGCTCCAGACCATCACCTCGGAAGTGATTCGCGA
TTTCAAGCTCTACAATGTCGACGGCAGCGACAAAGTTGTCGGCACAGATT
ACAGTTCGTTGTTCAGCAGACCTCTCTCGCCAGCCGTCGTGCGATGGGAG
AGGAGAGAAAAGAAATAG
>CaM10_6
TGGTTGGACCCTTGGACCCTCGCAATTGATGAGAAGCAGGGGTGTCCCGT
TCCTGCATGACTAGCGCCAAAAAGTGACGCGAATGCCGAAATGTTAAATC
TCGTACGATAGCACCTGCCCATAAATCTCGTACGATAGCATAAAATCTCG
TACGATAGCATAAAATCTCGTACGATGTTAAATCTCGTACGATAGCATAA
ATCTCGTACGATAGCACCTGCCCATTGAAGGGTAATCATTCAAGATCTTG
GTGATTTGGCCTAACCCCCTACACCAACATCAACATCACTGACTCCGCGC
AATGGGACTCCTCCAGGACGCCGCGGCGCTTTTCGACGCGCAATTTGGCC
AGATAGCGACATGGAAACTAGTCCCCCTCGGCTTCAGCATCTTCTTCGCC
GTATCCGTGTTGCTTAACGTGTTGCGCCAGCTGCTTTTCAGAAATCCAAA
CGAACCTCCGCTAGTATTCCACTACGTGCCCTTCATTGGCAGCACTATCT
CCTATGGCATCGACCCCTACAAGTTCTTCTTCGCCTGCCGTCAAAAATAC
GGAGATTGCTTCACTTTCATCCTCCTTGGCAAGAAGACCACCGTGGTGCT
GGGGACTAAAGGCAACGACTTTATCTTGAATGGAAAGCTCAAGGACGTCA
ATGCCGAGGAGATCTATAGCCCACTTACTACGCCAGTATTCGGCACAGAT
GTCGTCTTCGATTGTCCCAATTCGAAGCTCATGGAGCAGAAGAAGGTGCG
TGCACACAATAAGCTGGATTTATGACAATGCTAACTTATACAGTTCGTCA
AATATGGTCAGTGACTTGACTCCGCCGCGTCTGAGACAGCGCTCTCAACA
TGAGCTTCCACTTTGGAGCGATACACTTGCTAACCTGCGCCTCCAGGCCT
CACCTCCTCCGCCCTCCAGTCCTACGTTAAATTGATCACCAAAGAGACCA
AAGACTTCTTCTCCAAGGACAATCCAAGCAAGAAATTCGCATCCACCCAC
GGCACCGTCGACCTCCCGCCTGCTATGGCTGAGCTTACTATCTACACCGC
CAGCCGTTCGCTCCAGGGCAAAGAAGTCCGCGAAAAATTCGACTCCTCCT
TTGCCGACCTCTACCACGATCTCGACATGGGCTTCACTCCCATCAACTTC
ATGCTTCCATGGGCTCCACTGCCACAGAATAGAGCACGCGATCGCGCACA
GAAGAAGATGGCGGAAGTCTACACAGCGATCATCAAAGAGCGACGCGAAA
AGGGCGAGCCTACTTCGGGAGAGAAAGAGCAGGACATGATTTGGAATCTG
ATGCAATGTCAGTACAAGAATGGTCAAGCAATTCCAGATAAGGAGATTGC
GCACATGATGATTGCCCTTCTCATGGGTGGTCAACACTCGTCCTCGTCCA
CCTCATGCTGGATCCTTCTCCGACTGGCTTCGCGACCAGATATCCAGGAT
GAGCTCCTTCAAGAACAGAAGGATGTGCTTGGCGTCAACGCAGATGGATC
AATCAAGGAGTTAACGTACGCCGACATCTCGCGCCTTCCACTCCTCAATC
AAGTTGTCAAGGAGACACTCCGCCTTCATGCTCCCATCCATTCTATTCTG
CGACAAGTCAAGTCTCCGATGCCACTCGAAGGTACACCATACGTTGTCCC
GACCACACACTCCCTCCTTGCTGCACCCGGTGCTACCTCACGAATGGACG
AGCACTTCCCCGAAGCTATGCTGTGGGAACCCCACCGATGGGACGAGAAC
CCAAGTGAGAAGTACGCACATCTCGCACCAAAGCATGTCAAGGAGGGCGT
CGCCGAAGAGACTGAAGATTACGGCGATGGTCTCGTCAGCAAAGGCGCCG
CATCACCATATCTGCCATTCGGTGCTGGCCGACATAGATGCATCGGCGAG
CAATTCGCCTATGTCCAGCTCCAGACCATCACCTCGGAAGTGATTCGCGA
TTTCAAGCTCTACAATGTCGACGGCAGCGACAAAGTTGTCGGCACAGATT
ACAGTTCGTTGTTCAGCAGACCTCTCTCGCCAGCCGTCGTGCGATGGGAG
AGGAGAGAAAAGAAATAG
>N2.1
TGGTTGGACCCTTGGACCCTCGCAATTGATGAGAAGCAGGGGTGTCCCGT
TCCTGCATGACTAGCGCCAAAAAGTGACGCGAATGCCGAAATGTTAAATC
TCGTACGATAGCACCTGCCCATAAATCTCGTACGATAGCATAAAATCTCG
TACGATAGCATAAAATCTCGTACGATGTTAAATCTCGTACGATAGCATAA
ATCTCGTACGATAGCACCTGCCCATTGAAGGGTAATCATTCAAGATCTTG
GTGATTTGGCCTAACCCCCTACACCAACATCAACATCACTGACTCCGCGC
AATGGGACTCCTCCAGGACGCCGCGGCGCTTTTCGACGCGCAATTTGGCC
AGATAGCGACATGGAAACTAGTCCCCCTCGGCTTCAGCATCTTCTTCGCC
GTATCCGTGTTGCTTAACGTGTTGCGCCAGCTGCTTTTCAGAAATCCAAA
CGAACCTCCGCTAGTATTCCACTACGTGCCCTTCATTGGCAGCACTATCT
CCTATGGCATCGACCCCTACAAGTTCTTCTTCGCCTGCCGTCAAAAATAC
GGAGATTGCTTCACTTTCATCCTCCTTGGCAAGAAGACCACCGTGGTGCT
GGGGACTAAAGGCAACGACTTTATCTTGAATGGAAAGCTCAAGGACGTCA
ATGCCGAGGAGATCTATAGCCCACTTACTACGCCAGTATTCGGCACAGAT
GTCGTCTTCGATTGTCCCAATTCGAAGCTCATGGAGCAGAAGAAGGTGCG
TGCACACAATAAGCTGGATTTATGACAATGCTAACTTATACAGTTCGTCA
AATATGGTCAGTGACTTGACTCCGCCGCGTCTGAGACAGCGCTCTCAACA
TGAGCTTCCACTTTGGAGCGATACACTTGCTAACCTGCGCCTCCAGGCCT
CACCTCCTCCGCCCTCCAGTCCTACGTTAAATTGATCACCAAAGAGACCA
AAGACTTCTTCTCCAAGGACAATCCAAGCAAGAAATTCGCATCCACCCAC
GGCACCGTCGACCTCCCGCCTGCTATGGCTGAGCTTACTATCTACACCGC
CAGCCGTTCGCTCCAGGGCAAAGAAGTCCGCGAAAAATTCGACTCCTCCT
TTGCCGACCTCTACCACGATCTCGACATGGGCTTCACTCCCATCAACTTC
ATGCTTCCATGGGCTCCACTGCCACAGAATAGAGCACGCGATCGCGCACA
GAAGAAGATGGCGGAAGTCTACACAGCGATCATCAAAGAGCGACGCGAAA
AGGGCGAGCCTACTTCGGGAGAGAAAGAGCAGGACATGATTTGGAATCTG
ATGCAATGTCAGTACAAGAATGGTCAAGCAATTCCAGATAAGGAGATTGC
GCACATGATGATTGCCCTTCTCATGGGTGGTCAACACTCGTCCTCGTCCA
CCTCATGCTGGATCCTTCTCCGACTGGCTTCGCGACCAGATATCCAGGAT
GAGCTCCTTCAAGAACAGAAGGATGTGCTTGGCGTCAACGCAGATGGATC
AATCAAGGAGTTAACGTACGCCGACATCTCGCGCCTTCCACTCCTCAATC
AAGTTGTCAAGGAGACACTCCGCCTTCATGCTCCCATCCATTCTATTCTG
CGACAAGTCAAGTCTCCGATGCCACTCGAAGGTACACCATACGTTGTCCC
GACCACACACTCCCTCCTTGCTGCACCCGGTGCTACCTCACGAATGGACG
AGCACTTCCCCGAAGCTATGCTGTGGGAACCCCACCGATGGGACGAGAAC
CCAAGTGAGAAGTACGCACATCTCGCACCAAAGCATGTCAAGGAGGGCGT
CGCCGAAGAGACTGAAGATTACGGCGATGGTCTCGTCAGCAAAGGCGCCG
CATCACCATATCTGCCATTCGGTGCTGGCCGACATAGATGCATCGGCGAG
CAATTCGCCTATGTCCAGCTCCAGACCATCACCTCGGAAGTGATTCGCGA
TTTCAAGCTCTACAATGTCGACGGCAGCGACAAAGTTGTCGGCACAGATT
ACAGTTCGTTGTTCAGCAGACCTCTCTCGCCAGCCGTCGTGCGATGGGAG
AGGAGAGAAAAGAAATAG
>N2.2
TGGTTGGACCCTTGGACCCTCGCAATTGATGAGAAGCAGGGGTGTCCCGT
TCCTGCATGACTAGCGCCAAAAAGTGACGCGAATGCCGAAATGTTAAATC
TCGTACGATAGCACCTGCCCATAAATCTCGTACGATAGCATAAAATCTCG
TACGATAGCATAAAATCTCGTACGATGTTAAATCTCGTACGATAGCATAA
ATCTCGTACGATAGCACCTGCCCATTGAAGGGTAATCATTCAAGATCTTG
GTGATTTGGCCTAACCCCCTACACCAACATCAACATCACTGACTCCGCGC
AATGGGACTCCTCCAGGACGCCGCGGCGCTTTTCGACGCGCAATTTGGCC
AGATAGCGACATGGAAACTAGTCCCCCTCGGCTTCAGCATCTTCTTCGCC
GTATCCGTGTTGCTTAACGTGTTGCGCCAGCTGCTTTTCAGAAATCCAAA
CGAACCTCCGCTAGTATTCCACTACGTGCCCTTCATTGGCAGCACTATCT
CCTATGGCATCGACCCCTACAAGTTCTTCTTCGCCTGCCGTCAAAAATAC
GGAGATTGCTTCACTTTCATCCTCCTTGGCAAGAAGACCACCGTGGTGCT
GGGGACTAAAGGCAACGACTTTATCTTGAATGGAAAGCTCAAGGACGTCA
ATGCCGAGGAGATCTATAGCCCACTTACTACGCCAGTATTCGGCACAGAT
GTCGTCTTCGATTGTCCCAATTCGAAGCTCATGGAGCAGAAGAAGGTGCG
TGCACACAATAAGCTGGATTTATGACAATGCTAACTTATACAGTTCGTCA
AATATGGTCAGTGACTTGACTCCGCCGCGTCTGAGACAGCGCTCTCAACA
TGAGCTTCCACTTTGGAGCGATACACTTGCTAACCTGCGCCTCCAGGCCT
CACCTCCTCCGCCCTCCAGTCCTACGTTAAATTGATCACCAAAGAGACCA
AAGACTTCTTCTCCAAGGACAATCCAAGCAAGAAATTCGCATCCACCCAC
GGCACCGTCGACCTCCCGCCTGCTATGGCTGAGCTTACTATCTACACCGC
CAGCCGTTCGCTCCAGGGCAAAGAAGTCCGCGAAAAATTCGACTCCTCCT
TTGCCGACCTCTACCACGATCTCGACATGGGCTTCACTCCCATCAACTTC
ATGCTTCCATGGGCTCCACTGCCACAGAATAGAGCACGCGATCGCGCACA
GAAGAAGATGGCGGAAGTCTACACAGCGATCATCAAAGAGCGACGCGAAA
AGGGCGAGCCTACTTCGGGAGAGAAAGAGCAGGACATGATTTGGAATCTG
ATGCAATGTCAGTACAAGAATGGTCAAGCAATTCCAGATAAGGAGATTGC
GCACATGATGATTGCCCTTCTCATGGGTGGTCAACACTCGTCCTCGTCCA
CCTCATGCTGGATCCTTCTCCGACTGGCTTCGCGACCAGATATCCAGGAT
GAGCTCCTTCAAGAACAGAAGGATGTGCTTGGCGTCAACGCAGATGGATC
AATCAAGGAGTTAACGTACGCCGACATCTCGCGCCTTCCACTCCTCAATC
AAGTTGTCAAGGAGACACTCCGCCTTCATGCTCCCATCCATTCTATTCTG
CGACAAGTCAAGTCTCCGATGCCACTCGAAGGTACACCATACGTTGTCCC
GACCACACACTCCCTCCTTGCTGCACCCGGTGCTACCTCACGAATGGACG
AGCACTTCCCCGAAGCTATGCTGTGGGAACCCCACCGATGGGACGAGAAC
CCAAGTGAGAAGTACGCACATCTCGCACCAAAGCATGTCAAGGAGGGCGT
CGCCGAAGAGACTGAAGATTACGGCGATGGTCTCGTCAGCAAAGGCGCCG
CATCACCATATCTGCCATTCGGTGCTGGCCGACATAGATGCATCGGCGAG
CAATTCGCCTATGTCCAGCTCCAGACCATCACCTCGGAAGTGATTCGCGA
TTTCAAGCTCTACAATGTCGACGGCAGCGACAAAGTTGTCGGCACAGATT
ACAGTTCGTTGTTCAGCAGACCTCTCTCGCCAGCCGTCGTGCGATGGGAG
AGGAGAGAAAAGAAATAG
>N2.5
TGGTTGGACCCTTGGACCCTCGCAATTGATGAGAAGCAGGGGTGTCCCGT
TCCTGCATGACTAGCGCCAAAAAGTGACGCGAATGCCGAAATGTTAAATC
TCGTACGATAGCACCTGCCCATAAATCTCGTACGATAGCATAAAATCTCG
TACGATAGCATAAAATCTCGTACGATGTTAAATCTCGTACGATAGCATAA
ATCTCGTACGATAGCACCTGCCCATTGAAGGGTAATCATTCAAGATCTTG
GTGATTTGGCCTAACCCCCTACACCAACATCAACATCACTGACTCCGCGC
AATGGGACTCCTCCAGGACGCCGCGGCGCTTTTCGACGCGCAATTTGGCC
AGATAGCGACATGGAAACTAGTCCCCCTCGGCTTCAGCATCTTCTTCGCC
GTATCCGTGTTGCTTAACGTGTTGCGCCAGCTGCTTTTCAGAAATCCAAA
CGAACCTCCGCTAGTATTCCACTACGTGCCCTTCATTGGCAGCACTATCT
CCTATGGCATCGACCCCTACAAGTTCTTCTTCGCCTGCCGTCAAAAATAC
GGAGATTGCTTCACTTTCATCCTCCTTGGCAAGAAGACCACCGTGGTGCT
GGGGACTAAAGGCAACGACTTTATCTTGAATGGAAAGCTCAAGGACGTCA
ATGCCGAGGAGATCTATAGCCCACTTACTACGCCAGTATTCGGCACAGAT
GTCGTCTTCGATTGTCCCAATTCGAAGCTCATGGAGCAGAAGAAGGTGCG
TGCACACAATAAGCTGGATTTATGACAATGCTAACTTATACAGTTCGTCA
AATATGGTCAGTGACTTGACTCCGCCGCGTCTGAGACAGCGCTCTCAACA
TGAGCTTCCACTTTGGAGCGATACACTTGCTAACCTGCGCCTCCAGGCCT
CACCTCCTCCGCCCTCCAGTCCTACGTTAAATTGATCACCAAAGAGACCA
AAGACTTCTTCTCCAAGGACAATCCAAGCAAGAAATTCGCATCCACCCAC
GGCACCGTCGACCTCCCGCCTGCTATGGCTGAGCTTACTATCTACACCGC
CAGCCGTTCGCTCCAGGGCAAAGAAGTCCGCGAAAAATTCGACTCCTCCT
TTGCCGACCTCTACCACGATCTCGACATGGGCTTCACTCCCATCAACTTC
ATGCTTCCATGGGCTCCACTGCCACAGAATAGAGCACGCGATCGCGCACA
GAAGAAGATGGCGGAAGTCTACACAGCGATCATCAAAGAGCGACGCGAAA
AGGGCGAGCCTACTTCGGGAGAGAAAGAGCAGGACATGATTTGGAATCTG
ATGCAATGTCAGTACAAGAATGGTCAAGCAATTCCAGATAAGGAGATTGC
GCACATGATGATTGCCCTTCTCATGGGTGGTCAACACTCGTCCTCGTCCA
CCTCATGCTGGATCCTTCTCCGACTGGCTTCGCGACCAGATATCCAGGAT
GAGCTCCTTCAAGAACAGAAGGATGTGCTTGGCGTCAACGCAGATGGATC
AATCAAGGAGTTAACGTACGCCGACATCTCGCGCCTTCCACTCCTCAATC
AAGTTGTCAAGGAGACACTCCGCCTTCATGCTCCCATCCATTCTATTCTG
CGACAAGTCAAGTCTCCGATGCCACTCGAAGGTACACCATACGTTGTCCC
GACCACACACTCCCTCCTTGCTGCACCCGGTGCTACCTCACGAATGGACG
AGCACTTCCCCGAAGCTATGCTGTGGGAACCCCACCGATGGGACGAGAAC
CCAAGTGAGAAGTACGCACATCTCGCACCAAAGCATGTCAAGGAGGGCGT
CGCCGAAGAGACTGAAGATTACGGCGATGGTCTCGTCAGCAAAGGCGCCG
CATCACCATATCTGCCATTCGGTGCTGGCCGACATAGATGCATCGGCGAG
CAATTCGCCTATGTCCAGCTCCAGACCATCACCTCGGAAGTGATTCGCGA
TTTCAAGCTCTACAATGTCGACGGCAGCGACAAAGTTGTCGGCACAGATT
ACAGTTCGTTGTTCAGCAGACCTCTCTCGCCAGCCGTCGTGCGATGGGAG
AGGAGAGAAAAGAAATAG
>N2.6
TGGTTGGACCCTTGGACCCTCGCAATTGATGAGAAGCAGGGGTGTCCCGT
TCCTGCATGACTAGCGCCAAAAAGTGACGCGAATGCCGAAATGTTAAATC
TCGTACGATAGCACCTGCCCATAAATCTCGTACGATAGCATAAAATCTCG
TACGATAGCATAAAATCTCGTACGATGTTAAATCTCGTACGATAGCATAA
ATCTCGTACGATAGCACCTGCCCATTGAAGGGTAATCATTCAAGATCTTG
GTGATTTGGCCTAACCCCCTACACCAACATCAACATCACTGACTCCGCGC
AATGGGACTCCTCCAGGACGCCGCGGCGCTTTTCGACGCGCAATTTGGCC
AGATAGCGACATGGAAACTAGTCCCCCTCGGCTTCAGCATCTTCTTCGCC
GTATCCGTGTTGCTTAACGTGTTGCGCCAGCTGCTTTTCAGAAATCCAAA
CGAACCTCCGCTAGTATTCCACTACGTGCCCTTCATTGGCAGCACTATCT
CCTATGGCATCGACCCCTACAAGTTCTTCTTCGCCTGCCGTCAAAAATAC
GGAGATTGCTTCACTTTCATCCTCCTTGGCAAGAAGACCACCGTGGTGCT
GGGGACTAAAGGCAACGACTTTATCTTGAATGGAAAGCTCAAGGACGTCA
ATGCCGAGGAGATCTATAGCCCACTTACTACGCCAGTATTCGGCACAGAT
GTCGTCTTCGATTGTCCCAATTCGAAGCTCATGGAGCAGAAGAAGGTGCG
TGCACACAATAAGCTGGATTTATGACAATGCTAACTTATACAGTTCGTCA
AATATGGTCAGTGACTTGACTCCGCCGCGTCTGAGACAGCGCTCTCAACA
TGAGCTTCCACTTTGGAGCGATACACTTGCTAACCTGCGCCTCCAGGCCT
CACCTCCTCCGCCCTCCAGTCCTACGTTAAATTGATCACCAAAGAGACCA
AAGACTTCTTCTCCAAGGACAATCCAAGCAAGAAATTCGCATCCACCCAC
GGCACCGTCGACCTCCCGCCTGCTATGGCTGAGCTTACTATCTACACCGC
CAGCCGTTCGCTCCAGGGCAAAGAAGTCCGCGAAAAATTCGACTCCTCCT
TTGCCGACCTCTACCACGATCTCGACATGGGCTTCACTCCCATCAACTTC
ATGCTTCCATGGGCTCCACTGCCACAGAATAGAGCACGCGATCGCGCACA
GAAGAAGATGGCGGAAGTCTACACAGCGATCATCAAAGAGCGACGCGAAA
AGGGCGAGCCTACTTCGGGAGAGAAAGAGCAGGACATGATTTGGAATCTG
ATGCAATGTCAGTACAAGAATGGTCAAGCAATTCCAGATAAGGAGATTGC
GCACATGATGATTGCCCTTCTCATGGGTGGTCAACACTCGTCCTCGTCCA
CCTCATGCTGGATCCTTCTCCGACTGGCTTCGCGACCAGATATCCAGGAT
GAGCTCCTTCAAGAACAGAAGGATGTGCTTGGCGTCAACGCAGATGGATC
AATCAAGGAGTTAACGTACGCCGACATCTCGCGCCTTCCACTCCTCAATC
AAGTTGTCAAGGAGACACTCCGCCTTCATGCTCCCATCCATTCTATTCTG
CGACAAGTCAAGTCTCCGATGCCACTCGAAGGTACACCATACGTTGTCCC
GACCACACACTCCCTCCTTGCTGCACCCGGTGCTACCTCACGAATGGACG
AGCACTTCCCCGAAGCTATGCTGTGGGAACCCCACCGATGGGACGAGAAC
CCAAGTGAGAAGTACGCACATCTCGCACCAAAGCATGTCAAGGAGGGCGT
CGCCGAAGAGACTGAAGATTACGGCGATGGTCTCGTCAGCAAAGGCGCCG
CATCACCATATCTGCCATTCGGTGCTGGCCGACATAGATGCATCGGCGAG
CAATTCGCCTATGTCCAGCTCCAGACCATCACCTCGGAAGTGATTCGCGA
TTTCAAGCTCTACAATGTCGACGGCAGCGACAAAGTTGTCGGCACAGATT
ACAGTTCGTTGTTCAGCAGACCTCTCTCGCCAGCCGTCGTGCGATGGGAG
AGGAGAGAAAAGAAATAG
>N2.10
TGGTTGGACCCTTGGACCCTCGCAATTGATGAGAAGCAGGGGTGTCCCGT
TCCTGCATGACTAGCGCCAAAAAGTGACGCGAATGCCGAAATGTTAAATC
TCGTACGATAGCACCTGCCCATAAATCTCGTACGATAGCATAAAATCTCG
TACGATAGCATAAAATCTCGTACGATGTTAAATCTCGTACGATAGCATAA
ATCTCGTACGATAGCACCTGCCCATTGAAGGGTAATCATTCAAGATCTTG
GTGATTTGGCCTAACCCCCTACACCAACATCAACATCACTGACTCCGCGC
AATGGGACTCCTCCAGGACGCCGCGGCGCTTTTCGACGCGCAATTTGGCC
AGATAGCGACATGGAAACTAGTCCCCCTCGGCTTCAGCATCTTCTTCGCC
GTATCCGTGTTGCTTAACGTGTTGCGCCAGCTGCTTTTCAGAAATCCAAA
CGAACCTCCGCTAGTATTCCACTACGTGCCCTTCATTGGCAGCACTATCT
CCTATGGCATCGACCCCTACAAGTTCTTCTTCGCCTGCCGTCAAAAATAC
GGAGATTGCTTCACTTTCATCCTCCTTGGCAAGAAGACCACCGTGGTGCT
GGGGACTAAAGGCAACGACTTTATCTTGAATGGAAAGCTCAAGGACGTCA
ATGCCGAGGAGATCTATAGCCCACTTACTACGCCAGTATTCGGCACAGAT
GTCGTCTTCGATTGTCCCAATTCGAAGCTCATGGAGCAGAAGAAGGTGCG
TGCACACAATAAGCTGGATTTATGACAATGCTAACTTATACAGTTCGTCA
AATATGGTCAGTGACTTGACTCCGCCGCGTCTGAGACAGCGCTCTCAACA
TGAGCTTCCACTTTGGAGCGATACACTTGCTAACCTGCGCCTCCAGGCCT
CACCTCCTCCGCCCTCCAGTCCTACGTTAAATTGATCACCAAAGAGACCA
AAGACTTCTTCTCCAAGGACAATCCAAGCAAGAAATTCGCATCCACCCAC
GGCACCGTCGACCTCCCGCCTGCTATGGCTGAGCTTACTATCTACACCGC
CAGCCGTTCGCTCCAGGGCAAAGAAGTCCGCGAAAAATTCGACTCCTCCT
TTGCCGACCTCTACCACGATCTCGACATGGGCTTCACTCCCATCAACTTC
ATGCTTCCATGGGCTCCACTGCCACAGAATAGAGCACGCGATCGCGCACA
GAAGAAGATGGCGGAAGTCTACACAGCGATCATCAAAGAGCGACGCGAAA
AGGGCGAGCCTACTTCGGGAGAGAAAGAGCAGGACATGATTTGGAATCTG
ATGCAATGTCAGTACAAGAATGGTCAAGCAATTCCAGATAAGGAGATTGC
GCACATGATGATTGCCCTTCTCATGGGTGGTCAACACTCGTCCTCGTCCA
CCTCATGCTGGATCCTTCTCCGACTGGCTTCGCGACCAGATATCCAGGAT
GAGCTCCTTCAAGAACAGAAGGATGTGCTTGGCGTCAACGCAGATGGATC
AATCAAGGAGTTAACGTACGCCGACATCTCGCGCCTTCCACTCCTCAATC
AAGTTGTCAAGGAGACACTCCGCCTTCATGCTCCCATCCATTCTATTCTG
CGACAAGTCAAGTCTCCGATGCCACTCGAAGGTACACCATACGTTGTCCC
GACCACACACTCCCTCCTTGCTGCACCCGGTGCTACCTCACGAATGGACG
AGCACTTCCCCGAAGCTATGCTGTGGGAACCCCACCGATGGGACGAGAAC
CCAAGTGAGAAGTACGCACATCTCGCACCAAAGCATGTCAAGGAGGGCGT
CGCCGAAGAGACTGAAGATTACGGCGATGGTCTCGTCAGCAAAGGCGCCG
CATCACCATATCTGCCATTCGGTGCTGGCCGACATAGATGCATCGGCGAG
CAATTCGCCTATGTCCAGCTCCAGACCATCACCTCGGAAGTGATTCGCGA
TTTCAAGCTCTACAATGTCGACGGCAGCGACAAAGTTGTCGGCACAGATT
ACAGTTCGTTGTTCAGCAGACCTCTCTCGCCAGCCGTCGTGCGATGGGAG
AGGAGAGAAAAGAAATAG
>N2.11
TGGTTGGACCCTTGGACCCTCGCAATTGATGAGAAGCAGGGGTGTCCCGT
TCCTGCATGACTAGCGCCAAAAAGTGACGCGAATGCCGAAATGTTAAATC
TCGTACGATAGCACCTGCCCATAAATCTCGTACGATAGCATAAAATCTCG
TACGATAGCATAAAATCTCGTACGATGTTAAATCTCGTACGATAGCATAA
ATCTCGTACGATAGCACCTGCCCATTGAAGGGTAATCATTCAAGATCTTG
GTGATTTGGCCTAACCCCCTACACCAACATCAACATCACTGACTCCGCGC
AATGGGACTCCTCCAGGACGCCGCGGCGCTTTTCGACGCGCAATTTGGCC
AGATAGCGACATGGAAACTAGTCCCCCTCGGCTTCAGCATCTTCTTCGCC
GTATCCGTGTTGCTTAACGTGTTGCGCCAGCTGCTTTTCAGAAATCCAAA
CGAACCTCCGCTAGTATTCCACTACGTGCCCTTCATTGGCAGCACTATCT
CCTATGGCATCGACCCCTACAAGTTCTTCTTCGCCTGCCGTCAAAAATAC
GGAGATTGCTTCACTTTCATCCTCCTTGGCAAGAAGACCACCGTGGTGCT
GGGGACTAAAGGCAACGACTTTATCTTGAATGGAAAGCTCAAGGACGTCA
ATGCCGAGGAGATCTATAGCCCACTTACTACGCCAGTATTCGGCACAGAT
GTCGTCTTCGATTGTCCCAATTCGAAGCTCATGGAGCAGAAGAAGGTGCG
TGCACACAATAAGCTGGATTTATGACAATGCTAACTTATACAGTTCGTCA
AATATGGTCAGTGACTTGACTCCGCCGCGTCTGAGACAGCGCTCTCAACA
TGAGCTTCCACTTTGGAGCGATACACTTGCTAACCTGCGCCTCCAGGCCT
CACCTCCTCCGCCCTCCAGTCCTACGTTAAATTGATCACCAAAGAGACCA
AAGACTTCTTCTCCAAGGACAATCCAAGCAAGAAATTCGCATCCACCCAC
GGCACCGTCGACCTCCCGCCTGCTATGGCTGAGCTTACTATCTACACCGC
CAGCCGTTCGCTCCAGGGCAAAGAAGTCCGCGAAAAATTCGACTCCTCCT
TTGCCGACCTCTACCACGATCTCGACATGGGCTTCACTCCCATCAACTTC
ATGCTTCCATGGGCTCCACTGCCACAGAATAGAGCACGCGATCGCGCACA
GAAGAAGATGGCGGAAGTCTACACAGCGATCATCAAAGAGCGACGCGAAA
AGGGCGAGCCTACTTCGGGAGAGAAAGAGCAGGACATGATTTGGAATCTG
ATGCAATGTCAGTACAAGAATGGTCAAGCAATTCCAGATAAGGAGATTGC
GCACATGATGATTGCCCTTCTCATGGGTGGTCAACACTCGTCCTCGTCCA
CCTCATGCTGGATCCTTCTCCGACTGGCTTCGCGACCAGATATCCAGGAT
GAGCTCCTTCAAGAACAGAAGGATGTGCTTGGCGTCAACGCAGATGGATC
AATCAAGGAGTTAACGTACGCCGACATCTCGCGCCTTCCACTCCTCAATC
AAGTTGTCAAGGAGACACTCCGCCTTCATGCTCCCATCCATTCTATTCTG
CGACAAGTCAAGTCTCCGATGCCACTCGAAGGTACACCATACGTTGTCCC
GACCACACACTCCCTCCTTGCTGCACCCGGTGCTACCTCACGAATGGACG
AGCACTTCCCCGAAGCTATGCTGTGGGAACCCCACCGATGGGACGAGAAC
CCAAGTGAGAAGTACGCACATCTCGCACCAAAGCATGTCAAGGAGGGCGT
CGCCGAAGAGACTGAAGATTACGGCGATGGTCTCGTCAGCAAAGGCGCCG
CATCACCATATCTGCCATTCGGTGCTGGCCGACATAGATGCATCGGCGAG
CAATTCGCCTATGTCCAGCTCCAGACCATCACCTCGGAAGTGATTCGCGA
TTTCAAGCTCTACAATGTCGACGGCAGCGACAAAGTTGTCGGCACAGATT
ACAGTTCGTTGTTCAGCAGACCTCTCTCGCCAGCCGTCGTGCGATGGGAG
AGGAGAGAAAAGAAATAG
>N2.12
TGGTTGGACCCTTGGACCCTCGCAATTGATGAGAAGCAGGGGTGTCCCGT
TCCTGCATGACTAGCGCCAAAAAGTGACGCGAATGCCGAAATGTTAAATC
TCGTACGATAGCACCTGCCCATAAATCTCGTACGATAGCATAAAATCTCG
TACGATAGCATAAAATCTCGTACGATGTTAAATCTCGTACGATAGCATAA
ATCTCGTACGATAGCACCTGCCCATTGAAGGGTAATCATTCAAGATCTTG
GTGATTTGGCCTAACCCCCTACACCAACATCAACATCACTGACTCCGCGC
AATGGGACTCCTCCAGGACGCCGCGGCGCTTTTCGACGCGCAATTTGGCC
AGATAGCGACATGGAAACTAGTCCCCCTCGGCTTCAGCATCTTCTTCGCC
GTATCCGTGTTGCTTAACGTGTTGCGCCAGCTGCTTTTCAGAAATCCAAA
CGAACCTCCGCTAGTATTCCACTACGTGCCCTTCATTGGCAGCACTATCT
CCTATGGCATCGACCCCTACAAGTTCTTCTTCGCCTGCCGTCAAAAATAC
GGAGATTGCTTCACTTTCATCCTCCTTGGCAAGAAGACCACCGTGGTGCT
GGGGACTAAAGGCAACGACTTTATCTTGAATGGAAAGCTCAAGGACGTCA
ATGCCGAGGAGATCTATAGCCCACTTACTACGCCAGTATTCGGCACAGAT
GTCGTCTTCGATTGTCCCAATTCGAAGCTCATGGAGCAGAAGAAGGTGCG
TGCACACAATAAGCTGGATTTATGACAATGCTAACTTATACAGTTCGTCA
AATATGGTCAGTGACTTGACTCCGCCGCGTCTGAGACAGCGCTCTCAACA
TGAGCTTCCACTTTGGAGCGATACACTTGCTAACCTGCGCCTCCAGGCCT
CACCTCCTCCGCCCTCCAGTCCTACGTTAAATTGATCACCAAAGAGACCA
AAGACTTCTTCTCCAAGGACAATCCAAGCAAGAAATTCGCATCCACCCAC
GGCACCGTCGACCTCCCGCCTGCTATGGCTGAGCTTACTATCTACACCGC
CAGCCGTTCGCTCCAGGGCAAAGAAGTCCGCGAAAAATTCGACTCCTCCT
TTGCCGACCTCTACCACGATCTCGACATGGGCTTCACTCCCATCAACTTC
ATGCTTCCATGGGCTCCACTGCCACAGAATAGAGCACGCGATCGCGCACA
GAAGAAGATGGCGGAAGTCTACACAGCGATCATCAAAGAGCGACGCGAAA
AGGGCGAGCCTACTTCGGGAGAGAAAGAGCAGGACATGATTTGGAATCTG
ATGCAATGTCAGTACAAGAATGGTCAAGCAATTCCAGATAAGGAGATTGC
GCACATGATGATTGCCCTTCTCATGGGTGGTCAACACTCGTCCTCGTCCA
CCTCATGCTGGATCCTTCTCCGACTGGCTTCGCGACCAGATATCCAGGAT
GAGCTCCTTCAAGAACAGAAGGATGTGCTTGGCGTCAACGCAGATGGATC
AATCAAGGAGTTAACGTACGCCGACATCTCGCGCCTTCCACTCCTCAATC
AAGTTGTCAAGGAGACACTCCGCCTTCATGCTCCCATCCATTCTATTCTG
CGACAAGTCAAGTCTCCGATGCCACTCGAAGGTACACCATACGTTGTCCC
GACCACACACTCCCTCCTTGCTGCACCCGGTGCTACCTCACGAATGGACG
AGCACTTCCCCGAAGCTATGCTGTGGGAACCCCACCGATGGGACGAGAAC
CCAAGTGAGAAGTACGCACATCTCGCACCAAAGCATGTCAAGGAGGGCGT
CGCCGAAGAGACTGAAGATTACGGCGATGGTCTCGTCAGCAAAGGCGCCG
CATCACCATATCTGCCATTCGGTGCTGGCCGACATAGATGCATCGGCGAG
CAATTCGCCTATGTCCAGCTCCAGACCATCACCTCGGAAGTGATTCGCGA
TTTCAAGCTCTACAATGTCGACGGCAGCGACAAAGTTGTCGGCACAGATT
ACAGTTCGTTGTTCAGCAGACCTCTCTCGCCAGCCGTCGTGCGATGGGAG
AGGAGAGAAAAGAAATAG
>N2.18
---------------------GCAATTGATGAGAAGCAGGGGTGTCCCGT
TCCTGCATGACTAGCGCCAAAAAGTGACGCGAATGCCGAAATGTTAAATC
TCGTACGATAGCACCTGCCCATAAATCTCGTACGATAGCATAAAATCTCG
TACGATAGCATAAAATCTCGTACGATGTTAAATCTCGTACGATAGCATAA
ATCTCGTACGATAGCACCTGCCCATTGAAGGGTAATCATTCAAGATCTTG
GTGATTTGGCCTAACCCCCTACACCAACATCAACATCACTGACTCCGCGC
AATGGGACTCCTCCAGGACGCCGCGGCGCTTTTCGACGCGCAATTTGGCC
AGATAGCGACATGGAAACTAGTCCCCCTCGGCTTCAGCATCTTCTTCGCC
GTATCCGTGTTGCTTAACGTGTTGCGCCAGCTGCTTTTCAGAAATCCAAA
CGAACCTCCGCTAGTATTCCACTACGTGCCCTTCATTGGCAGCACTATCT
CCTATGGCATCGACCCCTACAAGTTCTTCTTCGCCTGCCGTCAAAAATAC
GGAGATTGCTTCACTTTCATCCTCCTTGGCAAGAAGACCACCGTGGTGCT
GGGGACTAAAGGCAACGACTTTATCTTGAATGGAAAGCTCAAGGACGTCA
ATGCCGAGGAGATCTATAGCCCACTTACTACGCCAGTATTCGGCACAGAT
GTCGTCTTCGATTGTCCCAATTCGAAGCTCATGGAGCAGAAGAAGGTGCG
TGCACACAATAAGCTGGATTTATGACAATGCTAACTTATACAGTTCGTCA
AATATGGTCAGTGACTTGACTCCGCCGCGTCTGAGACAGCGCTCTCAACA
TGAGCTTCCACTTTGGAGCGATACACTTGCTAACCTGCGCCTCCAGGCCT
CACCTCCTCCGCCCTCCAGTCCTACGTTAAATTGATCACCAAAGAGACCA
AAGACTTCTTCTCCAAGGACAATCCAAGCAAGAAATTCGCATCCACCCAC
GGCACCGTCGACCTCCCGCCTGCTATGGCTGAGCTTACTATCTACACCGC
CAGCCGTTCGCTCCAGGGCAAAGAAGTCCGCGAAAAATTCGACTCCTCCT
TTGCCGACCTCTACCACGATCTCGACATGGGCTTCACTCCCATCAACTTC
ATGCTTCCATGGGCTCCACTGCCACAGAATAGAGCACGCGATCGCGCACA
GAAGAAGATGGCGGAAGTCTACACAGCGATCATCAAAGAGCGACGCGAAA
AGGGCGAGCCTACTTCGGGAGAGAAAGAGCAGGACATGATTTGGAATCTG
ATGCAATGTCAGTACAAGAATGGTCAAGCAATTCCAGATAAGGAGATTGC
GCACATGATGATTGCCCTTCTCATGGGTGGTCAACACTCGTCCTCGTCCA
CCTCATGCTGGATCCTTCTCCGACTGGCTTCGCGACCAGATATCCAGGAT
GAGCTCCTTCAAGAACAGAAGGATGTGCTTGGCGTCAACGCAGATGGATC
AATCAAGGAGTTAACGTACGCCGACATCTCGCGCCTTCCACTCCTCAATC
AAGTTGTCAAGGAGACACTCCGCCTTCATGCTCCCATCCATTCTATTCTG
CGACAAGTCAAGTCTCCGATGCCACTCGAAGGTACACCATACGTTGTCCC
GACCACACACTCCCTCCTTGCTGCACCCGGTGCTACCTCACGAATGGACG
AGCACTTCCCCGAAGCTATGCTGTGGGAACCCCACCGATGGGACGAGAAC
CCAAGTGAGAAGTACGCACATCTCGCACCAAAGCATGTCAAGGAGGGCGT
CGCCGAAGAGACTGAAGATTACGGCGATGGTCTCGTCAGCAAAGGCGCCG
CATCACCATATCTGCCATTCGGTGCTGGCCGACATAGATGCATCGGCGAG
CAATTCGCCTATGTCCAGCTCCAGACCATCACCTCGGAAGTGATTCGCGA
TTTCAAGCTCTACAATGTCGACGGCAGCGACAAAGTTGTCGGCACAGATT
ACAGTTCGTTGTTCAGCAGACCTCTCTCGCCAGCCGTCGTGCGATGGGAG
AGGAGAGAAAAGAAATAG
>N2.19
TGGTTGGACCCTTGGACCCTCGCAATTGATGAGAAGCAGGGGTGTCCCGT
TCCTGCATGACTAGCGCCAAAAAGTGACGCGAATGCCGAAATGTTAAATC
TCGTACGATAGCACCTGCCCATAAATCTCGTACGATAGCATAAAATCTCG
TACGATAGCATAAAATCTCGTACGATGTTAAATCTCGTACGATAGCATAA
ATCTCGTACGATAGCACCTGCCCATTGAAGGGTAATCATTCAAGATCTTG
GTGATTTGGCCTAACCCCCTACACCAACATCAACATCACTGACTCCGCGC
AATGGGACTCCTCCAGGACGCCGCGGCGCTTTTCGACGCGCAATTTGGCC
AGATAGCGACATGGAAACTAGTCCCCCTCGGCTTCAGCATCTTCTTCGCC
GTATCCGTGTTGCTTAACGTGTTGCGCCAGCTGCTTTTCAGAAATCCAAA
CGAACCTCCGCTAGTATTCCACTACGTGCCCTTCATTGGCAGCACTATCT
CCTATGGCATCGACCCCTACAAGTTCTTCTTCGCCTGCCGTCAAAAATAC
GGAGATTGCTTCACTTTCATCCTCCTTGGCAAGAAGACCACCGTGGTGCT
GGGGACTAAAGGCAACGACTTTATCTTGAATGGAAAGCTCAAGGACGTCA
ATGCCGAGGAGATCTATAGCCCACTTACTACGCCAGTATTCGGCACAGAT
GTCGTCTTCGATTGTCCCAATTCGAAGCTCATGGAGCAGAAGAAGGTGCG
TGCACACAATAAGCTGGATTTATGACAATGCTAACTTATACAGTTCGTCA
AATATGGTCAGTGACTTGACTCCGCCGCGTCTGAGACAGCGCTCTCAACA
TGAGCTTCCACTTTGGAGCGATACACTTGCTAACCTGCGCCTCCAGGCCT
CACCTCCTCCGCCCTCCAGTCCTACGTTAAATTGATCACCAAAGAGACCA
AAGACTTCTTCTCCAAGGACAATCCAAGCAAGAAATTCGCATCCACCCAC
GGCACCGTCGACCTCCCGCCTGCTATGGCTGAGCTTACTATCTACACCGC
CAGCCGTTCGCTCCAGGGCAAAGAAGTCCGCGAAAAATTCGACTCCTCCT
TTGCCGACCTCTACCACGATCTCGACATGGGCTTCACTCCCATCAACTTC
ATGCTTCCATGGGCTCCACTGCCACAGAATAGAGCACGCGATCGCGCACA
GAAGAAGATGGCGGAAGTCTACACAGCGATCATCAAAGAGCGACGCGAAA
AGGGCGAGCCTACTTCGGGAGAGAAAGAGCAGGACATGATTTGGAATCTG
ATGCAATGTCAGTACAAGAATGGTCAAGCAATTCCAGATAAGGAGATTGC
GCACATGATGATTGCCCTTCTCATGGGTGGTCAACACTCGTCCTCGTCCA
CCTCATGCTGGATCCTTCTCCGACTGGCTTCGCGACCAGATATCCAGGAT
GAGCTCCTTCAAGAACAGAAGGATGTGCTTGGCGTCAACGCAGATGGATC
AATCAAGGAGTTAACGTACGCCGACATCTCGCGCCTTCCACTCCTCAATC
AAGTTGTCAAGGAGACACTCCGCCTTCATGCTCCCATCCATTCTATTCTG
CGACAAGTCAAGTCTCCGATGCCACTCGAAGGTACACCATACGTTGTCCC
GACCACACACTCCCTCCTTGCTGCACCCGGTGCTACCTCACGAATGGACG
AGCACTTCCCCGAAGCTATGCTGTGGGAACCCCACCGATGGGACGAGAAC
CCAAGTGAGAAGTACGCACATCTCGCACCAAAGCATGTCAAGGAGGGCGT
CGCCGAAGAGACTGAAGATTACGGCGATGGTCTCGTCAGCAAAGGCGCCG
CATCACCATATCTGCCATTCGGTGCTGGCCGACATAGATGCATCGGCGAG
CAATTCGCCTATGTCCAGCTCCAGACCATCACCTCGGAAGTGATTCGCGA
TTTCAAGCTCTACAATGTCGACGGCAGCGACAAAGTTGTCGGCACAGATT
ACAGTTCGTTGTTCAGCAGACCTCTCTCGCCAGCCGTCGTGCGATGGGAG
AGGAGAGAAAAGAAATAG
>N2.20
TGGTTGGACCCTTGGACCCTCGCAATTGATGAGAAGCAGGGGTGTCCCGT
TCCTGCATGACTAGCGCCAAAAAGTGACGCGAATGCCGAAATGTTAAATC
TCGTACGATAGCACCTGCCCATAAATCTCGTACGATAGCATAAAATCTCG
TACGATAGCATAAAATCTCGTACGATGTTAAATCTCGTACGATAGCATAA
ATCTCGTACGATAGCACCTGCCCATTGAAGGGTAATCATTCAAGATCTTG
GTGATTTGGCCTAACCCCCTACACCAACATCAACATCACTGACTCCGCGC
AATGGGACTCCTCCAGGACGCCGCGGCGCTTTTCGACGCGCAATTTGGCC
AGATAGCGACATGGAAACTAGTCCCCCTCGGCTTCAGCATCTTCTTCGCC
GTATCCGTGTTGCTTAACGTGTTGCGCCAGCTGCTTTTCAGAAATCCAAA
CGAACCTCCGCTAGTATTCCACTACGTGCCCTTCATTGGCAGCACTATCT
CCTATGGCATCGACCCCTACAAGTTCTTCTTCGCCTGCCGTCAAAAATAC
GGAGATTGCTTCACTTTCATCCTCCTTGGCAAGAAGACCACCGTGGTGCT
GGGGACTAAAGGCAACGACTTTATCTTGAATGGAAAGCTCAAGGACGTCA
ATGCCGAGGAGATCTATAGCCCACTTACTACGCCAGTATTCGGCACAGAT
GTCGTCTTCGATTGTCCCAATTCGAAGCTCATGGAGCAGAAGAAGGTGCG
TGCACACAATAAGCTGGATTTATGACAATGCTAACTTATACAGTTCGTCA
AATATGGTCAGTGACTTGACTCCGCCGCGTCTGAGACAGCGCTCTCAACA
TGAGCTTCCACTTTGGAGCGATACACTTGCTAACCTGCGCCTCCAGGCCT
CACCTCCTCCGCCCTCCAGTCCTACGTTAAATTGATCACCAAAGAGACCA
AAGACTTCTTCTCCAAGGACAATCCAAGCAAGAAATTCGCATCCACCCAC
GGCACCGTCGACCTCCCGCCTGCTATGGCTGAGCTTACTATCTACACCGC
CAGCCGTTCGCTCCAGGGCAAAGAAGTCCGCGAAAAATTCGACTCCTCCT
TTGCCGACCTCTACCACGATCTCGACATGGGCTTCACTCCCATCAACTTC
ATGCTTCCATGGGCTCCACTGCCACAGAATAGAGCACGCGATCGCGCACA
GAAGAAGATGGCGGAAGTCTACACAGCGATCATCAAAGAGCGACGCGAAA
AGGGCGAGCCTACTTCGGGAGAGAAAGAGCAGGACATGATTTGGAATCTG
ATGCAATGTCAGTACAAGAATGGTCAAGCAATTCCAGATAAGGAGATTGC
GCACATGATGATTGCCCTTCTCATGGGTGGTCAACACTCGTCCTCGTCCA
CCTCATGCTGGATCCTTCTCCGACTGGCTTCGCGACCAGATATCCAGGAT
GAGCTCCTTCAAGAACAGAAGGATGTGCTTGGCGTCAACGCAGATGGATC
AATCAAGGAGTTAACGTACGCCGACATCTCGCGCCTTCCACTCCTCAATC
AAGTTGTCAAGGAGACACTCCGCCTTCATGCTCCCATCCATTCTATTCTG
CGACAAGTCAAGTCTCCGATGCCACTCGAAGGTACACCATACGTTGTCCC
GACCACACACTCCCTCCTTGCTGCACCCGGTGCTACCTCACGAATGGACG
AGCACTTCCCCGAAGCTATGCTGTGGGAACCCCACCGATGGGACGAGAAC
CCAAGTGAGAAGTACGCACATCTCGCACCAAAGCATGTCAAGGAGGGCGT
CGCCGAAGAGACTGAAGATTACGGCGATGGTCTCGTCAGCAAAGGCGCCG
CATCACCATATCTGCCATTCGGTGCTGGCCGACATAGATGCATCGGCGAG
CAATTCGCCTATGTCCAGCTCCAGACCATCACCTCGGAAGTGATTCGCGA
TTTCAAGCTCTACAATGTCGACGGCAGCGACAAAGTTGTCGGCACAGATT
ACAGTTCGTTGTTCAGCAGACCTCTCTCGCCAGCCGTCGTGCGATGGGAG
AGGAGAGAAAAGAAATAG
>N2.23
TGGTTGGACCCTTGGACCCTCGCAATTGATGAGAAGCAGGGGTGTCCCGT
TCCTGCATGACTAGCGCCAAAAAGTGACGCGAATGCCGAAATGTTAAATC
TCGTACGATAGCACCTGCCCATAAATCTCGTACGATAGCATAAAATCTCG
TACGATAGCATAAAATCTCGTACGATGTTAAATCTCGTACGATAGCATAA
ATCTCGTACGATAGCACCTGCCCATTGAAGGGTAATCATTCAAGATCTTG
GTGATTTGGCCTAACCCCCTACACCAACATCAACATCACTGACTCCGCGC
AATGGGACTCCTCCAGGACGCCGCGGCGCTTTTCGACGCGCAATTTGGCC
AGATAGCGACATGGAAACTAGTCCCCCTCGGCTTCAGCATCTTCTTCGCC
GTATCCGTGTTGCTTAACGTGTTGCGCCAGCTGCTTTTCAGAAATCCAAA
CGAACCTCCGCTAGTATTCCACTACGTGCCCTTCATTGGCAGCACTATCT
CCTATGGCATCGACCCCTACAAGTTCTTCTTCGCCTGCCGTCAAAAATAC
GGAGATTGCTTCACTTTCATCCTCCTTGGCAAGAAGACCACCGTGGTGCT
GGGGACTAAAGGCAACGACTTTATCTTGAATGGAAAGCTCAAGGACGTCA
ATGCCGAGGAGATCTATAGCCCACTTACTACGCCAGTATTCGGCACAGAT
GTCGTCTTCGATTGTCCCAATTCGAAGCTCATGGAGCAGAAGAAGGTGCG
TGCACACAATAAGCTGGATTTATGACAATGCTAACTTATACAGTTCGTCA
AATATGGTCAGTGACTTGACTCCGCCGCGTCTGAGACAGCGCTCTCAACA
TGAGCTTCCACTTTGGAGCGATACACTTGCTAACCTGCGCCTCCAGGCCT
CACCTCCTCCGCCCTCCAGTCCTACGTTAAATTGATCACCAAAGAGACCA
AAGACTTCTTCTCCAAGGACAATCCAAGCAAGAAATTCGCATCCACCCAC
GGCACCGTCGACCTCCCGCCTGCTATGGCTGAGCTTACTATCTACACCGC
CAGCCGTTCGCTCCAGGGCAAAGAAGTCCGCGAAAAATTCGACTCCTCCT
TTGCCGACCTCTACCACGATCTCGACATGGGCTTCACTCCCATCAACTTC
ATGCTTCCATGGGCTCCACTGCCACAGAATAGAGCACGCGATCGCGCACA
GAAGAAGATGGCGGAAGTCTACACAGCGATCATCAAAGAGCGACGCGAAA
AGGGCGAGCCTACTTCGGGAGAGAAAGAGCAGGACATGATTTGGAATCTG
ATGCAATGTCAGTACAAGAATGGTCAAGCAATTCCAGATAAGGAGATTGC
GCACATGATGATTGCCCTTCTCATGGGTGGTCAACACTCGTCCTCGTCCA
CCTCATGCTGGATCCTTCTCCGACTGGCTTCGCGACCAGATATCCAGGAT
GAGCTCCTTCAAGAACAGAAGGATGTGCTTGGCGTCAACGCAGATGGATC
AATCAAGGAGTTAACGTACGCCGACATCTCGCGCCTTCCACTCCTCAATC
AAGTTGTCAAGGAGACACTCCGCCTTCATGCTCCCATCCATTCTATTCTG
CGACAAGTCAAGTCTCCGATGCCACTCGAAGGTACACCATACGTTGTCCC
GACCACACACTCCCTCCTTGCTGCACCCGGTGCTACCTCACGAATGGACG
AGCACTTCCCCGAAGCTATGCTGTGGGAACCCCACCGATGGGACGAGAAC
CCAAGTGAGAAGTACGCACATCTCGCACCAAAGCATGTCAAGGAGGGCGT
CGCCGAAGAGACTGAAGATTACGGCGATGGTCTCGTCAGCAAAGGCGCCG
CATCACCATATCTGCCATTCGGTGCTGGCCGACATAGATGCATCGGCGAG
CAATTCGCCTATGTCCAGCTCCAGACCATCACCTCGGAAGTGATTCGCGA
TTTCAAGCTCTACAATGTCGACGGCAGCGACAAAGTTGTCGGCACAGATT
ACAGTTCGTTGTTCAGCAGACCTCTCTCGCCAGCCGTCGTGCGATGGGAG
AGGAGAGAAAAGAAATAG
>N2.27
---------------------GCAATTGATGAGAAGCAGGGGTGTCCCGT
TCCTGCATGACTAGCGCCAAAAAGTGACGCGAATGCCGAAATGTTAAATC
TCGTACGATAGCACCTGCCCATAAATCTCGTACGATAGCATAAAATCTCG
TACGATAGCATAAAATCTCGTACGATGTTAAATCTCGTACGATAGCATAA
ATCTCGTACGATAGCACCTGCCCATTGAAGGGTAATCATTCAAGATCTTG
GTGATTTGGCCTAACCCCCTACACCAACATCAACATCACTGACTCCGCGC
AATGGGACTCCTCCAGGACGCCGCGGCGCTTTTCGACGCGCAATTTGGCC
AGATAGCGACATGGAAACTAGTCCCCCTCGGCTTCAGCATCTTCTTCGCC
GTATCCGTGTTGCTTAACGTGTTGCGCCAGCTGCTTTTCAGAAATCCAAA
CGAACCTCCGCTAGTATTCCACTACGTGCCCTTCATTGGCAGCACTATCT
CCTATGGCATCGACCCCTACAAGTTCTTCTTCGCCTGCCGTCAAAAATAC
GGAGATTGCTTCACTTTCATCCTCCTTGGCAAGAAGACCACCGTGGTGCT
GGGGACTAAAGGCAACGACTTTATCTTGAATGGAAAGCTCAAGGACGTCA
ATGCCGAGGAGATCTATAGCCCACTTACTACGCCAGTATTCGGCACAGAT
GTCGTCTTCGATTGTCCCAATTCGAAGCTCATGGAGCAGAAGAAGGTGCG
TGCACACAATAAGCTGGATTTATGACAATGCTAACTTATACAGTTCGTCA
AATATGGTCAGTGACTTGACTCCGCCGCGTCTGAGACAGCGCTCTCAACA
TGAGCTTCCACTTTGGAGCGATACACTTGCTAACCTGCGCCTCCAGGCCT
CACCTCCTCCGCCCTCCAGTCCTACGTTAAATTGATCACCAAAGAGACCA
AAGACTTCTTCTCCAAGGACAATCCAAGCAAGAAATTCGCATCCACCCAC
GGCACCGTCGACCTCCCGCCTGCTATGGCTGAGCTTACTATCTACACCGC
CAGCCGTTCGCTCCAGGGCAAAGAAGTCCGCGAAAAATTCGACTCCTCCT
TTGCCGACCTCTACCACGATCTCGACATGGGCTTCACTCCCATCAACTTC
ATGCTTCCATGGGCTCCACTGCCACAGAATAGAGCACGCGATCGCGCACA
GAAGAAGATGGCGGAAGTCTACACAGCGATCATCAAAGAGCGACGCGAAA
AGGGCGAGCCTACTTCGGGAGAGAAAGAGCAGGACATGATTTGGAATCTG
ATGCAATGTCAGTACAAGAATGGTCAAGCAATTCCAGATAAGGAGATTGC
GCACATGATGATTGCCCTTCTCATGGGTGGTCAACACTCGTCCTCGTCCA
CCTCATGCTGGATCCTTCTCCGACTGGCTTCGCGACCAGATATCCAGGAT
GAGCTCCTTCAAGAACAGAAGGATGTGCTTGGCGTCAACGCAGATGGATC
AATCAAGGAGTTAACGTACGCCGACATCTCGCGCCTTCCACTCCTCAATC
AAGTTGTCAAGGAGACACTCCGCCTTCATGCTCCCATCCATTCTATTCTG
CGACAAGTCAAGTCTCCGATGCCACTCGAAGGTACACCATACGTTGTCCC
GACCACACACTCCCTCCTTGCTGCACCCGGTGCTACCTCACGAATGGACG
AGCACTTCCCCGAAGCTATGCTGTGGGAACCCCACCGATGGGACGAGAAC
CCAAGTGAGAAGTACGCACATCTCGCACCAAAGCATGTCAAGGAGGGCGT
CGCCGAAGAGACTGAAGATTACGGCGATGGTCTCGTCAGCAAAGGCGCCG
CATCACCATATCTGCCATTCGGTGCTGGCCGACATAGATGCATCGGCGAG
CAATTCGCCTATGTCCAGCTCCAGACCATCACCTCGGAAGTGATTCGCGA
TTTCAAGCTCTACAATGTCGACGGCAGCGACAAAGTTGTCGGCACAGATT
ACAGTTCGTTGTTCAGCAGACCTCTCTCGCCAGCCGTCGTGCGATGGGAG
AGGAGAGAAAAGAAATAG
>N2.29
TGGTTGGACCCTTGGACCCTCGCAATTGATGAGAAGCAGGGGTGTCCCGT
TCCTGCATGACTAGCGCCAAAAAGTGACGCGAATGCCGAAATGTTAAATC
TCGTACGATAGCACCTGCCCATAAATCTCGTACGATAGCATAAAATCTCG
TACGATAGCATAAAATCTCGTACGATGTTAAATCTCGTACGATAGCATAA
ATCTCGTACGATAGCACCTGCCCATTGAAGGGTAATCATTCAAGATCTTG
GTGATTTGGCCTAACCCCCTACACCAACATCAACATCACTGACTCCGCGC
AATGGGACTCCTCCAGGACGCCGCGGCGCTTTTCGACGCGCAATTTGGCC
AGATAGCGACATGGAAACTAGTCCCCCTCGGCTTCAGCATCTTCTTCGCC
GTATCCGTGTTGCTTAACGTGTTGCGCCAGCTGCTTTTCAGAAATCCAAA
CGAACCTCCGCTAGTATTCCACTACGTGCCCTTCATTGGCAGCACTATCT
CCTATGGCATCGACCCCTACAAGTTCTTCTTCGCCTGCCGTCAAAAATAC
GGAGATTGCTTCACTTTCATCCTCCTTGGCAAGAAGACCACCGTGGTGCT
GGGGACTAAAGGCAACGACTTTATCTTGAATGGAAAGCTCAAGGACGTCA
ATGCCGAGGAGATCTATAGCCCACTTACTACGCCAGTATTCGGCACAGAT
GTCGTCTTCGATTGTCCCAATTCGAAGCTCATGGAGCAGAAGAAGGTGCG
TGCACACAATAAGCTGGATTTATGACAATGCTAACTTATACAGTTCGTCA
AATATGGTCAGTGACTTGACTCCGCCGCGTCTGAGACAGCGCTCTCAACA
TGAGCTTCCACTTTGGAGCGATACACTTGCTAACCTGCGCCTCCAGGCCT
CACCTCCTCCGCCCTCCAGTCCTACGTTAAATTGATCACCAAAGAGACCA
AAGACTTCTTCTCCAAGGACAATCCAAGCAAGAAATTCGCATCCACCCAC
GGCACCGTCGACCTCCCGCCTGCTATGGCTGAGCTTACTATCTACACCGC
CAGCCGTTCGCTCCAGGGCAAAGAAGTCCGCGAAAAATTCGACTCCTCCT
TTGCCGACCTCTACCACGATCTCGACATGGGCTTCACTCCCATCAACTTC
ATGCTTCCATGGGCTCCACTGCCACAGAATAGAGCACGCGATCGCGCACA
GAAGAAGATGGCGGAAGTCTACACAGCGATCATCAAAGAGCGACGCGAAA
AGGGCGAGCCTACTTCGGGAGAGAAAGAGCAGGACATGATTTGGAATCTG
ATGCAATGTCAGTACAAGAATGGTCAAGCAATTCCAGATAAGGAGATTGC
GCACATGATGATTGCCCTTCTCATGGGTGGTCAACACTCGTCCTCGTCCA
CCTCATGCTGGATCCTTCTCCGACTGGCTTCGCGACCAGATATCCAGGAT
GAGCTCCTTCAAGAACAGAAGGATGTGCTTGGCGTCAACGCAGATGGATC
AATCAAGGAGTTAACGTACGCCGACATCTCGCGCCTTCCACTCCTCAATC
AAGTTGTCAAGGAGACACTCCGCCTTCATGCTCCCATCCATTCTATTCTG
CGACAAGTCAAGTCTCCGATGCCACTCGAAGGTACACCATACGTTGTCCC
GACCACACACTCCCTCCTTGCTGCACCCGGTGCTACCTCACGAATGGACG
AGCACTTCCCCGAAGCTATGCTGTGGGAACCCCACCGATGGGACGAGAAC
CCAAGTGAGAAGTACGCACATCTCGCACCAAAGCATGTCAAGGAGGGCGT
CGCCGAAGAGACTGAAGATTACGGCGATGGTCTCGTCAGCAAAGGCGCCG
CATCACCATATCTGCCATTCGGTGCTGGCCGACATAGATGCATCGGCGAG
CAATTCGCCTATGTCCAGCTCCAGACCATCACCTCGGAAGTGATTCGCGA
TTTCAAGCTCTACAATGTCGACGGCAGCGACAAAGTTGTCGGCACAGATT
ACAGTTCGTTGTTCAGCAGACCTCTCTCGCCAGCCGTCGTGCGATGGGAG
AGGAGAGAAAAGAAATAG
>N2.3
TGGTTGGACCCTTGGACCCTCGCAATTGATGAGAAGCAGGGGTGTCCCGT
TCCTGCATGACTAGCGCCAAAAAGTGACGCGAATGCCGAAATGTTAAATC
TCGTACGATAGCACCTGCCCATAAATCTCGTACGATAGCATAAAATCTCG
TACGATAGCATAAAATCTCGTACGATGTTAAATCTCGTACGATAGCATAA
ATCTCGTACGATAGCACCTGCCCATTGAAGGGTAATCATTCAAGATCTTG
GTGATTTGGCCTAACCCCCTACACCAACATCAACATCACTGACTCCGCGC
AATGGGACTCCTCCAGGACGCCGCGGCGCTTTTCGACGCGCAATTTGGCC
AGATAGCGACATGGAAACTAGTCCCCCTCGGCTTCAGCATCTTCTTCGCC
GTATCCGTGTTGCTTAACGTGTTGCGCCAGCTGCTTTTCAGAAATCCAAA
CGAACCTCCGCTAGTATTCCACTACGTGCCCTTCATTGGCAGCACTATCT
CCTATGGCATCGACCCCTACAAGTTCTTCTTCGCCTGCCGTCAAAAATAC
GGAGATTGCTTCACTTTCATCCTCCTTGGCAAGAAGACCACCGTGGTGCT
GGGGACTAAAGGCAACGACTTTATCTTGAATGGAAAGCTCAAGGACGTCA
ATGCCGAGGAGATCTATAGCCCACTTACTACGCCAGTATTCGGCACAGAT
GTCGTCTTCGATTGTCCCAATTCGAAGCTCATGGAGCAGAAGAAGGTGCG
TGCACACAATAAGCTGGATTTATGACAATGCTAACTTATACAGTTCGTCA
AATATGGTCAGTGACTTGACTCCGCCGCGTCTGAGACAGCGCTCTCAACA
TGAGCTTCCACTTTGGAGCGATACACTTGCTAACCTGCGCCTCCAGGCCT
CACCTCCTCCGCCCTCCAGTCCTACGTTAAATTGATCACCAAAGAGACCA
AAGACTTCTTCTCCAAGGACAATCCAAGCAAGAAATTCGCATCCACCCAC
GGCACCGTCGACCTCCCGCCTGCTATGGCTGAGCTTACTATCTACACCGC
CAGCCGTTCGCTCCAGGGCAAAGAAGTCCGCGAAAAATTCGACTCCTCCT
TTGCCGACCTCTACCACGATCTCGACATGGGCTTCACTCCCATCAACTTC
ATGCTTCCATGGGCTCCACTGCCACAGAATAGAGCACGCGATCGCGCACA
GAAGAAGATGGCGGAAGTCTACACAGCGATCATCAAAGAGCGACGCGAAA
AGGGCGAGCCTACTTCGGGAGAGAAAGAGCAGGACATGATTTGGAATCTG
ATGCAATGTCAGTACAAGAATGGTCAAGCAATTCCAGATAAGGAGATTGC
GCACATGATGATTGCCCTTCTCATGGGTGGTCAACACTCGTCCTCGTCCA
CCTCATGCTGGATCCTTCTCCGACTGGCTTCGCGACCAGATATCCAGGAT
GAGCTCCTTCAAGAACAGAAGGATGTGCTTGGCGTCAACGCAGATGGATC
AATCAAGGAGTTAACGTACGCCGACATCTCGCGCCTTCCACTCCTCAATC
AAGTTGTCAAGGAGACACTCCGCCTTCATGCTCCCATCCATTCTATTCTG
CGACAAGTCAAGTCTCCGATGCCACTCGAAGGTACACCATACGTTGTCCC
GACCACACACTCCCTCCTTGCTGCACCCGGTGCTACCTCACGAATGGACG
AGCACTTCCCCGAAGCTATGCTGTGGGAACCCCACCGATGGGACGAGAAC
CCAAGTGAGAAGTACGCACATCTCGCACCAAAGCATGTCAAGGAGGGCGT
CGCCGAAGAGACTGAAGATTACGGCGATGGTCTCGTCAGCAAAGGCGCCG
CATCACCATATCTGCCATTCGGTGCTGGCCGACATAGATGCATCGGCGAG
CAATTCGCCTATGTCCAGCTCCAGACCATCACCTCGGAAGTGATTCGCGA
TTTCAAGCTCTACAATGTCGACGGCAGCGACAAAGTTGTCGGCACAGATT
ACAGTTCGTTGTTCAGCAGACCTCTCTCGCCAGCCGTCGTGCGATGGGAG
AGGAGAGAAAAGAAATAG
>N2.30
TGGTTGGACCCTTGGACCCTCGCAATTGATGAGAAGCAGGGGTGTCCCGT
TCCTGCATGACTAGCGCCAAAAAGTGACGCGAATGCCGAAATGTTAAATC
TCGTACGATAGCACCTGCCCATAAATCTCGTACGATAGCATAAAATCTCG
TACGATAGCATAAAATCTCGTACGATGTTAAATCTCGTACGATAGCATAA
ATCTCGTACGATAGCACCTGCCCATTGAAGGGTAATCATTCAAGATCTTG
GTGATTTGGCCTAACCCCCTACACCAACATCAACATCACTGACTCCGCGC
AATGGGACTCCTCCAGGACGCCGCGGCGCTTTTCGACGCGCAATTTGGCC
AGATAGCGACATGGAAACTAGTCCCCCTCGGCTTCAGCATCTTCTTCGCC
GTATCCGTGTTGCTTAACGTGTTGCGCCAGCTGCTTTTCAGAAATCCAAA
CGAACCTCCGCTAGTATTCCACTACGTGCCCTTCATTGGCAGCACTATCT
CCTATGGCATCGACCCCTACAAGTTCTTCTTCGCCTGCCGTCAAAAATAC
GGAGATTGCTTCACTTTCATCCTCCTTGGCAAGAAGACCACCGTGGTGCT
GGGGACTAAAGGCAACGACTTTATCTTGAATGGAAAGCTCAAGGACGTCA
ATGCCGAGGAGATCTATAGCCCACTTACTACGCCAGTATTCGGCACAGAT
GTCGTCTTCGATTGTCCCAATTCGAAGCTCATGGAGCAGAAGAAGGTGCG
TGCACACAATAAGCTGGATTTATGACAATGCTAACTTATACAGTTCGTCA
AATATGGTCAGTGACTTGACTCCGCCGCGTCTGAGACAGCGCTCTCAACA
TGAGCTTCCACTTTGGAGCGATACACTTGCTAACCTGCGCCTCCAGGCCT
CACCTCCTCCGCCCTCCAGTCCTACGTTAAATTGATCACCAAAGAGACCA
AAGACTTCTTCTCCAAGGACAATCCAAGCAAGAAATTCGCATCCACCCAC
GGCACCGTCGACCTCCCGCCTGCTATGGCTGAGCTTACTATCTACACCGC
CAGCCGTTCGCTCCAGGGCAAAGAAGTCCGCGAAAAATTCGACTCCTCCT
TTGCCGACCTCTACCACGATCTCGACATGGGCTTCACTCCCATCAACTTC
ATGCTTCCATGGGCTCCACTGCCACAGAATAGAGCACGCGATCGCGCACA
GAAGAAGATGGCGGAAGTCTACACAGCGATCATCAAAGAGCGACGCGAAA
AGGGCGAGCCTACTTCGGGAGAGAAAGAGCAGGACATGATTTGGAATCTG
ATGCAATGTCAGTACAAGAATGGTCAAGCAATTCCAGATAAGGAGATTGC
GCACATGATGATTGCCCTTCTCATGGGTGGTCAACACTCGTCCTCGTCCA
CCTCATGCTGGATCCTTCTCCGACTGGCTTCGCGACCAGATATCCAGGAT
GAGCTCCTTCAAGAACAGAAGGATGTGCTTGGCGTCAACGCAGATGGATC
AATCAAGGAGTTAACGTACGCCGACATCTCGCGCCTTCCACTCCTCAATC
AAGTTGTCAAGGAGACACTCCGCCTTCATGCTCCCATCCATTCTATTCTG
CGACAAGTCAAGTCTCCGATGCCACTCGAAGGTACACCATACGTTGTCCC
GACCACACACTCCCTCCTTGCTGCACCCGGTGCTACCTCACGAATGGACG
AGCACTTCCCCGAAGCTATGCTGTGGGAACCCCACCGATGGGACGAGAAC
CCAAGTGAGAAGTACGCACATCTCGCACCAAAGCATGTCAAGGAGGGCGT
CGCCGAAGAGACTGAAGATTACGGCGATGGTCTCGTCAGCAAAGGCGCCG
CATCACCATATCTGCCATTCGGTGCTGGCCGACATAGATGCATCGGCGAG
CAATTCGCCTATGTCCAGCTCCAGACCATCACCTCGGAAGTGATTCGCGA
TTTCAAGCTCTACAATGTCGACGGCAGCGACAAAGTTGTCGGCACAGATT
ACAGTTCGTTGTTCAGCAGACCTCTCTCGCCAGCCGTCGTGCGATGGGAG
AGGAGAGAAAAGAAATAG
>N2.48
TGGTTGGACCCTTGGACCCTCGCAATTGATGAGAAGCAGGGGTGTCCCGT
TCCTGCATGACTAGCGCCAAAAAGTGACGCGAATGCCGAAATGTTAAATC
TCGTACGATAGCACCTGCCCATAAATCTCGTACGATAGCATAAAATCTCG
TACGATAGCATAAAATCTCGTACGATGTTAAATCTCGTACGATAGCATAA
ATCTCGTACGATAGCACCTGCCCATTGAAGGGTAATCATTCAAGATCTTG
GTGATTTGGCCTAACCCCCTACACCAACATCAACATCACTGACTCCGCGC
AATGGGACTCCTCCAGGACGCCGCGGCGCTTTTCGACGCGCAATTTGGCC
AGATAGCGACATGGAAACTAGTCCCCCTCGGCTTCAGCATCTTCTTCGCC
GTATCCGTGTTGCTTAACGTGTTGCGCCAGCTGCTTTTCAGAAATCCAAA
CGAACCTCCGCTAGTATTCCACTACGTGCCCTTCATTGGCAGCACTATCT
CCTATGGCATCGACCCCTACAAGTTCTTCTTCGCCTGCCGTCAAAAATAC
GGAGATTGCTTCACTTTCATCCTCCTTGGCAAGAAGACCACCGTGGTGCT
GGGGACTAAAGGCAACGACTTTATCTTGAATGGAAAGCTCAAGGACGTCA
ATGCCGAGGAGATCTATAGCCCACTTACTACGCCAGTATTCGGCACAGAT
GTCGTCTTCGATTGTCCCAATTCGAAGCTCATGGAGCAGAAGAAGGTGCG
TGCACACAATAAGCTGGATTTATGACAATGCTAACTTATACAGTTCGTCA
AATATGGTCAGTGACTTGACTCCGCCGCGTCTGAGACAGCGCTCTCAACA
TGAGCTTCCACTTTGGAGCGATACACTTGCTAACCTGCGCCTCCAGGCCT
CACCTCCTCCGCCCTCCAGTCCTACGTTAAATTGATCACCAAAGAGACCA
AAGACTTCTTCTCCAAGGACAATCCAAGCAAGAAATTCGCATCCACCCAC
GGCACCGTCGACCTCCCGCCTGCTATGGCTGAGCTTACTATCTACACCGC
CAGCCGTTCGCTCCAGGGCAAAGAAGTCCGCGAAAAATTCGACTCCTCCT
TTGCCGACCTCTACCACGATCTCGACATGGGCTTCACTCCCATCAACTTC
ATGCTTCCATGGGCTCCACTGCCACAGAATAGAGCACGCGATCGCGCACA
GAAGAAGATGGCGGAAGTCTACACAGCGATCATCAAAGAGCGACGCGAAA
AGGGCGAGCCTACTTCGGGAGAGAAAGAGCAGGACATGATTTGGAATCTG
ATGCAATGTCAGTACAAGAATGGTCAAGCAATTCCAGATAAGGAGATTGC
GCACATGATGATTGCCCTTCTCATGGGTGGTCAACACTCGTCCTCGTCCA
CCTCATGCTGGATCCTTCTCCGACTGGCTTCGCGACCAGATATCCAGGAT
GAGCTCCTTCAAGAACAGAAGGATGTGCTTGGCGTCAACGCAGATGGATC
AATCAAGGAGTTAACGTACGCCGACATCTCGCGCCTTCCACTCCTCAATC
AAGTTGTCAAGGAGACACTCCGCCTTCATGCTCCCATCCATTCTATTCTG
CGACAAGTCAAGTCTCCGATGCCACTCGAAGGTACACCATACGTTGTCCC
GACCACACACTCCCTCCTTGCTGCACCCGGTGCTACCTCACGAATGGACG
AGCACTTCCCCGAAGCTATGCTGTGGGAACCCCACCGATGGGACGAGAAC
CCAAGTGAGAAGTACGCACATCTCGCACCAAAGCATGTCAAGGAGGGCGT
CGCCGAAGAGACTGAAGATTACGGCGATGGTCTCGTCAGCAAAGGCGCCG
CATCACCATATCTGCCATTCGGTGCTGGCCGACATAGATGCATCGGCGAG
CAATTCGCCTATGTCCAGCTCCAGACCATCACCTCGGAAGTGATTCGCGA
TTTCAAGCTCTACAATGTCGACGGCAGCGACAAAGTTGTCGGCACAGATT
ACAGTTCGTTGTTCAGCAGACCTCTCTCGCCAGCCGTCGTGCGATGGGAG
AGGAGAGAAAAGAAATAG
>N2.49
TGGTTGGACCCTTGGACCCTCGCAATTGATGAGAAGCAGGGGTGTCCCGT
TCCTGCATGACTAGCGCCAAAAAGTGACGCGAATGCCGAAATGTTAAATC
TCGTACGATAGCACCTGCCCATAAATCTCGTACGATAGCATAAAATCTCG
TACGATAGCATAAAATCTCGTACGATGTTAAATCTCGTACGATAGCATAA
ATCTCGTACGATAGCACCTGCCCATTGAAGGGTAATCATTCAAGATCTTG
GTGATTTGGCCTAACCCCCTACACCAACATCAACATCACTGACTCCGCGC
AATGGGACTCCTCCAGGACGCCGCGGCGCTTTTCGACGCGCAATTTGGCC
AGATAGCGACATGGAAACTAGTCCCCCTCGGCTTCAGCATCTTCTTCGCC
GTATCCGTGTTGCTTAACGTGTTGCGCCAGCTGCTTTTCAGAAATCCAAA
CGAACCTCCGCTAGTATTCCACTACGTGCCCTTCATTGGCAGCACTATCT
CCTATGGCATCGACCCCTACAAGTTCTTCTTCGCCTGCCGTCAAAAATAC
GGAGATTGCTTCACTTTCATCCTCCTTGGCAAGAAGACCACCGTGGTGCT
GGGGACTAAAGGCAACGACTTTATCTTGAATGGAAAGCTCAAGGACGTCA
ATGCCGAGGAGATCTATAGCCCACTTACTACGCCAGTATTCGGCACAGAT
GTCGTCTTCGATTGTCCCAATTCGAAGCTCATGGAGCAGAAGAAGGTGCG
TGCACACAATAAGCTGGATTTATGACAATGCTAACTTATACAGTTCGTCA
AATATGGTCAGTGACTTGACTCCGCCGCGTCTGAGACAGCGCTCTCAACA
TGAGCTTCCACTTTGGAGCGATACACTTGCTAACCTGCGCCTCCAGGCCT
CACCTCCTCCGCCCTCCAGTCCTACGTTAAATTGATCACCAAAGAGACCA
AAGACTTCTTCTCCAAGGACAATCCAAGCAAGAAATTCGCATCCACCCAC
GGCACCGTCGACCTCCCGCCTGCTATGGCTGAGCTTACTATCTACACCGC
CAGCCGTTCGCTCCAGGGCAAAGAAGTCCGCGAAAAATTCGACTCCTCCT
TTGCCGACCTCTACCACGATCTCGACATGGGCTTCACTCCCATCAACTTC
ATGCTTCCATGGGCTCCACTGCCACAGAATAGAGCACGCGATCGCGCACA
GAAGAAGATGGCGGAAGTCTACACAGCGATCATCAAAGAGCGACGCGAAA
AGGGCGAGCCTACTTCGGGAGAGAAAGAGCAGGACATGATTTGGAATCTG
ATGCAATGTCAGTACAAGAATGGTCAAGCAATTCCAGATAAGGAGATTGC
GCACATGATGATTGCCCTTCTCATGGGTGGTCAACACTCGTCCTCGTCCA
CCTCATGCTGGATCCTTCTCCGACTGGCTTCGCGACCAGATATCCAGGAT
GAGCTCCTTCAAGAACAGAAGGATGTGCTTGGCGTCAACGCAGATGGATC
AATCAAGGAGTTAACGTACGCCGACATCTCGCGCCTTCCACTCCTCAATC
AAGTTGTCAAGGAGACACTCCGCCTTCATGCTCCCATCCATTCTATTCTG
CGACAAGTCAAGTCTCCGATGCCACTCGAAGGTACACCATACGTTGTCCC
GACCACACACTCCCTCCTTGCTGCACCCGGTGCTACCTCACGAATGGACG
AGCACTTCCCCGAAGCTATGCTGTGGGAACCCCACCGATGGGACGAGAAC
CCAAGTGAGAAGTACGCACATCTCGCACCAAAGCATGTCAAGGAGGGCGT
CGCCGAAGAGACTGAAGATTACGGCGATGGTCTCGTCAGCAAAGGCGCCG
CATCACCATATCTGCCATTCGGTGCTGGCCGACATAGATGCATCGGCGAG
CAATTCGCCTATGTCCAGCTCCAGACCATCACCTCGGAAGTGATTCGCGA
TTTCAAGCTCTACAATGTCGACGGCAGCGACAAAGTTGTCGGCACAGATT
ACAGTTCGTTGTTCAGCAGACCTCTCTCGCCAGCCGTCGTGCGATGGGAG
AGGAGAGAAAAGAAATAG
>N2.37
TGGTTGGACCCTTGGACCCTCGCAATTGATGAGAAGCAGGGGTGTCCCGT
TCCTGCATGACTAGCGCCAAAAAGTGACGCGAATGCCGAAATGTTAAATC
TCGTACGATAGCACCTGCCCATAAATCTCGTACGATAGCATAAAATCTCG
TACGATAGCATAAAATCTCGTACGATGTTAAATCTCGTACGATAGCATAA
ATCTCGTACGATAGCACCTGCCCATTGAAGGGTAATCATTCAAGATCTTG
GTGATTTGGCCTAACCCCCTACACCAACATCAACATCACTGACTCCGCGC
AATGGGACTCCTCCAGGACGCCGCGGCGCTTTTCGACGCGCAATTTGGCC
AGATAGCGACATGGAAACTAGTCCCCCTCGGCTTCAGCATCTTCTTCGCC
GTATCCGTGTTGCTTAACGTGTTGCGCCAGCTGCTTTTCAGAAATCCAAA
CGAACCTCCGCTAGTATTCCACTACGTGCCCTTCATTGGCAGCACTATCT
CCTATGGCATCGACCCCTACAAGTTCTTCTTCGCCTGCCGTCAAAAATAC
GGAGATTGCTTCACTTTCATCCTCCTTGGCAAGAAGACCACCGTGGTGCT
GGGGACTAAAGGCAACGACTTTATCTTGAATGGAAAGCTCAAGGACGTCA
ATGCCGAGGAGATCTATAGCCCACTTACTACGCCAGTATTCGGCACAGAT
GTCGTCTTCGATTGTCCCAATTCGAAGCTCATGGAGCAGAAGAAGGTGCG
TGCACACAATAAGCTGGATTTATGACAATGCTAACTTATACAGTTCGTCA
AATATGGTCAGTGACTTGACTCCGCCGCGTCTGAGACAGCGCTCTCAACA
TGAGCTTCCACTTTGGAGCGATACACTTGCTAACCTGCGCCTCCAGGCCT
CACCTCCTCCGCCCTCCAGTCCTACGTTAAATTGATCACCAAAGAGACCA
AAGACTTCTTCTCCAAGGACAATCCAAGCAAGAAATTCGCATCCACCCAC
GGCACCGTCGACCTCCCGCCTGCTATGGCTGAGCTTACTATCTACACCGC
CAGCCGTTCGCTCCAGGGCAAAGAAGTCCGCGAAAAATTCGACTCCTCCT
TTGCCGACCTCTACCACGATCTCGACATGGGCTTCACTCCCATCAACTTC
ATGCTTCCATGGGCTCCACTGCCACAGAATAGAGCACGCGATCGCGCACA
GAAGAAGATGGCGGAAGTCTACACAGCGATCATCAAAGAGCGACGCGAAA
AGGGCGAGCCTACTTCGGGAGAGAAAGAGCAGGACATGATTTGGAATCTG
ATGCAATGTCAGTACAAGAATGGTCAAGCAATTCCAGATAAGGAGATTGC
GCACATGATGATTGCCCTTCTCATGGGTGGTCAACACTCGTCCTCGTCCA
CCTCATGCTGGATCCTTCTCCGACTGGCTTCGCGACCAGATATCCAGGAT
GAGCTCCTTCAAGAACAGAAGGATGTGCTTGGCGTCAACGCAGATGGATC
AATCAAGGAGTTAACGTACGCCGACATCTCGCGCCTTCCACTCCTCAATC
AAGTTGTCAAGGAGACACTCCGCCTTCATGCTCCCATCCATTCTATTCTG
CGACAAGTCAAGTCTCCGATGCCACTCGAAGGTACACCATACGTTGTCCC
GACCACACACTCCCTCCTTGCTGCACCCGGTGCTACCTCACGAATGGACG
AGCACTTCCCCGAAGCTATGCTGTGGGAACCCCACCGATGGGACGAGAAC
CCAAGTGAGAAGTACGCACATCTCGCACCAAAGCATGTCAAGGAGGGCGT
CGCCGAAGAGACTGAAGATTACGGCGATGGTCTCGTCAGCAAAGGCGCCG
CATCACCATATCTGCCATTCGGTGCTGGCCGACATAGATGCATCGGCGAG
CAATTCGCCTATGTCCAGCTCCAGACCATCACCTCGGAAGTGATTCGCGA
TTTCAAGCTCTACAATGTCGACGGCAGCGACAAAGTTGTCGGCACAGATT
ACAGTTCGTTGTTCAGCAGACCTCTCTCGCCAGCCGTCGTGCGATGGGAG
AGGAGAGAAAAGAAATAG
>N2.38
--------------------------------GAAGCAGGGGTGTCCCGT
TCCTGCATGACTAGCGCCAAAAAGTGACGCGAATGCCGAAATGTTAAATC
TCGTACGATAGCACCTGCCCATAAATCTCGTACGATAGCATAAAATCTCG
TACGATAGCATAAAATCTCGTACGATGTTAAATCTCGTACGATAGCATAA
ATCTCGTACGATAGCACCTGCCCATTGAAGGGTAATCATTCAAGATCTTG
GTGATTTGGCCTAACCCCCTACACCAACATCAACATCACTGACTCCGCGC
AATGGGACTCCTCCAGGACGCCGCGGCGCTTTTCGACGCGCAATTTGGCC
AGATAGCGACATGGAAACTAGTCCCCCTCGGCTTCAGCATCTTCTTCGCC
GTATCCGTGTTGCTTAACGTGTTGCGCCAGCTGCTTTTCAGAAATCCAAA
CGAACCTCCGCTAGTATTCCACTACGTGCCCTTCATTGGCAGCACTATCT
CCTATGGCATCGACCCCTACAAGTTCTTCTTCGCCTGCCGTCAAAAATAC
GGAGATTGCTTCACTTTCATCCTCCTTGGCAAGAAGACCACCGTGGTGCT
GGGGACTAAAGGCAACGACTTTATCTTGAATGGAAAGCTCAAGGACGTCA
ATGCCGAGGAGATCTATAGCCCACTTACTACGCCAGTATTCGGCACAGAT
GTCGTCTTCGATTGTCCCAATTCGAAGCTCATGGAGCAGAAGAAGGTGCG
TGCACACAATAAGCTGGATTTATGACAATGCTAACTTATACAGTTCGTCA
AATATGGTCAGTGACTTGACTCCGCCGCGTCTGAGACAGCGCTCTCAACA
TGAGCTTCCACTTTGGAGCGATACACTTGCTAACCTGCGCCTCCAGGCCT
CACCTCCTCCGCCCTCCAGTCCTACGTTAAATTGATCACCAAAGAGACCA
AAGACTTCTTCTCCAAGGACAATCCAAGCAAGAAATTCGCATCCACCCAC
GGCACCGTCGACCTCCCGCCTGCTATGGCTGAGCTTACTATCTACACCGC
CAGCCGTTCGCTCCAGGGCAAAGAAGTCCGCGAAAAATTCGACTCCTCCT
TTGCCGACCTCTACCACGATCTCGACATGGGCTTCACTCCCATCAACTTC
ATGCTTCCATGGGCTCCACTGCCACAGAATAGAGCACGCGATCGCGCACA
GAAGAAGATGGCGGAAGTCTACACAGCGATCATCAAAGAGCGACGCGAAA
AGGGCGAGCCTACTTCGGGAGAGAAAGAGCAGGACATGATTTGGAATCTG
ATGCAATGTCAGTACAAGAATGGTCAAGCAATTCCAGATAAGGAGATTGC
GCACATGATGATTGCCCTTCTCATGGGTGGTCAACACTCGTCCTCGTCCA
CCTCATGCTGGATCCTTCTCCGACTGGCTTCGCGACCAGATATCCAGGAT
GAGCTCCTTCAAGAACAGAAGGATGTGCTTGGCGTCAACGCAGATGGATC
AATCAAGGAGTTAACGTACGCCGACATCTCGCGCCTTCCACTCCTCAATC
AAGTTGTCAAGGAGACACTCCGCCTTCATGCTCCCATCCATTCTATTCTG
CGACAAGTCAAGTCTCCGATGCCACTCGAAGGTACACCATACGTTGTCCC
GACCACACACTCCCTCCTTGCTGCACCCGGTGCTACCTCACGAATGGACG
AGCACTTCCCCGAAGCTATGCTGTGGGAACCCCACCGATGGGACGAGAAC
CCAAGTGAGAAGTACGCACATCTCGCACCAAAGCATGTCAAGGAGGGCGT
CGCCGAAGAGACTGAAGATTACGGCGATGGTCTCGTCAGCAAAGGCGCCG
CATCACCATATCTGCCATTCGGTGCTGGCCGACATAGATGCATCGGCGAG
CAATTCGCCTATGTCCAGCTCCAGACCATCACCTCGGAAGTGATTCGCGA
TTTCAAGCTCTACAATGTCGACGGCAGCGACAAAGTTGTCGGCACAGATT
ACAGTTCGTTGTTCAGCAGACCTCTCTCGCCAGCCGTCGTGCGATGGGAG
AGGAGAGAAAAGAAATAG
>N2.39
-GGTTGGACCCTTGGACCCTCGCAATTGATGAGAAGCAGGGGTGTCCCGT
TCCTGCATGACTAGCGCCAAAAAGTGACGCGAATGCCGAAATGTTAAATC
TCGTACGATAGCACCTGCCCATAAATCTCGTACGATAGCATAAAATCTCG
TACGATAGCATAAAATCTCGTACGATGTTAAATCTCGTACGATAGCATAA
ATCTCGTACGATAGCACCTGCCCATTGAAGGGTAATCATTCAAGATCTTG
GTGATTTGGCCTAACCCCCTACACCAACATCAACATCACTGACTCCGCGC
AATGGGACTCCTCCAGGACGCCGCGGCGCTTTTCGACGCGCAATTTGGCC
AGATAGCGACATGGAAACTAGTCCCCCTCGGCTTCAGCATCTTCTTCGCC
GTATCCGTGTTGCTTAACGTGTTGCGCCAGCTGCTTTTCAGAAATCCAAA
CGAACCTCCGCTAGTATTCCACTACGTGCCCTTCATTGGCAGCACTATCT
CCTATGGCATCGACCCCTACAAGTTCTTCTTCGCCTGCCGTCAAAAATAC
GGAGATTGCTTCACTTTCATCCTCCTTGGCAAGAAGACCACCGTGGTGCT
GGGGACTAAAGGCAACGACTTTATCTTGAATGGAAAGCTCAAGGACGTCA
ATGCCGAGGAGATCTATAGCCCACTTACTACGCCAGTATTCGGCACAGAT
GTCGTCTTCGATTGTCCCAATTCGAAGCTCATGGAGCAGAAGAAGGTGCG
TGCACACAATAAGCTGGATTTATGACAATGCTAACTTATACAGTTCGTCA
AATATGGTCAGTGACTTGACTCCGCCGCGTCTGAGACAGCGCTCTCAACA
TGAGCTTCCACTTTGGAGCGATACACTTGCTAACCTGCGCCTCCAGGCCT
CACCTCCTCCGCCCTCCAGTCCTACGTTAAATTGATCACCAAAGAGACCA
AAGACTTCTTCTCCAAGGACAATCCAAGCAAGAAATTCGCATCCACCCAC
GGCACCGTCGACCTCCCGCCTGCTATGGCTGAGCTTACTATCTACACCGC
CAGCCGTTCGCTCCAGGGCAAAGAAGTCCGCGAAAAATTCGACTCCTCCT
TTGCCGACCTCTACCACGATCTCGACATGGGCTTCACTCCCATCAACTTC
ATGCTTCCATGGGCTCCACTGCCACAGAATAGAGCACGCGATCGCGCACA
GAAGAAGATGGCGGAAGTCTACACAGCGATCATCAAAGAGCGACGCGAAA
AGGGCGAGCCTACTTCGGGAGAGAAAGAGCAGGACATGATTTGGAATCTG
ATGCAATGTCAGTACAAGAATGGTCAAGCAATTCCAGATAAGGAGATTGC
GCACATGATGATTGCCCTTCTCATGGGTGGTCAACACTCGTCCTCGTCCA
CCTCATGCTGGATCCTTCTCCGACTGGCTTCGCGACCAGATATCCAGGAT
GAGCTCCTTCAAGAACAGAAGGATGTGCTTGGCGTCAACGCAGATGGATC
AATCAAGGAGTTAACGTACGCCGACATCTCGCGCCTTCCACTCCTCAATC
AAGTTGTCAAGGAGACACTCCGCCTTCATGCTCCCATCCATTCTATTCTG
CGACAAGTCAAGTCTCCGATGCCACTCGAAGGTACACCATACGTTGTCCC
GACCACACACTCCCTCCTTGCTGCACCCGGTGCTACCTCACGAATGGACG
AGCACTTCCCCGAAGCTATGCTGTGGGAACCCCACCGATGGGACGAGAAC
CCAAGTGAGAAGTACGCACATCTCGCACCAAAGCATGTCAAGGAGGGCGT
CGCCGAAGAGACTGAAGATTACGGCGATGGTCTCGTCAGCAAAGGCGCCG
CATCACCATATCTGCCATTCGGTGCTGGCCGACATAGATGCATCGGCGAG
CAATTCGCCTATGTCCAGCTCCAGACCATCACCTCGGAAGTGATTCGCGA
TTTCAAGCTCTACAATGTCGACGGCAGCGACAAAGTTGTCGGCACAGATT
ACAGTTCGTTGTTCAGCAGACCTCTCTCGCCAGCCGTCGTGCGATGGGAG
AGGAGAGAAAAGAAATAG
>N2.40
-GGTTGGACCCTTGGACCCTCGCAATTGATGAGAAGCAGGGGTGTCCCGT
TCCTGCATGACTAGCGCCAAAAAGTGACGCGAATGCCGAAATGTTAAATC
TCGTACGATAGCACCTGCCCATAAATCTCGTACGATAGCATAAAATCTCG
TACGATAGCATAAAATCTCGTACGATGTTAAATCTCGTACGATAGCATAA
ATCTCGTACGATAGCACCTGCCCATTGAAGGGTAATCATTCAAGATCTTG
GTGATTTGGCCTAACCCCCTACACCAACATCAACATCACTGACTCCGCGC
AATGGGACTCCTCCAGGACGCCGCGGCGCTTTTCGACGCGCAATTTGGCC
AGATAGCGACATGGAAACTAGTCCCCCTCGGCTTCAGCATCTTCTTCGCC
GTATCCGTGTTGCTTAACGTGTTGCGCCAGCTGCTTTTCAGAAATCCAAA
CGAACCTCCGCTAGTATTCCACTACGTGCCCTTCATTGGCAGCACTATCT
CCTATGGCATCGACCCCTACAAGTTCTTCTTCGCCTGCCGTCAAAAATAC
GGAGATTGCTTCACTTTCATCCTCCTTGGCAAGAAGACCACCGTGGTGCT
GGGGACTAAAGGCAACGACTTTATCTTGAATGGAAAGCTCAAGGACGTCA
ATGCCGAGGAGATCTATAGCCCACTTACTACGCCAGTATTCGGCACAGAT
GTCGTCTTCGATTGTCCCAATTCGAAGCTCATGGAGCAGAAGAAGGTGCG
TGCACACAATAAGCTGGATTTATGACAATGCTAACTTATACAGTTCGTCA
AATATGGTCAGTGACTTGACTCCGCCGCGTCTGAGACAGCGCTCTCAACA
TGAGCTTCCACTTTGGAGCGATACACTTGCTAACCTGCGCCTCCAGGCCT
CACCTCCTCCGCCCTCCAGTCCTACGTTAAATTGATCACCAAAGAGACCA
AAGACTTCTTCTCCAAGGACAATCCAAGCAAGAAATTCGCATCCACCCAC
GGCACCGTCGACCTCCCGCCTGCTATGGCTGAGCTTACTATCTACACCGC
CAGCCGTTCGCTCCAGGGCAAAGAAGTCCGCGAAAAATTCGACTCCTCCT
TTGCCGACCTCTACCACGATCTCGACATGGGCTTCACTCCCATCAACTTC
ATGCTTCCATGGGCTCCACTGCCACAGAATAGAGCACGCGATCGCGCACA
GAAGAAGATGGCGGAAGTCTACACAGCGATCATCAAAGAGCGACGCGAAA
AGGGCGAGCCTACTTCGGGAGAGAAAGAGCAGGACATGATTTGGAATCTG
ATGCAATGTCAGTACAAGAATGGTCAAGCAATTCCAGATAAGGAGATTGC
GCACATGATGATTGCCCTTCTCATGGGTGGTCAACACTCGTCCTCGTCCA
CCTCATGCTGGATCCTTCTCCGACTGGCTTCGCGACCAGATATCCAGGAT
GAGCTCCTTCAAGAACAGAAGGATGTGCTTGGCGTCAACGCAGATGGATC
AATCAAGGAGTTAACGTACGCCGACATCTCGCGCCTTCCACTCCTCAATC
AAGTTGTCAAGGAGACACTCCGCCTTCATGCTCCCATCCATTCTATTCTG
CGACAAGTCAAGTCTCCGATGCCACTCGAAGGTACACCATACGTTGTCCC
GACCACACACTCCCTCCTTGCTGCACCCGGTGCTACCTCACGAATGGACG
AGCACTTCCCCGAAGCTATGCTGTGGGAACCCCACCGATGGGACGAGAAC
CCAAGTGAGAAGTACGCACATCTCGCACCAAAGCATGTCAAGGAGGGCGT
CGCCGAAGAGACTGAAGATTACGGCGATGGTCTCGTCAGCAAAGGCGCCG
CATCACCATATCTGCCATTCGGTGCTGGCCGACATAGATGCATCGGCGAG
CAATTCGCCTATGTCCAGCTCCAGACCATCACCTCGGAAGTGATTCGCGA
TTTCAAGCTCTACAATGTCGACGGCAGCGACAAAGTTGTCGGCACAGATT
ACAGTTCGTTGTTCAGCAGACCTCTCTCGCCAGCCGTCGTGCGATGGGAG
AGGAGAGAAAAGAAATAG
>N2.45
----TGGACCCTTGGACCCTCGCAATTGATGAGAAGCAGGGGTGTCCCGT
TCCTGCATGACTAGCGCCAAAAAGTGACGCGAATGCCGAAATGTTAAATC
TCGTACGATAGCACCTGCCCATAAATCTCGTACGATAGCATAAAATCTCG
TACGATAGCATAAAATCTCGTACGATGTTAAATCTCGTACGATAGCATAA
ATCTCGTACGATAGCACCTGCCCATTGAAGGGTAATCATTCAAGATCTTG
GTGATTTGGCCTAACCCCCTACACCAACATCAACATCACTGACTCCGCGC
AATGGGACTCCTCCAGGACGCCGCGGCGCTTTTCGACGCGCAATTTGGCC
AGATAGCGACATGGAAACTAGTCCCCCTCGGCTTCAGCATCTTCTTCGCC
GTATCCGTGTTGCTTAACGTGTTGCGCCAGCTGCTTTTCAGAAATCCAAA
CGAACCTCCGCTAGTATTCCACTACGTGCCCTTCATTGGCAGCACTATCT
CCTATGGCATCGACCCCTACAAGTTCTTCTTCGCCTGCCGTCAAAAATAC
GGAGATTGCTTCACTTTCATCCTCCTTGGCAAGAAGACCACCGTGGTGCT
GGGGACTAAAGGCAACGACTTTATCTTGAATGGAAAGCTCAAGGACGTCA
ATGCCGAGGAGATCTATAGCCCACTTACTACGCCAGTATTCGGCACAGAT
GTCGTCTTCGATTGTCCCAATTCGAAGCTCATGGAGCAGAAGAAGGTGCG
TGCACACAATAAGCTGGATTTATGACAATGCTAACTTATACAGTTCGTCA
AATATGGTCAGTGACTTGACTCCGCCGCGTCTGAGACAGCGCTCTCAACA
TGAGCTTCCACTTTGGAGCGATACACTTGCTAACCTGCGCCTCCAGGCCT
CACCTCCTCCGCCCTCCAGTCCTACGTTAAATTGATCACCAAAGAGACCA
AAGACTTCTTCTCCAAGGACAATCCAAGCAAGAAATTCGCATCCACCCAC
GGCACCGTCGACCTCCCGCCTGCTATGGCTGAGCTTACTATCTACACCGC
CAGCCGTTCGCTCCAGGGCAAAGAAGTCCGCGAAAAATTCGACTCCTCCT
TTGCCGACCTCTACCACGATCTCGACATGGGCTTCACTCCCATCAACTTC
ATGCTTCCATGGGCTCCACTGCCACAGAATAGAGCACGCGATCGCGCACA
GAAGAAGATGGCGGAAGTCTACACAGCGATCATCAAAGAGCGACGCGAAA
AGGGCGAGCCTACTTCGGGAGAGAAAGAGCAGGACATGATTTGGAATCTG
ATGCAATGTCAGTACAAGAATGGTCAAGCAATTCCAGATAAGGAGATTGC
GCACATGATGATTGCCCTTCTCATGGGTGGTCAACACTCGTCCTCGTCCA
CCTCATGCTGGATCCTTCTCCGACTGGCTTCGCGACCAGATATCCAGGAT
GAGCTCCTTCAAGAACAGAAGGATGTGCTTGGCGTCAACGCAGATGGATC
AATCAAGGAGTTAACGTACGCCGACATCTCGCGCCTTCCACTCCTCAATC
AAGTTGTCAAGGAGACACTCCGCCTTCATGCTCCCATCCATTCTATTCTG
CGACAAGTCAAGTCTCCGATGCCACTCGAAGGTACACCATACGTTGTCCC
GACCACACACTCCCTCCTTGCTGCACCCGGTGCTACCTCACGAATGGACG
AGCACTTCCCCGAAGCTATGCTGTGGGAACCCCACCGATGGGACGAGAAC
CCAAGTGAGAAGTACGCACATCTCGCACCAAAGCATGTCAAGGAGGGCGT
CGCCGAAGAGACTGAAGATTACGGCGATGGTCTCGTCAGCAAAGGCGCCG
CATCACCATATCTGCCATTCGGTGCTGGCCGACATAGATGCATCGGCGAG
CAATTCGCCTATGTCCAGCTCCAGACCATCACCTCGGAAGTGATTCGCGA
TTTCAAGCTCTACAATGTCGACGGCAGCGACAAAGTTGTCGGCACAGATT
ACAGTTCGTTGTTCAGCAGACCTCTCTCGCCAGCCGTCGTGCGATGGGAG
AGGAGAGAAAAGAAATAG
>N2.46
TGGTTGGACCCTTGGACCCTCGCAATTGATGAGAAGCAGGGGTGTCCCGT
TCCTGCATGACTAGCGCCAAAAAGTGACGCGAATGCCGAAATGTTAAATC
TCGTACGATAGCACCTGCCCATAAATCTCGTACGATAGCATAAAATCTCG
TACGATAGCATAAAATCTCGTACGATGTTAAATCTCGTACGATAGCATAA
ATCTCGTACGATAGCACCTGCCCATTGAAGGGTAATCATTCAAGATCTTG
GTGATTTGGCCTAACCCCCTACACCAACATCAACATCACTGACTCCGCGC
AATGGGACTCCTCCAGGACGCCGCGGCGCTTTTCGACGCGCAATTTGGCC
AGATAGCGACATGGAAACTAGTCCCCCTCGGCTTCAGCATCTTCTTCGCC
GTATCCGTGTTGCTTAACGTGTTGCGCCAGCTGCTTTTCAGAAATCCAAA
CGAACCTCCGCTAGTATTCCACTACGTGCCCTTCATTGGCAGCACTATCT
CCTATGGCATCGACCCCTACAAGTTCTTCTTCGCCTGCCGTCAAAAATAC
GGAGATTGCTTCACTTTCATCCTCCTTGGCAAGAAGACCACCGTGGTGCT
GGGGACTAAAGGCAACGACTTTATCTTGAATGGAAAGCTCAAGGACGTCA
ATGCCGAGGAGATCTATAGCCCACTTACTACGCCAGTATTCGGCACAGAT
GTCGTCTTCGATTGTCCCAATTCGAAGCTCATGGAGCAGAAGAAGGTGCG
TGCACACAATAAGCTGGATTTATGACAATGCTAACTTATACAGTTCGTCA
AATATGGTCAGTGACTTGACTCCGCCGCGTCTGAGACAGCGCTCTCAACA
TGAGCTTCCACTTTGGAGCGATACACTTGCTAACCTGCGCCTCCAGGCCT
CACCTCCTCCGCCCTCCAGTCCTACGTTAAATTGATCACCAAAGAGACCA
AAGACTTCTTCTCCAAGGACAATCCAAGCAAGAAATTCGCATCCACCCAC
GGCACCGTCGACCTCCCGCCTGCTATGGCTGAGCTTACTATCTACACCGC
CAGCCGTTCGCTCCAGGGCAAAGAAGTCCGCGAAAAATTCGACTCCTCCT
TTGCCGACCTCTACCACGATCTCGACATGGGCTTCACTCCCATCAACTTC
ATGCTTCCATGGGCTCCACTGCCACAGAATAGAGCACGCGATCGCGCACA
GAAGAAGATGGCGGAAGTCTACACAGCGATCATCAAAGAGCGACGCGAAA
AGGGCGAGCCTACTTCGGGAGAGAAAGAGCAGGACATGATTTGGAATCTG
ATGCAATGTCAGTACAAGAATGGTCAAGCAATTCCAGATAAGGAGATTGC
GCACATGATGATTGCCCTTCTCATGGGTGGTCAACACTCGTCCTCGTCCA
CCTCATGCTGGATCCTTCTCCGACTGGCTTCGCGACCAGATATCCAGGAT
GAGCTCCTTCAAGAACAGAAGGATGTGCTTGGCGTCAACGCAGATGGATC
AATCAAGGAGTTAACGTACGCCGACATCTCGCGCCTTCCACTCCTCAATC
AAGTTGTCAAGGAGACACTCCGCCTTCATGCTCCCATCCATTCTATTCTG
CGACAAGTCAAGTCTCCGATGCCACTCGAAGGTACACCATACGTTGTCCC
GACCACACACTCCCTCCTTGCTGCACCCGGTGCTACCTCACGAATGGACG
AGCACTTCCCCGAAGCTATGCTGTGGGAACCCCACCGATGGGACGAGAAC
CCAAGTGAGAAGTACGCACATCTCGCACCAAAGCATGTCAAGGAGGGCGT
CGCCGAAGAGACTGAAGATTACGGCGATGGTCTCGTCAGCAAAGGCGCCG
CATCACCATATCTGCCATTCGGTGCTGGCCGACATAGATGCATCGGCGAG
CAATTCGCCTATGTCCAGCTCCAGACCATCACCTCGGAAGTGATTCGCGA
TTTCAAGCTCTACAATGTCGACGGCAGCGACAAAGTTGTCGGCACAGATT
ACAGTTCGTTGTTCAGCAGACCTCTCTCGCCAGCCGTCGTGCGATGGGAG
AGGAGAGAAAAGAAATAG
>N2.50
TGGTTGGACCCTTGGACCCTCGCAATTGATGAGAAGCAGGGGTGTCCCGT
TCCTGCATGACTAGCGCCAAAAAGTGACGCGAATGCCGAAATGTTAAATC
TCGTACGATAGCACCTGCCCATAAATCTCGTACGATAGCATAAAATCTCG
TACGATAGCATAAAATCTCGTACGATGTTAAATCTCGTACGATAGCATAA
ATCTCGTACGATAGCACCTGCCCATTGAAGGGTAATCATTCAAGATCTTG
GTGATTTGGCCTAACCCCCTACACCAACATCAACATCACTGACTCCGCGC
AATGGGACTCCTCCAGGACGCCGCGGCGCTTTTCGACGCGCAATTTGGCC
AGATAGCGACATGGAAACTAGTCCCCCTCGGCTTCAGCATCTTCTTCGCC
GTATCCGTGTTGCTTAACGTGTTGCGCCAGCTGCTTTTCAGAAATCCAAA
CGAACCTCCGCTAGTATTCCACTACGTGCCCTTCATTGGCAGCACTATCT
CCTATGGCATCGACCCCTACAAGTTCTTCTTCGCCTGCCGTCAAAAATAC
GGAGATTGCTTCACTTTCATCCTCCTTGGCAAGAAGACCACCGTGGTGCT
GGGGACTAAAGGCAACGACTTTATCTTGAATGGAAAGCTCAAGGACGTCA
ATGCCGAGGAGATCTATAGCCCACTTACTACGCCAGTATTCGGCACAGAT
GTCGTCTTCGATTGTCCCAATTCGAAGCTCATGGAGCAGAAGAAGGTGCG
TGCACACAATAAGCTGGATTTATGACAATGCTAACTTATACAGTTCGTCA
AATATGGTCAGTGACTTGACTCCGCCGCGTCTGAGACAGCGCTCTCAACA
TGAGCTTCCACTTTGGAGCGATACACTTGCTAACCTGCGCCTCCAGGCCT
CACCTCCTCCGCCCTCCAGTCCTACGTTAAATTGATCACCAAAGAGACCA
AAGACTTCTTCTCCAAGGACAATCCAAGCAAGAAATTCGCATCCACCCAC
GGCACCGTCGACCTCCCGCCTGCTATGGCTGAGCTTACTATCTACACCGC
CAGCCGTTCGCTCCAGGGCAAAGAAGTCCGCGAAAAATTCGACTCCTCCT
TTGCCGACCTCTACCACGATCTCGACATGGGCTTCACTCCCATCAACTTC
ATGCTTCCATGGGCTCCACTGCCACAGAATAGAGCACGCGATCGCGCACA
GAAGAAGATGGCGGAAGTCTACACAGCGATCATCAAAGAGCGACGCGAAA
AGGGCGAGCCTACTTCGGGAGAGAAAGAGCAGGACATGATTTGGAATCTG
ATGCAATGTCAGTACAAGAATGGTCAAGCAATTCCAGATAAGGAGATTGC
GCACATGATGATTGCCCTTCTCATGGGTGGTCAACACTCGTCCTCGTCCA
CCTCATGCTGGATCCTTCTCCGACTGGCTTCGCGACCAGATATCCAGGAT
GAGCTCCTTCAAGAACAGAAGGATGTGCTTGGCGTCAACGCAGATGGATC
AATCAAGGAGTTAACGTACGCCGACATCTCGCGCCTTCCACTCCTCAATC
AAGTTGTCAAGGAGACACTCCGCCTTCATGCTCCCATCCATTCTATTCTG
CGACAAGTCAAGTCTCCGATGCCACTCGAAGGTACACCATACGTTGTCCC
GACCACACACTCCCTCCTTGCTGCACCCGGTGCTACCTCACGAATGGACG
AGCACTTCCCCGAAGCTATGCTGTGGGAACCCCACCGATGGGACGAGAAC
CCAAGTGAGAAGTACGCACATCTCGCACCAAAGCATGTCAAGGAGGGCGT
CGCCGAAGAGACTGAAGATTACGGCGATGGTCTCGTCAGCAAAGGCGCCG
CATCACCATATCTGCCATTCGGTGCTGGCCGACATAGATGCATCGGCGAG
CAATTCGCCTATGTCCAGCTCCAGACCATCACCTCGGAAGTGATTCGCGA
TTTCAAGCTCTACAATGTCGACGGCAGCGACAAAGTTGTCGGCACAGATT
ACAGTTCGTTGTTCAGCAGACCTCTCTCGCCAGCCGTCGTGCGATGGGAG
AGGAGAGAAAAGAAATAG
>N2.52
TGGTTGGACCCTTGGACCCTCGCAATTGATGAGAAGCAGGGGTGTCCCGT
TCCTGCATGACTAGCGCCAAAAAGTGACGCGAATGCCGAAATGTTAAATC
TCGTACGATAGCACCTGCCCATAAATCTCGTACGATAGCATAAAATCTCG
TACGATAGCATAAAATCTCGTACGATGTTAAATCTCGTACGATAGCATAA
ATCTCGTACGATAGCACCTGCCCATTGAAGGGTAATCATTCAAGATCTTG
GTGATTTGGCCTAACCCCCTACACCAACATCAACATCACTGACTCCGCGC
AATGGGACTCCTCCAGGACGCCGCGGCGCTTTTCGACGCGCAATTTGGCC
AGATAGCGACATGGAAACTAGTCCCCCTCGGCTTCAGCATCTTCTTCGCC
GTATCCGTGTTGCTTAACGTGTTGCGCCAGCTGCTTTTCAGAAATCCAAA
CGAACCTCCGCTAGTATTCCACTACGTGCCCTTCATTGGCAGCACTATCT
CCTATGGCATCGACCCCTACAAGTTCTTCTTCGCCTGCCGTCAAAAATAC
GGAGATTGCTTCACTTTCATCCTCCTTGGCAAGAAGACCACCGTGGTGCT
GGGGACTAAAGGCAACGACTTTATCTTGAATGGAAAGCTCAAGGACGTCA
ATGCCGAGGAGATCTATAGCCCACTTACTACGCCAGTATTCGGCACAGAT
GTCGTCTTCGATTGTCCCAATTCGAAGCTCATGGAGCAGAAGAAGGTGCG
TGCACACAATAAGCTGGATTTATGACAATGCTAACTTATACAGTTCGTCA
AATATGGTCAGTGACTTGACTCCGCCGCGTCTGAGACAGCGCTCTCAACA
TGAGCTTCCACTTTGGAGCGATACACTTGCTAACCTGCGCCTCCAGGCCT
CACCTCCTCCGCCCTCCAGTCCTACGTTAAATTGATCACCAAAGAGACCA
AAGACTTCTTCTCCAAGGACAATCCAAGCAAGAAATTCGCATCCACCCAC
GGCACCGTCGACCTCCCGCCTGCTATGGCTGAGCTTACTATCTACACCGC
CAGCCGTTCGCTCCAGGGCAAAGAAGTCCGCGAAAAATTCGACTCCTCCT
TTGCCGACCTCTACCACGATCTCGACATGGGCTTCACTCCCATCAACTTC
ATGCTTCCATGGGCTCCACTGCCACAGAATAGAGCACGCGATCGCGCACA
GAAGAAGATGGCGGAAGTCTACACAGCGATCATCAAAGAGCGACGCGAAA
AGGGCGAGCCTACTTCGGGAGAGAAAGAGCAGGACATGATTTGGAATCTG
ATGCAATGTCAGTACAAGAATGGTCAAGCAATTCCAGATAAGGAGATTGC
GCACATGATGATTGCCCTTCTCATGGGTGGTCAACACTCGTCCTCGTCCA
CCTCATGCTGGATCCTTCTCCGACTGGCTTCGCGACCAGATATCCAGGAT
GAGCTCCTTCAAGAACAGAAGGATGTGCTTGGCGTCAACGCAGATGGATC
AATCAAGGAGTTAACGTACGCCGACATCTCGCGCCTTCCACTCCTCAATC
AAGTTGTCAAGGAGACACTCCGCCTTCATGCTCCCATCCATTCTATTCTG
CGACAAGTCAAGTCTCCGATGCCACTCGAAGGTACACCATACGTTGTCCC
GACCACACACTCCCTCCTTGCTGCACCCGGTGCTACCTCACGAATGGACG
AGCACTTCCCCGAAGCTATGCTGTGGGAACCCCACCGATGGGACGAGAAC
CCAAGTGAGAAGTACGCACATCTCGCACCAAAGCATGTCAAGGAGGGCGT
CGCCGAAGAGACTGAAGATTACGGCGATGGTCTCGTCAGCAAAGGCGCCG
CATCACCATATCTGCCATTCGGTGCTGGCCGACATAGATGCATCGGCGAG
CAATTCGCCTATGTCCAGCTCCAGACCATCACCTCGGAAGTGATTCGCGA
TTTCAAGCTCTACAATGTCGACGGCAGCGACAAAGTTGTCGGCACAGATT
ACAGTTCGTTGTTCAGCAGACCTCTCTCGCCAGCCGTCGTGCGATGGGAG
AGGAGAGAAAAGAAATAG
>N2.53
--------------------CGCAATTGATGAGAAGCAGGGGTGTCCCGT
TCCTGCATGACTAGCGCCAAAAAGTGACGCGAATGCCGAAATGTTAAATC
TCGTACGATAGCACCTGCCCATAAATCTCGTACGATAGCATAAAATCTCG
TACGATAGCATAAAATCTCGTACGATGTTAAATCTCGTACGATAGCATAA
ATCTCGTACGATAGCACCTGCCCATTGAAGGGTAATCATTCAAGATCTTG
GTGATTTGGCCTAACCCCCTACACCAACATCAACATCACTGACTCCGCGC
AATGGGACTCCTCCAGGACGCCGCGGCGCTTTTCGACGCGCAATTTGGCC
AGATAGCGACATGGAAACTAGTCCCCCTCGGCTTCAGCATCTTCTTCGCC
GTATCCGTGTTGCTTAACGTGTTGCGCCAGCTGCTTTTCAGAAATCCAAA
CGAACCTCCGCTAGTATTCCACTACGTGCCCTTCATTGGCAGCACTATCT
CCTATGGCATCGACCCCTACAAGTTCTTCTTCGCCTGCCGTCAAAAATAC
GGAGATTGCTTCACTTTCATCCTCCTTGGCAAGAAGACCACCGTGGTGCT
GGGGACTAAAGGCAACGACTTTATCTTGAATGGAAAGCTCAAGGACGTCA
ATGCCGAGGAGATCTATAGCCCACTTACTACGCCAGTATTCGGCACAGAT
GTCGTCTTCGATTGTCCCAATTCGAAGCTCATGGAGCAGAAGAAGGTGCG
TGCACACAATAAGCTGGATTTATGACAATGCTAACTTATACAGTTCGTCA
AATATGGTCAGTGACTTGACTCCGCCGCGTCTGAGACAGCGCTCTCAACA
TGAGCTTCCACTTTGGAGCGATACACTTGCTAACCTGCGCCTCCAGGCCT
CACCTCCTCCGCCCTCCAGTCCTACGTTAAATTGATCACCAAAGAGACCA
AAGACTTCTTCTCCAAGGACAATCCAAGCAAGAAATTCGCATCCACCCAC
GGCACCGTCGACCTCCCGCCTGCTATGGCTGAGCTTACTATCTACACCGC
CAGCCGTTCGCTCCAGGGCAAAGAAGTCCGCGAAAAATTCGACTCCTCCT
TTGCCGACCTCTACCACGATCTCGACATGGGCTTCACTCCCATCAACTTC
ATGCTTCCATGGGCTCCACTGCCACAGAATAGAGCACGCGATCGCGCACA
GAAGAAGATGGCGGAAGTCTACACAGCGATCATCAAAGAGCGACGCGAAA
AGGGCGAGCCTACTTCGGGAGAGAAAGAGCAGGACATGATTTGGAATCTG
ATGCAATGTCAGTACAAGAATGGTCAAGCAATTCCAGATAAGGAGATTGC
GCACATGATGATTGCCCTTCTCATGGGTGGTCAACACTCGTCCTCGTCCA
CCTCATGCTGGATCCTTCTCCGACTGGCTTCGCGACCAGATATCCAGGAT
GAGCTCCTTCAAGAACAGAAGGATGTGCTTGGCGTCAACGCAGATGGATC
AATCAAGGAGTTAACGTACGCCGACATCTCGCGCCTTCCACTCCTCAATC
AAGTTGTCAAGGAGACACTCCGCCTTCATGCTCCCATCCATTCTATTCTG
CGACAAGTCAAGTCTCCGATGCCACTCGAAGGTACACCATACGTTGTCCC
GACCACACACTCCCTCCTTGCTGCACCCGGTGCTACCTCACGAATGGACG
AGCACTTCCCCGAAGCTATGCTGTGGGAACCCCACCGATGGGACGAGAAC
CCAAGTGAGAAGTACGCACATCTCGCACCAAAGCATGTCAAGGAGGGCGT
CGCCGAAGAGACTGAAGATTACGGCGATGGTCTCGTCAGCAAAGGCGCCG
CATCACCATATCTGCCATTCGGTGCTGGCCGACATAGATGCATCGGCGAG
CAATTCGCCTATGTCCAGCTCCAGACCATCACCTCGGAAGTGATTCGCGA
TTTCAAGCTCTACAATGTCGACGGCAGCGACAAAGTTGTCGGCACAGATT
ACAGTTCGTTGTTCAGCAGACCTCTCTCGCCAGCCGTCGTGCGATGGGAG
AGGAGAGAAAAGAAATAG
>N2.56
TGGTTGGACCCTTGGACCCTCGCAATTGATGAGAAGCAGGGGTGTCCCGT
TCCTGCATGACTAGCGCCAAAAAGTGACGCGAATGCCGAAATGTTAAATC
TCGTACGATAGCACCTGCCCATAAATCTCGTACGATAGCATAAAATCTCG
TACGATAGCATAAAATCTCGTACGATGTTAAATCTCGTACGATAGCATAA
ATCTCGTACGATAGCACCTGCCCATTGAAGGGTAATCATTCAAGATCTTG
GTGATTTGGCCTAACCCCCTACACCAACATCAACATCACTGACTCCGCGC
AATGGGACTCCTCCAGGACGCCGCGGCGCTTTTCGACGCGCAATTTGGCC
AGATAGCGACATGGAAACTAGTCCCCCTCGGCTTCAGCATCTTCTTCGCC
GTATCCGTGTTGCTTAACGTGTTGCGCCAGCTGCTTTTCAGAAATCCAAA
CGAACCTCCGCTAGTATTCCACTACGTGCCCTTCATTGGCAGCACTATCT
CCTATGGCATCGACCCCTACAAGTTCTTCTTCGCCTGCCGTCAAAAATAC
GGAGATTGCTTCACTTTCATCCTCCTTGGCAAGAAGACCACCGTGGTGCT
GGGGACTAAAGGCAACGACTTTATCTTGAATGGAAAGCTCAAGGACGTCA
ATGCCGAGGAGATCTATAGCCCACTTACTACGCCAGTATTCGGCACAGAT
GTCGTCTTCGATTGTCCCAATTCGAAGCTCATGGAGCAGAAGAAGGTGCG
TGCACACAATAAGCTGGATTTATGACAATGCTAACTTATACAGTTCGTCA
AATATGGTCAGTGACTTGACTCCGCCGCGTCTGAGACAGCGCTCTCAACA
TGAGCTTCCACTTTGGAGCGATACACTTGCTAACCTGCGCCTCCAGGCCT
CACCTCCTCCGCCCTCCAGTCCTACGTTAAATTGATCACCAAAGAGACCA
AAGACTTCTTCTCCAAGGACAATCCAAGCAAGAAATTCGCATCCACCCAC
GGCACCGTCGACCTCCCGCCTGCTATGGCTGAGCTTACTATCTACACCGC
CAGCCGTTCGCTCCAGGGCAAAGAAGTCCGCGAAAAATTCGACTCCTCCT
TTGCCGACCTCTACCACGATCTCGACATGGGCTTCACTCCCATCAACTTC
ATGCTTCCATGGGCTCCACTGCCACAGAATAGAGCACGCGATCGCGCACA
GAAGAAGATGGCGGAAGTCTACACAGCGATCATCAAAGAGCGACGCGAAA
AGGGCGAGCCTACTTCGGGAGAGAAAGAGCAGGACATGATTTGGAATCTG
ATGCAATGTCAGTACAAGAATGGTCAAGCAATTCCAGATAAGGAGATTGC
GCACATGATGATTGCCCTTCTCATGGGTGGTCAACACTCGTCCTCGTCCA
CCTCATGCTGGATCCTTCTCCGACTGGCTTCGCGACCAGATATCCAGGAT
GAGCTCCTTCAAGAACAGAAGGATGTGCTTGGCGTCAACGCAGATGGATC
AATCAAGGAGTTAACGTACGCCGACATCTCGCGCCTTCCACTCCTCAATC
AAGTTGTCAAGGAGACACTCCGCCTTCATGCTCCCATCCATTCTATTCTG
CGACAAGTCAAGTCTCCGATGCCACTCGAAGGTACACCATACGTTGTCCC
GACCACACACTCCCTCCTTGCTGCACCCGGTGCTACCTCACGAATGGACG
AGCACTTCCCCGAAGCTATGCTGTGGGAACCCCACCGATGGGACGAGAAC
CCAAGTGAGAAGTACGCACATCTCGCACCAAAGCATGTCAAGGAGGGCGT
CGCCGAAGAGACTGAAGATTACGGCGATGGTCTCGTCAGCAAAGGCGCCG
CATCACCATATCTGCCATTCGGTGCTGGCCGACATAGATGCATCGGCGAG
CAATTCGCCTATGTCCAGCTCCAGACCATCACCTCGGAAGTGATTCGCGA
TTTCAAGCTCTACAATGTCGACGGCAGCGACAAAGTTGTCGGCACAGATT
ACAGTTCGTTGTTCAGCAGACCTCTCTCGCCAGCCGTCGTGCGATGGGAG
AGGAGAGAAAAGAAATAG
>N2.60
-------------------------TTGATGAGAAGCAGGGGTGTCCCGT
TCCTGCATGACTAGCGCCAAAAAGTGACGCGAATGCCGAAATGTTAAATC
TCGTACGATAGCACCTGCCCATAAATCTCGTACGATAGCATAAAATCTCG
TACGATAGCATAAAATCTCGTACGATGTTAAATCTCGTACGATAGCATAA
ATCTCGTACGATAGCACCTGCCCATTGAAGGGTAATCATTCAAGATCTTG
GTGATTTGGCCTAACCCCCTACACCAACATCAACATCACTGACTCCGCGC
AATGGGACTCCTCCAGGACGCCGCGGCGCTTTTCGACGCGCAATTTGGCC
AGATAGCGACATGGAAACTAGTCCCCCTCGGCTTCAGCATCTTCTTCGCC
GTATCCGTGTTGCTTAACGTGTTGCGCCAGCTGCTTTTCAGAAATCCAAA
CGAACCTCCGCTAGTATTCCACTACGTGCCCTTCATTGGCAGCACTATCT
CCTATGGCATCGACCCCTACAAGTTCTTCTTCGCCTGCCGTCAAAAATAC
GGAGATTGCTTCACTTTCATCCTCCTTGGCAAGAAGACCACCGTGGTGCT
GGGGACTAAAGGCAACGACTTTATCTTGAATGGAAAGCTCAAGGACGTCA
ATGCCGAGGAGATCTATAGCCCACTTACTACGCCAGTATTCGGCACAGAT
GTCGTCTTCGATTGTCCCAATTCGAAGCTCATGGAGCAGAAGAAGGTGCG
TGCACACAATAAGCTGGATTTATGACAATGCTAACTTATACAGTTCGTCA
AATATGGTCAGTGACTTGACTCCGCCGCGTCTGAGACAGCGCTCTCAACA
TGAGCTTCCACTTTGGAGCGATACACTTGCTAACCTGCGCCTCCAGGCCT
CACCTCCTCCGCCCTCCAGTCCTACGTTAAATTGATCACCAAAGAGACCA
AAGACTTCTTCTCCAAGGACAATCCAAGCAAGAAATTCGCATCCACCCAC
GGCACCGTCGACCTCCCGCCTGCTATGGCTGAGCTTACTATCTACACCGC
CAGCCGTTCGCTCCAGGGCAAAGAAGTCCGCGAAAAATTCGACTCCTCCT
TTGCCGACCTCTACCACGATCTCGACATGGGCTTCACTCCCATCAACTTC
ATGCTTCCATGGGCTCCACTGCCACAGAATAGAGCACGCGATCGCGCACA
GAAGAAGATGGCGGAAGTCTACACAGCGATCATCAAAGAGCGACGCGAAA
AGGGCGAGCCTACTTCGGGAGAGAAAGAGCAGGACATGATTTGGAATCTG
ATGCAATGTCAGTACAAGAATGGTCAAGCAATTCCAGATAAGGAGATTGC
GCACATGATGATTGCCCTTCTCATGGGTGGTCAACACTCGTCCTCGTCCA
CCTCATGCTGGATCCTTCTCCGACTGGCTTCGCGACCAGATATCCAGGAT
GAGCTCCTTCAAGAACAGAAGGATGTGCTTGGCGTCAACGCAGATGGATC
AATCAAGGAGTTAACGTACGCCGACATCTCGCGCCTTCCACTCCTCAATC
AAGTTGTCAAGGAGACACTCCGCCTTCATGCTCCCATCCATTCTATTCTG
CGACAAGTCAAGTCTCCGATGCCACTCGAAGGTACACCATACGTTGTCCC
GACCACACACTCCCTCCTTGCTGCACCCGGTGCTACCTCACGAATGGACG
AGCACTTCCCCGAAGCTATGCTGTGGGAACCCCACCGATGGGACGAGAAC
CCAAGTGAGAAGTACGCACATCTCGCACCAAAGCATGTCAAGGAGGGCGT
CGCCGAAGAGACTGAAGATTACGGCGATGGTCTCGTCAGCAAAGGCGCCG
CATCACCATATCTGCCATTCGGTGCTGGCCGACATAGATGCATCGGCGAG
CAATTCGCCTATGTCCAGCTCCAGACCATCACCTCGGAAGTGATTCGCGA
TTTCAAGCTCTACAATGTCGACGGCAGCGACAAAGTTGTCGGCACAGATT
ACAGTTCGTTGTTCAGCAGACCTCTCTCGCCAGCCGTCGTGCGATGGGAG
AGGAGAGAAAAGAAATAG
>N2.61
-----GGACCCTTGGACCCTCGCAATTGATGAGAAGCAGGGGTGTCCCGT
TCCTGCATGACTAGCGCCAAAAAGTGACGCGAATGCCGAAATGTTAAATC
TCGTACGATAGCACCTGCCCATAAATCTCGTACGATAGCATAAAATCTCG
TACGATAGCATAAAATCTCGTACGATGTTAAATCTCGTACGATAGCATAA
ATCTCGTACGATAGCACCTGCCCATTGAAGGGTAATCATTCAAGATCTTG
GTGATTTGGCCTAACCCCCTACACCAACATCAACATCACTGACTCCGCGC
AATGGGACTCCTCCAGGACGCCGCGGCGCTTTTCGACGCGCAATTTGGCC
AGATAGCGACATGGAAACTAGTCCCCCTCGGCTTCAGCATCTTCTTCGCC
GTATCCGTGTTGCTTAACGTGTTGCGCCAGCTGCTTTTCAGAAATCCAAA
CGAACCTCCGCTAGTATTCCACTACGTGCCCTTCATTGGCAGCACTATCT
CCTATGGCATCGACCCCTACAAGTTCTTCTTCGCCTGCCGTCAAAAATAC
GGAGATTGCTTCACTTTCATCCTCCTTGGCAAGAAGACCACCGTGGTGCT
GGGGACTAAAGGCAACGACTTTATCTTGAATGGAAAGCTCAAGGACGTCA
ATGCCGAGGAGATCTATAGCCCACTTACTACGCCAGTATTCGGCACAGAT
GTCGTCTTCGATTGTCCCAATTCGAAGCTCATGGAGCAGAAGAAGGTGCG
TGCACACAATAAGCTGGATTTATGACAATGCTAACTTATACAGTTCGTCA
AATATGGTCAGTGACTTGACTCCGCCGCGTCTGAGACAGCGCTCTCAACA
TGAGCTTCCACTTTGGAGCGATACACTTGCTAACCTGCGCCTCCAGGCCT
CACCTCCTCCGCCCTCCAGTCCTACGTTAAATTGATCACCAAAGAGACCA
AAGACTTCTTCTCCAAGGACAATCCAAGCAAGAAATTCGCATCCACCCAC
GGCACCGTCGACCTCCCGCCTGCTATGGCTGAGCTTACTATCTACACCGC
CAGCCGTTCGCTCCAGGGCAAAGAAGTCCGCGAAAAATTCGACTCCTCCT
TTGCCGACCTCTACCACGATCTCGACATGGGCTTCACTCCCATCAACTTC
ATGCTTCCATGGGCTCCACTGCCACAGAATAGAGCACGCGATCGCGCACA
GAAGAAGATGGCGGAAGTCTACACAGCGATCATCAAAGAGCGACGCGAAA
AGGGCGAGCCTACTTCGGGAGAGAAAGAGCAGGACATGATTTGGAATCTG
ATGCAATGTCAGTACAAGAATGGTCAAGCAATTCCAGATAAGGAGATTGC
GCACATGATGATTGCCCTTCTCATGGGTGGTCAACACTCGTCCTCGTCCA
CCTCATGCTGGATCCTTCTCCGACTGGCTTCGCGACCAGATATCCAGGAT
GAGCTCCTTCAAGAACAGAAGGATGTGCTTGGCGTCAACGCAGATGGATC
AATCAAGGAGTTAACGTACGCCGACATCTCGCGCCTTCCACTCCTCAATC
AAGTTGTCAAGGAGACACTCCGCCTTCATGCTCCCATCCATTCTATTCTG
CGACAAGTCAAGTCTCCGATGCCACTCGAAGGTACACCATACGTTGTCCC
GACCACACACTCCCTCCTTGCTGCACCCGGTGCTACCTCACGAATGGACG
AGCACTTCCCCGAAGCTATGCTGTGGGAACCCCACCGATGGGACGAGAAC
CCAAGTGAGAAGTACGCACATCTCGCACCAAAGCATGTCAAGGAGGGCGT
CGCCGAAGAGACTGAAGATTACGGCGATGGTCTCGTCAGCAAAGGCGCCG
CATCACCATATCTGCCATTCGGTGCTGGCCGACATAGATGCATCGGCGAG
CAATTCGCCTATGTCCAGCTCCAGACCATCACCTCGGAAGTGATTCGCGA
TTTCAAGCTCTACAATGTCGACGGCAGCGACAAAGTTGTCGGCACAGATT
ACAGTTCGTTGTTCAGCAGACCTCTCTCGCCAGCCGTCGTGCGATGGGAG
AGGAGAGAAAAGAAATAG
>N2.62
TGGTTGGACCCTTGGACCCTCGCAATTGATGAGAAGCAGGGGTGTCCCGT
TCCTGCATGACTAGCGCCAAAAAGTGACGCGAATGCCGAAATGTTAAATC
TCGTACGATAGCACCTGCCCATAAATCTCGTACGATAGCATAAAATCTCG
TACGATAGCATAAAATCTCGTACGATGTTAAATCTCGTACGATAGCATAA
ATCTCGTACGATAGCACCTGCCCATTGAAGGGTAATCATTCAAGATCTTG
GTGATTTGGCCTAACCCCCTACACCAACATCAACATCACTGACTCCGCGC
AATGGGACTCCTCCAGGACGCCGCGGCGCTTTTCGACGCGCAATTTGGCC
AGATAGCGACATGGAAACTAGTCCCCCTCGGCTTCAGCATCTTCTTCGCC
GTATCCGTGTTGCTTAACGTGTTGCGCCAGCTGCTTTTCAGAAATCCAAA
CGAACCTCCGCTAGTATTCCACTACGTGCCCTTCATTGGCAGCACTATCT
CCTATGGCATCGACCCCTACAAGTTCTTCTTCGCCTGCCGTCAAAAATAC
GGAGATTGCTTCACTTTCATCCTCCTTGGCAAGAAGACCACCGTGGTGCT
GGGGACTAAAGGCAACGACTTTATCTTGAATGGAAAGCTCAAGGACGTCA
ATGCCGAGGAGATCTATAGCCCACTTACTACGCCAGTATTCGGCACAGAT
GTCGTCTTCGATTGTCCCAATTCGAAGCTCATGGAGCAGAAGAAGGTGCG
TGCACACAATAAGCTGGATTTATGACAATGCTAACTTATACAGTTCGTCA
AATATGGTCAGTGACTTGACTCCGCCGCGTCTGAGACAGCGCTCTCAACA
TGAGCTTCCACTTTGGAGCGATACACTTGCTAACCTGCGCCTCCAGGCCT
CACCTCCTCCGCCCTCCAGTCCTACGTTAAATTGATCACCAAAGAGACCA
AAGACTTCTTCTCCAAGGACAATCCAAGCAAGAAATTCGCATCCACCCAC
GGCACCGTCGACCTCCCGCCTGCTATGGCTGAGCTTACTATCTACACCGC
CAGCCGTTCGCTCCAGGGCAAAGAAGTCCGCGAAAAATTCGACTCCTCCT
TTGCCGACCTCTACCACGATCTCGACATGGGCTTCACTCCCATCAACTTC
ATGCTTCCATGGGCTCCACTGCCACAGAATAGAGCACGCGATCGCGCACA
GAAGAAGATGGCGGAAGTCTACACAGCGATCATCAAAGAGCGACGCGAAA
AGGGCGAGCCTACTTCGGGAGAGAAAGAGCAGGACATGATTTGGAATCTG
ATGCAATGTCAGTACAAGAATGGTCAAGCAATTCCAGATAAGGAGATTGC
GCACATGATGATTGCCCTTCTCATGGGTGGTCAACACTCGTCCTCGTCCA
CCTCATGCTGGATCCTTCTCCGACTGGCTTCGCGACCAGATATCCAGGAT
GAGCTCCTTCAAGAACAGAAGGATGTGCTTGGCGTCAACGCAGATGGATC
AATCAAGGAGTTAACGTACGCCGACATCTCGCGCCTTCCACTCCTCAATC
AAGTTGTCAAGGAGACACTCCGCCTTCATGCTCCCATCCATTCTATTCTG
CGACAAGTCAAGTCTCCGATGCCACTCGAAGGTACACCATACGTTGTCCC
GACCACACACTCCCTCCTTGCTGCACCCGGTGCTACCTCACGAATGGACG
AGCACTTCCCCGAAGCTATGCTGTGGGAACCCCACCGATGGGACGAGAAC
CCAAGTGAGAAGTACGCACATCTCGCACCAAAGCATGTCAAGGAGGGCGT
CGCCGAAGAGACTGAAGATTACGGCGATGGTCTCGTCAGCAAAGGCGCCG
CATCACCATATCTGCCATTCGGTGCTGGCCGACATAGATGCATCGGCGAG
CAATTCGCCTATGTCCAGCTCCAGACCATCACCTCGGAAGTGATTCGCGA
TTTCAAGCTCTACAATGTCGACGGCAGCGACAAAGTTGTCGGCACAGATT
ACAGTTCGTTGTTCAGCAGACCTCTCTCGCCAGCCGTCGTGCGATGGGAG
AGGAGAGAAAAGAAATAG
>N2.63
TGGTTGGACCCTTGGACCCTCGCAATTGATGAGAAGCAGGGGTGTCCCGT
TCCTGCATGACTAGCGCCAAAAAGTGACGCGAATGCCGAAATGTTAAATC
TCGTACGATAGCACCTGCCCATAAATCTCGTACGATAGCATAAAATCTCG
TACGATAGCATAAAATCTCGTACGATGTTAAATCTCGTACGATAGCATAA
ATCTCGTACGATAGCACCTGCCCATTGAAGGGTAATCATTCAAGATCTTG
GTGATTTGGCCTAACCCCCTACACCAACATCAACATCACTGACTCCGCGC
AATGGGACTCCTCCAGGACGCCGCGGCGCTTTTCGACGCGCAATTTGGCC
AGATAGCGACATGGAAACTAGTCCCCCTCGGCTTCAGCATCTTCTTCGCC
GTATCCGTGTTGCTTAACGTGTTGCGCCAGCTGCTTTTCAGAAATCCAAA
CGAACCTCCGCTAGTATTCCACTACGTGCCCTTCATTGGCAGCACTATCT
CCTATGGCATCGACCCCTACAAGTTCTTCTTCGCCTGCCGTCAAAAATAC
GGAGATTGCTTCACTTTCATCCTCCTTGGCAAGAAGACCACCGTGGTGCT
GGGGACTAAAGGCAACGACTTTATCTTGAATGGAAAGCTCAAGGACGTCA
ATGCCGAGGAGATCTATAGCCCACTTACTACGCCAGTATTCGGCACAGAT
GTCGTCTTCGATTGTCCCAATTCGAAGCTCATGGAGCAGAAGAAGGTGCG
TGCACACAATAAGCTGGATTTATGACAATGCTAACTTATACAGTTCGTCA
AATATGGTCAGTGACTTGACTCCGCCGCGTCTGAGACAGCGCTCTCAACA
TGAGCTTCCACTTTGGAGCGATACACTTGCTAACCTGCGCCTCCAGGCCT
CACCTCCTCCGCCCTCCAGTCCTACGTTAAATTGATCACCAAAGAGACCA
AAGACTTCTTCTCCAAGGACAATCCAAGCAAGAAATTCGCATCCACCCAC
GGCACCGTCGACCTCCCGCCTGCTATGGCTGAGCTTACTATCTACACCGC
CAGCCGTTCGCTCCAGGGCAAAGAAGTCCGCGAAAAATTCGACTCCTCCT
TTGCCGACCTCTACCACGATCTCGACATGGGCTTCACTCCCATCAACTTC
ATGCTTCCATGGGCTCCACTGCCACAGAATAGAGCACGCGATCGCGCACA
GAAGAAGATGGCGGAAGTCTACACAGCGATCATCAAAGAGCGACGCGAAA
AGGGCGAGCCTACTTCGGGAGAGAAAGAGCAGGACATGATTTGGAATCTG
ATGCAATGTCAGTACAAGAATGGTCAAGCAATTCCAGATAAGGAGATTGC
GCACATGATGATTGCCCTTCTCATGGGTGGTCAACACTCGTCCTCGTCCA
CCTCATGCTGGATCCTTCTCCGACTGGCTTCGCGACCAGATATCCAGGAT
GAGCTCCTTCAAGAACAGAAGGATGTGCTTGGCGTCAACGCAGATGGATC
AATCAAGGAGTTAACGTACGCCGACATCTCGCGCCTTCCACTCCTCAATC
AAGTTGTCAAGGAGACACTCCGCCTTCATGCTCCCATCCATTCTATTCTG
CGACAAGTCAAGTCTCCGATGCCACTCGAAGGTACACCATACGTTGTCCC
GACCACACACTCCCTCCTTGCTGCACCCGGTGCTACCTCACGAATGGACG
AGCACTTCCCCGAAGCTATGCTGTGGGAACCCCACCGATGGGACGAGAAC
CCAAGTGAGAAGTACGCACATCTCGCACCAAAGCATGTCAAGGAGGGCGT
CGCCGAAGAGACTGAAGATTACGGCGATGGTCTCGTCAGCAAAGGCGCCG
CATCACCATATCTGCCATTCGGTGCTGGCCGACATAGATGCATCGGCGAG
CAATTCGCCTATGTCCAGCTCCAGACCATCACCTCGGAAGTGATTCGCGA
TTTCAAGCTCTACAATGTCGACGGCAGCGACAAAGTTGTCGGCACAGATT
ACAGTTCGTTGTTCAGCAGACCTCTCTCGCCAGCCGTCGTGCGATGGGAG
AGGAGAGAAAAGAAATAG
>N2.66
--------------------------------------------------
-----------TAGCGCCAAAAAGTGACGCGAATGCCGAAATGTTAAATC
TCGTACGATAGCACCTGCCCATAAATCTCGTACGATAGCATAAAATCTCG
TACGATAGCATAAAATCTCGTACGATGTTAAATCTCGTACGATAGCATAA
ATCTCGTACGATAGCACCTGCCCATTGAAGGGTAATCATTCAAGATCTTG
GTGATTTGGCCTAACCCCCTACACCAACATCAACATCACTGACTCCGCGC
AATGGGACTCCTCCAGGACGCCGCGGCGCTTTTCGACGCGCAATTTGGCC
AGATAGCGACATGGAAACTAGTCCCCCTCGGCTTCAGCATCTTCTTCGCC
GTATCCGTGTTGCTTAACGTGTTGCGCCAGCTGCTTTTCAGAAATCCAAA
CGAACCTCCGCTAGTATTCCACTACGTGCCCTTCATTGGCAGCACTATCT
CCTATGGCATCGACCCCTACAAGTTCTTCTTCGCCTGCCGTCAAAAATAC
GGAGATTGCTTCACTTTCATCCTCCTTGGCAAGAAGACCACCGTGGTGCT
GGGGACTAAAGGCAACGACTTTATCTTGAATGGAAAGCTCAAGGACGTCA
ATGCCGAGGAGATCTATAGCCCACTTACTACGCCAGTATTCGGCACAGAT
GTCGTCTTCGATTGTCCCAATTCGAAGCTCATGGAGCAGAAGAAGGTGCG
TGCACACAATAAGCTGGATTTATGACAATGCTAACTTATACAGTTCGTCA
AATATGGTCAGTGACTTGACTCCGCCGCGTCTGAGACAGCGCTCTCAACA
TGAGCTTCCACTTTGGAGCGATACACTTGCTAACCTGCGCCTCCAGGCCT
CACCTCCTCCGCCCTCCAGTCCTACGTTAAATTGATCACCAAAGAGACCA
AAGACTTCTTCTCCAAGGACAATCCAAGCAAGAAATTCGCATCCACCCAC
GGCACCGTCGACCTCCCGCCTGCTATGGCTGAGCTTACTATCTACACCGC
CAGCCGTTCGCTCCAGGGCAAAGAAGTCCGCGAAAAATTCGACTCCTCCT
TTGCCGACCTCTACCACGATCTCGACATGGGCTTCACTCCCATCAACTTC
ATGCTTCCATGGGCTCCACTGCCACAGAATAGAGCACGCGATCGCGCACA
GAAGAAGATGGCGGAAGTCTACACAGCGATCATCAAAGAGCGACGCGAAA
AGGGCGAGCCTACTTCGGGAGAGAAAGAGCAGGACATGATTTGGAATCTG
ATGCAATGTCAGTACAAGAATGGTCAAGCAATTCCAGATAAGGAGATTGC
GCACATGATGATTGCCCTTCTCATGGGTGGTCAACACTCGTCCTCGTCCA
CCTCATGCTGGATCCTTCTCCGACTGGCTTCGCGACCAGATATCCAGGAT
GAGCTCCTTCAAGAACAGAAGGATGTGCTTGGCGTCAACGCAGATGGATC
AATCAAGGAGTTAACGTACGCCGACATCTCGCGCCTTCCACTCCTCAATC
AAGTTGTCAAGGAGACACTCCGCCTTCATGCTCCCATCCATTCTATTCTG
CGACAAGTCAAGTCTCCGATGCCACTCGAAGGTACACCATACGTTGTCCC
GACCACACACTCCCTCCTTGCTGCACCCGGTGCTACCTCACGAATGGACG
AGCACTTCCCCGAAGCTATGCTGTGGGAACCCCACCGATGGGACGAGAAC
CCAAGTGAGAAGTACGCACATCTCGCACCAAAGCATGTCAAGGAGGGCGT
CGCCGAAGAGACTGAAGATTACGGCGATGGTCTCGTCAGCAAAGGCGCCG
CATCACCATATCTGCCATTCGGTGCTGGCCGACATAGATGCATCGGCGAG
CAATTCGCCTATGTCCAGCTCCAGACCATCACCTCGGAAGTGATTCGCGA
TTTCAAGCTCTACAATGTCGACGGCAGCGACAAAGTTGTCGGCACAGATT
ACAGTTCGTTGTTCAGCAGACCTCTCTCGCCAGCCGTCGTGCGATGGGAG
AGGAGAGAAAAGAAATAG
>N2.68
TGGTTGGACCCTTGGACCCTCGCAATTGATGAGAAGCAGGGGTGTCCCGT
TCCTGCATGACTAGCGCCAAAAAGTGACGCGAATGCCGAAATGTTAAATC
TCGTACGATAGCACCTGCCCATAAATCTCGTACGATAGCATAAAATCTCG
TACGATAGCATAAAATCTCGTACGATGTTAAATCTCGTACGATAGCATAA
ATCTCGTACGATAGCACCTGCCCATTGAAGGGTAATCATTCAAGATCTTG
GTGATTTGGCCTAACCCCCTACACCAACATCAACATCACTGACTCCGCGC
AATGGGACTCCTCCAGGACGCCGCGGCGCTTTTCGACGCGCAATTTGGCC
AGATAGCGACATGGAAACTAGTCCCCCTCGGCTTCAGCATCTTCTTCGCC
GTATCCGTGTTGCTTAACGTGTTGCGCCAGCTGCTTTTCAGAAATCCAAA
CGAACCTCCGCTAGTATTCCACTACGTGCCCTTCATTGGCAGCACTATCT
CCTATGGCATCGACCCCTACAAGTTCTTCTTCGCCTGCCGTCAAAAATAC
GGAGATTGCTTCACTTTCATCCTCCTTGGCAAGAAGACCACCGTGGTGCT
GGGGACTAAAGGCAACGACTTTATCTTGAATGGAAAGCTCAAGGACGTCA
ATGCCGAGGAGATCTATAGCCCACTTACTACGCCAGTATTCGGCACAGAT
GTCGTCTTCGATTGTCCCAATTCGAAGCTCATGGAGCAGAAGAAGGTGCG
TGCACACAATAAGCTGGATTTATGACAATGCTAACTTATACAGTTCGTCA
AATATGGTCAGTGACTTGACTCCGCCGCGTCTGAGACAGCGCTCTCAACA
TGAGCTTCCACTTTGGAGCGATACACTTGCTAACCTGCGCCTCCAGGCCT
CACCTCCTCCGCCCTCCAGTCCTACGTTAAATTGATCACCAAAGAGACCA
AAGACTTCTTCTCCAAGGACAATCCAAGCAAGAAATTCGCATCCACCCAC
GGCACCGTCGACCTCCCGCCTGCTATGGCTGAGCTTACTATCTACACCGC
CAGCCGTTCGCTCCAGGGCAAAGAAGTCCGCGAAAAATTCGACTCCTCCT
TTGCCGACCTCTACCACGATCTCGACATGGGCTTCACTCCCATCAACTTC
ATGCTTCCATGGGCTCCACTGCCACAGAATAGAGCACGCGATCGCGCACA
GAAGAAGATGGCGGAAGTCTACACAGCGATCATCAAAGAGCGACGCGAAA
AGGGCGAGCCTACTTCGGGAGAGAAAGAGCAGGACATGATTTGGAATCTG
ATGCAATGTCAGTACAAGAATGGTCAAGCAATTCCAGATAAGGAGATTGC
GCACATGATGATTGCCCTTCTCATGGGTGGTCAACACTCGTCCTCGTCCA
CCTCATGCTGGATCCTTCTCCGACTGGCTTCGCGACCAGATATCCAGGAT
GAGCTCCTTCAAGAACAGAAGGATGTGCTTGGCGTCAACGCAGATGGATC
AATCAAGGAGTTAACGTACGCCGACATCTCGCGCCTTCCACTCCTCAATC
AAGTTGTCAAGGAGACACTCCGCCTTCATGCTCCCATCCATTCTATTCTG
CGACAAGTCAAGTCTCCGATGCCACTCGAAGGTACACCATACGTTGTCCC
GACCACACACTCCCTCCTTGCTGCACCCGGTGCTACCTCACGAATGGACG
AGCACTTCCCCGAAGCTATGCTGTGGGAACCCCACCGATGGGACGAGAAC
CCAAGTGAGAAGTACGCACATCTCGCACCAAAGCATGTCAAGGAGGGCGT
CGCCGAAGAGACTGAAGATTACGGCGATGGTCTCGTCAGCAAAGGCGCCG
CATCACCATATCTGCCATTCGGTGCTGGCCGACATAGATGCATCGGCGAG
CAATTCGCCTATGTCCAGCTCCAGACCATCACCTCGGAAGTGATTCGCGA
TTTCAAGCTCTACAATGTCGACGGCAGCGACAAAGTTGTCGGCACAGATT
ACAGTTCGTTGTTCAGCAGACCTCTCTCGCCAGCCGTCGTGCGATGGGAG
AGGAGAGAAAAGAAATAG
>N2.70
--GTTGGACCCTTGGACCCTCGCAATTGATGAGAAGCAGGGGTGTCCCGT
TCCTGCATGACTAGCGCCAAAAAGTGACGCGAATGCCGAAATGTTAAATC
TCGTACGATAGCACCTGCCCATAAATCTCGTACGATAGCATAAAATCTCG
TACGATAGCATAAAATCTCGTACGATGTTAAATCTCGTACGATAGCATAA
ATCTCGTACGATAGCACCTGCCCATTGAAGGGTAATCATTCAAGATCTTG
GTGATTTGGCCTAACCCCCTACACCAACATCAACATCACTGACTCCGCGC
AATGGGACTCCTCCAGGACGCCGCGGCGCTTTTCGACGCGCAATTTGGCC
AGATAGCGACATGGAAACTAGTCCCCCTCGGCTTCAGCATCTTCTTCGCC
GTATCCGTGTTGCTTAACGTGTTGCGCCAGCTGCTTTTCAGAAATCCAAA
CGAACCTCCGCTAGTATTCCACTACGTGCCCTTCATTGGCAGCACTATCT
CCTATGGCATCGACCCCTACAAGTTCTTCTTCGCCTGCCGTCAAAAATAC
GGAGATTGCTTCACTTTCATCCTCCTTGGCAAGAAGACCACCGTGGTGCT
GGGGACTAAAGGCAACGACTTTATCTTGAATGGAAAGCTCAAGGACGTCA
ATGCCGAGGAGATCTATAGCCCACTTACTACGCCAGTATTCGGCACAGAT
GTCGTCTTCGATTGTCCCAATTCGAAGCTCATGGAGCAGAAGAAGGTGCG
TGCACACAATAAGCTGGATTTATGACAATGCTAACTTATACAGTTCGTCA
AATATGGTCAGTGACTTGACTCCGCCGCGTCTGAGACAGCGCTCTCAACA
TGAGCTTCCACTTTGGAGCGATACACTTGCTAACCTGCGCCTCCAGGCCT
CACCTCCTCCGCCCTCCAGTCCTACGTTAAATTGATCACCAAAGAGACCA
AAGACTTCTTCTCCAAGGACAATCCAAGCAAGAAATTCGCATCCACCCAC
GGCACCGTCGACCTCCCGCCTGCTATGGCTGAGCTTACTATCTACACCGC
CAGCCGTTCGCTCCAGGGCAAAGAAGTCCGCGAAAAATTCGACTCCTCCT
TTGCCGACCTCTACCACGATCTCGACATGGGCTTCACTCCCATCAACTTC
ATGCTTCCATGGGCTCCACTGCCACAGAATAGAGCACGCGATCGCGCACA
GAAGAAGATGGCGGAAGTCTACACAGCGATCATCAAAGAGCGACGCGAAA
AGGGCGAGCCTACTTCGGGAGAGAAAGAGCAGGACATGATTTGGAATCTG
ATGCAATGTCAGTACAAGAATGGTCAAGCAATTCCAGATAAGGAGATTGC
GCACATGATGATTGCCCTTCTCATGGGTGGTCAACACTCGTCCTCGTCCA
CCTCATGCTGGATCCTTCTCCGACTGGCTTCGCGACCAGATATCCAGGAT
GAGCTCCTTCAAGAACAGAAGGATGTGCTTGGCGTCAACGCAGATGGATC
AATCAAGGAGTTAACGTACGCCGACATCTCGCGCCTTCCACTCCTCAATC
AAGTTGTCAAGGAGACACTCCGCCTTCATGCTCCCATCCATTCTATTCTG
CGACAAGTCAAGTCTCCGATGCCACTCGAAGGTACACCATACGTTGTCCC
GACCACACACTCCCTCCTTGCTGCACCCGGTGCTACCTCACGAATGGACG
AGCACTTCCCCGAAGCTATGCTGTGGGAACCCCACCGATGGGACGAGAAC
CCAAGTGAGAAGTACGCACATCTCGCACCAAAGCATGTCAAGGAGGGCGT
CGCCGAAGAGACTGAAGATTACGGCGATGGTCTCGTCAGCAAAGGCGCCG
CATCACCATATCTGCCATTCGGTGCTGGCCGACATAGATGCATCGGCGAG
CAATTCGCCTATGTCCAGCTCCAGACCATCACCTCGGAAGTGATTCGCGA
TTTCAAGCTCTACAATGTCGACGGCAGCGACAAAGTTGTCGGCACAGATT
ACAGTTCGTTGTTCAGCAGACCTCTCTCGCCAGCCGTCGTGCGATGGGAG
AGGAGAGAAAAGAAATAG
>N2.71
------------------------------GAGAAGCAGGGGTGTCCCGT
TCCTGCATGACTAGCGCCAAAAAGTGACGCGAATGCCGAAATGTTAAATC
TCGTACGATAGCACCTGCCCATAAATCTCGTACGATAGCATAAAATCTCG
TACGATAGCATAAAATCTCGTACGATGTTAAATCTCGTACGATAGCATAA
ATCTCGTACGATAGCACCTGCCCATTGAAGGGTAATCATTCAAGATCTTG
GTGATTTGGCCTAACCCCCTACACCAACATCAACATCACTGACTCCGCGC
AATGGGACTCCTCCAGGACGCCGCGGCGCTTTTCGACGCGCAATTTGGCC
AGATAGCGACATGGAAACTAGTCCCCCTCGGCTTCAGCATCTTCTTCGCC
GTATCCGTGTTGCTTAACGTGTTGCGCCAGCTGCTTTTCAGAAATCCAAA
CGAACCTCCGCTAGTATTCCACTACGTGCCCTTCATTGGCAGCACTATCT
CCTATGGCATCGACCCCTACAAGTTCTTCTTCGCCTGCCGTCAAAAATAC
GGAGATTGCTTCACTTTCATCCTCCTTGGCAAGAAGACCACCGTGGTGCT
GGGGACTAAAGGCAACGACTTTATCTTGAATGGAAAGCTCAAGGACGTCA
ATGCCGAGGAGATCTATAGCCCACTTACTACGCCAGTATTCGGCACAGAT
GTCGTCTTCGATTGTCCCAATTCGAAGCTCATGGAGCAGAAGAAGGTGCG
TGCACACAATAAGCTGGATTTATGACAATGCTAACTTATACAGTTCGTCA
AATATGGTCAGTGACTTGACTCCGCCGCGTCTGAGACAGCGCTCTCAACA
TGAGCTTCCACTTTGGAGCGATACACTTGCTAACCTGCGCCTCCAGGCCT
CACCTCCTCCGCCCTCCAGTCCTACGTTAAATTGATCACCAAAGAGACCA
AAGACTTCTTCTCCAAGGACAATCCAAGCAAGAAATTCGCATCCACCCAC
GGCACCGTCGACCTCCCGCCTGCTATGGCTGAGCTTACTATCTACACCGC
CAGCCGTTCGCTCCAGGGCAAAGAAGTCCGCGAAAAATTCGACTCCTCCT
TTGCCGACCTCTACCACGATCTCGACATGGGCTTCACTCCCATCAACTTC
ATGCTTCCATGGGCTCCACTGCCACAGAATAGAGCACGCGATCGCGCACA
GAAGAAGATGGCGGAAGTCTACACAGCGATCATCAAAGAGCGACGCGAAA
AGGGCGAGCCTACTTCGGGAGAGAAAGAGCAGGACATGATTTGGAATCTG
ATGCAATGTCAGTACAAGAATGGTCAAGCAATTCCAGATAAGGAGATTGC
GCACATGATGATTGCCCTTCTCATGGGTGGTCAACACTCGTCCTCGTCCA
CCTCATGCTGGATCCTTCTCCGACTGGCTTCGCGACCAGATATCCAGGAT
GAGCTCCTTCAAGAACAGAAGGATGTGCTTGGCGTCAACGCAGATGGATC
AATCAAGGAGTTAACGTACGCCGACATCTCGCGCCTTCCACTCCTCAATC
AAGTTGTCAAGGAGACACTCCGCCTTCATGCTCCCATCCATTCTATTCTG
CGACAAGTCAAGTCTCCGATGCCACTCGAAGGTACACCATACGTTGTCCC
GACCACACACTCCCTCCTTGCTGCACCCGGTGCTACCTCACGAATGGACG
AGCACTTCCCCGAAGCTATGCTGTGGGAACCCCACCGATGGGACGAGAAC
CCAAGTGAGAAGTACGCACATCTCGCACCAAAGCATGTCAAGGAGGGCGT
CGCCGAAGAGACTGAAGATTACGGCGATGGTCTCGTCAGCAAAGGCGCCG
CATCACCATATCTGCCATTCGGTGCTGGCCGACATAGATGCATCGGCGAG
CAATTCGCCTATGTCCAGCTCCAGACCATCACCTCGGAAGTGATTCGCGA
TTTCAAGCTCTACAATGTCGACGGCAGCGACAAAGTTGTCGGCACAGATT
ACAGTTCGTTGTTCAGCAGACCTCTCTCGCCAGCCGTCGTGCGATGGGAG
AGGAGAGAAAAGAAATAG
>N2.74
TGGTTGGACCCTTGGACCCTCGCAATTGATGAGAAGCAGGGGTGTCCCGT
TCCTGCATGACTAGCGCCAAAAAGTGACGCGAATGCCGAAATGTTAAATC
TCGTACGATAGCACCTGCCCATAAATCTCGTACGATAGCATAAAATCTCG
TACGATAGCATAAAATCTCGTACGATGTTAAATCTCGTACGATAGCATAA
ATCTCGTACGATAGCACCTGCCCATTGAAGGGTAATCATTCAAGATCTTG
GTGATTTGGCCTAACCCCCTACACCAACATCAACATCACTGACTCCGCGC
AATGGGACTCCTCCAGGACGCCGCGGCGCTTTTCGACGCGCAATTTGGCC
AGATAGCGACATGGAAACTAGTCCCCCTCGGCTTCAGCATCTTCTTCGCC
GTATCCGTGTTGCTTAACGTGTTGCGCCAGCTGCTTTTCAGAAATCCAAA
CGAACCTCCGCTAGTATTCCACTACGTGCCCTTCATTGGCAGCACTATCT
CCTATGGCATCGACCCCTACAAGTTCTTCTTCGCCTGCCGTCAAAAATAC
GGAGATTGCTTCACTTTCATCCTCCTTGGCAAGAAGACCACCGTGGTGCT
GGGGACTAAAGGCAACGACTTTATCTTGAATGGAAAGCTCAAGGACGTCA
ATGCCGAGGAGATCTATAGCCCACTTACTACGCCAGTATTCGGCACAGAT
GTCGTCTTCGATTGTCCCAATTCGAAGCTCATGGAGCAGAAGAAGGTGCG
TGCACACAATAAGCTGGATTTATGACAATGCTAACTTATACAGTTCGTCA
AATATGGTCAGTGACTTGACTCCGCCGCGTCTGAGACAGCGCTCTCAACA
TGAGCTTCCACTTTGGAGCGATACACTTGCTAACCTGCGCCTCCAGGCCT
CACCTCCTCCGCCCTCCAGTCCTACGTTAAATTGATCACCAAAGAGACCA
AAGACTTCTTCTCCAAGGACAATCCAAGCAAGAAATTCGCATCCACCCAC
GGCACCGTCGACCTCCCGCCTGCTATGGCTGAGCTTACTATCTACACCGC
CAGCCGTTCGCTCCAGGGCAAAGAAGTCCGCGAAAAATTCGACTCCTCCT
TTGCCGACCTCTACCACGATCTCGACATGGGCTTCACTCCCATCAACTTC
ATGCTTCCATGGGCTCCACTGCCACAGAATAGAGCACGCGATCGCGCACA
GAAGAAGATGGCGGAAGTCTACACAGCGATCATCAAAGAGCGACGCGAAA
AGGGCGAGCCTACTTCGGGAGAGAAAGAGCAGGACATGATTTGGAATCTG
ATGCAATGTCAGTACAAGAATGGTCAAGCAATTCCAGATAAGGAGATTGC
GCACATGATGATTGCCCTTCTCATGGGTGGTCAACACTCGTCCTCGTCCA
CCTCATGCTGGATCCTTCTCCGACTGGCTTCGCGACCAGATATCCAGGAT
GAGCTCCTTCAAGAACAGAAGGATGTGCTTGGCGTCAACGCAGATGGATC
AATCAAGGAGTTAACGTACGCCGACATCTCGCGCCTTCCACTCCTCAATC
AAGTTGTCAAGGAGACACTCCGCCTTCATGCTCCCATCCATTCTATTCTG
CGACAAGTCAAGTCTCCGATGCCACTCGAAGGTACACCATACGTTGTCCC
GACCACACACTCCCTCCTTGCTGCACCCGGTGCTACCTCACGAATGGACG
AGCACTTCCCCGAAGCTATGCTGTGGGAACCCCACCGATGGGACGAGAAC
CCAAGTGAGAAGTACGCACATCTCGCACCAAAGCATGTCAAGGAGGGCGT
CGCCGAAGAGACTGAAGATTACGGCGATGGTCTCGTCAGCAAAGGCGCCG
CATCACCATATCTGCCATTCGGTGCTGGCCGACATAGATGCATCGGCGAG
CAATTCGCCTATGTCCAGCTCCAGACCATCACCTCGGAAGTGATTCGCGA
TTTCAAGCTCTACAATGTCGACGGCAGCGACAAAGTTGTCGGCACAGATT
ACAGTTCGTTGTTCAGCAGACCTCTCTCGCCAGCCGTCGTGCGATGGGAG
AGGAGAGAAAAGAAATAG
>N2.73
-----------------CCTCGCAATTGATGAGAAGCAGGGGTGTCCCGT
TCCTGCATGACTAGCGCCAAAAAGTGACGCGAATGCCGAAATGTTAAATC
TCGTACGATAGCACCTGCCCATAAATCTCGTACGATAGCATAAAATCTCG
TACGATAGCATAAAATCTCGTACGATGTTAAATCTCGTACGATAGCATAA
ATCTCGTACGATAGCACCTGCCCATTGAAGGGTAATCATTCAAGATCTTG
GTGATTTGGCCTAACCCCCTACACCAACATCAACATCACTGACTCCGCGC
AATGGGACTCCTCCAGGACGCCGCGGCGCTTTTCGACGCGCAATTTGGCC
AGATAGCGACATGGAAACTAGTCCCCCTCGGCTTCAGCATCTTCTTCGCC
GTATCCGTGTTGCTTAACGTGTTGCGCCAGCTGCTTTTCAGAAATCCAAA
CGAACCTCCGCTAGTATTCCACTACGTGCCCTTCATTGGCAGCACTATCT
CCTATGGCATCGACCCCTACAAGTTCTTCTTCGCCTGCCGTCAAAAATAC
GGAGATTGCTTCACTTTCATCCTCCTTGGCAAGAAGACCACCGTGGTGCT
GGGGACTAAAGGCAACGACTTTATCTTGAATGGAAAGCTCAAGGACGTCA
ATGCCGAGGAGATCTATAGCCCACTTACTACGCCAGTATTCGGCACAGAT
GTCGTCTTCGATTGTCCCAATTCGAAGCTCATGGAGCAGAAGAAGGTGCG
TGCACACAATAAGCTGGATTTATGACAATGCTAACTTATACAGTTCGTCA
AATATGGTCAGTGACTTGACTCCGCCGCGTCTGAGACAGCGCTCTCAACA
TGAGCTTCCACTTTGGAGCGATACACTTGCTAACCTGCGCCTCCAGGCCT
CACCTCCTCCGCCCTCCAGTCCTACGTTAAATTGATCACCAAAGAGACCA
AAGACTTCTTCTCCAAGGACAATCCAAGCAAGAAATTCGCATCCACCCAC
GGCACCGTCGACCTCCCGCCTGCTATGGCTGAGCTTACTATCTACACCGC
CAGCCGTTCGCTCCAGGGCAAAGAAGTCCGCGAAAAATTCGACTCCTCCT
TTGCCGACCTCTACCACGATCTCGACATGGGCTTCACTCCCATCAACTTC
ATGCTTCCATGGGCTCCACTGCCACAGAATAGAGCACGCGATCGCGCACA
GAAGAAGATGGCGGAAGTCTACACAGCGATCATCAAAGAGCGACGCGAAA
AGGGCGAGCCTACTTCGGGAGAGAAAGAGCAGGACATGATTTGGAATCTG
ATGCAATGTCAGTACAAGAATGGTCAAGCAATTCCAGATAAGGAGATTGC
GCACATGATGATTGCCCTTCTCATGGGTGGTCAACACTCGTCCTCGTCCA
CCTCATGCTGGATCCTTCTCCGACTGGCTTCGCGACCAGATATCCAGGAT
GAGCTCCTTCAAGAACAGAAGGATGTGCTTGGCGTCAACGCAGATGGATC
AATCAAGGAGTTAACGTACGCCGACATCTCGCGCCTTCCACTCCTCAATC
AAGTTGTCAAGGAGACACTCCGCCTTCATGCTCCCATCCATTCTATTCTG
CGACAAGTCAAGTCTCCGATGCCACTCGAAGGTACACCATACGTTGTCCC
GACCACACACTCCCTCCTTGCTGCACCCGGTGCTACCTCACGAATGGACG
AGCACTTCCCCGAAGCTATGCTGTGGGAACCCCACCGATGGGACGAGAAC
CCAAGTGAGAAGTACGCACATCTCGCACCAAAGCATGTCAAGGAGGGCGT
CGCCGAAGAGACTGAAGATTACGGCGATGGTCTCGTCAGCAAAGGCGCCG
CATCACCATATCTGCCATTCGGTGCTGGCCGACATAGATGCATCGGCGAG
CAATTCGCCTATGTCCAGCTCCAGACCATCACCTCGGAAGTGATTCGCGA
TTTCAAGCTCTACAATGTCGACGGCAGCGACAAAGTTGTCGGCACAGATT
ACAGTTCGTTGTTCAGCAGACCTCTCTCGCCAGCCGTCGTGCGATGGGAG
AGGAGAGAAAAGAAATAG
>N2.75
TGGTTGGACCCTTGGACCCTCGCAATTGATGAGAAGCAGGGGTGTCCCGT
TCCTGCATGACTAGCGCCAAAAAGTGACGCGAATGCCGAAATGTTAAATC
TCGTACGATAGCACCTGCCCATAAATCTCGTACGATAGCATAAAATCTCG
TACGATAGCATAAAATCTCGTACGATGTTAAATCTCGTACGATAGCATAA
ATCTCGTACGATAGCACCTGCCCATTGAAGGGTAATCATTCAAGATCTTG
GTGATTTGGCCTAACCCCCTACACCAACATCAACATCACTGACTCCGCGC
AATGGGACTCCTCCAGGACGCCGCGGCGCTTTTCGACGCGCAATTTGGCC
AGATAGCGACATGGAAACTAGTCCCCCTCGGCTTCAGCATCTTCTTCGCC
GTATCCGTGTTGCTTAACGTGTTGCGCCAGCTGCTTTTCAGAAATCCAAA
CGAACCTCCGCTAGTATTCCACTACGTGCCCTTCATTGGCAGCACTATCT
CCTATGGCATCGACCCCTACAAGTTCTTCTTCGCCTGCCGTCAAAAATAC
GGAGATTGCTTCACTTTCATCCTCCTTGGCAAGAAGACCACCGTGGTGCT
GGGGACTAAAGGCAACGACTTTATCTTGAATGGAAAGCTCAAGGACGTCA
ATGCCGAGGAGATCTATAGCCCACTTACTACGCCAGTATTCGGCACAGAT
GTCGTCTTCGATTGTCCCAATTCGAAGCTCATGGAGCAGAAGAAGGTGCG
TGCACACAATAAGCTGGATTTATGACAATGCTAACTTATACAGTTCGTCA
AATATGGTCAGTGACTTGACTCCGCCGCGTCTGAGACAGCGCTCTCAACA
TGAGCTTCCACTTTGGAGCGATACACTTGCTAACCTGCGCCTCCAGGCCT
CACCTCCTCCGCCCTCCAGTCCTACGTTAAATTGATCACCAAAGAGACCA
AAGACTTCTTCTCCAAGGACAATCCAAGCAAGAAATTCGCATCCACCCAC
GGCACCGTCGACCTCCCGCCTGCTATGGCTGAGCTTACTATCTACACCGC
CAGCCGTTCGCTCCAGGGCAAAGAAGTCCGCGAAAAATTCGACTCCTCCT
TTGCCGACCTCTACCACGATCTCGACATGGGCTTCACTCCCATCAACTTC
ATGCTTCCATGGGCTCCACTGCCACAGAATAGAGCACGCGATCGCGCACA
GAAGAAGATGGCGGAAGTCTACACAGCGATCATCAAAGAGCGACGCGAAA
AGGGCGAGCCTACTTCGGGAGAGAAAGAGCAGGACATGATTTGGAATCTG
ATGCAATGTCAGTACAAGAATGGTCAAGCAATTCCAGATAAGGAGATTGC
GCACATGATGATTGCCCTTCTCATGGGTGGTCAACACTCGTCCTCGTCCA
CCTCATGCTGGATCCTTCTCCGACTGGCTTCGCGACCAGATATCCAGGAT
GAGCTCCTTCAAGAACAGAAGGATGTGCTTGGCGTCAACGCAGATGGATC
AATCAAGGAGTTAACGTACGCCGACATCTCGCGCCTTCCACTCCTCAATC
AAGTTGTCAAGGAGACACTCCGCCTTCATGCTCCCATCCATTCTATTCTG
CGACAAGTCAAGTCTCCGATGCCACTCGAAGGTACACCATACGTTGTCCC
GACCACACACTCCCTCCTTGCTGCACCCGGTGCTACCTCACGAATGGACG
AGCACTTCCCCGAAGCTATGCTGTGGGAACCCCACCGATGGGACGAGAAC
CCAAGTGAGAAGTACGCACATCTCGCACCAAAGCATGTCAAGGAGGGCGT
CGCCGAAGAGACTGAAGATTACGGCGATGGTCTCGTCAGCAAAGGCGCCG
CATCACCATATCTGCCATTCGGTGCTGGCCGACATAGATGCATCGGCGAG
CAATTCGCCTATGTCCAGCTCCAGACCATCACCTCGGAAGTGATTCGCGA
TTTCAAGCTCTACAATGTCGACGGCAGCGACAAAGTTGTCGGCACAGATT
ACAGTTCGTTGTTCAGCAGACCTCTCTCGCCAGCCGTCGTGCGATGGGAG
AGGAGAGAAAAGAAATAG
>N2.76
TGGTTGGACCCTTGGACCCTCGCAATTGATGAGAAGCAGGGGTGTCCCGT
TCCTGCATGACTAGCGCCAAAAAGTGACGCGAATGCCGAAATGTTAAATC
TCGTACGATAGCACCTGCCCATAAATCTCGTACGATAGCATAAAATCTCG
TACGATAGCATAAAATCTCGTACGATGTTAAATCTCGTACGATAGCATAA
ATCTCGTACGATAGCACCTGCCCATTGAAGGGTAATCATTCAAGATCTTG
GTGATTTGGCCTAACCCCCTACACCAACATCAACATCACTGACTCCGCGC
AATGGGACTCCTCCAGGACGCCGCGGCGCTTTTCGACGCGCAATTTGGCC
AGATAGCGACATGGAAACTAGTCCCCCTCGGCTTCAGCATCTTCTTCGCC
GTATCCGTGTTGCTTAACGTGTTGCGCCAGCTGCTTTTCAGAAATCCAAA
CGAACCTCCGCTAGTATTCCACTACGTGCCCTTCATTGGCAGCACTATCT
CCTATGGCATCGACCCCTACAAGTTCTTCTTCGCCTGCCGTCAAAAATAC
GGAGATTGCTTCACTTTCATCCTCCTTGGCAAGAAGACCACCGTGGTGCT
GGGGACTAAAGGCAACGACTTTATCTTGAATGGAAAGCTCAAGGACGTCA
ATGCCGAGGAGATCTATAGCCCACTTACTACGCCAGTATTCGGCACAGAT
GTCGTCTTCGATTGTCCCAATTCGAAGCTCATGGAGCAGAAGAAGGTGCG
TGCACACAATAAGCTGGATTTATGACAATGCTAACTTATACAGTTCGTCA
AATATGGTCAGTGACTTGACTCCGCCGCGTCTGAGACAGCGCTCTCAACA
TGAGCTTCCACTTTGGAGCGATACACTTGCTAACCTGCGCCTCCAGGCCT
CACCTCCTCCGCCCTCCAGTCCTACGTTAAATTGATCACCAAAGAGACCA
AAGACTTCTTCTCCAAGGACAATCCAAGCAAGAAATTCGCATCCACCCAC
GGCACCGTCGACCTCCCGCCTGCTATGGCTGAGCTTACTATCTACACCGC
CAGCCGTTCGCTCCAGGGCAAAGAAGTCCGCGAAAAATTCGACTCCTCCT
TTGCCGACCTCTACCACGATCTCGACATGGGCTTCACTCCCATCAACTTC
ATGCTTCCATGGGCTCCACTGCCACAGAATAGAGCACGCGATCGCGCACA
GAAGAAGATGGCGGAAGTCTACACAGCGATCATCAAAGAGCGACGCGAAA
AGGGCGAGCCTACTTCGGGAGAGAAAGAGCAGGACATGATTTGGAATCTG
ATGCAATGTCAGTACAAGAATGGTCAAGCAATTCCAGATAAGGAGATTGC
GCACATGATGATTGCCCTTCTCATGGGTGGTCAACACTCGTCCTCGTCCA
CCTCATGCTGGATCCTTCTCCGACTGGCTTCGCGACCAGATATCCAGGAT
GAGCTCCTTCAAGAACAGAAGGATGTGCTTGGCGTCAACGCAGATGGATC
AATCAAGGAGTTAACGTACGCCGACATCTCGCGCCTTCCACTCCTCAATC
AAGTTGTCAAGGAGACACTCCGCCTTCATGCTCCCATCCATTCTATTCTG
CGACAAGTCAAGTCTCCGATGCCACTCGAAGGTACACCATACGTTGTCCC
GACCACACACTCCCTCCTTGCTGCACCCGGTGCTACCTCACGAATGGACG
AGCACTTCCCCGAAGCTATGCTGTGGGAACCCCACCGATGGGACGAGAAC
CCAAGTGAGAAGTACGCACATCTCGCACCAAAGCATGTCAAGGAGGGCGT
CGCCGAAGAGACTGAAGATTACGGCGATGGTCTCGTCAGCAAAGGCGCCG
CATCACCATATCTGCCATTCGGTGCTGGCCGACATAGATGCATCGGCGAG
CAATTCGCCTATGTCCAGCTCCAGACCATCACCTCGGAAGTGATTCGCGA
TTTCAAGCTCTACAATGTCGACGGCAGCGACAAAGTTGTCGGCACAGATT
ACAGTTCGTTGTTCAGCAGACCTCTCTCGCCAGCCGTCGTGCGATGGGAG
AGGAGAGAAAAGAAATAG
>N2.78
--------------------------------------------------
---------------------AAGTGACGCGAATGCCGAAATGTTAAATC
TCGTACGATAGCACCTGCCCATAAATCTCGTACGATAGCATAAAATCTCG
TACGATAGCATAAAATCTCGTACGATGTTAAATCTCGTACGATAGCATAA
ATCTCGTACGATAGCACCTGCCCATTGAAGGGTAATCATTCAAGATCTTG
GTGATTTGGCCTAACCCCCTACACCAACATCAACATCACTGACTCCGCGC
AATGGGACTCCTCCAGGACGCCGCGGCGCTTTTCGACGCGCAATTTGGCC
AGATAGCGACATGGAAACTAGTCCCCCTCGGCTTCAGCATCTTCTTCGCC
GTATCCGTGTTGCTTAACGTGTTGCGCCAGCTGCTTTTCAGAAATCCAAA
CGAACCTCCGCTAGTATTCCACTACGTGCCCTTCATTGGCAGCACTATCT
CCTATGGCATCGACCCCTACAAGTTCTTCTTCGCCTGCCGTCAAAAATAC
GGAGATTGCTTCACTTTCATCCTCCTTGGCAAGAAGACCACCGTGGTGCT
GGGGACTAAAGGCAACGACTTTATCTTGAATGGAAAGCTCAAGGACGTCA
ATGCCGAGGAGATCTATAGCCCACTTACTACGCCAGTATTCGGCACAGAT
GTCGTCTTCGATTGTCCCAATTCGAAGCTCATGGAGCAGAAGAAGGTGCG
TGCACACAATAAGCTGGATTTATGACAATGCTAACTTATACAGTTCGTCA
AATATGGTCAGTGACTTGACTCCGCCGCGTCTGAGACAGCGCTCTCAACA
TGAGCTTCCACTTTGGAGCGATACACTTGCTAACCTGCGCCTCCAGGCCT
CACCTCCTCCGCCCTCCAGTCCTACGTTAAATTGATCACCAAAGAGACCA
AAGACTTCTTCTCCAAGGACAATCCAAGCAAGAAATTCGCATCCACCCAC
GGCACCGTCGACCTCCCGCCTGCTATGGCTGAGCTTACTATCTACACCGC
CAGCCGTTCGCTCCAGGGCAAAGAAGTCCGCGAAAAATTCGACTCCTCCT
TTGCCGACCTCTACCACGATCTCGACATGGGCTTCACTCCCATCAACTTC
ATGCTTCCATGGGCTCCACTGCCACAGAATAGAGCACGCGATCGCGCACA
GAAGAAGATGGCGGAAGTCTACACAGCGATCATCAAAGAGCGACGCGAAA
AGGGCGAGCCTACTTCGGGAGAGAAAGAGCAGGACATGATTTGGAATCTG
ATGCAATGTCAGTACAAGAATGGTCAAGCAATTCCAGATAAGGAGATTGC
GCACATGATGATTGCCCTTCTCATGGGTGGTCAACACTCGTCCTCGTCCA
CCTCATGCTGGATCCTTCTCCGACTGGCTTCGCGACCAGATATCCAGGAT
GAGCTCCTTCAAGAACAGAAGGATGTGCTTGGCGTCAACGCAGATGGATC
AATCAAGGAGTTAACGTACGCCGACATCTCGCGCCTTCCACTCCTCAATC
AAGTTGTCAAGGAGACACTCCGCCTTCATGCTCCCATCCATTCTATTCTG
CGACAAGTCAAGTCTCCGATGCCACTCGAAGGTACACCATACGTTGTCCC
GACCACACACTCCCTCCTTGCTGCACCCGGTGCTACCTCACGAATGGACG
AGCACTTCCCCGAAGCTATGCTGTGGGAACCCCACCGATGGGACGAGAAC
CCAAGTGAGAAGTACGCACATCTCGCACCAAAGCATGTCAAGGAGGGCGT
CGCCGAAGAGACTGAAGATTACGGCGATGGTCTCGTCAGCAAAGGCGCCG
CATCACCATATCTGCCATTCGGTGCTGGCCGACATAGATGCATCGGCGAG
CAATTCGCCTATGTCCAGCTCCAGACCATCACCTCGGAAGTGATTCGCGA
TTTCAAGCTCTACAATGTCGACGGCAGCGACAAAGTTGTCGGCACAGATT
ACAGTTCGTTGTTCAGCAGACCTCTCTCGCCAGCCGTCGTGCGATGGGAG
AGGAGAGAAAAGAAATAG
>N2.81
------------------------ATTGATGAGAAGCAGGGGTGTCCCGT
TCCTGCATGACTAGCGCCAAAAAGTGACGCGAATGCCGAAATGTTAAATC
TCGTACGATAGCACCTGCCCATAAATCTCGTACGATAGCATAAAATCTCG
TACGATAGCATAAAATCTCGTACGATGTTAAATCTCGTACGATAGCATAA
ATCTCGTACGATAGCACCTGCCCATTGAAGGGTAATCATTCAAGATCTTG
GTGATTTGGCCTAACCCCCTACACCAACATCAACATCACTGACTCCGCGC
AATGGGACTCCTCCAGGACGCCGCGGCGCTTTTCGACGCGCAATTTGGCC
AGATAGCGACATGGAAACTAGTCCCCCTCGGCTTCAGCATCTTCTTCGCC
GTATCCGTGTTGCTTAACGTGTTGCGCCAGCTGCTTTTCAGAAATCCAAA
CGAACCTCCGCTAGTATTCCACTACGTGCCCTTCATTGGCAGCACTATCT
CCTATGGCATCGACCCCTACAAGTTCTTCTTCGCCTGCCGTCAAAAATAC
GGAGATTGCTTCACTTTCATCCTCCTTGGCAAGAAGACCACCGTGGTGCT
GGGGACTAAAGGCAACGACTTTATCTTGAATGGAAAGCTCAAGGACGTCA
ATGCCGAGGAGATCTATAGCCCACTTACTACGCCAGTATTCGGCACAGAT
GTCGTCTTCGATTGTCCCAATTCGAAGCTCATGGAGCAGAAGAAGGTGCG
TGCACACAATAAGCTGGATTTATGACAATGCTAACTTATACAGTTCGTCA
AATATGGTCAGTGACTTGACTCCGCCGCGTCTGAGACAGCGCTCTCAACA
TGAGCTTCCACTTTGGAGCGATACACTTGCTAACCTGCGCCTCCAGGCCT
CACCTCCTCCGCCCTCCAGTCCTACGTTAAATTGATCACCAAAGAGACCA
AAGACTTCTTCTCCAAGGACAATCCAAGCAAGAAATTCGCATCCACCCAC
GGCACCGTCGACCTCCCGCCTGCTATGGCTGAGCTTACTATCTACACCGC
CAGCCGTTCGCTCCAGGGCAAAGAAGTCCGCGAAAAATTCGACTCCTCCT
TTGCCGACCTCTACCACGATCTCGACATGGGCTTCACTCCCATCAACTTC
ATGCTTCCATGGGCTCCACTGCCACAGAATAGAGCACGCGATCGCGCACA
GAAGAAGATGGCGGAAGTCTACACAGCGATCATCAAAGAGCGACGCGAAA
AGGGCGAGCCTACTTCGGGAGAGAAAGAGCAGGACATGATTTGGAATCTG
ATGCAATGTCAGTACAAGAATGGTCAAGCAATTCCAGATAAGGAGATTGC
GCACATGATGATTGCCCTTCTCATGGGTGGTCAACACTCGTCCTCGTCCA
CCTCATGCTGGATCCTTCTCCGACTGGCTTCGCGACCAGATATCCAGGAT
GAGCTCCTTCAAGAACAGAAGGATGTGCTTGGCGTCAACGCAGATGGATC
AATCAAGGAGTTAACGTACGCCGACATCTCGCGCCTTCCACTCCTCAATC
AAGTTGTCAAGGAGACACTCCGCCTTCATGCTCCCATCCATTCTATTCTG
CGACAAGTCAAGTCTCCGATGCCACTCGAAGGTACACCATACGTTGTCCC
GACCACACACTCCCTCCTTGCTGCACCCGGTGCTACCTCACGAATGGACG
AGCACTTCCCCGAAGCTATGCTGTGGGAACCCCACCGATGGGACGAGAAC
CCAAGTGAGAAGTACGCACATCTCGCACCAAAGCATGTCAAGGAGGGCGT
CGCCGAAGAGACTGAAGATTACGGCGATGGTCTCGTCAGCAAAGGCGCCG
CATCACCATATCTGCCATTCGGTGCTGGCCGACATAGATGCATCGGCGAG
CAATTCGCCTATGTCCAGCTCCAGACCATCACCTCGGAAGTGATTCGCGA
TTTCAAGCTCTACAATGTCGACGGCAGCGACAAAGTTGTCGGCACAGATT
ACAGTTCGTTGTTCAGCAGACCTCTCTCGCCAGCCGTCGTGCGATGGGAG
AGGAGAGAAAAGAAATAG
>N2.82
------------------------ATTGATGAGAAGCAGGGGTGTCCCGT
TCCTGCATGACTAGCGCCAAAAAGTGACGCGAATGCCGAAATGTTAAATC
TCGTACGATAGCACCTGCCCATAAATCTCGTACGATAGCATAAAATCTCG
TACGATAGCATAAAATCTCGTACGATGTTAAATCTCGTACGATAGCATAA
ATCTCGTACGATAGCACCTGCCCATTGAAGGGTAATCATTCAAGATCTTG
GTGATTTGGCCTAACCCCCTACACCAACATCAACATCACTGACTCCGCGC
AATGGGACTCCTCCAGGACGCCGCGGCGCTTTTCGACGCGCAATTTGGCC
AGATAGCGACATGGAAACTAGTCCCCCTCGGCTTCAGCATCTTCTTCGCC
GTATCCGTGTTGCTTAACGTGTTGCGCCAGCTGCTTTTCAGAAATCCAAA
CGAACCTCCGCTAGTATTCCACTACGTGCCCTTCATTGGCAGCACTATCT
CCTATGGCATCGACCCCTACAAGTTCTTCTTCGCCTGCCGTCAAAAATAC
GGAGATTGCTTCACTTTCATCCTCCTTGGCAAGAAGACCACCGTGGTGCT
GGGGACTAAAGGCAACGACTTTATCTTGAATGGAAAGCTCAAGGACGTCA
ATGCCGAGGAGATCTATAGCCCACTTACTACGCCAGTATTCGGCACAGAT
GTCGTCTTCGATTGTCCCAATTCGAAGCTCATGGAGCAGAAGAAGGTGCG
TGCACACAATAAGCTGGATTTATGACAATGCTAACTTATACAGTTCGTCA
AATATGGTCAGTGACTTGACTCCGCCGCGTCTGAGACAGCGCTCTCAACA
TGAGCTTCCACTTTGGAGCGATACACTTGCTAACCTGCGCCTCCAGGCCT
CACCTCCTCCGCCCTCCAGTCCTACGTTAAATTGATCACCAAAGAGACCA
AAGACTTCTTCTCCAAGGACAATCCAAGCAAGAAATTCGCATCCACCCAC
GGCACCGTCGACCTCCCGCCTGCTATGGCTGAGCTTACTATCTACACCGC
CAGCCGTTCGCTCCAGGGCAAAGAAGTCCGCGAAAAATTCGACTCCTCCT
TTGCCGACCTCTACCACGATCTCGACATGGGCTTCACTCCCATCAACTTC
ATGCTTCCATGGGCTCCACTGCCACAGAATAGAGCACGCGATCGCGCACA
GAAGAAGATGGCGGAAGTCTACACAGCGATCATCAAAGAGCGACGCGAAA
AGGGCGAGCCTACTTCGGGAGAGAAAGAGCAGGACATGATTTGGAATCTG
ATGCAATGTCAGTACAAGAATGGTCAAGCAATTCCAGATAAGGAGATTGC
GCACATGATGATTGCCCTTCTCATGGGTGGTCAACACTCGTCCTCGTCCA
CCTCATGCTGGATCCTTCTCCGACTGGCTTCGCGACCAGATATCCAGGAT
GAGCTCCTTCAAGAACAGAAGGATGTGCTTGGCGTCAACGCAGATGGATC
AATCAAGGAGTTAACGTACGCCGACATCTCGCGCCTTCCACTCCTCAATC
AAGTTGTCAAGGAGACACTCCGCCTTCATGCTCCCATCCATTCTATTCTG
CGACAAGTCAAGTCTCCGATGCCACTCGAAGGTACACCATACGTTGTCCC
GACCACACACTCCCTCCTTGCTGCACCCGGTGCTACCTCACGAATGGACG
AGCACTTCCCCGAAGCTATGCTGTGGGAACCCCACCGATGGGACGAGAAC
CCAAGTGAGAAGTACGCACATCTCGCACCAAAGCATGTCAAGGAGGGCGT
CGCCGAAGAGACTGAAGATTACGGCGATGGTCTCGTCAGCAAAGGCGCCG
CATCACCATATCTGCCATTCGGTGCTGGCCGACATAGATGCATCGGCGAG
CAATTCGCCTATGTCCAGCTCCAGACCATCACCTCGGAAGTGATTCGCGA
TTTCAAGCTCTACAATGTCGACGGCAGCGACAAAGTTGTCGGCACAGATT
ACAGTTCGTTGTTCAGCAGACCTCTCTCGCCAGCCGTCGTGCGATGGGAG
AGGAGAGAAAAGAAATAG
>N2.85
TGGTTGGACCCTTGGACCCTCGCAATTGATGAGAAGCAGGGGTGTCCCGT
TCCTGCATGACTAGCGCCAAAAAGTGACGCGAATGCCGAAATGTTAAATC
TCGTACGATAGCACCTGCCCATAAATCTCGTACGATAGCATAAAATCTCG
TACGATAGCATAAAATCTCGTACGATGTTAAATCTCGTACGATAGCATAA
ATCTCGTACGATAGCACCTGCCCATTGAAGGGTAATCATTCAAGATCTTG
GTGATTTGGCCTAACCCCCTACACCAACATCAACATCACTGACTCCGCGC
AATGGGACTCCTCCAGGACGCCGCGGCGCTTTTCGACGCGCAATTTGGCC
AGATAGCGACATGGAAACTAGTCCCCCTCGGCTTCAGCATCTTCTTCGCC
GTATCCGTGTTGCTTAACGTGTTGCGCCAGCTGCTTTTCAGAAATCCAAA
CGAACCTCCGCTAGTATTCCACTACGTGCCCTTCATTGGCAGCACTATCT
CCTATGGCATCGACCCCTACAAGTTCTTCTTCGCCTGCCGTCAAAAATAC
GGAGATTGCTTCACTTTCATCCTCCTTGGCAAGAAGACCACCGTGGTGCT
GGGGACTAAAGGCAACGACTTTATCTTGAATGGAAAGCTCAAGGACGTCA
ATGCCGAGGAGATCTATAGCCCACTTACTACGCCAGTATTCGGCACAGAT
GTCGTCTTCGATTGTCCCAATTCGAAGCTCATGGAGCAGAAGAAGGTGCG
TGCACACAATAAGCTGGATTTATGACAATGCTAACTTATACAGTTCGTCA
AATATGGTCAGTGACTTGACTCCGCCGCGTCTGAGACAGCGCTCTCAACA
TGAGCTTCCACTTTGGAGCGATACACTTGCTAACCTGCGCCTCCAGGCCT
CACCTCCTCCGCCCTCCAGTCCTACGTTAAATTGATCACCAAAGAGACCA
AAGACTTCTTCTCCAAGGACAATCCAAGCAAGAAATTCGCATCCACCCAC
GGCACCGTCGACCTCCCGCCTGCTATGGCTGAGCTTACTATCTACACCGC
CAGCCGTTCGCTCCAGGGCAAAGAAGTCCGCGAAAAATTCGACTCCTCCT
TTGCCGACCTCTACCACGATCTCGACATGGGCTTCACTCCCATCAACTTC
ATGCTTCCATGGGCTCCACTGCCACAGAATAGAGCACGCGATCGCGCACA
GAAGAAGATGGCGGAAGTCTACACAGCGATCATCAAAGAGCGACGCGAAA
AGGGCGAGCCTACTTCGGGAGAGAAAGAGCAGGACATGATTTGGAATCTG
ATGCAATGTCAGTACAAGAATGGTCAAGCAATTCCAGATAAGGAGATTGC
GCACATGATGATTGCCCTTCTCATGGGTGGTCAACACTCGTCCTCGTCCA
CCTCATGCTGGATCCTTCTCCGACTGGCTTCGCGACCAGATATCCAGGAT
GAGCTCCTTCAAGAACAGAAGGATGTGCTTGGCGTCAACGCAGATGGATC
AATCAAGGAGTTAACGTACGCCGACATCTCGCGCCTTCCACTCCTCAATC
AAGTTGTCAAGGAGACACTCCGCCTTCATGCTCCCATCCATTCTATTCTG
CGACAAGTCAAGTCTCCGATGCCACTCGAAGGTACACCATACGTTGTCCC
GACCACACACTCCCTCCTTGCTGCACCCGGTGCTACCTCACGAATGGACG
AGCACTTCCCCGAAGCTATGCTGTGGGAACCCCACCGATGGGACGAGAAC
CCAAGTGAGAAGTACGCACATCTCGCACCAAAGCATGTCAAGGAGGGCGT
CGCCGAAGAGACTGAAGATTACGGCGATGGTCTCGTCAGCAAAGGCGCCG
CATCACCATATCTGCCATTCGGTGCTGGCCGACATAGATGCATCGGCGAG
CAATTCGCCTATGTCCAGCTCCAGACCATCACCTCGGAAGTGATTCGCGA
TTTCAAGCTCTACAATGTCGACGGCAGCGACAAAGTTGTCGGCACAGATT
ACAGTTCGTTGTTCAGCAGACCTCTCTCGCCAGCCGTCGTGCGATGGGAG
AGGAGAGAAAAGAAATAG
>N2.87
---TTGGACCCTTGGACCCTCGCAATTGATGAGAAGCAGGGGTGTCCCGT
TCCTGCATGACTAGCGCCAAAAAGTGACGCGAATGCCGAAATGTTAAATC
TCGTACGATAGCACCTGCCCATAAATCTCGTACGATAGCATAAAATCTCG
TACGATAGCATAAAATCTCGTACGATGTTAAATCTCGTACGATAGCATAA
ATCTCGTACGATAGCACCTGCCCATTGAAGGGTAATCATTCAAGATCTTG
GTGATTTGGCCTAACCCCCTACACCAACATCAACATCACTGACTCCGCGC
AATGGGACTCCTCCAGGACGCCGCGGCGCTTTTCGACGCGCAATTTGGCC
AGATAGCGACATGGAAACTAGTCCCCCTCGGCTTCAGCATCTTCTTCGCC
GTATCCGTGTTGCTTAACGTGTTGCGCCAGCTGCTTTTCAGAAATCCAAA
CGAACCTCCGCTAGTATTCCACTACGTGCCCTTCATTGGCAGCACTATCT
CCTATGGCATCGACCCCTACAAGTTCTTCTTCGCCTGCCGTCAAAAATAC
GGAGATTGCTTCACTTTCATCCTCCTTGGCAAGAAGACCACCGTGGTGCT
GGGGACTAAAGGCAACGACTTTATCTTGAATGGAAAGCTCAAGGACGTCA
ATGCCGAGGAGATCTATAGCCCACTTACTACGCCAGTATTCGGCACAGAT
GTCGTCTTCGATTGTCCCAATTCGAAGCTCATGGAGCAGAAGAAGGTGCG
TGCACACAATAAGCTGGATTTATGACAATGCTAACTTATACAGTTCGTCA
AATATGGTCAGTGACTTGACTCCGCCGCGTCTGAGACAGCGCTCTCAACA
TGAGCTTCCACTTTGGAGCGATACACTTGCTAACCTGCGCCTCCAGGCCT
CACCTCCTCCGCCCTCCAGTCCTACGTTAAATTGATCACCAAAGAGACCA
AAGACTTCTTCTCCAAGGACAATCCAAGCAAGAAATTCGCATCCACCCAC
GGCACCGTCGACCTCCCGCCTGCTATGGCTGAGCTTACTATCTACACCGC
CAGCCGTTCGCTCCAGGGCAAAGAAGTCCGCGAAAAATTCGACTCCTCCT
TTGCCGACCTCTACCACGATCTCGACATGGGCTTCACTCCCATCAACTTC
ATGCTTCCATGGGCTCCACTGCCACAGAATAGAGCACGCGATCGCGCACA
GAAGAAGATGGCGGAAGTCTACACAGCGATCATCAAAGAGCGACGCGAAA
AGGGCGAGCCTACTTCGGGAGAGAAAGAGCAGGACATGATTTGGAATCTG
ATGCAATGTCAGTACAAGAATGGTCAAGCAATTCCAGATAAGGAGATTGC
GCACATGATGATTGCCCTTCTCATGGGTGGTCAACACTCGTCCTCGTCCA
CCTCATGCTGGATCCTTCTCCGACTGGCTTCGCGACCAGATATCCAGGAT
GAGCTCCTTCAAGAACAGAAGGATGTGCTTGGCGTCAACGCAGATGGATC
AATCAAGGAGTTAACGTACGCCGACATCTCGCGCCTTCCACTCCTCAATC
AAGTTGTCAAGGAGACACTCCGCCTTCATGCTCCCATCCATTCTATTCTG
CGACAAGTCAAGTCTCCGATGCCACTCGAAGGTACACCATACGTTGTCCC
GACCACACACTCCCTCCTTGCTGCACCCGGTGCTACCTCACGAATGGACG
AGCACTTCCCCGAAGCTATGCTGTGGGAACCCCACCGATGGGACGAGAAC
CCAAGTGAGAAGTACGCACATCTCGCACCAAAGCATGTCAAGGAGGGCGT
CGCCGAAGAGACTGAAGATTACGGCGATGGTCTCGTCAGCAAAGGCGCCG
CATCACCATATCTGCCATTCGGTGCTGGCCGACATAGATGCATCGGCGAG
CAATTCGCCTATGTCCAGCTCCAGACCATCACCTCGGAAGTGATTCGCGA
TTTCAAGCTCTACAATGTCGACGGCAGCGACAAAGTTGTCGGCACAGATT
ACAGTTCGTTGTTCAGCAGACCTCTCTCGCCAGCCGTCGTGCGATGGGAG
AGGAGAGAAAAGAAATAG
>N2.90
-----GGACCCTTGGACCCTCGCAATTGATGAGAAGCAGGGGTGTCCCGT
TCCTGCATGACTAGCGCCAAAAAGTGACGCGAATGCCGAAATGTTAAATC
TCGTACGATAGCACCTGCCCATAAATCTCGTACGATAGCATAAAATCTCG
TACGATAGCATAAAATCTCGTACGATGTTAAATCTCGTACGATAGCATAA
ATCTCGTACGATAGCACCTGCCCATTGAAGGGTAATCATTCAAGATCTTG
GTGATTTGGCCTAACCCCCTACACCAACATCAACATCACTGACTCCGCGC
AATGGGACTCCTCCAGGACGCCGCGGCGCTTTTCGACGCGCAATTTGGCC
AGATAGCGACATGGAAACTAGTCCCCCTCGGCTTCAGCATCTTCTTCGCC
GTATCCGTGTTGCTTAACGTGTTGCGCCAGCTGCTTTTCAGAAATCCAAA
CGAACCTCCGCTAGTATTCCACTACGTGCCCTTCATTGGCAGCACTATCT
CCTATGGCATCGACCCCTACAAGTTCTTCTTCGCCTGCCGTCAAAAATAC
GGAGATTGCTTCACTTTCATCCTCCTTGGCAAGAAGACCACCGTGGTGCT
GGGGACTAAAGGCAACGACTTTATCTTGAATGGAAAGCTCAAGGACGTCA
ATGCCGAGGAGATCTATAGCCCACTTACTACGCCAGTATTCGGCACAGAT
GTCGTCTTCGATTGTCCCAATTCGAAGCTCATGGAGCAGAAGAAGGTGCG
TGCACACAATAAGCTGGATTTATGACAATGCTAACTTATACAGTTCGTCA
AATATGGTCAGTGACTTGACTCCGCCGCGTCTGAGACAGCGCTCTCAACA
TGAGCTTCCACTTTGGAGCGATACACTTGCTAACCTGCGCCTCCAGGCCT
CACCTCCTCCGCCCTCCAGTCCTACGTTAAATTGATCACCAAAGAGACCA
AAGACTTCTTCTCCAAGGACAATCCAAGCAAGAAATTCGCATCCACCCAC
GGCACCGTCGACCTCCCGCCTGCTATGGCTGAGCTTACTATCTACACCGC
CAGCCGTTCGCTCCAGGGCAAAGAAGTCCGCGAAAAATTCGACTCCTCCT
TTGCCGACCTCTACCACGATCTCGACATGGGCTTCACTCCCATCAACTTC
ATGCTTCCATGGGCTCCACTGCCACAGAATAGAGCACGCGATCGCGCACA
GAAGAAGATGGCGGAAGTCTACACAGCGATCATCAAAGAGCGACGCGAAA
AGGGCGAGCCTACTTCGGGAGAGAAAGAGCAGGACATGATTTGGAATCTG
ATGCAATGTCAGTACAAGAATGGTCAAGCAATTCCAGATAAGGAGATTGC
GCACATGATGATTGCCCTTCTCATGGGTGGTCAACACTCGTCCTCGTCCA
CCTCATGCTGGATCCTTCTCCGACTGGCTTCGCGACCAGATATCCAGGAT
GAGCTCCTTCAAGAACAGAAGGATGTGCTTGGCGTCAACGCAGATGGATC
AATCAAGGAGTTAACGTACGCCGACATCTCGCGCCTTCCACTCCTCAATC
AAGTTGTCAAGGAGACACTCCGCCTTCATGCTCCCATCCATTCTATTCTG
CGACAAGTCAAGTCTCCGATGCCACTCGAAGGTACACCATACGTTGTCCC
GACCACACACTCCCTCCTTGCTGCACCCGGTGCTACCTCACGAATGGACG
AGCACTTCCCCGAAGCTATGCTGTGGGAACCCCACCGATGGGACGAGAAC
CCAAGTGAGAAGTACGCACATCTCGCACCAAAGCATGTCAAGGAGGGCGT
CGCCGAAGAGACTGAAGATTACGGCGATGGTCTCGTCAGCAAAGGCGCCG
CATCACCATATCTGCCATTCGGTGCTGGCCGACATAGATGCATCGGCGAG
CAATTCGCCTATGTCCAGCTCCAGACCATCACCTCGGAAGTGATTCGCGA
TTTCAAGCTCTACAATGTCGACGGCAGCGACAAAGTTGTCGGCACAGATT
ACAGTTCGTTGTTCAGCAGACCTCTCTCGCCAGCCGTCGTGCGATGGGAG
AGGAGAGAAAAGAAATAG
>N2.91
--GTTGGACCCTTGGACCCTCGCAATTGATGAGAAGCAGGGGTGTCCCGT
TCCTGCATGACTAGCGCCAAAAAGTGACGCGAATGCCGAAATGTTAAATC
TCGTACGATAGCACCTGCCCATAAATCTCGTACGATAGCATAAAATCTCG
TACGATAGCATAAAATCTCGTACGATGTTAAATCTCGTACGATAGCATAA
ATCTCGTACGATAGCACCTGCCCATTGAAGGGTAATCATTCAAGATCTTG
GTGATTTGGCCTAACCCCCTACACCAACATCAACATCACTGACTCCGCGC
AATGGGACTCCTCCAGGACGCCGCGGCGCTTTTCGACGCGCAATTTGGCC
AGATAGCGACATGGAAACTAGTCCCCCTCGGCTTCAGCATCTTCTTCGCC
GTATCCGTGTTGCTTAACGTGTTGCGCCAGCTGCTTTTCAGAAATCCAAA
CGAACCTCCGCTAGTATTCCACTACGTGCCCTTCATTGGCAGCACTATCT
CCTATGGCATCGACCCCTACAAGTTCTTCTTCGCCTGCCGTCAAAAATAC
GGAGATTGCTTCACTTTCATCCTCCTTGGCAAGAAGACCACCGTGGTGCT
GGGGACTAAAGGCAACGACTTTATCTTGAATGGAAAGCTCAAGGACGTCA
ATGCCGAGGAGATCTATAGCCCACTTACTACGCCAGTATTCGGCACAGAT
GTCGTCTTCGATTGTCCCAATTCGAAGCTCATGGAGCAGAAGAAGGTGCG
TGCACACAATAAGCTGGATTTATGACAATGCTAACTTATACAGTTCGTCA
AATATGGTCAGTGACTTGACTCCGCCGCGTCTGAGACAGCGCTCTCAACA
TGAGCTTCCACTTTGGAGCGATACACTTGCTAACCTGCGCCTCCAGGCCT
CACCTCCTCCGCCCTCCAGTCCTACGTTAAATTGATCACCAAAGAGACCA
AAGACTTCTTCTCCAAGGACAATCCAAGCAAGAAATTCGCATCCACCCAC
GGCACCGTCGACCTCCCGCCTGCTATGGCTGAGCTTACTATCTACACCGC
CAGCCGTTCGCTCCAGGGCAAAGAAGTCCGCGAAAAATTCGACTCCTCCT
TTGCCGACCTCTACCACGATCTCGACATGGGCTTCACTCCCATCAACTTC
ATGCTTCCATGGGCTCCACTGCCACAGAATAGAGCACGCGATCGCGCACA
GAAGAAGATGGCGGAAGTCTACACAGCGATCATCAAAGAGCGACGCGAAA
AGGGCGAGCCTACTTCGGGAGAGAAAGAGCAGGACATGATTTGGAATCTG
ATGCAATGTCAGTACAAGAATGGTCAAGCAATTCCAGATAAGGAGATTGC
GCACATGATGATTGCCCTTCTCATGGGTGGTCAACACTCGTCCTCGTCCA
CCTCATGCTGGATCCTTCTCCGACTGGCTTCGCGACCAGATATCCAGGAT
GAGCTCCTTCAAGAACAGAAGGATGTGCTTGGCGTCAACGCAGATGGATC
AATCAAGGAGTTAACGTACGCCGACATCTCGCGCCTTCCACTCCTCAATC
AAGTTGTCAAGGAGACACTCCGCCTTCATGCTCCCATCCATTCTATTCTG
CGACAAGTCAAGTCTCCGATGCCACTCGAAGGTACACCATACGTTGTCCC
GACCACACACTCCCTCCTTGCTGCACCCGGTGCTACCTCACGAATGGACG
AGCACTTCCCCGAAGCTATGCTGTGGGAACCCCACCGATGGGACGAGAAC
CCAAGTGAGAAGTACGCACATCTCGCACCAAAGCATGTCAAGGAGGGCGT
CGCCGAAGAGACTGAAGATTACGGCGATGGTCTCGTCAGCAAAGGCGCCG
CATCACCATATCTGCCATTCGGTGCTGGCCGACATAGATGCATCGGCGAG
CAATTCGCCTATGTCCAGCTCCAGACCATCACCTCGGAAGTGATTCGCGA
TTTCAAGCTCTACAATGTCGACGGCAGCGACAAAGTTGTCGGCACAGATT
ACAGTTCGTTGTTCAGCAGACCTCTCTCGCCAGCCGTCGTGCGATGGGAG
AGGAGAGAAAAGAAATAG
>N2.94
TGGTTGGACCCTTGGACCCTCGCAATTGATGAGAAGCAGGGGTGTCCCGT
TCCTGCATGACTAGCGCCAAAAAGTGACGCGAATGCCGAAATGTTAAATC
TCGTACGATAGCACCTGCCCATAAATCTCGTACGATAGCATAAAATCTCG
TACGATAGCATAAAATCTCGTACGATGTTAAATCTCGTACGATAGCATAA
ATCTCGTACGATAGCACCTGCCCATTGAAGGGTAATCATTCAAGATCTTG
GTGATTTGGCCTAACCCCCTACACCAACATCAACATCACTGACTCCGCGC
AATGGGACTCCTCCAGGACGCCGCGGCGCTTTTCGACGCGCAATTTGGCC
AGATAGCGACATGGAAACTAGTCCCCCTCGGCTTCAGCATCTTCTTCGCC
GTATCCGTGTTGCTTAACGTGTTGCGCCAGCTGCTTTTCAGAAATCCAAA
CGAACCTCCGCTAGTATTCCACTACGTGCCCTTCATTGGCAGCACTATCT
CCTATGGCATCGACCCCTACAAGTTCTTCTTCGCCTGCCGTCAAAAATAC
GGAGATTGCTTCACTTTCATCCTCCTTGGCAAGAAGACCACCGTGGTGCT
GGGGACTAAAGGCAACGACTTTATCTTGAATGGAAAGCTCAAGGACGTCA
ATGCCGAGGAGATCTATAGCCCACTTACTACGCCAGTATTCGGCACAGAT
GTCGTCTTCGATTGTCCCAATTCGAAGCTCATGGAGCAGAAGAAGGTGCG
TGCACACAATAAGCTGGATTTATGACAATGCTAACTTATACAGTTCGTCA
AATATGGTCAGTGACTTGACTCCGCCGCGTCTGAGACAGCGCTCTCAACA
TGAGCTTCCACTTTGGAGCGATACACTTGCTAACCTGCGCCTCCAGGCCT
CACCTCCTCCGCCCTCCAGTCCTACGTTAAATTGATCACCAAAGAGACCA
AAGACTTCTTCTCCAAGGACAATCCAAGCAAGAAATTCGCATCCACCCAC
GGCACCGTCGACCTCCCGCCTGCTATGGCTGAGCTTACTATCTACACCGC
CAGCCGTTCGCTCCAGGGCAAAGAAGTCCGCGAAAAATTCGACTCCTCCT
TTGCCGACCTCTACCACGATCTCGACATGGGCTTCACTCCCATCAACTTC
ATGCTTCCATGGGCTCCACTGCCACAGAATAGAGCACGCGATCGCGCACA
GAAGAAGATGGCGGAAGTCTACACAGCGATCATCAAAGAGCGACGCGAAA
AGGGCGAGCCTACTTCGGGAGAGAAAGAGCAGGACATGATTTGGAATCTG
ATGCAATGTCAGTACAAGAATGGTCAAGCAATTCCAGATAAGGAGATTGC
GCACATGATGATTGCCCTTCTCATGGGTGGTCAACACTCGTCCTCGTCCA
CCTCATGCTGGATCCTTCTCCGACTGGCTTCGCGACCAGATATCCAGGAT
GAGCTCCTTCAAGAACAGAAGGATGTGCTTGGCGTCAACGCAGATGGATC
AATCAAGGAGTTAACGTACGCCGACATCTCGCGCCTTCCACTCCTCAATC
AAGTTGTCAAGGAGACACTCCGCCTTCATGCTCCCATCCATTCTATTCTG
CGACAAGTCAAGTCTCCGATGCCACTCGAAGGTACACCATACGTTGTCCC
GACCACACACTCCCTCCTTGCTGCACCCGGTGCTACCTCACGAATGGACG
AGCACTTCCCCGAAGCTATGCTGTGGGAACCCCACCGATGGGACGAGAAC
CCAAGTGAGAAGTACGCACATCTCGCACCAAAGCATGTCAAGGAGGGCGT
CGCCGAAGAGACTGAAGATTACGGCGATGGTCTCGTCAGCAAAGGCGCCG
CATCACCATATCTGCCATTCGGTGCTGGCCGACATAGATGCATCGGCGAG
CAATTCGCCTATGTCCAGCTCCAGACCATCACCTCGGAAGTGATTCGCGA
TTTCAAGCTCTACAATGTCGACGGCAGCGACAAAGTTGTCGGCACAGATT
ACAGTTCGTTGTTCAGCAGACCTCTCTCGCCAGCCGTCGTGCGATGGGAG
AGGAGAGAAAAGAAATAG
>N2.97
TGGTTGGACCCTTGGACCCTCGCAATTGATGAGAAGCAGGGGTGTCCCGT
TCCTGCATGACTAGCGCCAAAAAGTGACGCGAATGCCGAAATGTTAAATC
TCGTACGATAGCACCTGCCCATAAATCTCGTACGATAGCATAAAATCTCG
TACGATAGCATAAAATCTCGTACGATGTTAAATCTCGTACGATAGCATAA
ATCTCGTACGATAGCACCTGCCCATTGAAGGGTAATCATTCAAGATCTTG
GTGATTTGGCCTAACCCCCTACACCAACATCAACATCACTGACTCCGCGC
AATGGGACTCCTCCAGGACGCCGCGGCGCTTTTCGACGCGCAATTTGGCC
AGATAGCGACATGGAAACTAGTCCCCCTCGGCTTCAGCATCTTCTTCGCC
GTATCCGTGTTGCTTAACGTGTTGCGCCAGCTGCTTTTCAGAAATCCAAA
CGAACCTCCGCTAGTATTCCACTACGTGCCCTTCATTGGCAGCACTATCT
CCTATGGCATCGACCCCTACAAGTTCTTCTTCGCCTGCCGTCAAAAATAC
GGAGATTGCTTCACTTTCATCCTCCTTGGCAAGAAGACCACCGTGGTGCT
GGGGACTAAAGGCAACGACTTTATCTTGAATGGAAAGCTCAAGGACGTCA
ATGCCGAGGAGATCTATAGCCCACTTACTACGCCAGTATTCGGCACAGAT
GTCGTCTTCGATTGTCCCAATTCGAAGCTCATGGAGCAGAAGAAGGTGCG
TGCACACAATAAGCTGGATTTATGACAATGCTAACTTATACAGTTCGTCA
AATATGGTCAGTGACTTGACTCCGCCGCGTCTGAGACAGCGCTCTCAACA
TGAGCTTCCACTTTGGAGCGATACACTTGCTAACCTGCGCCTCCAGGCCT
CACCTCCTCCGCCCTCCAGTCCTACGTTAAATTGATCACCAAAGAGACCA
AAGACTTCTTCTCCAAGGACAATCCAAGCAAGAAATTCGCATCCACCCAC
GGCACCGTCGACCTCCCGCCTGCTATGGCTGAGCTTACTATCTACACCGC
CAGCCGTTCGCTCCAGGGCAAAGAAGTCCGCGAAAAATTCGACTCCTCCT
TTGCCGACCTCTACCACGATCTCGACATGGGCTTCACTCCCATCAACTTC
ATGCTTCCATGGGCTCCACTGCCACAGAATAGAGCACGCGATCGCGCACA
GAAGAAGATGGCGGAAGTCTACACAGCGATCATCAAAGAGCGACGCGAAA
AGGGCGAGCCTACTTCGGGAGAGAAAGAGCAGGACATGATTTGGAATCTG
ATGCAATGTCAGTACAAGAATGGTCAAGCAATTCCAGATAAGGAGATTGC
GCACATGATGATTGCCCTTCTCATGGGTGGTCAACACTCGTCCTCGTCCA
CCTCATGCTGGATCCTTCTCCGACTGGCTTCGCGACCAGATATCCAGGAT
GAGCTCCTTCAAGAACAGAAGGATGTGCTTGGCGTCAACGCAGATGGATC
AATCAAGGAGTTAACGTACGCCGACATCTCGCGCCTTCCACTCCTCAATC
AAGTTGTCAAGGAGACACTCCGCCTTCATGCTCCCATCCATTCTATTCTG
CGACAAGTCAAGTCTCCGATGCCACTCGAAGGTACACCATACGTTGTCCC
GACCACACACTCCCTCCTTGCTGCACCCGGTGCTACCTCACGAATGGACG
AGCACTTCCCCGAAGCTATGCTGTGGGAACCCCACCGATGGGACGAGAAC
CCAAGTGAGAAGTACGCACATCTCGCACCAAAGCATGTCAAGGAGGGCGT
CGCCGAAGAGACTGAAGATTACGGCGATGGTCTCGTCAGCAAAGGCGCCG
CATCACCATATCTGCCATTCGGTGCTGGCCGACATAGATGCATCGGCGAG
CAATTCGCCTATGTCCAGCTCCAGACCATCACCTCGGAAGTGATTCGCGA
TTTCAAGCTCTACAATGTCGACGGCAGCGACAAAGTTGTCGGCACAGATT
ACAGTTCGTTGTTCAGCAGACCTCTCTCGCCAGCCGTCGTGCGATGGGAG
AGGAGAGAAAAGAAATAG
>N2.95
----TGGACCCTTGGACCCTCGCAATTGATGAGAAGCAGGGGTGTCCCGT
TCCTGCATGACTAGCGCCAAAAAGTGACGCGAATGCCGAAATGTTAAATC
TCGTACGATAGCACCTGCCCATAAATCTCGTACGATAGCATAAAATCTCG
TACGATAGCATAAAATCTCGTACGATGTTAAATCTCGTACGATAGCATAA
ATCTCGTACGATAGCACCTGCCCATTGAAGGGTAATCATTCAAGATCTTG
GTGATTTGGCCTAACCCCCTACACCAACATCAACATCACTGACTCCGCGC
AATGGGACTCCTCCAGGACGCCGCGGCGCTTTTCGACGCGCAATTTGGCC
AGATAGCGACATGGAAACTAGTCCCCCTCGGCTTCAGCATCTTCTTCGCC
GTATCCGTGTTGCTTAACGTGTTGCGCCAGCTGCTTTTCAGAAATCCAAA
CGAACCTCCGCTAGTATTCCACTACGTGCCCTTCATTGGCAGCACTATCT
CCTATGGCATCGACCCCTACAAGTTCTTCTTCGCCTGCCGTCAAAAATAC
GGAGATTGCTTCACTTTCATCCTCCTTGGCAAGAAGACCACCGTGGTGCT
GGGGACTAAAGGCAACGACTTTATCTTGAATGGAAAGCTCAAGGACGTCA
ATGCCGAGGAGATCTATAGCCCACTTACTACGCCAGTATTCGGCACAGAT
GTCGTCTTCGATTGTCCCAATTCGAAGCTCATGGAGCAGAAGAAGGTGCG
TGCACACAATAAGCTGGATTTATGACAATGCTAACTTATACAGTTCGTCA
AATATGGTCAGTGACTTGACTCCGCCGCGTCTGAGACAGCGCTCTCAACA
TGAGCTTCCACTTTGGAGCGATACACTTGCTAACCTGCGCCTCCAGGCCT
CACCTCCTCCGCCCTCCAGTCCTACGTTAAATTGATCACCAAAGAGACCA
AAGACTTCTTCTCCAAGGACAATCCAAGCAAGAAATTCGCATCCACCCAC
GGCACCGTCGACCTCCCGCCTGCTATGGCTGAGCTTACTATCTACACCGC
CAGCCGTTCGCTCCAGGGCAAAGAAGTCCGCGAAAAATTCGACTCCTCCT
TTGCCGACCTCTACCACGATCTCGACATGGGCTTCACTCCCATCAACTTC
ATGCTTCCATGGGCTCCACTGCCACAGAATAGAGCACGCGATCGCGCACA
GAAGAAGATGGCGGAAGTCTACACAGCGATCATCAAAGAGCGACGCGAAA
AGGGCGAGCCTACTTCGGGAGAGAAAGAGCAGGACATGATTTGGAATCTG
ATGCAATGTCAGTACAAGAATGGTCAAGCAATTCCAGATAAGGAGATTGC
GCACATGATGATTGCCCTTCTCATGGGTGGTCAACACTCGTCCTCGTCCA
CCTCATGCTGGATCCTTCTCCGACTGGCTTCGCGACCAGATATCCAGGAT
GAGCTCCTTCAAGAACAGAAGGATGTGCTTGGCGTCAACGCAGATGGATC
AATCAAGGAGTTAACGTACGCCGACATCTCGCGCCTTCCACTCCTCAATC
AAGTTGTCAAGGAGACACTCCGCCTTCATGCTCCCATCCATTCTATTCTG
CGACAAGTCAAGTCTCCGATGCCACTCGAAGGTACACCATACGTTGTCCC
GACCACACACTCCCTCCTTGCTGCACCCGGTGCTACCTCACGAATGGACG
AGCACTTCCCCGAAGCTATGCTGTGGGAACCCCACCGATGGGACGAGAAC
CCAAGTGAGAAGTACGCACATCTCGCACCAAAGCATGTCAAGGAGGGCGT
CGCCGAAGAGACTGAAGATTACGGCGATGGTCTCGTCAGCAAAGGCGCCG
CATCACCATATCTGCCATTCGGTGCTGGCCGACATAGATGCATCGGCGAG
CAATTCGCCTATGTCCAGCTCCAGACCATCACCTCGGAAGTGATTCGCGA
TTTCAAGCTCTACAATGTCGACGGCAGCGACAAAGTTGTCGGCACAGATT
ACAGTTCGTTGTTCAGCAGACCTCTCTCGCCAGCCGTCGTGCGATGGGAG
AGGAGAGAAAAGAAATAG
>N2.96
TGGTTGGACCCTTGGACCCTCGCAATTGATGAGAAGCAGGGGTGTCCCGT
TCCTGCATGACTAGCGCCAAAAAGTGACGCGAATGCCGAAATGTTAAATC
TCGTACGATAGCACCTGCCCATAAATCTCGTACGATAGCATAAAATCTCG
TACGATAGCATAAAATCTCGTACGATGTTAAATCTCGTACGATAGCATAA
ATCTCGTACGATAGCACCTGCCCATTGAAGGGTAATCATTCAAGATCTTG
GTGATTTGGCCTAACCCCCTACACCAACATCAACATCACTGACTCCGCGC
AATGGGACTCCTCCAGGACGCCGCGGCGCTTTTCGACGCGCAATTTGGCC
AGATAGCGACATGGAAACTAGTCCCCCTCGGCTTCAGCATCTTCTTCGCC
GTATCCGTGTTGCTTAACGTGTTGCGCCAGCTGCTTTTCAGAAATCCAAA
CGAACCTCCGCTAGTATTCCACTACGTGCCCTTCATTGGCAGCACTATCT
CCTATGGCATCGACCCCTACAAGTTCTTCTTCGCCTGCCGTCAAAAATAC
GGAGATTGCTTCACTTTCATCCTCCTTGGCAAGAAGACCACCGTGGTGCT
GGGGACTAAAGGCAACGACTTTATCTTGAATGGAAAGCTCAAGGACGTCA
ATGCCGAGGAGATCTATAGCCCACTTACTACGCCAGTATTCGGCACAGAT
GTCGTCTTCGATTGTCCCAATTCGAAGCTCATGGAGCAGAAGAAGGTGCG
TGCACACAATAAGCTGGATTTATGACAATGCTAACTTATACAGTTCGTCA
AATATGGTCAGTGACTTGACTCCGCCGCGTCTGAGACAGCGCTCTCAACA
TGAGCTTCCACTTTGGAGCGATACACTTGCTAACCTGCGCCTCCAGGCCT
CACCTCCTCCGCCCTCCAGTCCTACGTTAAATTGATCACCAAAGAGACCA
AAGACTTCTTCTCCAAGGACAATCCAAGCAAGAAATTCGCATCCACCCAC
GGCACCGTCGACCTCCCGCCTGCTATGGCTGAGCTTACTATCTACACCGC
CAGCCGTTCGCTCCAGGGCAAAGAAGTCCGCGAAAAATTCGACTCCTCCT
TTGCCGACCTCTACCACGATCTCGACATGGGCTTCACTCCCATCAACTTC
ATGCTTCCATGGGCTCCACTGCCACAGAATAGAGCACGCGATCGCGCACA
GAAGAAGATGGCGGAAGTCTACACAGCGATCATCAAAGAGCGACGCGAAA
AGGGCGAGCCTACTTCGGGAGAGAAAGAGCAGGACATGATTTGGAATCTG
ATGCAATGTCAGTACAAGAATGGTCAAGCAATTCCAGATAAGGAGATTGC
GCACATGATGATTGCCCTTCTCATGGGTGGTCAACACTCGTCCTCGTCCA
CCTCATGCTGGATCCTTCTCCGACTGGCTTCGCGACCAGATATCCAGGAT
GAGCTCCTTCAAGAACAGAAGGATGTGCTTGGCGTCAACGCAGATGGATC
AATCAAGGAGTTAACGTACGCCGACATCTCGCGCCTTCCACTCCTCAATC
AAGTTGTCAAGGAGACACTCCGCCTTCATGCTCCCATCCATTCTATTCTG
CGACAAGTCAAGTCTCCGATGCCACTCGAAGGTACACCATACGTTGTCCC
GACCACACACTCCCTCCTTGCTGCACCCGGTGCTACCTCACGAATGGACG
AGCACTTCCCCGAAGCTATGCTGTGGGAACCCCACCGATGGGACGAGAAC
CCAAGTGAGAAGTACGCACATCTCGCACCAAAGCATGTCAAGGAGGGCGT
CGCCGAAGAGACTGAAGATTACGGCGATGGTCTCGTCAGCAAAGGCGCCG
CATCACCATATCTGCCATTCGGTGCTGGCCGACATAGATGCATCGGCGAG
CAATTCGCCTATGTCCAGCTCCAGACCATCACCTCGGAAGTGATTCGCGA
TTTCAAGCTCTACAATGTCGACGGCAGCGACAAAGTTGTCGGCACAGATT
ACAGTTCGTTGTTCAGCAGACCTCTCTCGCCAGCCGTCGTGCGATGGGAG
AGGAGAGAAAAGAAATAG
>N2.99
TGGTTGGACCCTTGGACCCTCGCAATTGATGAGAAGCAGGGGTGTCCCGT
TCCTGCATGACTAGCGCCAAAAAGTGACGCGAATGCCGAAATGTTAAATC
TCGTACGATAGCACCTGCCCATAAATCTCGTACGATAGCATAAAATCTCG
TACGATAGCATAAAATCTCGTACGATGTTAAATCTCGTACGATAGCATAA
ATCTCGTACGATAGCACCTGCCCATTGAAGGGTAATCATTCAAGATCTTG
GTGATTTGGCCTAACCCCCTACACCAACATCAACATCACTGACTCCGCGC
AATGGGACTCCTCCAGGACGCCGCGGCGCTTTTCGACGCGCAATTTGGCC
AGATAGCGACATGGAAACTAGTCCCCCTCGGCTTCAGCATCTTCTTCGCC
GTATCCGTGTTGCTTAACGTGTTGCGCCAGCTGCTTTTCAGAAATCCAAA
CGAACCTCCGCTAGTATTCCACTACGTGCCCTTCATTGGCAGCACTATCT
CCTATGGCATCGACCCCTACAAGTTCTTCTTCGCCTGCCGTCAAAAATAC
GGAGATTGCTTCACTTTCATCCTCCTTGGCAAGAAGACCACCGTGGTGCT
GGGGACTAAAGGCAACGACTTTATCTTGAATGGAAAGCTCAAGGACGTCA
ATGCCGAGGAGATCTATAGCCCACTTACTACGCCAGTATTCGGCACAGAT
GTCGTCTTCGATTGTCCCAATTCGAAGCTCATGGAGCAGAAGAAGGTGCG
TGCACACAATAAGCTGGATTTATGACAATGCTAACTTATACAGTTCGTCA
AATATGGTCAGTGACTTGACTCCGCCGCGTCTGAGACAGCGCTCTCAACA
TGAGCTTCCACTTTGGAGCGATACACTTGCTAACCTGCGCCTCCAGGCCT
CACCTCCTCCGCCCTCCAGTCCTACGTTAAATTGATCACCAAAGAGACCA
AAGACTTCTTCTCCAAGGACAATCCAAGCAAGAAATTCGCATCCACCCAC
GGCACCGTCGACCTCCCGCCTGCTATGGCTGAGCTTACTATCTACACCGC
CAGCCGTTCGCTCCAGGGCAAAGAAGTCCGCGAAAAATTCGACTCCTCCT
TTGCCGACCTCTACCACGATCTCGACATGGGCTTCACTCCCATCAACTTC
ATGCTTCCATGGGCTCCACTGCCACAGAATAGAGCACGCGATCGCGCACA
GAAGAAGATGGCGGAAGTCTACACAGCGATCATCAAAGAGCGACGCGAAA
AGGGCGAGCCTACTTCGGGAGAGAAAGAGCAGGACATGATTTGGAATCTG
ATGCAATGTCAGTACAAGAATGGTCAAGCAATTCCAGATAAGGAGATTGC
GCACATGATGATTGCCCTTCTCATGGGTGGTCAACACTCGTCCTCGTCCA
CCTCATGCTGGATCCTTCTCCGACTGGCTTCGCGACCAGATATCCAGGAT
GAGCTCCTTCAAGAACAGAAGGATGTGCTTGGCGTCAACGCAGATGGATC
AATCAAGGAGTTAACGTACGCCGACATCTCGCGCCTTCCACTCCTCAATC
AAGTTGTCAAGGAGACACTCCGCCTTCATGCTCCCATCCATTCTATTCTG
CGACAAGTCAAGTCTCCGATGCCACTCGAAGGTACACCATACGTTGTCCC
GACCACACACTCCCTCCTTGCTGCACCCGGTGCTACCTCACGAATGGACG
AGCACTTCCCCGAAGCTATGCTGTGGGAACCCCACCGATGGGACGAGAAC
CCAAGTGAGAAGTACGCACATCTCGCACCAAAGCATGTCAAGGAGGGCGT
CGCCGAAGAGACTGAAGATTACGGCGATGGTCTCGTCAGCAAAGGCGCCG
CATCACCATATCTGCCATTCGGTGCTGGCCGACATAGATGCATCGGCGAG
CAATTCGCCTATGTCCAGCTCCAGACCATCACCTCGGAAGTGATTCGCGA
TTTCAAGCTCTACAATGTCGACGGCAGCGACAAAGTTGTCGGCACAGATT
ACAGTTCGTTGTTCAGCAGACCTCTCTCGCCAGCCGTCGTGCGATGGGAG
AGGAGAGAAAAGAAATAG
>Bo_1
TGGTTGGACCCTTGGACCCTCGCAATTGATGAGAAGCAGGGGTGTCGCGT
TCCTGCATGACTAGCGCCAAAAAGTGACGCGACTGCCGAAATGTTAAATC
TCGTACGATAGCACCTGCCCAT----------------------------
--------------------------------------------------
-------GGACCACTCGAACCACACTGAAGGGTAATCATTCAAGATCTTG
GTGATTTGGCCTAACCCCCTACACCAACATCAACATCACCGACTCCGCGC
AATGGGGCTCCTCCAGGACGCTGCGGCGCTTTTCGACGCGCAGTTTGGCC
AGATAGCGACATGGAAACTTGTCCCCCTCGGCTTCAGCATCTTCTTCGCC
GTATCCGTGTTGCTTAACGTGTTGCGCCAGCTGCTCTTCAGAAATCCAAA
CGAACCTCCGCTAGTATTCCACTACGTGCCCTTCATTGGCAGCACTATCT
CCTATGGCATCGACCCCTACAAGTTCTTCTTCGCCTGCCGTCAAAAATAC
GGAGATTGCTTCACTTTCATCCTCCTTGGCAAGAAGACCACCGTGGTGCT
GGGGACTAAAGGCAACGACTTTATCTTGAATGGAAAGCTCAAGGACGTCA
ATGCCGAGGAGATCTATAGCCCACTTACTACGCCAGTATTCGGCACAGAT
GTCGTCTACGATTGTCCCAATTCGAAGCTCATGGAGCAGAAGAAGGTGCG
TGCACACAATAAGCTGGATTTATGACAATGCTAACTTATACAGTTCGTCA
AATATGGTCAGTGACTTGACTCCGCCGCGTCTGAGACAGCGCTCTGAACA
TGAGCTTCCACTTTGGAGCGATACACTTGCTAACCTCCGCCTCCAGGCCT
CACCTCCTCCGCCCTCCAGTCCTACGTTAAATTGATCACCAAAGAGACCA
AAGACTTCTTCTCCAAGGACAATCCAAGCAAGAAATTCGCATCCACCCAC
GGCACCGTCGACCTCCCGCCTGCTATGGCTGAGCTTACTATCTACACCGC
CAGCCGTTCGCTCCAGGGCAAAGAAGTCCGCGAAAAATTCGACTCCTCCT
TTGCCGACCTCTACCACGATCTCGACATGGGCTTCACTCCCATCAACTTC
ATGCTTCCATGGGCTCCACTGCCACAGAATAGAGCACGCGATCGCGCACA
GAAGAAGATGGCGGAAGTCTACACAGCGATCATCAAAGAGCGACGCGAAA
AGGGCGAGCCTACTTCGGGAGAGAAAGAGCAGGACATGATTTGGAATCTG
ATGCAATGTCAGTACAAGAATGGTCAAGCAATTCCAGATAAGGAGATTGC
GCACATGATGATTGCCCTTCTCATGGCTGGTCAACACTCGTCCTCGTCCA
CCTCATGCTGGATCCTTCTCCGACTGGCTTCGCGACCAGATATCCAGGAT
GAGCTCCTTCAAGAACAGAAGGATGTGCTTGGCGTCAACGCAGATGGATC
GATCAAGGAGTTAACGTACGCCGACATCTCGCGCCTTCCACTCCTCAATC
AAGTTGTCAAGGAGACACTCCGCCTTCATGCTCCCATCCATTCTATTCTG
CGACAAGTCAAGTCTCCGATGCCACTCGAAGGTACACCATACGTTGTCCC
GACCACACACTCCCTCCTTGCTGCACCCGGTGCTACCTCACGAATGGACG
AGCACTTCCCCGAAGCTATGCTGTGGGAACCCCACCGATGGGACGAGAAC
CCAAGTGAGAAGTACGCACATCTCTCACCAAAGCATGTCAAGGAGGGCGT
CGCCGAAGAGACTGAAGATTACGGCTATGGTCTCGTCAGCAAAGGCGCCG
CATCACCATATCTGCCATTCGGTGCTGGCCGACATAGATGCATCGGCGAG
CAATTCGCCTATGTCCAGCTCCAGACCATCACCTCAGAAGTGATTCGCGA
TTTCAAGCTCTACAATGTCGACGGCAGCGACAAAGTTGTCGGCACAGATT
ACAGTTCGTTGTTCAGCAGACCTCTCTCGCCAGCCGTCGTGCGATGGGAG
AGGAGAGAAAAGAAATAG
>N2.4
TGGTTGGACCCTTGGACCCTCGCAATTGATGAGAAGCAGGGGTGTCGCGT
TCCTGCATGACTAGCGCCAAAAAGTGACGCGACTGCCGAAATGTTAAATC
TCGTACGATAGCACCTGCCCAT----------------------------
--------------------------------------------------
-------GGACCACTCGAACCACACTGAAGGGTAATCATTCAAGATCTTG
GTGATTTGGCCTAACCCCCTACACCAACATCAACATCACCGACTCCGCGC
AATGGGGCTCCTCCAGGACGCTGCGGCGCTTTTCGACGCGCAGTTTGGCC
AGATAGCGACATGGAAACTTGTCCCCCTCGGCTTCAGCATCTTCTTCGCC
GTATCCGTGTTGCTTAACGTGTTGCGCCAGCTGCTCTTCAGAAATCCAAA
CGAACCTCCGCTAGTATTCCACTACGTGCCCTTCATTGGCAGCACTATCT
CCTATGGCATCGACCCCTACAAGTTCTTCTTCGCCTGCCGTCAAAAATAC
GGAGATTGCTTCACTTTCATCCTCCTTGGCAAGAAGACCACCGTGGTGCT
GGGGACTAAAGGCAACGACTTTATCTTGAATGGAAAGCTCAAGGACGTCA
ATGCCGAGGAGATCTATAGCCCACTTACTACGCCAGTATTCGGCACAGAT
GTCGTCTACGATTGTCCCAATTCGAAGCTCATGGAGCAGAAGAAGGTGCG
TGCACACAATAAGCTGGATTTATGACAATGCTAACTTATACAGTTCGTCA
AATATGGTCAGTGACTTGACTCCGCCGCGTCTGAGACAGCGCTCTGAACA
TGAGCTTCCACTTTGGAGCGATACACTTGCTAACCTCCGCCTCCAGGCCT
CACCTCCTCCGCCCTCCAGTCCTACGTTAAATTGATCACCAAAGAGACCA
AAGACTTCTTCTCCAAGGACAATCCAAGCAAGAAATTCGCATCCACCCAC
GGCACCGTCGACCTCCCGCCTGCTATGGCTGAGCTTACTATCTACACCGC
CAGCCGTTCGCTCCAGGGCAAAGAAGTCCGCGAAAAATTCGACTCCTCCT
TTGCCGACCTCTACCACGATCTCGACATGGGCTTCACTCCCATCAACTTC
ATGCTTCCATGGGCTCCACTGCCACAGAATAGAGCACGCGATCGCGCACA
GAAGAAGATGGCGGAAGTCTACACAGCGATCATCAAAGAGCGACGCGAAA
AGGGCGAGCCTACTTCGGGAGAGAAAGAGCAGGACATGATTTGGAATCTG
ATGCAATGTCAGTACAAGAATGGTCAAGCAATTCCAGATAAGGAGATTGC
GCACATGATGATTGCCCTTCTCATGGCTGGTCAACACTCGTCCTCGTCCA
CCTCATGCTGGATCCTTCTCCGACTGGCTTCGCGACCAGATATCCAGGAT
GAGCTCCTTCAAGAACAGAAGGATGTGCTTGGCGTCAACGCAGATGGATC
GATCAAGGAGTTAACGTACGCCGACATCTCGCGCCTTCCACTCCTCAATC
AAGTTGTCAAGGAGACACTCCGCCTTCATGCTCCCATCCATTCTATTCTG
CGACAAGTCAAGTCTCCGATGCCACTCGAAGGTACACCATACGTTGTCCC
GACCACACACTCCCTCCTTGCTGCACCCGGTGCTACCTCACGAATGGACG
AGCACTTCCCCGAAGCTATGCTGTGGGAACCCCACCGATGGGACGAGAAC
CCAAGTGAGAAGTACGCACATCTCTCACCAAAGCATGTCAAGGAGGGCGT
CGCCGAAGAGACTGAAGATTACGGCTATGGTCTCGTCAGCAAAGGCGCCG
CATCACCATATCTGCCATTCGGTGCTGGCCGACATAGATGCATCGGCGAG
CAATTCGCCTATGTCCAGCTCCAGACCATCACCTCAGAAGTGATTCGCGA
TTTCAAGCTCTACAATGTCGACGGCAGCGACAAAGTTGTCGGCACAGATT
ACAGTTCGTTGTTCAGCAGACCTCTCTCGCCAGCCGTCGTGCGATGGGAG
AGGAGAGAAAAGAAATAG
>N2.7
TGGTTGGACCCTTGGACCCTCGCAATTGATGAGAAGCAGGGGTGTCGCGT
TCCTGCATGACTAGCGCCAAAAAGTGACGCGACTGCCGAAATGTTAAATC
TCGTACGATAGCACCTGCCCAT----------------------------
--------------------------------------------------
-------GGACCACTCGAACCACACTGAAGGGTAATCATTCAAGATCTTG
GTGATTTGGCCTAACCCCCTACACCAACATCAACATCACCGACTCCGCGC
AATGGGGCTCCTCCAGGACGCTGCGGCGCTTTTCGACGCGCAGTTTGGCC
AGATAGCGACATGGAAACTTGTCCCCCTCGGCTTCAGCATCTTCTTCGCC
GTATCCGTGTTGCTTAACGTGTTGCGCCAGCTGCTCTTCAGAAATCCAAA
CGAACCTCCGCTAGTATTCCACTACGTGCCCTTCATTGGCAGCACTATCT
CCTATGGCATCGACCCCTACAAGTTCTTCTTCGCCTGCCGTCAAAAATAC
GGAGATTGCTTCACTTTCATCCTCCTTGGCAAGAAGACCACCGTGGTGCT
GGGGACTAAAGGCAACGACTTTATCTTGAATGGAAAGCTCAAGGACGTCA
ATGCCGAGGAGATCTATAGCCCACTTACTACGCCAGTATTCGGCACAGAT
GTCGTCTACGATTGTCCCAATTCGAAGCTCATGGAGCAGAAGAAGGTGCG
TGCACACAATAAGCTGGATTTATGACAATGCTAACTTATACAGTTCGTCA
AATATGGTCAGTGACTTGACTCCGCCGCGTCTGAGACAGCGCTCTGAACA
TGAGCTTCCACTTTGGAGCGATACACTTGCTAACCTCCGCCTCCAGGCCT
CACCTCCTCCGCCCTCCAGTCCTACGTTAAATTGATCACCAAAGAGACCA
AAGACTTCTTCTCCAAGGACAATCCAAGCAAGAAATTCGCATCCACCCAC
GGCACCGTCGACCTCCCGCCTGCTATGGCTGAGCTTACTATCTACACCGC
CAGCCGTTCGCTCCAGGGCAAAGAAGTCCGCGAAAAATTCGACTCCTCCT
TTGCCGACCTCTACCACGATCTCGACATGGGCTTCACTCCCATCAACTTC
ATGCTTCCATGGGCTCCACTGCCACAGAATAGAGCACGCGATCGCGCACA
GAAGAAGATGGCGGAAGTCTACACAGCGATCATCAAAGAGCGACGCGAAA
AGGGCGAGCCTACTTCGGGAGAGAAAGAGCAGGACATGATTTGGAATCTG
ATGCAATGTCAGTACAAGAATGGTCAAGCAATTCCAGATAAGGAGATTGC
GCACATGATGATTGCCCTTCTCATGGCTGGTCAACACTCGTCCTCGTCCA
CCTCATGCTGGATCCTTCTCCGACTGGCTTCGCGACCAGATATCCAGGAT
GAGCTCCTTCAAGAACAGAAGGATGTGCTTGGCGTCAACGCAGATGGATC
GATCAAGGAGTTAACGTACGCCGACATCTCGCGCCTTCCACTCCTCAATC
AAGTTGTCAAGGAGACACTCCGCCTTCATGCTCCCATCCATTCTATTCTG
CGACAAGTCAAGTCTCCGATGCCACTCGAAGGTACACCATACGTTGTCCC
GACCACACACTCCCTCCTTGCTGCACCCGGTGCTACCTCACGAATGGACG
AGCACTTCCCCGAAGCTATGCTGTGGGAACCCCACCGATGGGACGAGAAC
CCAAGTGAGAAGTACGCACATCTCTCACCAAAGCATGTCAAGGAGGGCGT
CGCCGAAGAGACTGAAGATTACGGCTATGGTCTCGTCAGCAAAGGCGCCG
CATCACCATATCTGCCATTCGGTGCTGGCCGACATAGATGCATCGGCGAG
CAATTCGCCTATGTCCAGCTCCAGACCATCACCTCAGAAGTGATTCGCGA
TTTCAAGCTCTACAATGTCGACGGCAGCGACAAAGTTGTCGGCACAGATT
ACAGTTCGTTGTTCAGCAGACCTCTCTCGCCAGCCGTCGTGCGATGGGAG
AGGAGAGAAAAGAAATAG
>N2.14
TGGTTGGACCCTTGGACCCTCGCAATTGATGAGAAGCAGGGGTGTCGCGT
TCCTGCATGACTAGCGCCAAAAAGTGACGCGACTGCCGAAATGTTAAATC
TCGTACGATAGCACCTGCCCAT----------------------------
--------------------------------------------------
-------GGACCACTCGAACCACACTGAAGGGTAATCATTCAAGATCTTG
GTGATTTGGCCTAACCCCCTACACCAACATCAACATCACCGACTCCGCGC
AATGGGGCTCCTCCAGGACGCTGCGGCGCTTTTCGACGCGCAGTTTGGCC
AGATAGCGACATGGAAACTTGTCCCCCTCGGCTTCAGCATCTTCTTCGCC
GTATCCGTGTTGCTTAACGTGTTGCGCCAGCTGCTCTTCAGAAATCCAAA
CGAACCTCCGCTAGTATTCCACTACGTGCCCTTCATTGGCAGCACTATCT
CCTATGGCATCGACCCCTACAAGTTCTTCTTCGCCTGCCGTCAAAAATAC
GGAGATTGCTTCACTTTCATCCTCCTTGGCAAGAAGACCACCGTGGTGCT
GGGGACTAAAGGCAACGACTTTATCTTGAATGGAAAGCTCAAGGACGTCA
ATGCCGAGGAGATCTATAGCCCACTTACTACGCCAGTATTCGGCACAGAT
GTCGTCTACGATTGTCCCAATTCGAAGCTCATGGAGCAGAAGAAGGTGCG
TGCACACAATAAGCTGGATTTATGACAATGCTAACTTATACAGTTCGTCA
AATATGGTCAGTGACTTGACTCCGCCGCGTCTGAGACAGCGCTCTGAACA
TGAGCTTCCACTTTGGAGCGATACACTTGCTAACCTCCGCCTCCAGGCCT
CACCTCCTCCGCCCTCCAGTCCTACGTTAAATTGATCACCAAAGAGACCA
AAGACTTCTTCTCCAAGGACAATCCAAGCAAGAAATTCGCATCCACCCAC
GGCACCGTCGACCTCCCGCCTGCTATGGCTGAGCTTACTATCTACACCGC
CAGCCGTTCGCTCCAGGGCAAAGAAGTCCGCGAAAAATTCGACTCCTCCT
TTGCCGACCTCTACCACGATCTCGACATGGGCTTCACTCCCATCAACTTC
ATGCTTCCATGGGCTCCACTGCCACAGAATAGAGCACGCGATCGCGCACA
GAAGAAGATGGCGGAAGTCTACACAGCGATCATCAAAGAGCGACGCGAAA
AGGGCGAGCCTACTTCGGGAGAGAAAGAGCAGGACATGATTTGGAATCTG
ATGCAATGTCAGTACAAGAATGGTCAAGCAATTCCAGATAAGGAGATTGC
GCACATGATGATTGCCCTTCTCATGGCTGGTCAACACTCGTCCTCGTCCA
CCTCATGCTGGATCCTTCTCCGACTGGCTTCGCGACCAGATATCCAGGAT
GAGCTCCTTCAAGAACAGAAGGATGTGCTTGGCGTCAACGCAGATGGATC
GATCAAGGAGTTAACGTACGCCGACATCTCGCGCCTTCCACTCCTCAATC
AAGTTGTCAAGGAGACACTCCGCCTTCATGCTCCCATCCATTCTATTCTG
CGACAAGTCAAGTCTCCGATGCCACTCGAAGGTACACCATACGTTGTCCC
GACCACACACTCCCTCCTTGCTGCACCCGGTGCTACCTCACGAATGGACG
AGCACTTCCCCGAAGCTATGCTGTGGGAACCCCACCGATGGGACGAGAAC
CCAAGTGAGAAGTACGCACATCTCTCACCAAAGCATGTCAAGGAGGGCGT
CGCCGAAGAGACTGAAGATTACGGCTATGGTCTCGTCAGCAAAGGCGCCG
CATCACCATATCTGCCATTCGGTGCTGGCCGACATAGATGCATCGGCGAG
CAATTCGCCTATGTCCAGCTCCAGACCATCACCTCAGAAGTGATTCGCGA
TTTCAAGCTCTACAATGTCGACGGCAGCGACAAAGTTGTCGGCACAGATT
ACAGTTCGTTGTTCAGCAGACCTCTCTCGCCAGCCGTCGTGCGATGGGAG
AGGAGAGAAAAGAAATAG
>N2.15
TGGTTGGACCCTTGGACCCTCGCAATTGATGAGAAGCAGGGGTGTCGCGT
TCCTGCATGACTAGCGCCAAAAAGTGACGCGACTGCCGAAATGTTAAATC
TCGTACGATAGCACCTGCCCAT----------------------------
--------------------------------------------------
-------GGACCACTCGAACCACACTGAAGGGTAATCATTCAAGATCTTG
GTGATTTGGCCTAACCCCCTACACCAACATCAACATCACCGACTCCGCGC
AATGGGGCTCCTCCAGGACGCTGCGGCGCTTTTCGACGCGCAGTTTGGCC
AGATAGCGACATGGAAACTTGTCCCCCTCGGCTTCAGCATCTTCTTCGCC
GTATCCGTGTTGCTTAACGTGTTGCGCCAGCTGCTCTTCAGAAATCCAAA
CGAACCTCCGCTAGTATTCCACTACGTGCCCTTCATTGGCAGCACTATCT
CCTATGGCATCGACCCCTACAAGTTCTTCTTCGCCTGCCGTCAAAAATAC
GGAGATTGCTTCACTTTCATCCTCCTTGGCAAGAAGACCACCGTGGTGCT
GGGGACTAAAGGCAACGACTTTATCTTGAATGGAAAGCTCAAGGACGTCA
ATGCCGAGGAGATCTATAGCCCACTTACTACGCCAGTATTCGGCACAGAT
GTCGTCTACGATTGTCCCAATTCGAAGCTCATGGAGCAGAAGAAGGTGCG
TGCACACAATAAGCTGGATTTATGACAATGCTAACTTATACAGTTCGTCA
AATATGGTCAGTGACTTGACTCCGCCGCGTCTGAGACAGCGCTCTGAACA
TGAGCTTCCACTTTGGAGCGATACACTTGCTAACCTCCGCCTCCAGGCCT
CACCTCCTCCGCCCTCCAGTCCTACGTTAAATTGATCACCAAAGAGACCA
AAGACTTCTTCTCCAAGGACAATCCAAGCAAGAAATTCGCATCCACCCAC
GGCACCGTCGACCTCCCGCCTGCTATGGCTGAGCTTACTATCTACACCGC
CAGCCGTTCGCTCCAGGGCAAAGAAGTCCGCGAAAAATTCGACTCCTCCT
TTGCCGACCTCTACCACGATCTCGACATGGGCTTCACTCCCATCAACTTC
ATGCTTCCATGGGCTCCACTGCCACAGAATAGAGCACGCGATCGCGCACA
GAAGAAGATGGCGGAAGTCTACACAGCGATCATCAAAGAGCGACGCGAAA
AGGGCGAGCCTACTTCGGGAGAGAAAGAGCAGGACATGATTTGGAATCTG
ATGCAATGTCAGTACAAGAATGGTCAAGCAATTCCAGATAAGGAGATTGC
GCACATGATGATTGCCCTTCTCATGGCTGGTCAACACTCGTCCTCGTCCA
CCTCATGCTGGATCCTTCTCCGACTGGCTTCGCGACCAGATATCCAGGAT
GAGCTCCTTCAAGAACAGAAGGATGTGCTTGGCGTCAACGCAGATGGATC
GATCAAGGAGTTAACGTACGCCGACATCTCGCGCCTTCCACTCCTCAATC
AAGTTGTCAAGGAGACACTCCGCCTTCATGCTCCCATCCATTCTATTCTG
CGACAAGTCAAGTCTCCGATGCCACTCGAAGGTACACCATACGTTGTCCC
GACCACACACTCCCTCCTTGCTGCACCCGGTGCTACCTCACGAATGGACG
AGCACTTCCCCGAAGCTATGCTGTGGGAACCCCACCGATGGGACGAGAAC
CCAAGTGAGAAGTACGCACATCTCTCACCAAAGCATGTCAAGGAGGGCGT
CGCCGAAGAGACTGAAGATTACGGCTATGGTCTCGTCAGCAAAGGCGCCG
CATCACCATATCTGCCATTCGGTGCTGGCCGACATAGATGCATCGGCGAG
CAATTCGCCTATGTCCAGCTCCAGACCATCACCTCAGAAGTGATTCGCGA
TTTCAAGCTCTACAATGTCGACGGCAGCGACAAAGTTGTCGGCACAGATT
ACAGTTCGTTGTTCAGCAGACCTCTCTCGCCAGCCGTCGTGCGATGGGAG
AGGAGAGAAAAGAAATAG
>N2.16
TGGTTGGACCCTTGGACCCTCGCAATTGATGAGAAGCAGGGGTGTCGCGT
TCCTGCATGACTAGCGCCAAAAAGTGACGCGACTGCCGAAATGTTAAATC
TCGTACGATAGCACCTGCCCAT----------------------------
--------------------------------------------------
-------GGACCACTCGAACCACACTGAAGGGTAATCATTCAAGATCTTG
GTGATTTGGCCTAACCCCCTACACCAACATCAACATCACCGACTCCGCGC
AATGGGGCTCCTCCAGGACGCTGCGGCGCTTTTCGACGCGCAGTTTGGCC
AGATAGCGACATGGAAACTTGTCCCCCTCGGCTTCAGCATCTTCTTCGCC
GTATCCGTGTTGCTTAACGTGTTGCGCCAGCTGCTCTTCAGAAATCCAAA
CGAACCTCCGCTAGTATTCCACTACGTGCCCTTCATTGGCAGCACTATCT
CCTATGGCATCGACCCCTACAAGTTCTTCTTCGCCTGCCGTCAAAAATAC
GGAGATTGCTTCACTTTCATCCTCCTTGGCAAGAAGACCACCGTGGTGCT
GGGGACTAAAGGCAACGACTTTATCTTGAATGGAAAGCTCAAGGACGTCA
ATGCCGAGGAGATCTATAGCCCACTTACTACGCCAGTATTCGGCACAGAT
GTCGTCTACGATTGTCCCAATTCGAAGCTCATGGAGCAGAAGAAGGTGCG
TGCACACAATAAGCTGGATTTATGACAATGCTAACTTATACAGTTCGTCA
AATATGGTCAGTGACTTGACTCCGCCGCGTCTGAGACAGCGCTCTGAACA
TGAGCTTCCACTTTGGAGCGATACACTTGCTAACCTCCGCCTCCAGGCCT
CACCTCCTCCGCCCTCCAGTCCTACGTTAAATTGATCACCAAAGAGACCA
AAGACTTCTTCTCCAAGGACAATCCAAGCAAGAAATTCGCATCCACCCAC
GGCACCGTCGACCTCCCGCCTGCTATGGCTGAGCTTACTATCTACACCGC
CAGCCGTTCGCTCCAGGGCAAAGAAGTCCGCGAAAAATTCGACTCCTCCT
TTGCCGACCTCTACCACGATCTCGACATGGGCTTCACTCCCATCAACTTC
ATGCTTCCATGGGCTCCACTGCCACAGAATAGAGCACGCGATCGCGCACA
GAAGAAGATGGCGGAAGTCTACACAGCGATCATCAAAGAGCGACGCGAAA
AGGGCGAGCCTACTTCGGGAGAGAAAGAGCAGGACATGATTTGGAATCTG
ATGCAATGTCAGTACAAGAATGGTCAAGCAATTCCAGATAAGGAGATTGC
GCACATGATGATTGCCCTTCTCATGGCTGGTCAACACTCGTCCTCGTCCA
CCTCATGCTGGATCCTTCTCCGACTGGCTTCGCGACCAGATATCCAGGAT
GAGCTCCTTCAAGAACAGAAGGATGTGCTTGGCGTCAACGCAGATGGATC
GATCAAGGAGTTAACGTACGCCGACATCTCGCGCCTTCCACTCCTCAATC
AAGTTGTCAAGGAGACACTCCGCCTTCATGCTCCCATCCATTCTATTCTG
CGACAAGTCAAGTCTCCGATGCCACTCGAAGGTACACCATACGTTGTCCC
GACCACACACTCCCTCCTTGCTGCACCCGGTGCTACCTCACGAATGGACG
AGCACTTCCCCGAAGCTATGCTGTGGGAACCCCACCGATGGGACGAGAAC
CCAAGTGAGAAGTACGCACATCTCTCACCAAAGCATGTCAAGGAGGGCGT
CGCCGAAGAGACTGAAGATTACGGCTATGGTCTCGTCAGCAAAGGCGCCG
CATCACCATATCTGCCATTCGGTGCTGGCCGACATAGATGCATCGGCGAG
CAATTCGCCTATGTCCAGCTCCAGACCATCACCTCAGAAGTGATTCGCGA
TTTCAAGCTCTACAATGTCGACGGCAGCGACAAAGTTGTCGGCACAGATT
ACAGTTCGTTGTTCAGCAGACCTCTCTCGCCAGCCGTCGTGCGATGGGAG
AGGAGAGAAAAGAAATAG
>N2.17
TGGTTGGACCCTTGGACCCTCGCAATTGATGAGAAGCAGGGGTGTCGCGT
TCCTGCATGACTAGCGCCAAAAAGTGACGCGACTGCCGAAATGTTAAATC
TCGTACGATAGCACCTGCCCAT----------------------------
--------------------------------------------------
-------GGACCACTCGAACCACACTGAAGGGTAATCATTCAAGATCTTG
GTGATTTGGCCTAACCCCCTACACCAACATCAACATCACCGACTCCGCGC
AATGGGGCTCCTCCAGGACGCTGCGGCGCTTTTCGACGCGCAGTTTGGCC
AGATAGCGACATGGAAACTTGTCCCCCTCGGCTTCAGCATCTTCTTCGCC
GTATCCGTGTTGCTTAACGTGTTGCGCCAGCTGCTCTTCAGAAATCCAAA
CGAACCTCCGCTAGTATTCCACTACGTGCCCTTCATTGGCAGCACTATCT
CCTATGGCATCGACCCCTACAAGTTCTTCTTCGCCTGCCGTCAAAAATAC
GGAGATTGCTTCACTTTCATCCTCCTTGGCAAGAAGACCACCGTGGTGCT
GGGGACTAAAGGCAACGACTTTATCTTGAATGGAAAGCTCAAGGACGTCA
ATGCCGAGGAGATCTATAGCCCACTTACTACGCCAGTATTCGGCACAGAT
GTCGTCTACGATTGTCCCAATTCGAAGCTCATGGAGCAGAAGAAGGTGCG
TGCACACAATAAGCTGGATTTATGACAATGCTAACTTATACAGTTCGTCA
AATATGGTCAGTGACTTGACTCCGCCGCGTCTGAGACAGCGCTCTGAACA
TGAGCTTCCACTTTGGAGCGATACACTTGCTAACCTCCGCCTCCAGGCCT
CACCTCCTCCGCCCTCCAGTCCTACGTTAAATTGATCACCAAAGAGACCA
AAGACTTCTTCTCCAAGGACAATCCAAGCAAGAAATTCGCATCCACCCAC
GGCACCGTCGACCTCCCGCCTGCTATGGCTGAGCTTACTATCTACACCGC
CAGCCGTTCGCTCCAGGGCAAAGAAGTCCGCGAAAAATTCGACTCCTCCT
TTGCCGACCTCTACCACGATCTCGACATGGGCTTCACTCCCATCAACTTC
ATGCTTCCATGGGCTCCACTGCCACAGAATAGAGCACGCGATCGCGCACA
GAAGAAGATGGCGGAAGTCTACACAGCGATCATCAAAGAGCGACGCGAAA
AGGGCGAGCCTACTTCGGGAGAGAAAGAGCAGGACATGATTTGGAATCTG
ATGCAATGTCAGTACAAGAATGGTCAAGCAATTCCAGATAAGGAGATTGC
GCACATGATGATTGCCCTTCTCATGGCTGGTCAACACTCGTCCTCGTCCA
CCTCATGCTGGATCCTTCTCCGACTGGCTTCGCGACCAGATATCCAGGAT
GAGCTCCTTCAAGAACAGAAGGATGTGCTTGGCGTCAACGCAGATGGATC
GATCAAGGAGTTAACGTACGCCGACATCTCGCGCCTTCCACTCCTCAATC
AAGTTGTCAAGGAGACACTCCGCCTTCATGCTCCCATCCATTCTATTCTG
CGACAAGTCAAGTCTCCGATGCCACTCGAAGGTACACCATACGTTGTCCC
GACCACACACTCCCTCCTTGCTGCACCCGGTGCTACCTCACGAATGGACG
AGCACTTCCCCGAAGCTATGCTGTGGGAACCCCACCGATGGGACGAGAAC
CCAAGTGAGAAGTACGCACATCTCTCACCAAAGCATGTCAAGGAGGGCGT
CGCCGAAGAGACTGAAGATTACGGCTATGGTCTCGTCAGCAAAGGCGCCG
CATCACCATATCTGCCATTCGGTGCTGGCCGACATAGATGCATCGGCGAG
CAATTCGCCTATGTCCAGCTCCAGACCATCACCTCAGAAGTGATTCGCGA
TTTCAAGCTCTACAATGTCGACGGCAGCGACAAAGTTGTCGGCACAGATT
ACAGTTCGTTGTTCAGCAGACCTCTCTCGCCAGCCGTCGTGCGATGGGAG
AGGAGAGAAAAGAAATAG
>N2.21
TGGTTGGACCCTTGGACCCTCGCAATTGATGAGAAGCAGGGGTGTCGCGT
TCCTGCATGACTAGCGCCAAAAAGTGACGCGACTGCCGAAATGTTAAATC
TCGTACGATAGCACCTGCCCAT----------------------------
--------------------------------------------------
-------GGACCACTCGAACCACACTGAAGGGTAATCATTCAAGATCTTG
GTGATTTGGCCTAACCCCCTACACCAACATCAACATCACCGACTCCGCGC
AATGGGGCTCCTCCAGGACGCTGCGGCGCTTTTCGACGCGCAGTTTGGCC
AGATAGCGACATGGAAACTTGTCCCCCTCGGCTTCAGCATCTTCTTCGCC
GTATCCGTGTTGCTTAACGTGTTGCGCCAGCTGCTCTTCAGAAATCCAAA
CGAACCTCCGCTAGTATTCCACTACGTGCCCTTCATTGGCAGCACTATCT
CCTATGGCATCGACCCCTACAAGTTCTTCTTCGCCTGCCGTCAAAAATAC
GGAGATTGCTTCACTTTCATCCTCCTTGGCAAGAAGACCACCGTGGTGCT
GGGGACTAAAGGCAACGACTTTATCTTGAATGGAAAGCTCAAGGACGTCA
ATGCCGAGGAGATCTATAGCCCACTTACTACGCCAGTATTCGGCACAGAT
GTCGTCTACGATTGTCCCAATTCGAAGCTCATGGAGCAGAAGAAGGTGCG
TGCACACAATAAGCTGGATTTATGACAATGCTAACTTATACAGTTCGTCA
AATATGGTCAGTGACTTGACTCCGCCGCGTCTGAGACAGCGCTCTGAACA
TGAGCTTCCACTTTGGAGCGATACACTTGCTAACCTCCGCCTCCAGGCCT
CACCTCCTCCGCCCTCCAGTCCTACGTTAAATTGATCACCAAAGAGACCA
AAGACTTCTTCTCCAAGGACAATCCAAGCAAGAAATTCGCATCCACCCAC
GGCACCGTCGACCTCCCGCCTGCTATGGCTGAGCTTACTATCTACACCGC
CAGCCGTTCGCTCCAGGGCAAAGAAGTCCGCGAAAAATTCGACTCCTCCT
TTGCCGACCTCTACCACGATCTCGACATGGGCTTCACTCCCATCAACTTC
ATGCTTCCATGGGCTCCACTGCCACAGAATAGAGCACGCGATCGCGCACA
GAAGAAGATGGCGGAAGTCTACACAGCGATCATCAAAGAGCGACGCGAAA
AGGGCGAGCCTACTTCGGGAGAGAAAGAGCAGGACATGATTTGGAATCTG
ATGCAATGTCAGTACAAGAATGGTCAAGCAATTCCAGATAAGGAGATTGC
GCACATGATGATTGCCCTTCTCATGGCTGGTCAACACTCGTCCTCGTCCA
CCTCATGCTGGATCCTTCTCCGACTGGCTTCGCGACCAGATATCCAGGAT
GAGCTCCTTCAAGAACAGAAGGATGTGCTTGGCGTCAACGCAGATGGATC
GATCAAGGAGTTAACGTACGCCGACATCTCGCGCCTTCCACTCCTCAATC
AAGTTGTCAAGGAGACACTCCGCCTTCATGCTCCCATCCATTCTATTCTG
CGACAAGTCAAGTCTCCGATGCCACTCGAAGGTACACCATACGTTGTCCC
GACCACACACTCCCTCCTTGCTGCACCCGGTGCTACCTCACGAATGGACG
AGCACTTCCCCGAAGCTATGCTGTGGGAACCCCACCGATGGGACGAGAAC
CCAAGTGAGAAGTACGCACATCTCTCACCAAAGCATGTCAAGGAGGGCGT
CGCCGAAGAGACTGAAGATTACGGCTATGGTCTCGTCAGCAAAGGCGCCG
CATCACCATATCTGCCATTCGGTGCTGGCCGACATAGATGCATCGGCGAG
CAATTCGCCTATGTCCAGCTCCAGACCATCACCTCAGAAGTGATTCGCGA
TTTCAAGCTCTACAATGTCGACGGCAGCGACAAAGTTGTCGGCACAGATT
ACAGTTCGTTGTTCAGCAGACCTCTCTCGCCAGCCGTCGTGCGATGGGAG
AGGAGAGAAAAGAAATAG
>N2.22
TGGTTGGACCCTTGGACCCTCGCAATTGATGAGAAGCAGGGGTGTCGCGT
TCCTGCATGACTAGCGCCAAAAAGTGACGCGACTGCCGAAATGTTAAATC
TCGTACGATAGCACCTGCCCAT----------------------------
--------------------------------------------------
-------GGACCACTCGAACCACACTGAAGGGTAATCATTCAAGATCTTG
GTGATTTGGCCTAACCCCCTACACCAACATCAACATCACCGACTCCGCGC
AATGGGGCTCCTCCAGGACGCTGCGGCGCTTTTCGACGCGCAGTTTGGCC
AGATAGCGACATGGAAACTTGTCCCCCTCGGCTTCAGCATCTTCTTCGCC
GTATCCGTGTTGCTTAACGTGTTGCGCCAGCTGCTCTTCAGAAATCCAAA
CGAACCTCCGCTAGTATTCCACTACGTGCCCTTCATTGGCAGCACTATCT
CCTATGGCATCGACCCCTACAAGTTCTTCTTCGCCTGCCGTCAAAAATAC
GGAGATTGCTTCACTTTCATCCTCCTTGGCAAGAAGACCACCGTGGTGCT
GGGGACTAAAGGCAACGACTTTATCTTGAATGGAAAGCTCAAGGACGTCA
ATGCCGAGGAGATCTATAGCCCACTTACTACGCCAGTATTCGGCACAGAT
GTCGTCTACGATTGTCCCAATTCGAAGCTCATGGAGCAGAAGAAGGTGCG
TGCACACAATAAGCTGGATTTATGACAATGCTAACTTATACAGTTCGTCA
AATATGGTCAGTGACTTGACTCCGCCGCGTCTGAGACAGCGCTCTGAACA
TGAGCTTCCACTTTGGAGCGATACACTTGCTAACCTCCGCCTCCAGGCCT
CACCTCCTCCGCCCTCCAGTCCTACGTTAAATTGATCACCAAAGAGACCA
AAGACTTCTTCTCCAAGGACAATCCAAGCAAGAAATTCGCATCCACCCAC
GGCACCGTCGACCTCCCGCCTGCTATGGCTGAGCTTACTATCTACACCGC
CAGCCGTTCGCTCCAGGGCAAAGAAGTCCGCGAAAAATTCGACTCCTCCT
TTGCCGACCTCTACCACGATCTCGACATGGGCTTCACTCCCATCAACTTC
ATGCTTCCATGGGCTCCACTGCCACAGAATAGAGCACGCGATCGCGCACA
GAAGAAGATGGCGGAAGTCTACACAGCGATCATCAAAGAGCGACGCGAAA
AGGGCGAGCCTACTTCGGGAGAGAAAGAGCAGGACATGATTTGGAATCTG
ATGCAATGTCAGTACAAGAATGGTCAAGCAATTCCAGATAAGGAGATTGC
GCACATGATGATTGCCCTTCTCATGGCTGGTCAACACTCGTCCTCGTCCA
CCTCATGCTGGATCCTTCTCCGACTGGCTTCGCGACCAGATATCCAGGAT
GAGCTCCTTCAAGAACAGAAGGATGTGCTTGGCGTCAACGCAGATGGATC
GATCAAGGAGTTAACGTACGCCGACATCTCGCGCCTTCCACTCCTCAATC
AAGTTGTCAAGGAGACACTCCGCCTTCATGCTCCCATCCATTCTATTCTG
CGACAAGTCAAGTCTCCGATGCCACTCGAAGGTACACCATACGTTGTCCC
GACCACACACTCCCTCCTTGCTGCACCCGGTGCTACCTCACGAATGGACG
AGCACTTCCCCGAAGCTATGCTGTGGGAACCCCACCGATGGGACGAGAAC
CCAAGTGAGAAGTACGCACATCTCTCACCAAAGCATGTCAAGGAGGGCGT
CGCCGAAGAGACTGAAGATTACGGCTATGGTCTCGTCAGCAAAGGCGCCG
CATCACCATATCTGCCATTCGGTGCTGGCCGACATAGATGCATCGGCGAG
CAATTCGCCTATGTCCAGCTCCAGACCATCACCTCAGAAGTGATTCGCGA
TTTCAAGCTCTACAATGTCGACGGCAGCGACAAAGTTGTCGGCACAGATT
ACAGTTCGTTGTTCAGCAGACCTCTCTCGCCAGCCGTCGTGCGATGGGAG
AGGAGAGAAAAGAAATAG
>N2.24
-----------------------------TGAGAAGCAGGGGTGTCGCGT
TCCTGCATGACTAGCGCCAAAAAGTGACGCGACTGCCGAAATGTTAAATC
TCGTACGATAGCACCTGCCCAT----------------------------
--------------------------------------------------
-------GGACCACTCGAACCACACTGAAGGGTAATCATTCAAGATCTTG
GTGATTTGGCCTAACCCCCTACACCAACATCAACATCACCGACTCCGCGC
AATGGGGCTCCTCCAGGACGCTGCGGCGCTTTTCGACGCGCAGTTTGGCC
AGATAGCGACATGGAAACTTGTCCCCCTCGGCTTCAGCATCTTCTTCGCC
GTATCCGTGTTGCTTAACGTGTTGCGCCAGCTGCTCTTCAGAAATCCAAA
CGAACCTCCGCTAGTATTCCACTACGTGCCCTTCATTGGCAGCACTATCT
CCTATGGCATCGACCCCTACAAGTTCTTCTTCGCCTGCCGTCAAAAATAC
GGAGATTGCTTCACTTTCATCCTCCTTGGCAAGAAGACCACCGTGGTGCT
GGGGACTAAAGGCAACGACTTTATCTTGAATGGAAAGCTCAAGGACGTCA
ATGCCGAGGAGATCTATAGCCCACTTACTACGCCAGTATTCGGCACAGAT
GTCGTCTACGATTGTCCCAATTCGAAGCTCATGGAGCAGAAGAAGGTGCG
TGCACACAATAAGCTGGATTTATGACAATGCTAACTTATACAGTTCGTCA
AATATGGTCAGTGACTTGACTCCGCCGCGTCTGAGACAGCGCTCTGAACA
TGAGCTTCCACTTTGGAGCGATACACTTGCTAACCTCCGCCTCCAGGCCT
CACCTCCTCCGCCCTCCAGTCCTACGTTAAATTGATCACCAAAGAGACCA
AAGACTTCTTCTCCAAGGACAATCCAAGCAAGAAATTCGCATCCACCCAC
GGCACCGTCGACCTCCCGCCTGCTATGGCTGAGCTTACTATCTACACCGC
CAGCCGTTCGCTCCAGGGCAAAGAAGTCCGCGAAAAATTCGACTCCTCCT
TTGCCGACCTCTACCACGATCTCGACATGGGCTTCACTCCCATCAACTTC
ATGCTTCCATGGGCTCCACTGCCACAGAATAGAGCACGCGATCGCGCACA
GAAGAAGATGGCGGAAGTCTACACAGCGATCATCAAAGAGCGACGCGAAA
AGGGCGAGCCTACTTCGGGAGAGAAAGAGCAGGACATGATTTGGAATCTG
ATGCAATGTCAGTACAAGAATGGTCAAGCAATTCCAGATAAGGAGATTGC
GCACATGATGATTGCCCTTCTCATGGCTGGTCAACACTCGTCCTCGTCCA
CCTCATGCTGGATCCTTCTCCGACTGGCTTCGCGACCAGATATCCAGGAT
GAGCTCCTTCAAGAACAGAAGGATGTGCTTGGCGTCAACGCAGATGGATC
GATCAAGGAGTTAACGTACGCCGACATCTCGCGCCTTCCACTCCTCAATC
AAGTTGTCAAGGAGACACTCCGCCTTCATGCTCCCATCCATTCTATTCTG
CGACAAGTCAAGTCTCCGATGCCACTCGAAGGTACACCATACGTTGTCCC
GACCACACACTCCCTCCTTGCTGCACCCGGTGCTACCTCACGAATGGACG
AGCACTTCCCCGAAGCTATGCTGTGGGAACCCCACCGATGGGACGAGAAC
CCAAGTGAGAAGTACGCACATCTCTCACCAAAGCATGTCAAGGAGGGCGT
CGCCGAAGAGACTGAAGATTACGGCTATGGTCTCGTCAGCAAAGGCGCCG
CATCACCATATCTGCCATTCGGTGCTGGCCGACATAGATGCATCGGCGAG
CAATTCGCCTATGTCCAGCTCCAGACCATCACCTCAGAAGTGATTCGCGA
TTTCAAGCTCTACAATGTCGACGGCAGCGACAAAGTTGTCGGCACAGATT
ACAGTTCGTTGTTCAGCAGACCTCTCTCGCCAGCCGTCGTGCGATGGGAG
AGGAGAGAAAAGAAATAG
>N2.25
TGGTTGGACCCTTGGACCCTCGCAATTGATGAGAAGCAGGGGTGTCGCGT
TCCTGCATGACTAGCGCCAAAAAGTGACGCGACTGCCGAAATGTTAAATC
TCGTACGATAGCACCTGCCCAT----------------------------
--------------------------------------------------
-------GGACCACTCGAACCACACTGAAGGGTAATCATTCAAGATCTTG
GTGATTTGGCCTAACCCCCTACACCAACATCAACATCACCGACTCCGCGC
AATGGGGCTCCTCCAGGACGCTGCGGCGCTTTTCGACGCGCAGTTTGGCC
AGATAGCGACATGGAAACTTGTCCCCCTCGGCTTCAGCATCTTCTTCGCC
GTATCCGTGTTGCTTAACGTGTTGCGCCAGCTGCTCTTCAGAAATCCAAA
CGAACCTCCGCTAGTATTCCACTACGTGCCCTTCATTGGCAGCACTATCT
CCTATGGCATCGACCCCTACAAGTTCTTCTTCGCCTGCCGTCAAAAATAC
GGAGATTGCTTCACTTTCATCCTCCTTGGCAAGAAGACCACCGTGGTGCT
GGGGACTAAAGGCAACGACTTTATCTTGAATGGAAAGCTCAAGGACGTCA
ATGCCGAGGAGATCTATAGCCCACTTACTACGCCAGTATTCGGCACAGAT
GTCGTCTACGATTGTCCCAATTCGAAGCTCATGGAGCAGAAGAAGGTGCG
TGCACACAATAAGCTGGATTTATGACAATGCTAACTTATACAGTTCGTCA
AATATGGTCAGTGACTTGACTCCGCCGCGTCTGAGACAGCGCTCTGAACA
TGAGCTTCCACTTTGGAGCGATACACTTGCTAACCTCCGCCTCCAGGCCT
CACCTCCTCCGCCCTCCAGTCCTACGTTAAATTGATCACCAAAGAGACCA
AAGACTTCTTCTCCAAGGACAATCCAAGCAAGAAATTCGCATCCACCCAC
GGCACCGTCGACCTCCCGCCTGCTATGGCTGAGCTTACTATCTACACCGC
CAGCCGTTCGCTCCAGGGCAAAGAAGTCCGCGAAAAATTCGACTCCTCCT
TTGCCGACCTCTACCACGATCTCGACATGGGCTTCACTCCCATCAACTTC
ATGCTTCCATGGGCTCCACTGCCACAGAATAGAGCACGCGATCGCGCACA
GAAGAAGATGGCGGAAGTCTACACAGCGATCATCAAAGAGCGACGCGAAA
AGGGCGAGCCTACTTCGGGAGAGAAAGAGCAGGACATGATTTGGAATCTG
ATGCAATGTCAGTACAAGAATGGTCAAGCAATTCCAGATAAGGAGATTGC
GCACATGATGATTGCCCTTCTCATGGCTGGTCAACACTCGTCCTCGTCCA
CCTCATGCTGGATCCTTCTCCGACTGGCTTCGCGACCAGATATCCAGGAT
GAGCTCCTTCAAGAACAGAAGGATGTGCTTGGCGTCAACGCAGATGGATC
GATCAAGGAGTTAACGTACGCCGACATCTCGCGCCTTCCACTCCTCAATC
AAGTTGTCAAGGAGACACTCCGCCTTCATGCTCCCATCCATTCTATTCTG
CGACAAGTCAAGTCTCCGATGCCACTCGAAGGTACACCATACGTTGTCCC
GACCACACACTCCCTCCTTGCTGCACCCGGTGCTACCTCACGAATGGACG
AGCACTTCCCCGAAGCTATGCTGTGGGAACCCCACCGATGGGACGAGAAC
CCAAGTGAGAAGTACGCACATCTCTCACCAAAGCATGTCAAGGAGGGCGT
CGCCGAAGAGACTGAAGATTACGGCTATGGTCTCGTCAGCAAAGGCGCCG
CATCACCATATCTGCCATTCGGTGCTGGCCGACATAGATGCATCGGCGAG
CAATTCGCCTATGTCCAGCTCCAGACCATCACCTCAGAAGTGATTCGCGA
TTTCAAGCTCTACAATGTCGACGGCAGCGACAAAGTTGTCGGCACAGATT
ACAGTTCGTTGTTCAGCAGACCTCTCTCGCCAGCCGTCGTGCGATGGGAG
AGGAGAGAAAAGAAATAG
>N2.26
TGGTTGGACCCTTGGACCCTCGCAATTGATGAGAAGCAGGGGTGTCGCGT
TCCTGCATGACTAGCGCCAAAAAGTGACGCGACTGCCGAAATGTTAAATC
TCGTACGATAGCACCTGCCCAT----------------------------
--------------------------------------------------
-------GGACCACTCGAACCACACTGAAGGGTAATCATTCAAGATCTTG
GTGATTTGGCCTAACCCCCTACACCAACATCAACATCACCGACTCCGCGC
AATGGGGCTCCTCCAGGACGCTGCGGCGCTTTTCGACGCGCAGTTTGGCC
AGATAGCGACATGGAAACTTGTCCCCCTCGGCTTCAGCATCTTCTTCGCC
GTATCCGTGTTGCTTAACGTGTTGCGCCAGCTGCTCTTCAGAAATCCAAA
CGAACCTCCGCTAGTATTCCACTACGTGCCCTTCATTGGCAGCACTATCT
CCTATGGCATCGACCCCTACAAGTTCTTCTTCGCCTGCCGTCAAAAATAC
GGAGATTGCTTCACTTTCATCCTCCTTGGCAAGAAGACCACCGTGGTGCT
GGGGACTAAAGGCAACGACTTTATCTTGAATGGAAAGCTCAAGGACGTCA
ATGCCGAGGAGATCTATAGCCCACTTACTACGCCAGTATTCGGCACAGAT
GTCGTCTACGATTGTCCCAATTCGAAGCTCATGGAGCAGAAGAAGGTGCG
TGCACACAATAAGCTGGATTTATGACAATGCTAACTTATACAGTTCGTCA
AATATGGTCAGTGACTTGACTCCGCCGCGTCTGAGACAGCGCTCTGAACA
TGAGCTTCCACTTTGGAGCGATACACTTGCTAACCTCCGCCTCCAGGCCT
CACCTCCTCCGCCCTCCAGTCCTACGTTAAATTGATCACCAAAGAGACCA
AAGACTTCTTCTCCAAGGACAATCCAAGCAAGAAATTCGCATCCACCCAC
GGCACCGTCGACCTCCCGCCTGCTATGGCTGAGCTTACTATCTACACCGC
CAGCCGTTCGCTCCAGGGCAAAGAAGTCCGCGAAAAATTCGACTCCTCCT
TTGCCGACCTCTACCACGATCTCGACATGGGCTTCACTCCCATCAACTTC
ATGCTTCCATGGGCTCCACTGCCACAGAATAGAGCACGCGATCGCGCACA
GAAGAAGATGGCGGAAGTCTACACAGCGATCATCAAAGAGCGACGCGAAA
AGGGCGAGCCTACTTCGGGAGAGAAAGAGCAGGACATGATTTGGAATCTG
ATGCAATGTCAGTACAAGAATGGTCAAGCAATTCCAGATAAGGAGATTGC
GCACATGATGATTGCCCTTCTCATGGCTGGTCAACACTCGTCCTCGTCCA
CCTCATGCTGGATCCTTCTCCGACTGGCTTCGCGACCAGATATCCAGGAT
GAGCTCCTTCAAGAACAGAAGGATGTGCTTGGCGTCAACGCAGATGGATC
GATCAAGGAGTTAACGTACGCCGACATCTCGCGCCTTCCACTCCTCAATC
AAGTTGTCAAGGAGACACTCCGCCTTCATGCTCCCATCCATTCTATTCTG
CGACAAGTCAAGTCTCCGATGCCACTCGAAGGTACACCATACGTTGTCCC
GACCACACACTCCCTCCTTGCTGCACCCGGTGCTACCTCACGAATGGACG
AGCACTTCCCCGAAGCTATGCTGTGGGAACCCCACCGATGGGACGAGAAC
CCAAGTGAGAAGTACGCACATCTCTCACCAAAGCATGTCAAGGAGGGCGT
CGCCGAAGAGACTGAAGATTACGGCTATGGTCTCGTCAGCAAAGGCGCCG
CATCACCATATCTGCCATTCGGTGCTGGCCGACATAGATGCATCGGCGAG
CAATTCGCCTATGTCCAGCTCCAGACCATCACCTCAGAAGTGATTCGCGA
TTTCAAGCTCTACAATGTCGACGGCAGCGACAAAGTTGTCGGCACAGATT
ACAGTTCGTTGTTCAGCAGACCTCTCTCGCCAGCCGTCGTGCGATGGGAG
AGGAGAGAAAAGAAATAG
>N2.28
----------------------------ATGAGAAGCAGGGGTGTCGCGT
TCCTGCATGACTAGCGCCAAAAAGTGACGCGACTGCCGAAATGTTAAATC
TCGTACGATAGCACCTGCCCAT----------------------------
--------------------------------------------------
-------GGACCACTCGAACCACACTGAAGGGTAATCATTCAAGATCTTG
GTGATTTGGCCTAACCCCCTACACCAACATCAACATCACCGACTCCGCGC
AATGGGGCTCCTCCAGGACGCTGCGGCGCTTTTCGACGCGCAGTTTGGCC
AGATAGCGACATGGAAACTTGTCCCCCTCGGCTTCAGCATCTTCTTCGCC
GTATCCGTGTTGCTTAACGTGTTGCGCCAGCTGCTCTTCAGAAATCCAAA
CGAACCTCCGCTAGTATTCCACTACGTGCCCTTCATTGGCAGCACTATCT
CCTATGGCATCGACCCCTACAAGTTCTTCTTCGCCTGCCGTCAAAAATAC
GGAGATTGCTTCACTTTCATCCTCCTTGGCAAGAAGACCACCGTGGTGCT
GGGGACTAAAGGCAACGACTTTATCTTGAATGGAAAGCTCAAGGACGTCA
ATGCCGAGGAGATCTATAGCCCACTTACTACGCCAGTATTCGGCACAGAT
GTCGTCTACGATTGTCCCAATTCGAAGCTCATGGAGCAGAAGAAGGTGCG
TGCACACAATAAGCTGGATTTATGACAATGCTAACTTATACAGTTCGTCA
AATATGGTCAGTGACTTGACTCCGCCGCGTCTGAGACAGCGCTCTGAACA
TGAGCTTCCACTTTGGAGCGATACACTTGCTAACCTCCGCCTCCAGGCCT
CACCTCCTCCGCCCTCCAGTCCTACGTTAAATTGATCACCAAAGAGACCA
AAGACTTCTTCTCCAAGGACAATCCAAGCAAGAAATTCGCATCCACCCAC
GGCACCGTCGACCTCCCGCCTGCTATGGCTGAGCTTACTATCTACACCGC
CAGCCGTTCGCTCCAGGGCAAAGAAGTCCGCGAAAAATTCGACTCCTCCT
TTGCCGACCTCTACCACGATCTCGACATGGGCTTCACTCCCATCAACTTC
ATGCTTCCATGGGCTCCACTGCCACAGAATAGAGCACGCGATCGCGCACA
GAAGAAGATGGCGGAAGTCTACACAGCGATCATCAAAGAGCGACGCGAAA
AGGGCGAGCCTACTTCGGGAGAGAAAGAGCAGGACATGATTTGGAATCTG
ATGCAATGTCAGTACAAGAATGGTCAAGCAATTCCAGATAAGGAGATTGC
GCACATGATGATTGCCCTTCTCATGGCTGGTCAACACTCGTCCTCGTCCA
CCTCATGCTGGATCCTTCTCCGACTGGCTTCGCGACCAGATATCCAGGAT
GAGCTCCTTCAAGAACAGAAGGATGTGCTTGGCGTCAACGCAGATGGATC
GATCAAGGAGTTAACGTACGCCGACATCTCGCGCCTTCCACTCCTCAATC
AAGTTGTCAAGGAGACACTCCGCCTTCATGCTCCCATCCATTCTATTCTG
CGACAAGTCAAGTCTCCGATGCCACTCGAAGGTACACCATACGTTGTCCC
GACCACACACTCCCTCCTTGCTGCACCCGGTGCTACCTCACGAATGGACG
AGCACTTCCCCGAAGCTATGCTGTGGGAACCCCACCGATGGGACGAGAAC
CCAAGTGAGAAGTACGCACATCTCTCACCAAAGCATGTCAAGGAGGGCGT
CGCCGAAGAGACTGAAGATTACGGCTATGGTCTCGTCAGCAAAGGCGCCG
CATCACCATATCTGCCATTCGGTGCTGGCCGACATAGATGCATCGGCGAG
CAATTCGCCTATGTCCAGCTCCAGACCATCACCTCAGAAGTGATTCGCGA
TTTCAAGCTCTACAATGTCGACGGCAGCGACAAAGTTGTCGGCACAGATT
ACAGTTCGTTGTTCAGCAGACCTCTCTCGCCAGCCGTCGTGCGATGGGAG
AGGAGAGAAAAGAAATAG
>N2.31
TGGTTGGACCCTTGGACCCTCGCAATTGATGAGAAGCAGGGGTGTCGCGT
TCCTGCATGACTAGCGCCAAAAAGTGACGCGACTGCCGAAATGTTAAATC
TCGTACGATAGCACCTGCCCAT----------------------------
--------------------------------------------------
-------GGACCACTCGAACCACACTGAAGGGTAATCATTCAAGATCTTG
GTGATTTGGCCTAACCCCCTACACCAACATCAACATCACCGACTCCGCGC
AATGGGGCTCCTCCAGGACGCTGCGGCGCTTTTCGACGCGCAGTTTGGCC
AGATAGCGACATGGAAACTTGTCCCCCTCGGCTTCAGCATCTTCTTCGCC
GTATCCGTGTTGCTTAACGTGTTGCGCCAGCTGCTCTTCAGAAATCCAAA
CGAACCTCCGCTAGTATTCCACTACGTGCCCTTCATTGGCAGCACTATCT
CCTATGGCATCGACCCCTACAAGTTCTTCTTCGCCTGCCGTCAAAAATAC
GGAGATTGCTTCACTTTCATCCTCCTTGGCAAGAAGACCACCGTGGTGCT
GGGGACTAAAGGCAACGACTTTATCTTGAATGGAAAGCTCAAGGACGTCA
ATGCCGAGGAGATCTATAGCCCACTTACTACGCCAGTATTCGGCACAGAT
GTCGTCTACGATTGTCCCAATTCGAAGCTCATGGAGCAGAAGAAGGTGCG
TGCACACAATAAGCTGGATTTATGACAATGCTAACTTATACAGTTCGTCA
AATATGGTCAGTGACTTGACTCCGCCGCGTCTGAGACAGCGCTCTGAACA
TGAGCTTCCACTTTGGAGCGATACACTTGCTAACCTCCGCCTCCAGGCCT
CACCTCCTCCGCCCTCCAGTCCTACGTTAAATTGATCACCAAAGAGACCA
AAGACTTCTTCTCCAAGGACAATCCAAGCAAGAAATTCGCATCCACCCAC
GGCACCGTCGACCTCCCGCCTGCTATGGCTGAGCTTACTATCTACACCGC
CAGCCGTTCGCTCCAGGGCAAAGAAGTCCGCGAAAAATTCGACTCCTCCT
TTGCCGACCTCTACCACGATCTCGACATGGGCTTCACTCCCATCAACTTC
ATGCTTCCATGGGCTCCACTGCCACAGAATAGAGCACGCGATCGCGCACA
GAAGAAGATGGCGGAAGTCTACACAGCGATCATCAAAGAGCGACGCGAAA
AGGGCGAGCCTACTTCGGGAGAGAAAGAGCAGGACATGATTTGGAATCTG
ATGCAATGTCAGTACAAGAATGGTCAAGCAATTCCAGATAAGGAGATTGC
GCACATGATGATTGCCCTTCTCATGGCTGGTCAACACTCGTCCTCGTCCA
CCTCATGCTGGATCCTTCTCCGACTGGCTTCGCGACCAGATATCCAGGAT
GAGCTCCTTCAAGAACAGAAGGATGTGCTTGGCGTCAACGCAGATGGATC
GATCAAGGAGTTAACGTACGCCGACATCTCGCGCCTTCCACTCCTCAATC
AAGTTGTCAAGGAGACACTCCGCCTTCATGCTCCCATCCATTCTATTCTG
CGACAAGTCAAGTCTCCGATGCCACTCGAAGGTACACCATACGTTGTCCC
GACCACACACTCCCTCCTTGCTGCACCCGGTGCTACCTCACGAATGGACG
AGCACTTCCCCGAAGCTATGCTGTGGGAACCCCACCGATGGGACGAGAAC
CCAAGTGAGAAGTACGCACATCTCTCACCAAAGCATGTCAAGGAGGGCGT
CGCCGAAGAGACTGAAGATTACGGCTATGGTCTCGTCAGCAAAGGCGCCG
CATCACCATATCTGCCATTCGGTGCTGGCCGACATAGATGCATCGGCGAG
CAATTCGCCTATGTCCAGCTCCAGACCATCACCTCAGAAGTGATTCGCGA
TTTCAAGCTCTACAATGTCGACGGCAGCGACAAAGTTGTCGGCACAGATT
ACAGTTCGTTGTTCAGCAGACCTCTCTCGCCAGCCGTCGTGCGATGGGAG
AGGAGAGAAAAGAAATAG
>N2.32
TGGTTGGACCCTTGGACCCTCGCAATTGATGAGAAGCAGGGGTGTCGCGT
TCCTGCATGACTAGCGCCAAAAAGTGACGCGACTGCCGAAATGTTAAATC
TCGTACGATAGCACCTGCCCAT----------------------------
--------------------------------------------------
-------GGACCACTCGAACCACACTGAAGGGTAATCATTCAAGATCTTG
GTGATTTGGCCTAACCCCCTACACCAACATCAACATCACCGACTCCGCGC
AATGGGGCTCCTCCAGGACGCTGCGGCGCTTTTCGACGCGCAGTTTGGCC
AGATAGCGACATGGAAACTTGTCCCCCTCGGCTTCAGCATCTTCTTCGCC
GTATCCGTGTTGCTTAACGTGTTGCGCCAGCTGCTCTTCAGAAATCCAAA
CGAACCTCCGCTAGTATTCCACTACGTGCCCTTCATTGGCAGCACTATCT
CCTATGGCATCGACCCCTACAAGTTCTTCTTCGCCTGCCGTCAAAAATAC
GGAGATTGCTTCACTTTCATCCTCCTTGGCAAGAAGACCACCGTGGTGCT
GGGGACTAAAGGCAACGACTTTATCTTGAATGGAAAGCTCAAGGACGTCA
ATGCCGAGGAGATCTATAGCCCACTTACTACGCCAGTATTCGGCACAGAT
GTCGTCTACGATTGTCCCAATTCGAAGCTCATGGAGCAGAAGAAGGTGCG
TGCACACAATAAGCTGGATTTATGACAATGCTAACTTATACAGTTCGTCA
AATATGGTCAGTGACTTGACTCCGCCGCGTCTGAGACAGCGCTCTGAACA
TGAGCTTCCACTTTGGAGCGATACACTTGCTAACCTCCGCCTCCAGGCCT
CACCTCCTCCGCCCTCCAGTCCTACGTTAAATTGATCACCAAAGAGACCA
AAGACTTCTTCTCCAAGGACAATCCAAGCAAGAAATTCGCATCCACCCAC
GGCACCGTCGACCTCCCGCCTGCTATGGCTGAGCTTACTATCTACACCGC
CAGCCGTTCGCTCCAGGGCAAAGAAGTCCGCGAAAAATTCGACTCCTCCT
TTGCCGACCTCTACCACGATCTCGACATGGGCTTCACTCCCATCAACTTC
ATGCTTCCATGGGCTCCACTGCCACAGAATAGAGCACGCGATCGCGCACA
GAAGAAGATGGCGGAAGTCTACACAGCGATCATCAAAGAGCGACGCGAAA
AGGGCGAGCCTACTTCGGGAGAGAAAGAGCAGGACATGATTTGGAATCTG
ATGCAATGTCAGTACAAGAATGGTCAAGCAATTCCAGATAAGGAGATTGC
GCACATGATGATTGCCCTTCTCATGGCTGGTCAACACTCGTCCTCGTCCA
CCTCATGCTGGATCCTTCTCCGACTGGCTTCGCGACCAGATATCCAGGAT
GAGCTCCTTCAAGAACAGAAGGATGTGCTTGGCGTCAACGCAGATGGATC
GATCAAGGAGTTAACGTACGCCGACATCTCGCGCCTTCCACTCCTCAATC
AAGTTGTCAAGGAGACACTCCGCCTTCATGCTCCCATCCATTCTATTCTG
CGACAAGTCAAGTCTCCGATGCCACTCGAAGGTACACCATACGTTGTCCC
GACCACACACTCCCTCCTTGCTGCACCCGGTGCTACCTCACGAATGGACG
AGCACTTCCCCGAAGCTATGCTGTGGGAACCCCACCGATGGGACGAGAAC
CCAAGTGAGAAGTACGCACATCTCTCACCAAAGCATGTCAAGGAGGGCGT
CGCCGAAGAGACTGAAGATTACGGCTATGGTCTCGTCAGCAAAGGCGCCG
CATCACCATATCTGCCATTCGGTGCTGGCCGACATAGATGCATCGGCGAG
CAATTCGCCTATGTCCAGCTCCAGACCATCACCTCAGAAGTGATTCGCGA
TTTCAAGCTCTACAATGTCGACGGCAGCGACAAAGTTGTCGGCACAGATT
ACAGTTCGTTGTTCAGCAGACCTCTCTCGCCAGCCGTCGTGCGATGGGAG
AGGAGAGAAAAGAAATAG
>N2.33
TGGTTGGACCCTTGGACCCTCGCAATTGATGAGAAGCAGGGGTGTCGCGT
TCCTGCATGACTAGCGCCAAAAAGTGACGCGACTGCCGAAATGTTAAATC
TCGTACGATAGCACCTGCCCAT----------------------------
--------------------------------------------------
-------GGACCACTCGAACCACACTGAAGGGTAATCATTCAAGATCTTG
GTGATTTGGCCTAACCCCCTACACCAACATCAACATCACCGACTCCGCGC
AATGGGGCTCCTCCAGGACGCTGCGGCGCTTTTCGACGCGCAGTTTGGCC
AGATAGCGACATGGAAACTTGTCCCCCTCGGCTTCAGCATCTTCTTCGCC
GTATCCGTGTTGCTTAACGTGTTGCGCCAGCTGCTCTTCAGAAATCCAAA
CGAACCTCCGCTAGTATTCCACTACGTGCCCTTCATTGGCAGCACTATCT
CCTATGGCATCGACCCCTACAAGTTCTTCTTCGCCTGCCGTCAAAAATAC
GGAGATTGCTTCACTTTCATCCTCCTTGGCAAGAAGACCACCGTGGTGCT
GGGGACTAAAGGCAACGACTTTATCTTGAATGGAAAGCTCAAGGACGTCA
ATGCCGAGGAGATCTATAGCCCACTTACTACGCCAGTATTCGGCACAGAT
GTCGTCTACGATTGTCCCAATTCGAAGCTCATGGAGCAGAAGAAGGTGCG
TGCACACAATAAGCTGGATTTATGACAATGCTAACTTATACAGTTCGTCA
AATATGGTCAGTGACTTGACTCCGCCGCGTCTGAGACAGCGCTCTGAACA
TGAGCTTCCACTTTGGAGCGATACACTTGCTAACCTCCGCCTCCAGGCCT
CACCTCCTCCGCCCTCCAGTCCTACGTTAAATTGATCACCAAAGAGACCA
AAGACTTCTTCTCCAAGGACAATCCAAGCAAGAAATTCGCATCCACCCAC
GGCACCGTCGACCTCCCGCCTGCTATGGCTGAGCTTACTATCTACACCGC
CAGCCGTTCGCTCCAGGGCAAAGAAGTCCGCGAAAAATTCGACTCCTCCT
TTGCCGACCTCTACCACGATCTCGACATGGGCTTCACTCCCATCAACTTC
ATGCTTCCATGGGCTCCACTGCCACAGAATAGAGCACGCGATCGCGCACA
GAAGAAGATGGCGGAAGTCTACACAGCGATCATCAAAGAGCGACGCGAAA
AGGGCGAGCCTACTTCGGGAGAGAAAGAGCAGGACATGATTTGGAATCTG
ATGCAATGTCAGTACAAGAATGGTCAAGCAATTCCAGATAAGGAGATTGC
GCACATGATGATTGCCCTTCTCATGGCTGGTCAACACTCGTCCTCGTCCA
CCTCATGCTGGATCCTTCTCCGACTGGCTTCGCGACCAGATATCCAGGAT
GAGCTCCTTCAAGAACAGAAGGATGTGCTTGGCGTCAACGCAGATGGATC
GATCAAGGAGTTAACGTACGCCGACATCTCGCGCCTTCCACTCCTCAATC
AAGTTGTCAAGGAGACACTCCGCCTTCATGCTCCCATCCATTCTATTCTG
CGACAAGTCAAGTCTCCGATGCCACTCGAAGGTACACCATACGTTGTCCC
GACCACACACTCCCTCCTTGCTGCACCCGGTGCTACCTCACGAATGGACG
AGCACTTCCCCGAAGCTATGCTGTGGGAACCCCACCGATGGGACGAGAAC
CCAAGTGAGAAGTACGCACATCTCTCACCAAAGCATGTCAAGGAGGGCGT
CGCCGAAGAGACTGAAGATTACGGCTATGGTCTCGTCAGCAAAGGCGCCG
CATCACCATATCTGCCATTCGGTGCTGGCCGACATAGATGCATCGGCGAG
CAATTCGCCTATGTCCAGCTCCAGACCATCACCTCAGAAGTGATTCGCGA
TTTCAAGCTCTACAATGTCGACGGCAGCGACAAAGTTGTCGGCACAGATT
ACAGTTCGTTGTTCAGCAGACCTCTCTCGCCAGCCGTCGTGCGATGGGAG
AGGAGAGAAAAGAAATAG
>N2.34
--------------------------------GAAGCAGGGGTGTCGCGT
TCCTGCATGACTAGCGCCAAAAAGTGACGCGACTGCCGAAATGTTAAATC
TCGTACGATAGCACCTGCCCAT----------------------------
--------------------------------------------------
-------GGACCACTCGAACCACACTGAAGGGTAATCATTCAAGATCTTG
GTGATTTGGCCTAACCCCCTACACCAACATCAACATCACCGACTCCGCGC
AATGGGGCTCCTCCAGGACGCTGCGGCGCTTTTCGACGCGCAGTTTGGCC
AGATAGCGACATGGAAACTTGTCCCCCTCGGCTTCAGCATCTTCTTCGCC
GTATCCGTGTTGCTTAACGTGTTGCGCCAGCTGCTCTTCAGAAATCCAAA
CGAACCTCCGCTAGTATTCCACTACGTGCCCTTCATTGGCAGCACTATCT
CCTATGGCATCGACCCCTACAAGTTCTTCTTCGCCTGCCGTCAAAAATAC
GGAGATTGCTTCACTTTCATCCTCCTTGGCAAGAAGACCACCGTGGTGCT
GGGGACTAAAGGCAACGACTTTATCTTGAATGGAAAGCTCAAGGACGTCA
ATGCCGAGGAGATCTATAGCCCACTTACTACGCCAGTATTCGGCACAGAT
GTCGTCTACGATTGTCCCAATTCGAAGCTCATGGAGCAGAAGAAGGTGCG
TGCACACAATAAGCTGGATTTATGACAATGCTAACTTATACAGTTCGTCA
AATATGGTCAGTGACTTGACTCCGCCGCGTCTGAGACAGCGCTCTGAACA
TGAGCTTCCACTTTGGAGCGATACACTTGCTAACCTCCGCCTCCAGGCCT
CACCTCCTCCGCCCTCCAGTCCTACGTTAAATTGATCACCAAAGAGACCA
AAGACTTCTTCTCCAAGGACAATCCAAGCAAGAAATTCGCATCCACCCAC
GGCACCGTCGACCTCCCGCCTGCTATGGCTGAGCTTACTATCTACACCGC
CAGCCGTTCGCTCCAGGGCAAAGAAGTCCGCGAAAAATTCGACTCCTCCT
TTGCCGACCTCTACCACGATCTCGACATGGGCTTCACTCCCATCAACTTC
ATGCTTCCATGGGCTCCACTGCCACAGAATAGAGCACGCGATCGCGCACA
GAAGAAGATGGCGGAAGTCTACACAGCGATCATCAAAGAGCGACGCGAAA
AGGGCGAGCCTACTTCGGGAGAGAAAGAGCAGGACATGATTTGGAATCTG
ATGCAATGTCAGTACAAGAATGGTCAAGCAATTCCAGATAAGGAGATTGC
GCACATGATGATTGCCCTTCTCATGGCTGGTCAACACTCGTCCTCGTCCA
CCTCATGCTGGATCCTTCTCCGACTGGCTTCGCGACCAGATATCCAGGAT
GAGCTCCTTCAAGAACAGAAGGATGTGCTTGGCGTCAACGCAGATGGATC
GATCAAGGAGTTAACGTACGCCGACATCTCGCGCCTTCCACTCCTCAATC
AAGTTGTCAAGGAGACACTCCGCCTTCATGCTCCCATCCATTCTATTCTG
CGACAAGTCAAGTCTCCGATGCCACTCGAAGGTACACCATACGTTGTCCC
GACCACACACTCCCTCCTTGCTGCACCCGGTGCTACCTCACGAATGGACG
AGCACTTCCCCGAAGCTATGCTGTGGGAACCCCACCGATGGGACGAGAAC
CCAAGTGAGAAGTACGCACATCTCTCACCAAAGCATGTCAAGGAGGGCGT
CGCCGAAGAGACTGAAGATTACGGCTATGGTCTCGTCAGCAAAGGCGCCG
CATCACCATATCTGCCATTCGGTGCTGGCCGACATAGATGCATCGGCGAG
CAATTCGCCTATGTCCAGCTCCAGACCATCACCTCAGAAGTGATTCGCGA
TTTCAAGCTCTACAATGTCGACGGCAGCGACAAAGTTGTCGGCACAGATT
ACAGTTCGTTGTTCAGCAGACCTCTCTCGCCAGCCGTCGTGCGATGGGAG
AGGAGAGAAAAGAAATAG
>N2.35
-------------------TCGCAATTGATGAGAAGCAGGGGTGTCGCGT
TCCTGCATGACTAGCGCCAAAAAGTGACGCGACTGCCGAAATGTTAAATC
TCGTACGATAGCACCTGCCCAT----------------------------
--------------------------------------------------
-------GGACCACTCGAACCACACTGAAGGGTAATCATTCAAGATCTTG
GTGATTTGGCCTAACCCCCTACACCAACATCAACATCACCGACTCCGCGC
AATGGGGCTCCTCCAGGACGCTGCGGCGCTTTTCGACGCGCAGTTTGGCC
AGATAGCGACATGGAAACTTGTCCCCCTCGGCTTCAGCATCTTCTTCGCC
GTATCCGTGTTGCTTAACGTGTTGCGCCAGCTGCTCTTCAGAAATCCAAA
CGAACCTCCGCTAGTATTCCACTACGTGCCCTTCATTGGCAGCACTATCT
CCTATGGCATCGACCCCTACAAGTTCTTCTTCGCCTGCCGTCAAAAATAC
GGAGATTGCTTCACTTTCATCCTCCTTGGCAAGAAGACCACCGTGGTGCT
GGGGACTAAAGGCAACGACTTTATCTTGAATGGAAAGCTCAAGGACGTCA
ATGCCGAGGAGATCTATAGCCCACTTACTACGCCAGTATTCGGCACAGAT
GTCGTCTACGATTGTCCCAATTCGAAGCTCATGGAGCAGAAGAAGGTGCG
TGCACACAATAAGCTGGATTTATGACAATGCTAACTTATACAGTTCGTCA
AATATGGTCAGTGACTTGACTCCGCCGCGTCTGAGACAGCGCTCTGAACA
TGAGCTTCCACTTTGGAGCGATACACTTGCTAACCTCCGCCTCCAGGCCT
CACCTCCTCCGCCCTCCAGTCCTACGTTAAATTGATCACCAAAGAGACCA
AAGACTTCTTCTCCAAGGACAATCCAAGCAAGAAATTCGCATCCACCCAC
GGCACCGTCGACCTCCCGCCTGCTATGGCTGAGCTTACTATCTACACCGC
CAGCCGTTCGCTCCAGGGCAAAGAAGTCCGCGAAAAATTCGACTCCTCCT
TTGCCGACCTCTACCACGATCTCGACATGGGCTTCACTCCCATCAACTTC
ATGCTTCCATGGGCTCCACTGCCACAGAATAGAGCACGCGATCGCGCACA
GAAGAAGATGGCGGAAGTCTACACAGCGATCATCAAAGAGCGACGCGAAA
AGGGCGAGCCTACTTCGGGAGAGAAAGAGCAGGACATGATTTGGAATCTG
ATGCAATGTCAGTACAAGAATGGTCAAGCAATTCCAGATAAGGAGATTGC
GCACATGATGATTGCCCTTCTCATGGCTGGTCAACACTCGTCCTCGTCCA
CCTCATGCTGGATCCTTCTCCGACTGGCTTCGCGACCAGATATCCAGGAT
GAGCTCCTTCAAGAACAGAAGGATGTGCTTGGCGTCAACGCAGATGGATC
GATCAAGGAGTTAACGTACGCCGACATCTCGCGCCTTCCACTCCTCAATC
AAGTTGTCAAGGAGACACTCCGCCTTCATGCTCCCATCCATTCTATTCTG
CGACAAGTCAAGTCTCCGATGCCACTCGAAGGTACACCATACGTTGTCCC
GACCACACACTCCCTCCTTGCTGCACCCGGTGCTACCTCACGAATGGACG
AGCACTTCCCCGAAGCTATGCTGTGGGAACCCCACCGATGGGACGAGAAC
CCAAGTGAGAAGTACGCACATCTCTCACCAAAGCATGTCAAGGAGGGCGT
CGCCGAAGAGACTGAAGATTACGGCTATGGTCTCGTCAGCAAAGGCGCCG
CATCACCATATCTGCCATTCGGTGCTGGCCGACATAGATGCATCGGCGAG
CAATTCGCCTATGTCCAGCTCCAGACCATCACCTCAGAAGTGATTCGCGA
TTTCAAGCTCTACAATGTCGACGGCAGCGACAAAGTTGTCGGCACAGATT
ACAGTTCGTTGTTCAGCAGACCTCTCTCGCCAGCCGTCGTGCGATGGGAG
AGGAGAGAAAAGAAATAG
>N2.36
---------------------GCAATTGATGAGAAGCAGGGGTGTCGCGT
TCCTGCATGACTAGCGCCAAAAAGTGACGCGACTGCCGAAATGTTAAATC
TCGTACGATAGCACCTGCCCAT----------------------------
--------------------------------------------------
-------GGACCACTCGAACCACACTGAAGGGTAATCATTCAAGATCTTG
GTGATTTGGCCTAACCCCCTACACCAACATCAACATCACCGACTCCGCGC
AATGGGGCTCCTCCAGGACGCTGCGGCGCTTTTCGACGCGCAGTTTGGCC
AGATAGCGACATGGAAACTTGTCCCCCTCGGCTTCAGCATCTTCTTCGCC
GTATCCGTGTTGCTTAACGTGTTGCGCCAGCTGCTCTTCAGAAATCCAAA
CGAACCTCCGCTAGTATTCCACTACGTGCCCTTCATTGGCAGCACTATCT
CCTATGGCATCGACCCCTACAAGTTCTTCTTCGCCTGCCGTCAAAAATAC
GGAGATTGCTTCACTTTCATCCTCCTTGGCAAGAAGACCACCGTGGTGCT
GGGGACTAAAGGCAACGACTTTATCTTGAATGGAAAGCTCAAGGACGTCA
ATGCCGAGGAGATCTATAGCCCACTTACTACGCCAGTATTCGGCACAGAT
GTCGTCTACGATTGTCCCAATTCGAAGCTCATGGAGCAGAAGAAGGTGCG
TGCACACAATAAGCTGGATTTATGACAATGCTAACTTATACAGTTCGTCA
AATATGGTCAGTGACTTGACTCCGCCGCGTCTGAGACAGCGCTCTGAACA
TGAGCTTCCACTTTGGAGCGATACACTTGCTAACCTCCGCCTCCAGGCCT
CACCTCCTCCGCCCTCCAGTCCTACGTTAAATTGATCACCAAAGAGACCA
AAGACTTCTTCTCCAAGGACAATCCAAGCAAGAAATTCGCATCCACCCAC
GGCACCGTCGACCTCCCGCCTGCTATGGCTGAGCTTACTATCTACACCGC
CAGCCGTTCGCTCCAGGGCAAAGAAGTCCGCGAAAAATTCGACTCCTCCT
TTGCCGACCTCTACCACGATCTCGACATGGGCTTCACTCCCATCAACTTC
ATGCTTCCATGGGCTCCACTGCCACAGAATAGAGCACGCGATCGCGCACA
GAAGAAGATGGCGGAAGTCTACACAGCGATCATCAAAGAGCGACGCGAAA
AGGGCGAGCCTACTTCGGGAGAGAAAGAGCAGGACATGATTTGGAATCTG
ATGCAATGTCAGTACAAGAATGGTCAAGCAATTCCAGATAAGGAGATTGC
GCACATGATGATTGCCCTTCTCATGGCTGGTCAACACTCGTCCTCGTCCA
CCTCATGCTGGATCCTTCTCCGACTGGCTTCGCGACCAGATATCCAGGAT
GAGCTCCTTCAAGAACAGAAGGATGTGCTTGGCGTCAACGCAGATGGATC
GATCAAGGAGTTAACGTACGCCGACATCTCGCGCCTTCCACTCCTCAATC
AAGTTGTCAAGGAGACACTCCGCCTTCATGCTCCCATCCATTCTATTCTG
CGACAAGTCAAGTCTCCGATGCCACTCGAAGGTACACCATACGTTGTCCC
GACCACACACTCCCTCCTTGCTGCACCCGGTGCTACCTCACGAATGGACG
AGCACTTCCCCGAAGCTATGCTGTGGGAACCCCACCGATGGGACGAGAAC
CCAAGTGAGAAGTACGCACATCTCTCACCAAAGCATGTCAAGGAGGGCGT
CGCCGAAGAGACTGAAGATTACGGCTATGGTCTCGTCAGCAAAGGCGCCG
CATCACCATATCTGCCATTCGGTGCTGGCCGACATAGATGCATCGGCGAG
CAATTCGCCTATGTCCAGCTCCAGACCATCACCTCAGAAGTGATTCGCGA
TTTCAAGCTCTACAATGTCGACGGCAGCGACAAAGTTGTCGGCACAGATT
ACAGTTCGTTGTTCAGCAGACCTCTCTCGCCAGCCGTCGTGCGATGGGAG
AGGAGAGAAAAGAAATAG
>N2.41
----------------------------ATGAGAAGCAGGGGTGTCGCGT
TCCTGCATGACTAGCGCCAAAAAGTGACGCGACTGCCGAAATGTTAAATC
TCGTACGATAGCACCTGCCCAT----------------------------
--------------------------------------------------
-------GGACCACTCGAACCACACTGAAGGGTAATCATTCAAGATCTTG
GTGATTTGGCCTAACCCCCTACACCAACATCAACATCACCGACTCCGCGC
AATGGGGCTCCTCCAGGACGCTGCGGCGCTTTTCGACGCGCAGTTTGGCC
AGATAGCGACATGGAAACTTGTCCCCCTCGGCTTCAGCATCTTCTTCGCC
GTATCCGTGTTGCTTAACGTGTTGCGCCAGCTGCTCTTCAGAAATCCAAA
CGAACCTCCGCTAGTATTCCACTACGTGCCCTTCATTGGCAGCACTATCT
CCTATGGCATCGACCCCTACAAGTTCTTCTTCGCCTGCCGTCAAAAATAC
GGAGATTGCTTCACTTTCATCCTCCTTGGCAAGAAGACCACCGTGGTGCT
GGGGACTAAAGGCAACGACTTTATCTTGAATGGAAAGCTCAAGGACGTCA
ATGCCGAGGAGATCTATAGCCCACTTACTACGCCAGTATTCGGCACAGAT
GTCGTCTACGATTGTCCCAATTCGAAGCTCATGGAGCAGAAGAAGGTGCG
TGCACACAATAAGCTGGATTTATGACAATGCTAACTTATACAGTTCGTCA
AATATGGTCAGTGACTTGACTCCGCCGCGTCTGAGACAGCGCTCTGAACA
TGAGCTTCCACTTTGGAGCGATACACTTGCTAACCTCCGCCTCCAGGCCT
CACCTCCTCCGCCCTCCAGTCCTACGTTAAATTGATCACCAAAGAGACCA
AAGACTTCTTCTCCAAGGACAATCCAAGCAAGAAATTCGCATCCACCCAC
GGCACCGTCGACCTCCCGCCTGCTATGGCTGAGCTTACTATCTACACCGC
CAGCCGTTCGCTCCAGGGCAAAGAAGTCCGCGAAAAATTCGACTCCTCCT
TTGCCGACCTCTACCACGATCTCGACATGGGCTTCACTCCCATCAACTTC
ATGCTTCCATGGGCTCCACTGCCACAGAATAGAGCACGCGATCGCGCACA
GAAGAAGATGGCGGAAGTCTACACAGCGATCATCAAAGAGCGACGCGAAA
AGGGCGAGCCTACTTCGGGAGAGAAAGAGCAGGACATGATTTGGAATCTG
ATGCAATGTCAGTACAAGAATGGTCAAGCAATTCCAGATAAGGAGATTGC
GCACATGATGATTGCCCTTCTCATGGCTGGTCAACACTCGTCCTCGTCCA
CCTCATGCTGGATCCTTCTCCGACTGGCTTCGCGACCAGATATCCAGGAT
GAGCTCCTTCAAGAACAGAAGGATGTGCTTGGCGTCAACGCAGATGGATC
GATCAAGGAGTTAACGTACGCCGACATCTCGCGCCTTCCACTCCTCAATC
AAGTTGTCAAGGAGACACTCCGCCTTCATGCTCCCATCCATTCTATTCTG
CGACAAGTCAAGTCTCCGATGCCACTCGAAGGTACACCATACGTTGTCCC
GACCACACACTCCCTCCTTGCTGCACCCGGTGCTACCTCACGAATGGACG
AGCACTTCCCCGAAGCTATGCTGTGGGAACCCCACCGATGGGACGAGAAC
CCAAGTGAGAAGTACGCACATCTCTCACCAAAGCATGTCAAGGAGGGCGT
CGCCGAAGAGACTGAAGATTACGGCTATGGTCTCGTCAGCAAAGGCGCCG
CATCACCATATCTGCCATTCGGTGCTGGCCGACATAGATGCATCGGCGAG
CAATTCGCCTATGTCCAGCTCCAGACCATCACCTCAGAAGTGATTCGCGA
TTTCAAGCTCTACAATGTCGACGGCAGCGACAAAGTTGTCGGCACAGATT
ACAGTTCGTTGTTCAGCAGACCTCTCTCGCCAGCCGTCGTGCGATGGGAG
AGGAGAGAAAAGAAATAG
>N2.42
TGGTTGGACCCTTGGACCCTCGCAATTGATGAGAAGCAGGGGTGTCGCGT
TCCTGCATGACTAGCGCCAAAAAGTGACGCGACTGCCGAAATGTTAAATC
TCGTACGATAGCACCTGCCCAT----------------------------
--------------------------------------------------
-------GGACCACTCGAACCACACTGAAGGGTAATCATTCAAGATCTTG
GTGATTTGGCCTAACCCCCTACACCAACATCAACATCACCGACTCCGCGC
AATGGGGCTCCTCCAGGACGCTGCGGCGCTTTTCGACGCGCAGTTTGGCC
AGATAGCGACATGGAAACTTGTCCCCCTCGGCTTCAGCATCTTCTTCGCC
GTATCCGTGTTGCTTAACGTGTTGCGCCAGCTGCTCTTCAGAAATCCAAA
CGAACCTCCGCTAGTATTCCACTACGTGCCCTTCATTGGCAGCACTATCT
CCTATGGCATCGACCCCTACAAGTTCTTCTTCGCCTGCCGTCAAAAATAC
GGAGATTGCTTCACTTTCATCCTCCTTGGCAAGAAGACCACCGTGGTGCT
GGGGACTAAAGGCAACGACTTTATCTTGAATGGAAAGCTCAAGGACGTCA
ATGCCGAGGAGATCTATAGCCCACTTACTACGCCAGTATTCGGCACAGAT
GTCGTCTACGATTGTCCCAATTCGAAGCTCATGGAGCAGAAGAAGGTGCG
TGCACACAATAAGCTGGATTTATGACAATGCTAACTTATACAGTTCGTCA
AATATGGTCAGTGACTTGACTCCGCCGCGTCTGAGACAGCGCTCTGAACA
TGAGCTTCCACTTTGGAGCGATACACTTGCTAACCTCCGCCTCCAGGCCT
CACCTCCTCCGCCCTCCAGTCCTACGTTAAATTGATCACCAAAGAGACCA
AAGACTTCTTCTCCAAGGACAATCCAAGCAAGAAATTCGCATCCACCCAC
GGCACCGTCGACCTCCCGCCTGCTATGGCTGAGCTTACTATCTACACCGC
CAGCCGTTCGCTCCAGGGCAAAGAAGTCCGCGAAAAATTCGACTCCTCCT
TTGCCGACCTCTACCACGATCTCGACATGGGCTTCACTCCCATCAACTTC
ATGCTTCCATGGGCTCCACTGCCACAGAATAGAGCACGCGATCGCGCACA
GAAGAAGATGGCGGAAGTCTACACAGCGATCATCAAAGAGCGACGCGAAA
AGGGCGAGCCTACTTCGGGAGAGAAAGAGCAGGACATGATTTGGAATCTG
ATGCAATGTCAGTACAAGAATGGTCAAGCAATTCCAGATAAGGAGATTGC
GCACATGATGATTGCCCTTCTCATGGCTGGTCAACACTCGTCCTCGTCCA
CCTCATGCTGGATCCTTCTCCGACTGGCTTCGCGACCAGATATCCAGGAT
GAGCTCCTTCAAGAACAGAAGGATGTGCTTGGCGTCAACGCAGATGGATC
GATCAAGGAGTTAACGTACGCCGACATCTCGCGCCTTCCACTCCTCAATC
AAGTTGTCAAGGAGACACTCCGCCTTCATGCTCCCATCCATTCTATTCTG
CGACAAGTCAAGTCTCCGATGCCACTCGAAGGTACACCATACGTTGTCCC
GACCACACACTCCCTCCTTGCTGCACCCGGTGCTACCTCACGAATGGACG
AGCACTTCCCCGAAGCTATGCTGTGGGAACCCCACCGATGGGACGAGAAC
CCAAGTGAGAAGTACGCACATCTCTCACCAAAGCATGTCAAGGAGGGCGT
CGCCGAAGAGACTGAAGATTACGGCTATGGTCTCGTCAGCAAAGGCGCCG
CATCACCATATCTGCCATTCGGTGCTGGCCGACATAGATGCATCGGCGAG
CAATTCGCCTATGTCCAGCTCCAGACCATCACCTCAGAAGTGATTCGCGA
TTTCAAGCTCTACAATGTCGACGGCAGCGACAAAGTTGTCGGCACAGATT
ACAGTTCGTTGTTCAGCAGACCTCTCTCGCCAGCCGTCGTGCGATGGGAG
AGGAGAGAAAAGAAATAG
>N2.43
--------------------------------------------------
----------------CCAAAAAGTGACGCGACTGCCGAAATGTTAAATC
TCGTACGATAGCACCTGCCCAT----------------------------
--------------------------------------------------
-------GGACCACTCGAACCACACTGAAGGGTAATCATTCAAGATCTTG
GTGATTTGGCCTAACCCCCTACACCAACATCAACATCACCGACTCCGCGC
AATGGGGCTCCTCCAGGACGCTGCGGCGCTTTTCGACGCGCAGTTTGGCC
AGATAGCGACATGGAAACTTGTCCCCCTCGGCTTCAGCATCTTCTTCGCC
GTATCCGTGTTGCTTAACGTGTTGCGCCAGCTGCTCTTCAGAAATCCAAA
CGAACCTCCGCTAGTATTCCACTACGTGCCCTTCATTGGCAGCACTATCT
CCTATGGCATCGACCCCTACAAGTTCTTCTTCGCCTGCCGTCAAAAATAC
GGAGATTGCTTCACTTTCATCCTCCTTGGCAAGAAGACCACCGTGGTGCT
GGGGACTAAAGGCAACGACTTTATCTTGAATGGAAAGCTCAAGGACGTCA
ATGCCGAGGAGATCTATAGCCCACTTACTACGCCAGTATTCGGCACAGAT
GTCGTCTACGATTGTCCCAATTCGAAGCTCATGGAGCAGAAGAAGGTGCG
TGCACACAATAAGCTGGATTTATGACAATGCTAACTTATACAGTTCGTCA
AATATGGTCAGTGACTTGACTCCGCCGCGTCTGAGACAGCGCTCTGAACA
TGAGCTTCCACTTTGGAGCGATACACTTGCTAACCTCCGCCTCCAGGCCT
CACCTCCTCCGCCCTCCAGTCCTACGTTAAATTGATCACCAAAGAGACCA
AAGACTTCTTCTCCAAGGACAATCCAAGCAAGAAATTCGCATCCACCCAC
GGCACCGTCGACCTCCCGCCTGCTATGGCTGAGCTTACTATCTACACCGC
CAGCCGTTCGCTCCAGGGCAAAGAAGTCCGCGAAAAATTCGACTCCTCCT
TTGCCGACCTCTACCACGATCTCGACATGGGCTTCACTCCCATCAACTTC
ATGCTTCCATGGGCTCCACTGCCACAGAATAGAGCACGCGATCGCGCACA
GAAGAAGATGGCGGAAGTCTACACAGCGATCATCAAAGAGCGACGCGAAA
AGGGCGAGCCTACTTCGGGAGAGAAAGAGCAGGACATGATTTGGAATCTG
ATGCAATGTCAGTACAAGAATGGTCAAGCAATTCCAGATAAGGAGATTGC
GCACATGATGATTGCCCTTCTCATGGCTGGTCAACACTCGTCCTCGTCCA
CCTCATGCTGGATCCTTCTCCGACTGGCTTCGCGACCAGATATCCAGGAT
GAGCTCCTTCAAGAACAGAAGGATGTGCTTGGCGTCAACGCAGATGGATC
GATCAAGGAGTTAACGTACGCCGACATCTCGCGCCTTCCACTCCTCAATC
AAGTTGTCAAGGAGACACTCCGCCTTCATGCTCCCATCCATTCTATTCTG
CGACAAGTCAAGTCTCCGATGCCACTCGAAGGTACACCATACGTTGTCCC
GACCACACACTCCCTCCTTGCTGCACCCGGTGCTACCTCACGAATGGACG
AGCACTTCCCCGAAGCTATGCTGTGGGAACCCCACCGATGGGACGAGAAC
CCAAGTGAGAAGTACGCACATCTCTCACCAAAGCATGTCAAGGAGGGCGT
CGCCGAAGAGACTGAAGATTACGGCTATGGTCTCGTCAGCAAAGGCGCCG
CATCACCATATCTGCCATTCGGTGCTGGCCGACATAGATGCATCGGCGAG
CAATTCGCCTATGTCCAGCTCCAGACCATCACCTCAGAAGTGATTCGCGA
TTTCAAGCTCTACAATGTCGACGGCAGCGACAAAGTTGTCGGCACAGATT
ACAGTTCGTTGTTCAGCAGACCTCTCTCGCCAGCCGTCGTGCGATGGGAG
AGGAGAGAAAAGAAATAG
>N2.44
TGGTTGGACCCTTGGACCCTCGCAATTGATGAGAAGCAGGGGTGTCGCGT
TCCTGCATGACTAGCGCCAAAAAGTGACGCGACTGCCGAAATGTTAAATC
TCGTACGATAGCACCTGCCCAT----------------------------
--------------------------------------------------
-------GGACCACTCGAACCACACTGAAGGGTAATCATTCAAGATCTTG
GTGATTTGGCCTAACCCCCTACACCAACATCAACATCACCGACTCCGCGC
AATGGGGCTCCTCCAGGACGCTGCGGCGCTTTTCGACGCGCAGTTTGGCC
AGATAGCGACATGGAAACTTGTCCCCCTCGGCTTCAGCATCTTCTTCGCC
GTATCCGTGTTGCTTAACGTGTTGCGCCAGCTGCTCTTCAGAAATCCAAA
CGAACCTCCGCTAGTATTCCACTACGTGCCCTTCATTGGCAGCACTATCT
CCTATGGCATCGACCCCTACAAGTTCTTCTTCGCCTGCCGTCAAAAATAC
GGAGATTGCTTCACTTTCATCCTCCTTGGCAAGAAGACCACCGTGGTGCT
GGGGACTAAAGGCAACGACTTTATCTTGAATGGAAAGCTCAAGGACGTCA
ATGCCGAGGAGATCTATAGCCCACTTACTACGCCAGTATTCGGCACAGAT
GTCGTCTACGATTGTCCCAATTCGAAGCTCATGGAGCAGAAGAAGGTGCG
TGCACACAATAAGCTGGATTTATGACAATGCTAACTTATACAGTTCGTCA
AATATGGTCAGTGACTTGACTCCGCCGCGTCTGAGACAGCGCTCTGAACA
TGAGCTTCCACTTTGGAGCGATACACTTGCTAACCTCCGCCTCCAGGCCT
CACCTCCTCCGCCCTCCAGTCCTACGTTAAATTGATCACCAAAGAGACCA
AAGACTTCTTCTCCAAGGACAATCCAAGCAAGAAATTCGCATCCACCCAC
GGCACCGTCGACCTCCCGCCTGCTATGGCTGAGCTTACTATCTACACCGC
CAGCCGTTCGCTCCAGGGCAAAGAAGTCCGCGAAAAATTCGACTCCTCCT
TTGCCGACCTCTACCACGATCTCGACATGGGCTTCACTCCCATCAACTTC
ATGCTTCCATGGGCTCCACTGCCACAGAATAGAGCACGCGATCGCGCACA
GAAGAAGATGGCGGAAGTCTACACAGCGATCATCAAAGAGCGACGCGAAA
AGGGCGAGCCTACTTCGGGAGAGAAAGAGCAGGACATGATTTGGAATCTG
ATGCAATGTCAGTACAAGAATGGTCAAGCAATTCCAGATAAGGAGATTGC
GCACATGATGATTGCCCTTCTCATGGCTGGTCAACACTCGTCCTCGTCCA
CCTCATGCTGGATCCTTCTCCGACTGGCTTCGCGACCAGATATCCAGGAT
GAGCTCCTTCAAGAACAGAAGGATGTGCTTGGCGTCAACGCAGATGGATC
GATCAAGGAGTTAACGTACGCCGACATCTCGCGCCTTCCACTCCTCAATC
AAGTTGTCAAGGAGACACTCCGCCTTCATGCTCCCATCCATTCTATTCTG
CGACAAGTCAAGTCTCCGATGCCACTCGAAGGTACACCATACGTTGTCCC
GACCACACACTCCCTCCTTGCTGCACCCGGTGCTACCTCACGAATGGACG
AGCACTTCCCCGAAGCTATGCTGTGGGAACCCCACCGATGGGACGAGAAC
CCAAGTGAGAAGTACGCACATCTCTCACCAAAGCATGTCAAGGAGGGCGT
CGCCGAAGAGACTGAAGATTACGGCTATGGTCTCGTCAGCAAAGGCGCCG
CATCACCATATCTGCCATTCGGTGCTGGCCGACATAGATGCATCGGCGAG
CAATTCGCCTATGTCCAGCTCCAGACCATCACCTCAGAAGTGATTCGCGA
TTTCAAGCTCTACAATGTCGACGGCAGCGACAAAGTTGTCGGCACAGATT
ACAGTTCGTTGTTCAGCAGACCTCTCTCGCCAGCCGTCGTGCGATGGGAG
AGGAGAGAAAAGAAATAG
>N2.47
--------------------------------------------------
--------------CGCCAAAAAGTGACGCGACTGCCGAAATGTTAAATC
TCGTACGATAGCACCTGCCCAT----------------------------
--------------------------------------------------
-------GGACCACTCGAACCACACTGAAGGGTAATCATTCAAGATCTTG
GTGATTTGGCCTAACCCCCTACACCAACATCAACATCACCGACTCCGCGC
AATGGGGCTCCTCCAGGACGCTGCGGCGCTTTTCGACGCGCAGTTTGGCC
AGATAGCGACATGGAAACTTGTCCCCCTCGGCTTCAGCATCTTCTTCGCC
GTATCCGTGTTGCTTAACGTGTTGCGCCAGCTGCTCTTCAGAAATCCAAA
CGAACCTCCGCTAGTATTCCACTACGTGCCCTTCATTGGCAGCACTATCT
CCTATGGCATCGACCCCTACAAGTTCTTCTTCGCCTGCCGTCAAAAATAC
GGAGATTGCTTCACTTTCATCCTCCTTGGCAAGAAGACCACCGTGGTGCT
GGGGACTAAAGGCAACGACTTTATCTTGAATGGAAAGCTCAAGGACGTCA
ATGCCGAGGAGATCTATAGCCCACTTACTACGCCAGTATTCGGCACAGAT
GTCGTCTACGATTGTCCCAATTCGAAGCTCATGGAGCAGAAGAAGGTGCG
TGCACACAATAAGCTGGATTTATGACAATGCTAACTTATACAGTTCGTCA
AATATGGTCAGTGACTTGACTCCGCCGCGTCTGAGACAGCGCTCTGAACA
TGAGCTTCCACTTTGGAGCGATACACTTGCTAACCTCCGCCTCCAGGCCT
CACCTCCTCCGCCCTCCAGTCCTACGTTAAATTGATCACCAAAGAGACCA
AAGACTTCTTCTCCAAGGACAATCCAAGCAAGAAATTCGCATCCACCCAC
GGCACCGTCGACCTCCCGCCTGCTATGGCTGAGCTTACTATCTACACCGC
CAGCCGTTCGCTCCAGGGCAAAGAAGTCCGCGAAAAATTCGACTCCTCCT
TTGCCGACCTCTACCACGATCTCGACATGGGCTTCACTCCCATCAACTTC
ATGCTTCCATGGGCTCCACTGCCACAGAATAGAGCACGCGATCGCGCACA
GAAGAAGATGGCGGAAGTCTACACAGCGATCATCAAAGAGCGACGCGAAA
AGGGCGAGCCTACTTCGGGAGAGAAAGAGCAGGACATGATTTGGAATCTG
ATGCAATGTCAGTACAAGAATGGTCAAGCAATTCCAGATAAGGAGATTGC
GCACATGATGATTGCCCTTCTCATGGCTGGTCAACACTCGTCCTCGTCCA
CCTCATGCTGGATCCTTCTCCGACTGGCTTCGCGACCAGATATCCAGGAT
GAGCTCCTTCAAGAACAGAAGGATGTGCTTGGCGTCAACGCAGATGGATC
GATCAAGGAGTTAACGTACGCCGACATCTCGCGCCTTCCACTCCTCAATC
AAGTTGTCAAGGAGACACTCCGCCTTCATGCTCCCATCCATTCTATTCTG
CGACAAGTCAAGTCTCCGATGCCACTCGAAGGTACACCATACGTTGTCCC
GACCACACACTCCCTCCTTGCTGCACCCGGTGCTACCTCACGAATGGACG
AGCACTTCCCCGAAGCTATGCTGTGGGAACCCCACCGATGGGACGAGAAC
CCAAGTGAGAAGTACGCACATCTCTCACCAAAGCATGTCAAGGAGGGCGT
CGCCGAAGAGACTGAAGATTACGGCTATGGTCTCGTCAGCAAAGGCGCCG
CATCACCATATCTGCCATTCGGTGCTGGCCGACATAGATGCATCGGCGAG
CAATTCGCCTATGTCCAGCTCCAGACCATCACCTCAGAAGTGATTCGCGA
TTTCAAGCTCTACAATGTCGACGGCAGCGACAAAGTTGTCGGCACAGATT
ACAGTTCGTTGTTCAGCAGACCTCTCTCGCCAGCCGTCGTGCGATGGGAG
AGGAGAGAAAAGAAATAG
>N2_65
TGGTTGGACCCTTGGACCCTCGCAATTGATGAGAAGCAGGGGTGTCGCGT
TCCTGCATGACTAGCGCCAAAAAGTGACGCGACTGCCGAAATGTTAAATC
TCGTACGATAGCACCTGCCCAT----------------------------
--------------------------------------------------
-------GGACCACTCGAACCACACTGAAGGGTAATCATTCAAGATCTTG
GTGATTTGGCCTAACCCCCTACACCAACATCAACATCACCGACTCCGCGC
AATGGGGCTCCTCCAGGACGCTGCGGCGCTTTTCGACGCGCAGTTTGGCC
AGATAGCGACATGGAAACTTGTCCCCCTCGGCTTCAGCATCTTCTTCGCC
GTATCCGTGTTGCTTAACGTGTTGCGCCAGCTGCTCTTCAGAAATCCAAA
CGAACCTCCGCTAGTATTCCACTACGTGCCCTTCATTGGCAGCACTATCT
CCTATGGCATCGACCCCTACAAGTTCTTCTTCGCCTGCCGTCAAAAATAC
GGAGATTGCTTCACTTTCATCCTCCTTGGCAAGAAGACCACCGTGGTGCT
GGGGACTAAAGGCAACGACTTTATCTTGAATGGAAAGCTCAAGGACGTCA
ATGCCGAGGAGATCTATAGCCCACTTACTACGCCAGTATTCGGCACAGAT
GTCGTCTACGATTGTCCCAATTCGAAGCTCATGGAGCAGAAGAAGGTGCG
TGCACACAATAAGCTGGATTTATGACAATGCTAACTTATACAGTTCGTCA
AATATGGTCAGTGACTTGACTCCGCCGCGTCTGAGACAGCGCTCTGAACA
TGAGCTTCCACTTTGGAGCGATACACTTGCTAACCTCCGCCTCCAGGCCT
CACCTCCTCCGCCCTCCAGTCCTACGTTAAATTGATCACCAAAGAGACCA
AAGACTTCTTCTCCAAGGACAATCCAAGCAAGAAATTCGCATCCACCCAC
GGCACCGTCGACCTCCCGCCTGCTATGGCTGAGCTTACTATCTACACCGC
CAGCCGTTCGCTCCAGGGCAAAGAAGTCCGCGAAAAATTCGACTCCTCCT
TTGCCGACCTCTACCACGATCTCGACATGGGCTTCACTCCCATCAACTTC
ATGCTTCCATGGGCTCCACTGCCACAGAATAGAGCACGCGATCGCGCACA
GAAGAAGATGGCGGAAGTCTACACAGCGATCATCAAAGAGCGACGCGAAA
AGGGCGAGCCTACTTCGGGAGAGAAAGAGCAGGACATGATTTGGAATCTG
ATGCAATGTCAGTACAAGAATGGTCAAGCAATTCCAGATAAGGAGATTGC
GCACATGATGATTGCCCTTCTCATGGCTGGTCAACACTCGTCCTCGTCCA
CCTCATGCTGGATCCTTCTCCGACTGGCTTCGCGACCAGATATCCAGGAT
GAGCTCCTTCAAGAACAGAAGGATGTGCTTGGCGTCAACGCAGATGGATC
GATCAAGGAGTTAACGTACGCCGACATCTCGCGCCTTCCACTCCTCAATC
AAGTTGTCAAGGAGACACTCCGCCTTCATGCTCCCATCCATTCTATTCTG
CGACAAGTCAAGTCTCCGATGCCACTCGAAGGTACACCATACGTTGTCCC
GACCACACACTCCCTCCTTGCTGCACCCGGTGCTACCTCACGAATGGACG
AGCACTTCCCCGAAGCTATGCTGTGGGAACCCCACCGATGGGACGAGAAC
CCAAGTGAGAAGTACGCACATCTCTCACCAAAGCATGTCAAGGAGGGCGT
CGCCGAAGAGACTGAAGATTACGGCTATGGTCTCGTCAGCAAAGGCGCCG
CATCACCATATCTGCCATTCGGTGCTGGCCGACATAGATGCATCGGCGAG
CAATTCGCCTATGTCCAGCTCCAGACCATCACCTCAGAAGTGATTCGCGA
TTTCAAGCTCTACAATGTCGACGGCAGCGACAAAGTTGTCGGCACAGATT
ACAGTTCGTTGTTCAGCAGACCTCTCTCGCCAGCCGTCGTGCGATGGGAG
AGGAGAGAAAAGAAATAG
>N2.51
TGGTTGGACCCTTGGACCCTCGCAATTGATGAGAAGCAGGGGTGTCGCGT
TCCTGCATGACTAGCGCCAAAAAGTGACGCGACTGCCGAAATGTTAAATC
TCGTACGATAGCACCTGCCCAT----------------------------
--------------------------------------------------
-------GGACCACTCGAACCACACTGAAGGGTAATCATTCAAGATCTTG
GTGATTTGGCCTAACCCCCTACACCAACATCAACATCACCGACTCCGCGC
AATGGGGCTCCTCCAGGACGCTGCGGCGCTTTTCGACGCGCAGTTTGGCC
AGATAGCGACATGGAAACTTGTCCCCCTCGGCTTCAGCATCTTCTTCGCC
GTATCCGTGTTGCTTAACGTGTTGCGCCAGCTGCTCTTCAGAAATCCAAA
CGAACCTCCGCTAGTATTCCACTACGTGCCCTTCATTGGCAGCACTATCT
CCTATGGCATCGACCCCTACAAGTTCTTCTTCGCCTGCCGTCAAAAATAC
GGAGATTGCTTCACTTTCATCCTCCTTGGCAAGAAGACCACCGTGGTGCT
GGGGACTAAAGGCAACGACTTTATCTTGAATGGAAAGCTCAAGGACGTCA
ATGCCGAGGAGATCTATAGCCCACTTACTACGCCAGTATTCGGCACAGAT
GTCGTCTACGATTGTCCCAATTCGAAGCTCATGGAGCAGAAGAAGGTGCG
TGCACACAATAAGCTGGATTTATGACAATGCTAACTTATACAGTTCGTCA
AATATGGTCAGTGACTTGACTCCGCCGCGTCTGAGACAGCGCTCTGAACA
TGAGCTTCCACTTTGGAGCGATACACTTGCTAACCTCCGCCTCCAGGCCT
CACCTCCTCCGCCCTCCAGTCCTACGTTAAATTGATCACCAAAGAGACCA
AAGACTTCTTCTCCAAGGACAATCCAAGCAAGAAATTCGCATCCACCCAC
GGCACCGTCGACCTCCCGCCTGCTATGGCTGAGCTTACTATCTACACCGC
CAGCCGTTCGCTCCAGGGCAAAGAAGTCCGCGAAAAATTCGACTCCTCCT
TTGCCGACCTCTACCACGATCTCGACATGGGCTTCACTCCCATCAACTTC
ATGCTTCCATGGGCTCCACTGCCACAGAATAGAGCACGCGATCGCGCACA
GAAGAAGATGGCGGAAGTCTACACAGCGATCATCAAAGAGCGACGCGAAA
AGGGCGAGCCTACTTCGGGAGAGAAAGAGCAGGACATGATTTGGAATCTG
ATGCAATGTCAGTACAAGAATGGTCAAGCAATTCCAGATAAGGAGATTGC
GCACATGATGATTGCCCTTCTCATGGCTGGTCAACACTCGTCCTCGTCCA
CCTCATGCTGGATCCTTCTCCGACTGGCTTCGCGACCAGATATCCAGGAT
GAGCTCCTTCAAGAACAGAAGGATGTGCTTGGCGTCAACGCAGATGGATC
GATCAAGGAGTTAACGTACGCCGACATCTCGCGCCTTCCACTCCTCAATC
AAGTTGTCAAGGAGACACTCCGCCTTCATGCTCCCATCCATTCTATTCTG
CGACAAGTCAAGTCTCCGATGCCACTCGAAGGTACACCATACGTTGTCCC
GACCACACACTCCCTCCTTGCTGCACCCGGTGCTACCTCACGAATGGACG
AGCACTTCCCCGAAGCTATGCTGTGGGAACCCCACCGATGGGACGAGAAC
CCAAGTGAGAAGTACGCACATCTCTCACCAAAGCATGTCAAGGAGGGCGT
CGCCGAAGAGACTGAAGATTACGGCTATGGTCTCGTCAGCAAAGGCGCCG
CATCACCATATCTGCCATTCGGTGCTGGCCGACATAGATGCATCGGCGAG
CAATTCGCCTATGTCCAGCTCCAGACCATCACCTCAGAAGTGATTCGCGA
TTTCAAGCTCTACAATGTCGACGGCAGCGACAAAGTTGTCGGCACAGATT
ACAGTTCGTTGTTCAGCAGACCTCTCTCGCCAGCCGTCGTGCGATGGGAG
AGGAGAGAAAAGAAATAG
>N2.100
TGGTTGGACCCTTGGACCCTCGCAATTGATGAGAAGCAGGGGTGTCGCGT
TCCTGCATGACTAGCGCCAAAAAGTGACGCGACTGCCGAAATGTTAAATC
TCGTACGATAGCACCTGCCCAT----------------------------
--------------------------------------------------
-------GGACCACTCGAACCACACTGAAGGGTAATCATTCAAGATCTTG
GTGATTTGGCCTAACCCCCTACACCAACATCAACATCACCGACTCCGCGC
AATGGGGCTCCTCCAGGACGCTGCGGCGCTTTTCGACGCGCAGTTTGGCC
AGATAGCGACATGGAAACTTGTCCCCCTCGGCTTCAGCATCTTCTTCGCC
GTATCCGTGTTGCTTAACGTGTTGCGCCAGCTGCTCTTCAGAAATCCAAA
CGAACCTCCGCTAGTATTCCACTACGTGCCCTTCATTGGCAGCACTATCT
CCTATGGCATCGACCCCTACAAGTTCTTCTTCGCCTGCCGTCAAAAATAC
GGAGATTGCTTCACTTTCATCCTCCTTGGCAAGAAGACCACCGTGGTGCT
GGGGACTAAAGGCAACGACTTTATCTTGAATGGAAAGCTCAAGGACGTCA
ATGCCGAGGAGATCTATAGCCCACTTACTACGCCAGTATTCGGCACAGAT
GTCGTCTACGATTGTCCCAATTCGAAGCTCATGGAGCAGAAGAAGGTGCG
TGCACACAATAAGCTGGATTTATGACAATGCTAACTTATACAGTTCGTCA
AATATGGTCAGTGACTTGACTCCGCCGCGTCTGAGACAGCGCTCTGAACA
TGAGCTTCCACTTTGGAGCGATACACTTGCTAACCTCCGCCTCCAGGCCT
CACCTCCTCCGCCCTCCAGTCCTACGTTAAATTGATCACCAAAGAGACCA
AAGACTTCTTCTCCAAGGACAATCCAAGCAAGAAATTCGCATCCACCCAC
GGCACCGTCGACCTCCCGCCTGCTATGGCTGAGCTTACTATCTACACCGC
CAGCCGTTCGCTCCAGGGCAAAGAAGTCCGCGAAAAATTCGACTCCTCCT
TTGCCGACCTCTACCACGATCTCGACATGGGCTTCACTCCCATCAACTTC
ATGCTTCCATGGGCTCCACTGCCACAGAATAGAGCACGCGATCGCGCACA
GAAGAAGATGGCGGAAGTCTACACAGCGATCATCAAAGAGCGACGCGAAA
AGGGCGAGCCTACTTCGGGAGAGAAAGAGCAGGACATGATTTGGAATCTG
ATGCAATGTCAGTACAAGAATGGTCAAGCAATTCCAGATAAGGAGATTGC
GCACATGATGATTGCCCTTCTCATGGCTGGTCAACACTCGTCCTCGTCCA
CCTCATGCTGGATCCTTCTCCGACTGGCTTCGCGACCAGATATCCAGGAT
GAGCTCCTTCAAGAACAGAAGGATGTGCTTGGCGTCAACGCAGATGGATC
GATCAAGGAGTTAACGTACGCCGACATCTCGCGCCTTCCACTCCTCAATC
AAGTTGTCAAGGAGACACTCCGCCTTCATGCTCCCATCCATTCTATTCTG
CGACAAGTCAAGTCTCCGATGCCACTCGAAGGTACACCATACGTTGTCCC
GACCACACACTCCCTCCTTGCTGCACCCGGTGCTACCTCACGAATGGACG
AGCACTTCCCCGAAGCTATGCTGTGGGAACCCCACCGATGGGACGAGAAC
CCAAGTGAGAAGTACGCACATCTCTCACCAAAGCATGTCAAGGAGGGCGT
CGCCGAAGAGACTGAAGATTACGGCTATGGTCTCGTCAGCAAAGGCGCCG
CATCACCATATCTGCCATTCGGTGCTGGCCGACATAGATGCATCGGCGAG
CAATTCGCCTATGTCCAGCTCCAGACCATCACCTCAGAAGTGATTCGCGA
TTTCAAGCTCTACAATGTCGACGGCAGCGACAAAGTTGTCGGCACAGATT
ACAGTTCGTTGTTCAGCAGACCTCTCTCGCCAGCCGTCGTGCGATGGGAG
AGGAGAGAAAAGAAATAG
>N2.54
------------------------------------------TGTCGCGT
TCCTGCATGACTAGCGCCAAAAAGTGACGCGACTGCCGAAATGTTAAATC
TCGTACGATAGCACCTGCCCAT----------------------------
--------------------------------------------------
-------GGACCACTCGAACCACACTGAAGGGTAATCATTCAAGATCTTG
GTGATTTGGCCTAACCCCCTACACCAACATCAACATCACCGACTCCGCGC
AATGGGGCTCCTCCAGGACGCTGCGGCGCTTTTCGACGCGCAGTTTGGCC
AGATAGCGACATGGAAACTTGTCCCCCTCGGCTTCAGCATCTTCTTCGCC
GTATCCGTGTTGCTTAACGTGTTGCGCCAGCTGCTCTTCAGAAATCCAAA
CGAACCTCCGCTAGTATTCCACTACGTGCCCTTCATTGGCAGCACTATCT
CCTATGGCATCGACCCCTACAAGTTCTTCTTCGCCTGCCGTCAAAAATAC
GGAGATTGCTTCACTTTCATCCTCCTTGGCAAGAAGACCACCGTGGTGCT
GGGGACTAAAGGCAACGACTTTATCTTGAATGGAAAGCTCAAGGACGTCA
ATGCCGAGGAGATCTATAGCCCACTTACTACGCCAGTATTCGGCACAGAT
GTCGTCTACGATTGTCCCAATTCGAAGCTCATGGAGCAGAAGAAGGTGCG
TGCACACAATAAGCTGGATTTATGACAATGCTAACTTATACAGTTCGTCA
AATATGGTCAGTGACTTGACTCCGCCGCGTCTGAGACAGCGCTCTGAACA
TGAGCTTCCACTTTGGAGCGATACACTTGCTAACCTCCGCCTCCAGGCCT
CACCTCCTCCGCCCTCCAGTCCTACGTTAAATTGATCACCAAAGAGACCA
AAGACTTCTTCTCCAAGGACAATCCAAGCAAGAAATTCGCATCCACCCAC
GGCACCGTCGACCTCCCGCCTGCTATGGCTGAGCTTACTATCTACACCGC
CAGCCGTTCGCTCCAGGGCAAAGAAGTCCGCGAAAAATTCGACTCCTCCT
TTGCCGACCTCTACCACGATCTCGACATGGGCTTCACTCCCATCAACTTC
ATGCTTCCATGGGCTCCACTGCCACAGAATAGAGCACGCGATCGCGCACA
GAAGAAGATGGCGGAAGTCTACACAGCGATCATCAAAGAGCGACGCGAAA
AGGGCGAGCCTACTTCGGGAGAGAAAGAGCAGGACATGATTTGGAATCTG
ATGCAATGTCAGTACAAGAATGGTCAAGCAATTCCAGATAAGGAGATTGC
GCACATGATGATTGCCCTTCTCATGGCTGGTCAACACTCGTCCTCGTCCA
CCTCATGCTGGATCCTTCTCCGACTGGCTTCGCGACCAGATATCCAGGAT
GAGCTCCTTCAAGAACAGAAGGATGTGCTTGGCGTCAACGCAGATGGATC
GATCAAGGAGTTAACGTACGCCGACATCTCGCGCCTTCCACTCCTCAATC
AAGTTGTCAAGGAGACACTCCGCCTTCATGCTCCCATCCATTCTATTCTG
CGACAAGTCAAGTCTCCGATGCCACTCGAAGGTACACCATACGTTGTCCC
GACCACACACTCCCTCCTTGCTGCACCCGGTGCTACCTCACGAATGGACG
AGCACTTCCCCGAAGCTATGCTGTGGGAACCCCACCGATGGGACGAGAAC
CCAAGTGAGAAGTACGCACATCTCTCACCAAAGCATGTCAAGGAGGGCGT
CGCCGAAGAGACTGAAGATTACGGCTATGGTCTCGTCAGCAAAGGCGCCG
CATCACCATATCTGCCATTCGGTGCTGGCCGACATAGATGCATCGGCGAG
CAATTCGCCTATGTCCAGCTCCAGACCATCACCTCAGAAGTGATTCGCGA
TTTCAAGCTCTACAATGTCGACGGCAGCGACAAAGTTGTCGGCACAGATT
ACAGTTCGTTGTTCAGCAGACCTCTCTCGCCAGCCGTCGTGCGATGGGAG
AGGAGAGAAAAGAAATAG
>N2.55
TGGTTGGACCCTTGGACCCTCGCAATTGATGAGAAGCAGGGGTGTCGCGT
TCCTGCATGACTAGCGCCAAAAAGTGACGCGACTGCCGAAATGTTAAATC
TCGTACGATAGCACCTGCCCAT----------------------------
--------------------------------------------------
-------GGACCACTCGAACCACACTGAAGGGTAATCATTCAAGATCTTG
GTGATTTGGCCTAACCCCCTACACCAACATCAACATCACCGACTCCGCGC
AATGGGGCTCCTCCAGGACGCTGCGGCGCTTTTCGACGCGCAGTTTGGCC
AGATAGCGACATGGAAACTTGTCCCCCTCGGCTTCAGCATCTTCTTCGCC
GTATCCGTGTTGCTTAACGTGTTGCGCCAGCTGCTCTTCAGAAATCCAAA
CGAACCTCCGCTAGTATTCCACTACGTGCCCTTCATTGGCAGCACTATCT
CCTATGGCATCGACCCCTACAAGTTCTTCTTCGCCTGCCGTCAAAAATAC
GGAGATTGCTTCACTTTCATCCTCCTTGGCAAGAAGACCACCGTGGTGCT
GGGGACTAAAGGCAACGACTTTATCTTGAATGGAAAGCTCAAGGACGTCA
ATGCCGAGGAGATCTATAGCCCACTTACTACGCCAGTATTCGGCACAGAT
GTCGTCTACGATTGTCCCAATTCGAAGCTCATGGAGCAGAAGAAGGTGCG
TGCACACAATAAGCTGGATTTATGACAATGCTAACTTATACAGTTCGTCA
AATATGGTCAGTGACTTGACTCCGCCGCGTCTGAGACAGCGCTCTGAACA
TGAGCTTCCACTTTGGAGCGATACACTTGCTAACCTCCGCCTCCAGGCCT
CACCTCCTCCGCCCTCCAGTCCTACGTTAAATTGATCACCAAAGAGACCA
AAGACTTCTTCTCCAAGGACAATCCAAGCAAGAAATTCGCATCCACCCAC
GGCACCGTCGACCTCCCGCCTGCTATGGCTGAGCTTACTATCTACACCGC
CAGCCGTTCGCTCCAGGGCAAAGAAGTCCGCGAAAAATTCGACTCCTCCT
TTGCCGACCTCTACCACGATCTCGACATGGGCTTCACTCCCATCAACTTC
ATGCTTCCATGGGCTCCACTGCCACAGAATAGAGCACGCGATCGCGCACA
GAAGAAGATGGCGGAAGTCTACACAGCGATCATCAAAGAGCGACGCGAAA
AGGGCGAGCCTACTTCGGGAGAGAAAGAGCAGGACATGATTTGGAATCTG
ATGCAATGTCAGTACAAGAATGGTCAAGCAATTCCAGATAAGGAGATTGC
GCACATGATGATTGCCCTTCTCATGGCTGGTCAACACTCGTCCTCGTCCA
CCTCATGCTGGATCCTTCTCCGACTGGCTTCGCGACCAGATATCCAGGAT
GAGCTCCTTCAAGAACAGAAGGATGTGCTTGGCGTCAACGCAGATGGATC
GATCAAGGAGTTAACGTACGCCGACATCTCGCGCCTTCCACTCCTCAATC
AAGTTGTCAAGGAGACACTCCGCCTTCATGCTCCCATCCATTCTATTCTG
CGACAAGTCAAGTCTCCGATGCCACTCGAAGGTACACCATACGTTGTCCC
GACCACACACTCCCTCCTTGCTGCACCCGGTGCTACCTCACGAATGGACG
AGCACTTCCCCGAAGCTATGCTGTGGGAACCCCACCGATGGGACGAGAAC
CCAAGTGAGAAGTACGCACATCTCTCACCAAAGCATGTCAAGGAGGGCGT
CGCCGAAGAGACTGAAGATTACGGCTATGGTCTCGTCAGCAAAGGCGCCG
CATCACCATATCTGCCATTCGGTGCTGGCCGACATAGATGCATCGGCGAG
CAATTCGCCTATGTCCAGCTCCAGACCATCACCTCAGAAGTGATTCGCGA
TTTCAAGCTCTACAATGTCGACGGCAGCGACAAAGTTGTCGGCACAGATT
ACAGTTCGTTGTTCAGCAGACCTCTCTCGCCAGCCGTCGTGCGATGGGAG
AGGAGAGAAAAGAAATAG
>N2.57
TGGTTGGACCCTTGGACCCTCGCAATTGATGAGAAGCAGGGGTGTCGCGT
TCCTGCATGACTAGCGCCAAAAAGTGACGCGACTGCCGAAATGTTAAATC
TCGTACGATAGCACCTGCCCAT----------------------------
--------------------------------------------------
-------GGACCACTCGAACCACACTGAAGGGTAATCATTCAAGATCTTG
GTGATTTGGCCTAACCCCCTACACCAACATCAACATCACCGACTCCGCGC
AATGGGGCTCCTCCAGGACGCTGCGGCGCTTTTCGACGCGCAGTTTGGCC
AGATAGCGACATGGAAACTTGTCCCCCTCGGCTTCAGCATCTTCTTCGCC
GTATCCGTGTTGCTTAACGTGTTGCGCCAGCTGCTCTTCAGAAATCCAAA
CGAACCTCCGCTAGTATTCCACTACGTGCCCTTCATTGGCAGCACTATCT
CCTATGGCATCGACCCCTACAAGTTCTTCTTCGCCTGCCGTCAAAAATAC
GGAGATTGCTTCACTTTCATCCTCCTTGGCAAGAAGACCACCGTGGTGCT
GGGGACTAAAGGCAACGACTTTATCTTGAATGGAAAGCTCAAGGACGTCA
ATGCCGAGGAGATCTATAGCCCACTTACTACGCCAGTATTCGGCACAGAT
GTCGTCTACGATTGTCCCAATTCGAAGCTCATGGAGCAGAAGAAGGTGCG
TGCACACAATAAGCTGGATTTATGACAATGCTAACTTATACAGTTCGTCA
AATATGGTCAGTGACTTGACTCCGCCGCGTCTGAGACAGCGCTCTGAACA
TGAGCTTCCACTTTGGAGCGATACACTTGCTAACCTCCGCCTCCAGGCCT
CACCTCCTCCGCCCTCCAGTCCTACGTTAAATTGATCACCAAAGAGACCA
AAGACTTCTTCTCCAAGGACAATCCAAGCAAGAAATTCGCATCCACCCAC
GGCACCGTCGACCTCCCGCCTGCTATGGCTGAGCTTACTATCTACACCGC
CAGCCGTTCGCTCCAGGGCAAAGAAGTCCGCGAAAAATTCGACTCCTCCT
TTGCCGACCTCTACCACGATCTCGACATGGGCTTCACTCCCATCAACTTC
ATGCTTCCATGGGCTCCACTGCCACAGAATAGAGCACGCGATCGCGCACA
GAAGAAGATGGCGGAAGTCTACACAGCGATCATCAAAGAGCGACGCGAAA
AGGGCGAGCCTACTTCGGGAGAGAAAGAGCAGGACATGATTTGGAATCTG
ATGCAATGTCAGTACAAGAATGGTCAAGCAATTCCAGATAAGGAGATTGC
GCACATGATGATTGCCCTTCTCATGGCTGGTCAACACTCGTCCTCGTCCA
CCTCATGCTGGATCCTTCTCCGACTGGCTTCGCGACCAGATATCCAGGAT
GAGCTCCTTCAAGAACAGAAGGATGTGCTTGGCGTCAACGCAGATGGATC
GATCAAGGAGTTAACGTACGCCGACATCTCGCGCCTTCCACTCCTCAATC
AAGTTGTCAAGGAGACACTCCGCCTTCATGCTCCCATCCATTCTATTCTG
CGACAAGTCAAGTCTCCGATGCCACTCGAAGGTACACCATACGTTGTCCC
GACCACACACTCCCTCCTTGCTGCACCCGGTGCTACCTCACGAATGGACG
AGCACTTCCCCGAAGCTATGCTGTGGGAACCCCACCGATGGGACGAGAAC
CCAAGTGAGAAGTACGCACATCTCTCACCAAAGCATGTCAAGGAGGGCGT
CGCCGAAGAGACTGAAGATTACGGCTATGGTCTCGTCAGCAAAGGCGCCG
CATCACCATATCTGCCATTCGGTGCTGGCCGACATAGATGCATCGGCGAG
CAATTCGCCTATGTCCAGCTCCAGACCATCACCTCAGAAGTGATTCGCGA
TTTCAAGCTCTACAATGTCGACGGCAGCGACAAAGTTGTCGGCACAGATT
ACAGTTCGTTGTTCAGCAGACCTCTCTCGCCAGCCGTCGTGCGATGGGAG
AGGAGAGAAAAGAAATAG
>N2.58
----------------------------ATGAGAAGCAGGGGTGTCGCGT
TCCTGCATGACTAGCGCCAAAAAGTGACGCGACTGCCGAAATGTTAAATC
TCGTACGATAGCACCTGCCCAT----------------------------
--------------------------------------------------
-------GGACCACTCGAACCACACTGAAGGGTAATCATTCAAGATCTTG
GTGATTTGGCCTAACCCCCTACACCAACATCAACATCACCGACTCCGCGC
AATGGGGCTCCTCCAGGACGCTGCGGCGCTTTTCGACGCGCAGTTTGGCC
AGATAGCGACATGGAAACTTGTCCCCCTCGGCTTCAGCATCTTCTTCGCC
GTATCCGTGTTGCTTAACGTGTTGCGCCAGCTGCTCTTCAGAAATCCAAA
CGAACCTCCGCTAGTATTCCACTACGTGCCCTTCATTGGCAGCACTATCT
CCTATGGCATCGACCCCTACAAGTTCTTCTTCGCCTGCCGTCAAAAATAC
GGAGATTGCTTCACTTTCATCCTCCTTGGCAAGAAGACCACCGTGGTGCT
GGGGACTAAAGGCAACGACTTTATCTTGAATGGAAAGCTCAAGGACGTCA
ATGCCGAGGAGATCTATAGCCCACTTACTACGCCAGTATTCGGCACAGAT
GTCGTCTACGATTGTCCCAATTCGAAGCTCATGGAGCAGAAGAAGGTGCG
TGCACACAATAAGCTGGATTTATGACAATGCTAACTTATACAGTTCGTCA
AATATGGTCAGTGACTTGACTCCGCCGCGTCTGAGACAGCGCTCTGAACA
TGAGCTTCCACTTTGGAGCGATACACTTGCTAACCTCCGCCTCCAGGCCT
CACCTCCTCCGCCCTCCAGTCCTACGTTAAATTGATCACCAAAGAGACCA
AAGACTTCTTCTCCAAGGACAATCCAAGCAAGAAATTCGCATCCACCCAC
GGCACCGTCGACCTCCCGCCTGCTATGGCTGAGCTTACTATCTACACCGC
CAGCCGTTCGCTCCAGGGCAAAGAAGTCCGCGAAAAATTCGACTCCTCCT
TTGCCGACCTCTACCACGATCTCGACATGGGCTTCACTCCCATCAACTTC
ATGCTTCCATGGGCTCCACTGCCACAGAATAGAGCACGCGATCGCGCACA
GAAGAAGATGGCGGAAGTCTACACAGCGATCATCAAAGAGCGACGCGAAA
AGGGCGAGCCTACTTCGGGAGAGAAAGAGCAGGACATGATTTGGAATCTG
ATGCAATGTCAGTACAAGAATGGTCAAGCAATTCCAGATAAGGAGATTGC
GCACATGATGATTGCCCTTCTCATGGCTGGTCAACACTCGTCCTCGTCCA
CCTCATGCTGGATCCTTCTCCGACTGGCTTCGCGACCAGATATCCAGGAT
GAGCTCCTTCAAGAACAGAAGGATGTGCTTGGCGTCAACGCAGATGGATC
GATCAAGGAGTTAACGTACGCCGACATCTCGCGCCTTCCACTCCTCAATC
AAGTTGTCAAGGAGACACTCCGCCTTCATGCTCCCATCCATTCTATTCTG
CGACAAGTCAAGTCTCCGATGCCACTCGAAGGTACACCATACGTTGTCCC
GACCACACACTCCCTCCTTGCTGCACCCGGTGCTACCTCACGAATGGACG
AGCACTTCCCCGAAGCTATGCTGTGGGAACCCCACCGATGGGACGAGAAC
CCAAGTGAGAAGTACGCACATCTCTCACCAAAGCATGTCAAGGAGGGCGT
CGCCGAAGAGACTGAAGATTACGGCTATGGTCTCGTCAGCAAAGGCGCCG
CATCACCATATCTGCCATTCGGTGCTGGCCGACATAGATGCATCGGCGAG
CAATTCGCCTATGTCCAGCTCCAGACCATCACCTCAGAAGTGATTCGCGA
TTTCAAGCTCTACAATGTCGACGGCAGCGACAAAGTTGTCGGCACAGATT
ACAGTTCGTTGTTCAGCAGACCTCTCTCGCCAGCCGTCGTGCGATGGGAG
AGGAGAGAAAAGAAATAG
>N2.59
TGGTTGGACCCTTGGACCCTCGCAATTGATGAGAAGCAGGGGTGTCGCGT
TCCTGCATGACTAGCGCCAAAAAGTGACGCGACTGCCGAAATGTTAAATC
TCGTACGATAGCACCTGCCCAT----------------------------
--------------------------------------------------
-------GGACCACTCGAACCACACTGAAGGGTAATCATTCAAGATCTTG
GTGATTTGGCCTAACCCCCTACACCAACATCAACATCACCGACTCCGCGC
AATGGGGCTCCTCCAGGACGCTGCGGCGCTTTTCGACGCGCAGTTTGGCC
AGATAGCGACATGGAAACTTGTCCCCCTCGGCTTCAGCATCTTCTTCGCC
GTATCCGTGTTGCTTAACGTGTTGCGCCAGCTGCTCTTCAGAAATCCAAA
CGAACCTCCGCTAGTATTCCACTACGTGCCCTTCATTGGCAGCACTATCT
CCTATGGCATCGACCCCTACAAGTTCTTCTTCGCCTGCCGTCAAAAATAC
GGAGATTGCTTCACTTTCATCCTCCTTGGCAAGAAGACCACCGTGGTGCT
GGGGACTAAAGGCAACGACTTTATCTTGAATGGAAAGCTCAAGGACGTCA
ATGCCGAGGAGATCTATAGCCCACTTACTACGCCAGTATTCGGCACAGAT
GTCGTCTACGATTGTCCCAATTCGAAGCTCATGGAGCAGAAGAAGGTGCG
TGCACACAATAAGCTGGATTTATGACAATGCTAACTTATACAGTTCGTCA
AATATGGTCAGTGACTTGACTCCGCCGCGTCTGAGACAGCGCTCTGAACA
TGAGCTTCCACTTTGGAGCGATACACTTGCTAACCTCCGCCTCCAGGCCT
CACCTCCTCCGCCCTCCAGTCCTACGTTAAATTGATCACCAAAGAGACCA
AAGACTTCTTCTCCAAGGACAATCCAAGCAAGAAATTCGCATCCACCCAC
GGCACCGTCGACCTCCCGCCTGCTATGGCTGAGCTTACTATCTACACCGC
CAGCCGTTCGCTCCAGGGCAAAGAAGTCCGCGAAAAATTCGACTCCTCCT
TTGCCGACCTCTACCACGATCTCGACATGGGCTTCACTCCCATCAACTTC
ATGCTTCCATGGGCTCCACTGCCACAGAATAGAGCACGCGATCGCGCACA
GAAGAAGATGGCGGAAGTCTACACAGCGATCATCAAAGAGCGACGCGAAA
AGGGCGAGCCTACTTCGGGAGAGAAAGAGCAGGACATGATTTGGAATCTG
ATGCAATGTCAGTACAAGAATGGTCAAGCAATTCCAGATAAGGAGATTGC
GCACATGATGATTGCCCTTCTCATGGCTGGTCAACACTCGTCCTCGTCCA
CCTCATGCTGGATCCTTCTCCGACTGGCTTCGCGACCAGATATCCAGGAT
GAGCTCCTTCAAGAACAGAAGGATGTGCTTGGCGTCAACGCAGATGGATC
GATCAAGGAGTTAACGTACGCCGACATCTCGCGCCTTCCACTCCTCAATC
AAGTTGTCAAGGAGACACTCCGCCTTCATGCTCCCATCCATTCTATTCTG
CGACAAGTCAAGTCTCCGATGCCACTCGAAGGTACACCATACGTTGTCCC
GACCACACACTCCCTCCTTGCTGCACCCGGTGCTACCTCACGAATGGACG
AGCACTTCCCCGAAGCTATGCTGTGGGAACCCCACCGATGGGACGAGAAC
CCAAGTGAGAAGTACGCACATCTCTCACCAAAGCATGTCAAGGAGGGCGT
CGCCGAAGAGACTGAAGATTACGGCTATGGTCTCGTCAGCAAAGGCGCCG
CATCACCATATCTGCCATTCGGTGCTGGCCGACATAGATGCATCGGCGAG
CAATTCGCCTATGTCCAGCTCCAGACCATCACCTCAGAAGTGATTCGCGA
TTTCAAGCTCTACAATGTCGACGGCAGCGACAAAGTTGTCGGCACAGATT
ACAGTTCGTTGTTCAGCAGACCTCTCTCGCCAGCCGTCGTGCGATGGGAG
AGGAGAGAAAAGAAATAG
>N2.64
TGGTTGGACCCTTGGACCCTCGCAATTGATGAGAAGCAGGGGTGTCGCGT
TCCTGCATGACTAGCGCCAAAAAGTGACGCGACTGCCGAAATGTTAAATC
TCGTACGATAGCACCTGCCCAT----------------------------
--------------------------------------------------
-------GGACCACTCGAACCACACTGAAGGGTAATCATTCAAGATCTTG
GTGATTTGGCCTAACCCCCTACACCAACATCAACATCACCGACTCCGCGC
AATGGGGCTCCTCCAGGACGCTGCGGCGCTTTTCGACGCGCAGTTTGGCC
AGATAGCGACATGGAAACTTGTCCCCCTCGGCTTCAGCATCTTCTTCGCC
GTATCCGTGTTGCTTAACGTGTTGCGCCAGCTGCTCTTCAGAAATCCAAA
CGAACCTCCGCTAGTATTCCACTACGTGCCCTTCATTGGCAGCACTATCT
CCTATGGCATCGACCCCTACAAGTTCTTCTTCGCCTGCCGTCAAAAATAC
GGAGATTGCTTCACTTTCATCCTCCTTGGCAAGAAGACCACCGTGGTGCT
GGGGACTAAAGGCAACGACTTTATCTTGAATGGAAAGCTCAAGGACGTCA
ATGCCGAGGAGATCTATAGCCCACTTACTACGCCAGTATTCGGCACAGAT
GTCGTCTACGATTGTCCCAATTCGAAGCTCATGGAGCAGAAGAAGGTGCG
TGCACACAATAAGCTGGATTTATGACAATGCTAACTTATACAGTTCGTCA
AATATGGTCAGTGACTTGACTCCGCCGCGTCTGAGACAGCGCTCTGAACA
TGAGCTTCCACTTTGGAGCGATACACTTGCTAACCTCCGCCTCCAGGCCT
CACCTCCTCCGCCCTCCAGTCCTACGTTAAATTGATCACCAAAGAGACCA
AAGACTTCTTCTCCAAGGACAATCCAAGCAAGAAATTCGCATCCACCCAC
GGCACCGTCGACCTCCCGCCTGCTATGGCTGAGCTTACTATCTACACCGC
CAGCCGTTCGCTCCAGGGCAAAGAAGTCCGCGAAAAATTCGACTCCTCCT
TTGCCGACCTCTACCACGATCTCGACATGGGCTTCACTCCCATCAACTTC
ATGCTTCCATGGGCTCCACTGCCACAGAATAGAGCACGCGATCGCGCACA
GAAGAAGATGGCGGAAGTCTACACAGCGATCATCAAAGAGCGACGCGAAA
AGGGCGAGCCTACTTCGGGAGAGAAAGAGCAGGACATGATTTGGAATCTG
ATGCAATGTCAGTACAAGAATGGTCAAGCAATTCCAGATAAGGAGATTGC
GCACATGATGATTGCCCTTCTCATGGCTGGTCAACACTCGTCCTCGTCCA
CCTCATGCTGGATCCTTCTCCGACTGGCTTCGCGACCAGATATCCAGGAT
GAGCTCCTTCAAGAACAGAAGGATGTGCTTGGCGTCAACGCAGATGGATC
GATCAAGGAGTTAACGTACGCCGACATCTCGCGCCTTCCACTCCTCAATC
AAGTTGTCAAGGAGACACTCCGCCTTCATGCTCCCATCCATTCTATTCTG
CGACAAGTCAAGTCTCCGATGCCACTCGAAGGTACACCATACGTTGTCCC
GACCACACACTCCCTCCTTGCTGCACCCGGTGCTACCTCACGAATGGACG
AGCACTTCCCCGAAGCTATGCTGTGGGAACCCCACCGATGGGACGAGAAC
CCAAGTGAGAAGTACGCACATCTCTCACCAAAGCATGTCAAGGAGGGCGT
CGCCGAAGAGACTGAAGATTACGGCTATGGTCTCGTCAGCAAAGGCGCCG
CATCACCATATCTGCCATTCGGTGCTGGCCGACATAGATGCATCGGCGAG
CAATTCGCCTATGTCCAGCTCCAGACCATCACCTCAGAAGTGATTCGCGA
TTTCAAGCTCTACAATGTCGACGGCAGCGACAAAGTTGTCGGCACAGATT
ACAGTTCGTTGTTCAGCAGACCTCTCTCGCCAGCCGTCGTGCGATGGGAG
AGGAGAGAAAAGAAATAG
>N2.65
TGGTTGGACCCTTGGACCCTCGCAATTGATGAGAAGCAGGGGTGTCGCGT
TCCTGCATGACTAGCGCCAAAAAGTGACGCGACTGCCGAAATGTTAAATC
TCGTACGATAGCACCTGCCCAT----------------------------
--------------------------------------------------
-------GGACCACTCGAACCACACTGAAGGGTAATCATTCAAGATCTTG
GTGATTTGGCCTAACCCCCTACACCAACATCAACATCACCGACTCCGCGC
AATGGGGCTCCTCCAGGACGCTGCGGCGCTTTTCGACGCGCAGTTTGGCC
AGATAGCGACATGGAAACTTGTCCCCCTCGGCTTCAGCATCTTCTTCGCC
GTATCCGTGTTGCTTAACGTGTTGCGCCAGCTGCTCTTCAGAAATCCAAA
CGAACCTCCGCTAGTATTCCACTACGTGCCCTTCATTGGCAGCACTATCT
CCTATGGCATCGACCCCTACAAGTTCTTCTTCGCCTGCCGTCAAAAATAC
GGAGATTGCTTCACTTTCATCCTCCTTGGCAAGAAGACCACCGTGGTGCT
GGGGACTAAAGGCAACGACTTTATCTTGAATGGAAAGCTCAAGGACGTCA
ATGCCGAGGAGATCTATAGCCCACTTACTACGCCAGTATTCGGCACAGAT
GTCGTCTACGATTGTCCCAATTCGAAGCTCATGGAGCAGAAGAAGGTGCG
TGCACACAATAAGCTGGATTTATGACAATGCTAACTTATACAGTTCGTCA
AATATGGTCAGTGACTTGACTCCGCCGCGTCTGAGACAGCGCTCTGAACA
TGAGCTTCCACTTTGGAGCGATACACTTGCTAACCTCCGCCTCCAGGCCT
CACCTCCTCCGCCCTCCAGTCCTACGTTAAATTGATCACCAAAGAGACCA
AAGACTTCTTCTCCAAGGACAATCCAAGCAAGAAATTCGCATCCACCCAC
GGCACCGTCGACCTCCCGCCTGCTATGGCTGAGCTTACTATCTACACCGC
CAGCCGTTCGCTCCAGGGCAAAGAAGTCCGCGAAAAATTCGACTCCTCCT
TTGCCGACCTCTACCACGATCTCGACATGGGCTTCACTCCCATCAACTTC
ATGCTTCCATGGGCTCCACTGCCACAGAATAGAGCACGCGATCGCGCACA
GAAGAAGATGGCGGAAGTCTACACAGCGATCATCAAAGAGCGACGCGAAA
AGGGCGAGCCTACTTCGGGAGAGAAAGAGCAGGACATGATTTGGAATCTG
ATGCAATGTCAGTACAAGAATGGTCAAGCAATTCCAGATAAGGAGATTGC
GCACATGATGATTGCCCTTCTCATGGCTGGTCAACACTCGTCCTCGTCCA
CCTCATGCTGGATCCTTCTCCGACTGGCTTCGCGACCAGATATCCAGGAT
GAGCTCCTTCAAGAACAGAAGGATGTGCTTGGCGTCAACGCAGATGGATC
GATCAAGGAGTTAACGTACGCCGACATCTCGCGCCTTCCACTCCTCAATC
AAGTTGTCAAGGAGACACTCCGCCTTCATGCTCCCATCCATTCTATTCTG
CGACAAGTCAAGTCTCCGATGCCACTCGAAGGTACACCATACGTTGTCCC
GACCACACACTCCCTCCTTGCTGCACCCGGTGCTACCTCACGAATGGACG
AGCACTTCCCCGAAGCTATGCTGTGGGAACCCCACCGATGGGACGAGAAC
CCAAGTGAGAAGTACGCACATCTCTCACCAAAGCATGTCAAGGAGGGCGT
CGCCGAAGAGACTGAAGATTACGGCTATGGTCTCGTCAGCAAAGGCGCCG
CATCACCATATCTGCCATTCGGTGCTGGCCGACATAGATGCATCGGCGAG
CAATTCGCCTATGTCCAGCTCCAGACCATCACCTCAGAAGTGATTCGCGA
TTTCAAGCTCTACAATGTCGACGGCAGCGACAAAGTTGTCGGCACAGATT
ACAGTTCGTTGTTCAGCAGACCTCTCTCGCCAGCCGTCGTGCGATGGGAG
AGGAGAGAAAAGAAATAG
>N2.67
TGGTTGGACCCTTGGACCCTCGCAATTGATGAGAAGCAGGGGTGTCGCGT
TCCTGCATGACTAGCGCCAAAAAGTGACGCGACTGCCGAAATGTTAAATC
TCGTACGATAGCACCTGCCCAT----------------------------
--------------------------------------------------
-------GGACCACTCGAACCACACTGAAGGGTAATCATTCAAGATCTTG
GTGATTTGGCCTAACCCCCTACACCAACATCAACATCACCGACTCCGCGC
AATGGGGCTCCTCCAGGACGCTGCGGCGCTTTTCGACGCGCAGTTTGGCC
AGATAGCGACATGGAAACTTGTCCCCCTCGGCTTCAGCATCTTCTTCGCC
GTATCCGTGTTGCTTAACGTGTTGCGCCAGCTGCTCTTCAGAAATCCAAA
CGAACCTCCGCTAGTATTCCACTACGTGCCCTTCATTGGCAGCACTATCT
CCTATGGCATCGACCCCTACAAGTTCTTCTTCGCCTGCCGTCAAAAATAC
GGAGATTGCTTCACTTTCATCCTCCTTGGCAAGAAGACCACCGTGGTGCT
GGGGACTAAAGGCAACGACTTTATCTTGAATGGAAAGCTCAAGGACGTCA
ATGCCGAGGAGATCTATAGCCCACTTACTACGCCAGTATTCGGCACAGAT
GTCGTCTACGATTGTCCCAATTCGAAGCTCATGGAGCAGAAGAAGGTGCG
TGCACACAATAAGCTGGATTTATGACAATGCTAACTTATACAGTTCGTCA
AATATGGTCAGTGACTTGACTCCGCCGCGTCTGAGACAGCGCTCTGAACA
TGAGCTTCCACTTTGGAGCGATACACTTGCTAACCTCCGCCTCCAGGCCT
CACCTCCTCCGCCCTCCAGTCCTACGTTAAATTGATCACCAAAGAGACCA
AAGACTTCTTCTCCAAGGACAATCCAAGCAAGAAATTCGCATCCACCCAC
GGCACCGTCGACCTCCCGCCTGCTATGGCTGAGCTTACTATCTACACCGC
CAGCCGTTCGCTCCAGGGCAAAGAAGTCCGCGAAAAATTCGACTCCTCCT
TTGCCGACCTCTACCACGATCTCGACATGGGCTTCACTCCCATCAACTTC
ATGCTTCCATGGGCTCCACTGCCACAGAATAGAGCACGCGATCGCGCACA
GAAGAAGATGGCGGAAGTCTACACAGCGATCATCAAAGAGCGACGCGAAA
AGGGCGAGCCTACTTCGGGAGAGAAAGAGCAGGACATGATTTGGAATCTG
ATGCAATGTCAGTACAAGAATGGTCAAGCAATTCCAGATAAGGAGATTGC
GCACATGATGATTGCCCTTCTCATGGCTGGTCAACACTCGTCCTCGTCCA
CCTCATGCTGGATCCTTCTCCGACTGGCTTCGCGACCAGATATCCAGGAT
GAGCTCCTTCAAGAACAGAAGGATGTGCTTGGCGTCAACGCAGATGGATC
GATCAAGGAGTTAACGTACGCCGACATCTCGCGCCTTCCACTCCTCAATC
AAGTTGTCAAGGAGACACTCCGCCTTCATGCTCCCATCCATTCTATTCTG
CGACAAGTCAAGTCTCCGATGCCACTCGAAGGTACACCATACGTTGTCCC
GACCACACACTCCCTCCTTGCTGCACCCGGTGCTACCTCACGAATGGACG
AGCACTTCCCCGAAGCTATGCTGTGGGAACCCCACCGATGGGACGAGAAC
CCAAGTGAGAAGTACGCACATCTCTCACCAAAGCATGTCAAGGAGGGCGT
CGCCGAAGAGACTGAAGATTACGGCTATGGTCTCGTCAGCAAAGGCGCCG
CATCACCATATCTGCCATTCGGTGCTGGCCGACATAGATGCATCGGCGAG
CAATTCGCCTATGTCCAGCTCCAGACCATCACCTCAGAAGTGATTCGCGA
TTTCAAGCTCTACAATGTCGACGGCAGCGACAAAGTTGTCGGCACAGATT
ACAGTTCGTTGTTCAGCAGACCTCTCTCGCCAGCCGTCGTGCGATGGGAG
AGGAGAGAAAAGAAATAG
>N2.69
TGGTTGGACCCTTGGACCCTCGCAATTGATGAGAAGCAGGGGTGTCGCGT
TCCTGCATGACTAGCGCCAAAAAGTGACGCGACTGCCGAAATGTTAAATC
TCGTACGATAGCACCTGCCCAT----------------------------
--------------------------------------------------
-------GGACCACTCGAACCACACTGAAGGGTAATCATTCAAGATCTTG
GTGATTTGGCCTAACCCCCTACACCAACATCAACATCACCGACTCCGCGC
AATGGGGCTCCTCCAGGACGCTGCGGCGCTTTTCGACGCGCAGTTTGGCC
AGATAGCGACATGGAAACTTGTCCCCCTCGGCTTCAGCATCTTCTTCGCC
GTATCCGTGTTGCTTAACGTGTTGCGCCAGCTGCTCTTCAGAAATCCAAA
CGAACCTCCGCTAGTATTCCACTACGTGCCCTTCATTGGCAGCACTATCT
CCTATGGCATCGACCCCTACAAGTTCTTCTTCGCCTGCCGTCAAAAATAC
GGAGATTGCTTCACTTTCATCCTCCTTGGCAAGAAGACCACCGTGGTGCT
GGGGACTAAAGGCAACGACTTTATCTTGAATGGAAAGCTCAAGGACGTCA
ATGCCGAGGAGATCTATAGCCCACTTACTACGCCAGTATTCGGCACAGAT
GTCGTCTACGATTGTCCCAATTCGAAGCTCATGGAGCAGAAGAAGGTGCG
TGCACACAATAAGCTGGATTTATGACAATGCTAACTTATACAGTTCGTCA
AATATGGTCAGTGACTTGACTCCGCCGCGTCTGAGACAGCGCTCTGAACA
TGAGCTTCCACTTTGGAGCGATACACTTGCTAACCTCCGCCTCCAGGCCT
CACCTCCTCCGCCCTCCAGTCCTACGTTAAATTGATCACCAAAGAGACCA
AAGACTTCTTCTCCAAGGACAATCCAAGCAAGAAATTCGCATCCACCCAC
GGCACCGTCGACCTCCCGCCTGCTATGGCTGAGCTTACTATCTACACCGC
CAGCCGTTCGCTCCAGGGCAAAGAAGTCCGCGAAAAATTCGACTCCTCCT
TTGCCGACCTCTACCACGATCTCGACATGGGCTTCACTCCCATCAACTTC
ATGCTTCCATGGGCTCCACTGCCACAGAATAGAGCACGCGATCGCGCACA
GAAGAAGATGGCGGAAGTCTACACAGCGATCATCAAAGAGCGACGCGAAA
AGGGCGAGCCTACTTCGGGAGAGAAAGAGCAGGACATGATTTGGAATCTG
ATGCAATGTCAGTACAAGAATGGTCAAGCAATTCCAGATAAGGAGATTGC
GCACATGATGATTGCCCTTCTCATGGCTGGTCAACACTCGTCCTCGTCCA
CCTCATGCTGGATCCTTCTCCGACTGGCTTCGCGACCAGATATCCAGGAT
GAGCTCCTTCAAGAACAGAAGGATGTGCTTGGCGTCAACGCAGATGGATC
GATCAAGGAGTTAACGTACGCCGACATCTCGCGCCTTCCACTCCTCAATC
AAGTTGTCAAGGAGACACTCCGCCTTCATGCTCCCATCCATTCTATTCTG
CGACAAGTCAAGTCTCCGATGCCACTCGAAGGTACACCATACGTTGTCCC
GACCACACACTCCCTCCTTGCTGCACCCGGTGCTACCTCACGAATGGACG
AGCACTTCCCCGAAGCTATGCTGTGGGAACCCCACCGATGGGACGAGAAC
CCAAGTGAGAAGTACGCACATCTCTCACCAAAGCATGTCAAGGAGGGCGT
CGCCGAAGAGACTGAAGATTACGGCTATGGTCTCGTCAGCAAAGGCGCCG
CATCACCATATCTGCCATTCGGTGCTGGCCGACATAGATGCATCGGCGAG
CAATTCGCCTATGTCCAGCTCCAGACCATCACCTCAGAAGTGATTCGCGA
TTTCAAGCTCTACAATGTCGACGGCAGCGACAAAGTTGTCGGCACAGATT
ACAGTTCGTTGTTCAGCAGACCTCTCTCGCCAGCCGTCGTGCGATGGGAG
AGGAGAGAAAAGAAATAG
>N2.72
TGGTTGGACCCTTGGACCCTCGCAATTGATGAGAAGCAGGGGTGTCGCGT
TCCTGCATGACTAGCGCCAAAAAGTGACGCGACTGCCGAAATGTTAAATC
TCGTACGATAGCACCTGCCCAT----------------------------
--------------------------------------------------
-------GGACCACTCGAACCACACTGAAGGGTAATCATTCAAGATCTTG
GTGATTTGGCCTAACCCCCTACACCAACATCAACATCACCGACTCCGCGC
AATGGGGCTCCTCCAGGACGCTGCGGCGCTTTTCGACGCGCAGTTTGGCC
AGATAGCGACATGGAAACTTGTCCCCCTCGGCTTCAGCATCTTCTTCGCC
GTATCCGTGTTGCTTAACGTGTTGCGCCAGCTGCTCTTCAGAAATCCAAA
CGAACCTCCGCTAGTATTCCACTACGTGCCCTTCATTGGCAGCACTATCT
CCTATGGCATCGACCCCTACAAGTTCTTCTTCGCCTGCCGTCAAAAATAC
GGAGATTGCTTCACTTTCATCCTCCTTGGCAAGAAGACCACCGTGGTGCT
GGGGACTAAAGGCAACGACTTTATCTTGAATGGAAAGCTCAAGGACGTCA
ATGCCGAGGAGATCTATAGCCCACTTACTACGCCAGTATTCGGCACAGAT
GTCGTCTACGATTGTCCCAATTCGAAGCTCATGGAGCAGAAGAAGGTGCG
TGCACACAATAAGCTGGATTTATGACAATGCTAACTTATACAGTTCGTCA
AATATGGTCAGTGACTTGACTCCGCCGCGTCTGAGACAGCGCTCTGAACA
TGAGCTTCCACTTTGGAGCGATACACTTGCTAACCTCCGCCTCCAGGCCT
CACCTCCTCCGCCCTCCAGTCCTACGTTAAATTGATCACCAAAGAGACCA
AAGACTTCTTCTCCAAGGACAATCCAAGCAAGAAATTCGCATCCACCCAC
GGCACCGTCGACCTCCCGCCTGCTATGGCTGAGCTTACTATCTACACCGC
CAGCCGTTCGCTCCAGGGCAAAGAAGTCCGCGAAAAATTCGACTCCTCCT
TTGCCGACCTCTACCACGATCTCGACATGGGCTTCACTCCCATCAACTTC
ATGCTTCCATGGGCTCCACTGCCACAGAATAGAGCACGCGATCGCGCACA
GAAGAAGATGGCGGAAGTCTACACAGCGATCATCAAAGAGCGACGCGAAA
AGGGCGAGCCTACTTCGGGAGAGAAAGAGCAGGACATGATTTGGAATCTG
ATGCAATGTCAGTACAAGAATGGTCAAGCAATTCCAGATAAGGAGATTGC
GCACATGATGATTGCCCTTCTCATGGCTGGTCAACACTCGTCCTCGTCCA
CCTCATGCTGGATCCTTCTCCGACTGGCTTCGCGACCAGATATCCAGGAT
GAGCTCCTTCAAGAACAGAAGGATGTGCTTGGCGTCAACGCAGATGGATC
GATCAAGGAGTTAACGTACGCCGACATCTCGCGCCTTCCACTCCTCAATC
AAGTTGTCAAGGAGACACTCCGCCTTCATGCTCCCATCCATTCTATTCTG
CGACAAGTCAAGTCTCCGATGCCACTCGAAGGTACACCATACGTTGTCCC
GACCACACACTCCCTCCTTGCTGCACCCGGTGCTACCTCACGAATGGACG
AGCACTTCCCCGAAGCTATGCTGTGGGAACCCCACCGATGGGACGAGAAC
CCAAGTGAGAAGTACGCACATCTCTCACCAAAGCATGTCAAGGAGGGCGT
CGCCGAAGAGACTGAAGATTACGGCTATGGTCTCGTCAGCAAAGGCGCCG
CATCACCATATCTGCCATTCGGTGCTGGCCGACATAGATGCATCGGCGAG
CAATTCGCCTATGTCCAGCTCCAGACCATCACCTCAGAAGTGATTCGCGA
TTTCAAGCTCTACAATGTCGACGGCAGCGACAAAGTTGTCGGCACAGATT
ACAGTTCGTTGTTCAGCAGACCTCTCTCGCCAGCCGTCGTGCGATGGGAG
AGGAGAGAAAAGAAATAG
>N2.77
TGGTTGGACCCTTGGACCCTCGCAATTGATGAGAAGCAGGGGTGTCGCGT
TCCTGCATGACTAGCGCCAAAAAGTGACGCGACTGCCGAAATGTTAAATC
TCGTACGATAGCACCTGCCCAT----------------------------
--------------------------------------------------
-------GGACCACTCGAACCACACTGAAGGGTAATCATTCAAGATCTTG
GTGATTTGGCCTAACCCCCTACACCAACATCAACATCACCGACTCCGCGC
AATGGGGCTCCTCCAGGACGCTGCGGCGCTTTTCGACGCGCAGTTTGGCC
AGATAGCGACATGGAAACTTGTCCCCCTCGGCTTCAGCATCTTCTTCGCC
GTATCCGTGTTGCTTAACGTGTTGCGCCAGCTGCTCTTCAGAAATCCAAA
CGAACCTCCGCTAGTATTCCACTACGTGCCCTTCATTGGCAGCACTATCT
CCTATGGCATCGACCCCTACAAGTTCTTCTTCGCCTGCCGTCAAAAATAC
GGAGATTGCTTCACTTTCATCCTCCTTGGCAAGAAGACCACCGTGGTGCT
GGGGACTAAAGGCAACGACTTTATCTTGAATGGAAAGCTCAAGGACGTCA
ATGCCGAGGAGATCTATAGCCCACTTACTACGCCAGTATTCGGCACAGAT
GTCGTCTACGATTGTCCCAATTCGAAGCTCATGGAGCAGAAGAAGGTGCG
TGCACACAATAAGCTGGATTTATGACAATGCTAACTTATACAGTTCGTCA
AATATGGTCAGTGACTTGACTCCGCCGCGTCTGAGACAGCGCTCTGAACA
TGAGCTTCCACTTTGGAGCGATACACTTGCTAACCTCCGCCTCCAGGCCT
CACCTCCTCCGCCCTCCAGTCCTACGTTAAATTGATCACCAAAGAGACCA
AAGACTTCTTCTCCAAGGACAATCCAAGCAAGAAATTCGCATCCACCCAC
GGCACCGTCGACCTCCCGCCTGCTATGGCTGAGCTTACTATCTACACCGC
CAGCCGTTCGCTCCAGGGCAAAGAAGTCCGCGAAAAATTCGACTCCTCCT
TTGCCGACCTCTACCACGATCTCGACATGGGCTTCACTCCCATCAACTTC
ATGCTTCCATGGGCTCCACTGCCACAGAATAGAGCACGCGATCGCGCACA
GAAGAAGATGGCGGAAGTCTACACAGCGATCATCAAAGAGCGACGCGAAA
AGGGCGAGCCTACTTCGGGAGAGAAAGAGCAGGACATGATTTGGAATCTG
ATGCAATGTCAGTACAAGAATGGTCAAGCAATTCCAGATAAGGAGATTGC
GCACATGATGATTGCCCTTCTCATGGCTGGTCAACACTCGTCCTCGTCCA
CCTCATGCTGGATCCTTCTCCGACTGGCTTCGCGACCAGATATCCAGGAT
GAGCTCCTTCAAGAACAGAAGGATGTGCTTGGCGTCAACGCAGATGGATC
GATCAAGGAGTTAACGTACGCCGACATCTCGCGCCTTCCACTCCTCAATC
AAGTTGTCAAGGAGACACTCCGCCTTCATGCTCCCATCCATTCTATTCTG
CGACAAGTCAAGTCTCCGATGCCACTCGAAGGTACACCATACGTTGTCCC
GACCACACACTCCCTCCTTGCTGCACCCGGTGCTACCTCACGAATGGACG
AGCACTTCCCCGAAGCTATGCTGTGGGAACCCCACCGATGGGACGAGAAC
CCAAGTGAGAAGTACGCACATCTCTCACCAAAGCATGTCAAGGAGGGCGT
CGCCGAAGAGACTGAAGATTACGGCTATGGTCTCGTCAGCAAAGGCGCCG
CATCACCATATCTGCCATTCGGTGCTGGCCGACATAGATGCATCGGCGAG
CAATTCGCCTATGTCCAGCTCCAGACCATCACCTCAGAAGTGATTCGCGA
TTTCAAGCTCTACAATGTCGACGGCAGCGACAAAGTTGTCGGCACAGATT
ACAGTTCGTTGTTCAGCAGACCTCTCTCGCCAGCCGTCGTGCGATGGGAG
AGGAGAGAAAAGAAATAG
>N2.79
----------------------------------------GGTGTCGCGT
TCCTGCATGACTAGCGCCAAAAAGTGACGCGACTGCCGAAATGTTAAATC
TCGTACGATAGCACCTGCCCAT----------------------------
--------------------------------------------------
-------GGACCACTCGAACCACACTGAAGGGTAATCATTCAAGATCTTG
GTGATTTGGCCTAACCCCCTACACCAACATCAACATCACCGACTCCGCGC
AATGGGGCTCCTCCAGGACGCTGCGGCGCTTTTCGACGCGCAGTTTGGCC
AGATAGCGACATGGAAACTTGTCCCCCTCGGCTTCAGCATCTTCTTCGCC
GTATCCGTGTTGCTTAACGTGTTGCGCCAGCTGCTCTTCAGAAATCCAAA
CGAACCTCCGCTAGTATTCCACTACGTGCCCTTCATTGGCAGCACTATCT
CCTATGGCATCGACCCCTACAAGTTCTTCTTCGCCTGCCGTCAAAAATAC
GGAGATTGCTTCACTTTCATCCTCCTTGGCAAGAAGACCACCGTGGTGCT
GGGGACTAAAGGCAACGACTTTATCTTGAATGGAAAGCTCAAGGACGTCA
ATGCCGAGGAGATCTATAGCCCACTTACTACGCCAGTATTCGGCACAGAT
GTCGTCTACGATTGTCCCAATTCGAAGCTCATGGAGCAGAAGAAGGTGCG
TGCACACAATAAGCTGGATTTATGACAATGCTAACTTATACAGTTCGTCA
AATATGGTCAGTGACTTGACTCCGCCGCGTCTGAGACAGCGCTCTGAACA
TGAGCTTCCACTTTGGAGCGATACACTTGCTAACCTCCGCCTCCAGGCCT
CACCTCCTCCGCCCTCCAGTCCTACGTTAAATTGATCACCAAAGAGACCA
AAGACTTCTTCTCCAAGGACAATCCAAGCAAGAAATTCGCATCCACCCAC
GGCACCGTCGACCTCCCGCCTGCTATGGCTGAGCTTACTATCTACACCGC
CAGCCGTTCGCTCCAGGGCAAAGAAGTCCGCGAAAAATTCGACTCCTCCT
TTGCCGACCTCTACCACGATCTCGACATGGGCTTCACTCCCATCAACTTC
ATGCTTCCATGGGCTCCACTGCCACAGAATAGAGCACGCGATCGCGCACA
GAAGAAGATGGCGGAAGTCTACACAGCGATCATCAAAGAGCGACGCGAAA
AGGGCGAGCCTACTTCGGGAGAGAAAGAGCAGGACATGATTTGGAATCTG
ATGCAATGTCAGTACAAGAATGGTCAAGCAATTCCAGATAAGGAGATTGC
GCACATGATGATTGCCCTTCTCATGGCTGGTCAACACTCGTCCTCGTCCA
CCTCATGCTGGATCCTTCTCCGACTGGCTTCGCGACCAGATATCCAGGAT
GAGCTCCTTCAAGAACAGAAGGATGTGCTTGGCGTCAACGCAGATGGATC
GATCAAGGAGTTAACGTACGCCGACATCTCGCGCCTTCCACTCCTCAATC
AAGTTGTCAAGGAGACACTCCGCCTTCATGCTCCCATCCATTCTATTCTG
CGACAAGTCAAGTCTCCGATGCCACTCGAAGGTACACCATACGTTGTCCC
GACCACACACTCCCTCCTTGCTGCACCCGGTGCTACCTCACGAATGGACG
AGCACTTCCCCGAAGCTATGCTGTGGGAACCCCACCGATGGGACGAGAAC
CCAAGTGAGAAGTACGCACATCTCTCACCAAAGCATGTCAAGGAGGGCGT
CGCCGAAGAGACTGAAGATTACGGCTATGGTCTCGTCAGCAAAGGCGCCG
CATCACCATATCTGCCATTCGGTGCTGGCCGACATAGATGCATCGGCGAG
CAATTCGCCTATGTCCAGCTCCAGACCATCACCTCAGAAGTGATTCGCGA
TTTCAAGCTCTACAATGTCGACGGCAGCGACAAAGTTGTCGGCACAGATT
ACAGTTCGTTGTTCAGCAGACCTCTCTCGCCAGCCGTCGTGCGATGGGAG
AGGAGAGAAAAGAAATAG
>N2.8
--GTTGGACCCTTGGACCCTCGCAATTGATGAGAAGCAGGGGTGTCGCGT
TCCTGCATGACTAGCGCCAAAAAGTGACGCGACTGCCGAAATGTTAAATC
TCGTACGATAGCACCTGCCCAT----------------------------
--------------------------------------------------
-------GGACCACTCGAACCACACTGAAGGGTAATCATTCAAGATCTTG
GTGATTTGGCCTAACCCCCTACACCAACATCAACATCACCGACTCCGCGC
AATGGGGCTCCTCCAGGACGCTGCGGCGCTTTTCGACGCGCAGTTTGGCC
AGATAGCGACATGGAAACTTGTCCCCCTCGGCTTCAGCATCTTCTTCGCC
GTATCCGTGTTGCTTAACGTGTTGCGCCAGCTGCTCTTCAGAAATCCAAA
CGAACCTCCGCTAGTATTCCACTACGTGCCCTTCATTGGCAGCACTATCT
CCTATGGCATCGACCCCTACAAGTTCTTCTTCGCCTGCCGTCAAAAATAC
GGAGATTGCTTCACTTTCATCCTCCTTGGCAAGAAGACCACCGTGGTGCT
GGGGACTAAAGGCAACGACTTTATCTTGAATGGAAAGCTCAAGGACGTCA
ATGCCGAGGAGATCTATAGCCCACTTACTACGCCAGTATTCGGCACAGAT
GTCGTCTACGATTGTCCCAATTCGAAGCTCATGGAGCAGAAGAAGGTGCG
TGCACACAATAAGCTGGATTTATGACAATGCTAACTTATACAGTTCGTCA
AATATGGTCAGTGACTTGACTCCGCCGCGTCTGAGACAGCGCTCTGAACA
TGAGCTTCCACTTTGGAGCGATACACTTGCTAACCTCCGCCTCCAGGCCT
CACCTCCTCCGCCCTCCAGTCCTACGTTAAATTGATCACCAAAGAGACCA
AAGACTTCTTCTCCAAGGACAATCCAAGCAAGAAATTCGCATCCACCCAC
GGCACCGTCGACCTCCCGCCTGCTATGGCTGAGCTTACTATCTACACCGC
CAGCCGTTCGCTCCAGGGCAAAGAAGTCCGCGAAAAATTCGACTCCTCCT
TTGCCGACCTCTACCACGATCTCGACATGGGCTTCACTCCCATCAACTTC
ATGCTTCCATGGGCTCCACTGCCACAGAATAGAGCACGCGATCGCGCACA
GAAGAAGATGGCGGAAGTCTACACAGCGATCATCAAAGAGCGACGCGAAA
AGGGCGAGCCTACTTCGGGAGAGAAAGAGCAGGACATGATTTGGAATCTG
ATGCAATGTCAGTACAAGAATGGTCAAGCAATTCCAGATAAGGAGATTGC
GCACATGATGATTGCCCTTCTCATGGCTGGTCAACACTCGTCCTCGTCCA
CCTCATGCTGGATCCTTCTCCGACTGGCTTCGCGACCAGATATCCAGGAT
GAGCTCCTTCAAGAACAGAAGGATGTGCTTGGCGTCAACGCAGATGGATC
GATCAAGGAGTTAACGTACGCCGACATCTCGCGCCTTCCACTCCTCAATC
AAGTTGTCAAGGAGACACTCCGCCTTCATGCTCCCATCCATTCTATTCTG
CGACAAGTCAAGTCTCCGATGCCACTCGAAGGTACACCATACGTTGTCCC
GACCACACACTCCCTCCTTGCTGCACCCGGTGCTACCTCACGAATGGACG
AGCACTTCCCCGAAGCTATGCTGTGGGAACCCCACCGATGGGACGAGAAC
CCAAGTGAGAAGTACGCACATCTCTCACCAAAGCATGTCAAGGAGGGCGT
CGCCGAAGAGACTGAAGATTACGGCTATGGTCTCGTCAGCAAAGGCGCCG
CATCACCATATCTGCCATTCGGTGCTGGCCGACATAGATGCATCGGCGAG
CAATTCGCCTATGTCCAGCTCCAGACCATCACCTCAGAAGTGATTCGCGA
TTTCAAGCTCTACAATGTCGACGGCAGCGACAAAGTTGTCGGCACAGATT
ACAGTTCGTTGTTCAGCAGACCTCTCTCGCCAGCCGTCGTGCGATGGGAG
AGGAGAGAAAAGAAATAG
>N2.80
TGGTTGGACCCTTGGACCCTCGCAATTGATGAGAAGCAGGGGTGTCGCGT
TCCTGCATGACTAGCGCCAAAAAGTGACGCGACTGCCGAAATGTTAAATC
TCGTACGATAGCACCTGCCCAT----------------------------
--------------------------------------------------
-------GGACCACTCGAACCACACTGAAGGGTAATCATTCAAGATCTTG
GTGATTTGGCCTAACCCCCTACACCAACATCAACATCACCGACTCCGCGC
AATGGGGCTCCTCCAGGACGCTGCGGCGCTTTTCGACGCGCAGTTTGGCC
AGATAGCGACATGGAAACTTGTCCCCCTCGGCTTCAGCATCTTCTTCGCC
GTATCCGTGTTGCTTAACGTGTTGCGCCAGCTGCTCTTCAGAAATCCAAA
CGAACCTCCGCTAGTATTCCACTACGTGCCCTTCATTGGCAGCACTATCT
CCTATGGCATCGACCCCTACAAGTTCTTCTTCGCCTGCCGTCAAAAATAC
GGAGATTGCTTCACTTTCATCCTCCTTGGCAAGAAGACCACCGTGGTGCT
GGGGACTAAAGGCAACGACTTTATCTTGAATGGAAAGCTCAAGGACGTCA
ATGCCGAGGAGATCTATAGCCCACTTACTACGCCAGTATTCGGCACAGAT
GTCGTCTACGATTGTCCCAATTCGAAGCTCATGGAGCAGAAGAAGGTGCG
TGCACACAATAAGCTGGATTTATGACAATGCTAACTTATACAGTTCGTCA
AATATGGTCAGTGACTTGACTCCGCCGCGTCTGAGACAGCGCTCTGAACA
TGAGCTTCCACTTTGGAGCGATACACTTGCTAACCTCCGCCTCCAGGCCT
CACCTCCTCCGCCCTCCAGTCCTACGTTAAATTGATCACCAAAGAGACCA
AAGACTTCTTCTCCAAGGACAATCCAAGCAAGAAATTCGCATCCACCCAC
GGCACCGTCGACCTCCCGCCTGCTATGGCTGAGCTTACTATCTACACCGC
CAGCCGTTCGCTCCAGGGCAAAGAAGTCCGCGAAAAATTCGACTCCTCCT
TTGCCGACCTCTACCACGATCTCGACATGGGCTTCACTCCCATCAACTTC
ATGCTTCCATGGGCTCCACTGCCACAGAATAGAGCACGCGATCGCGCACA
GAAGAAGATGGCGGAAGTCTACACAGCGATCATCAAAGAGCGACGCGAAA
AGGGCGAGCCTACTTCGGGAGAGAAAGAGCAGGACATGATTTGGAATCTG
ATGCAATGTCAGTACAAGAATGGTCAAGCAATTCCAGATAAGGAGATTGC
GCACATGATGATTGCCCTTCTCATGGCTGGTCAACACTCGTCCTCGTCCA
CCTCATGCTGGATCCTTCTCCGACTGGCTTCGCGACCAGATATCCAGGAT
GAGCTCCTTCAAGAACAGAAGGATGTGCTTGGCGTCAACGCAGATGGATC
GATCAAGGAGTTAACGTACGCCGACATCTCGCGCCTTCCACTCCTCAATC
AAGTTGTCAAGGAGACACTCCGCCTTCATGCTCCCATCCATTCTATTCTG
CGACAAGTCAAGTCTCCGATGCCACTCGAAGGTACACCATACGTTGTCCC
GACCACACACTCCCTCCTTGCTGCACCCGGTGCTACCTCACGAATGGACG
AGCACTTCCCCGAAGCTATGCTGTGGGAACCCCACCGATGGGACGAGAAC
CCAAGTGAGAAGTACGCACATCTCTCACCAAAGCATGTCAAGGAGGGCGT
CGCCGAAGAGACTGAAGATTACGGCTATGGTCTCGTCAGCAAAGGCGCCG
CATCACCATATCTGCCATTCGGTGCTGGCCGACATAGATGCATCGGCGAG
CAATTCGCCTATGTCCAGCTCCAGACCATCACCTCAGAAGTGATTCGCGA
TTTCAAGCTCTACAATGTCGACGGCAGCGACAAAGTTGTCGGCACAGATT
ACAGTTCGTTGTTCAGCAGACCTCTCTCGCCAGCCGTCGTGCGATGGGAG
AGGAGAGAAAAGAAATAG
>N2.83
TGGTTGGACCCTTGGACCCTCGCAATTGATGAGAAGCAGGGGTGTCGCGT
TCCTGCATGACTAGCGCCAAAAAGTGACGCGACTGCCGAAATGTTAAATC
TCGTACGATAGCACCTGCCCAT----------------------------
--------------------------------------------------
-------GGACCACTCGAACCACACTGAAGGGTAATCATTCAAGATCTTG
GTGATTTGGCCTAACCCCCTACACCAACATCAACATCACCGACTCCGCGC
AATGGGGCTCCTCCAGGACGCTGCGGCGCTTTTCGACGCGCAGTTTGGCC
AGATAGCGACATGGAAACTTGTCCCCCTCGGCTTCAGCATCTTCTTCGCC
GTATCCGTGTTGCTTAACGTGTTGCGCCAGCTGCTCTTCAGAAATCCAAA
CGAACCTCCGCTAGTATTCCACTACGTGCCCTTCATTGGCAGCACTATCT
CCTATGGCATCGACCCCTACAAGTTCTTCTTCGCCTGCCGTCAAAAATAC
GGAGATTGCTTCACTTTCATCCTCCTTGGCAAGAAGACCACCGTGGTGCT
GGGGACTAAAGGCAACGACTTTATCTTGAATGGAAAGCTCAAGGACGTCA
ATGCCGAGGAGATCTATAGCCCACTTACTACGCCAGTATTCGGCACAGAT
GTCGTCTACGATTGTCCCAATTCGAAGCTCATGGAGCAGAAGAAGGTGCG
TGCACACAATAAGCTGGATTTATGACAATGCTAACTTATACAGTTCGTCA
AATATGGTCAGTGACTTGACTCCGCCGCGTCTGAGACAGCGCTCTGAACA
TGAGCTTCCACTTTGGAGCGATACACTTGCTAACCTCCGCCTCCAGGCCT
CACCTCCTCCGCCCTCCAGTCCTACGTTAAATTGATCACCAAAGAGACCA
AAGACTTCTTCTCCAAGGACAATCCAAGCAAGAAATTCGCATCCACCCAC
GGCACCGTCGACCTCCCGCCTGCTATGGCTGAGCTTACTATCTACACCGC
CAGCCGTTCGCTCCAGGGCAAAGAAGTCCGCGAAAAATTCGACTCCTCCT
TTGCCGACCTCTACCACGATCTCGACATGGGCTTCACTCCCATCAACTTC
ATGCTTCCATGGGCTCCACTGCCACAGAATAGAGCACGCGATCGCGCACA
GAAGAAGATGGCGGAAGTCTACACAGCGATCATCAAAGAGCGACGCGAAA
AGGGCGAGCCTACTTCGGGAGAGAAAGAGCAGGACATGATTTGGAATCTG
ATGCAATGTCAGTACAAGAATGGTCAAGCAATTCCAGATAAGGAGATTGC
GCACATGATGATTGCCCTTCTCATGGCTGGTCAACACTCGTCCTCGTCCA
CCTCATGCTGGATCCTTCTCCGACTGGCTTCGCGACCAGATATCCAGGAT
GAGCTCCTTCAAGAACAGAAGGATGTGCTTGGCGTCAACGCAGATGGATC
GATCAAGGAGTTAACGTACGCCGACATCTCGCGCCTTCCACTCCTCAATC
AAGTTGTCAAGGAGACACTCCGCCTTCATGCTCCCATCCATTCTATTCTG
CGACAAGTCAAGTCTCCGATGCCACTCGAAGGTACACCATACGTTGTCCC
GACCACACACTCCCTCCTTGCTGCACCCGGTGCTACCTCACGAATGGACG
AGCACTTCCCCGAAGCTATGCTGTGGGAACCCCACCGATGGGACGAGAAC
CCAAGTGAGAAGTACGCACATCTCTCACCAAAGCATGTCAAGGAGGGCGT
CGCCGAAGAGACTGAAGATTACGGCTATGGTCTCGTCAGCAAAGGCGCCG
CATCACCATATCTGCCATTCGGTGCTGGCCGACATAGATGCATCGGCGAG
CAATTCGCCTATGTCCAGCTCCAGACCATCACCTCAGAAGTGATTCGCGA
TTTCAAGCTCTACAATGTCGACGGCAGCGACAAAGTTGTCGGCACAGATT
ACAGTTCGTTGTTCAGCAGACCTCTCTCGCCAGCCGTCGTGCGATGGGAG
AGGAGAGAAAAGAAATAG
>N2.84
TGGTTGGACCCTTGGACCCTCGCAATTGATGAGAAGCAGGGGTGTCGCGT
TCCTGCATGACTAGCGCCAAAAAGTGACGCGACTGCCGAAATGTTAAATC
TCGTACGATAGCACCTGCCCAT----------------------------
--------------------------------------------------
-------GGACCACTCGAACCACACTGAAGGGTAATCATTCAAGATCTTG
GTGATTTGGCCTAACCCCCTACACCAACATCAACATCACCGACTCCGCGC
AATGGGGCTCCTCCAGGACGCTGCGGCGCTTTTCGACGCGCAGTTTGGCC
AGATAGCGACATGGAAACTTGTCCCCCTCGGCTTCAGCATCTTCTTCGCC
GTATCCGTGTTGCTTAACGTGTTGCGCCAGCTGCTCTTCAGAAATCCAAA
CGAACCTCCGCTAGTATTCCACTACGTGCCCTTCATTGGCAGCACTATCT
CCTATGGCATCGACCCCTACAAGTTCTTCTTCGCCTGCCGTCAAAAATAC
GGAGATTGCTTCACTTTCATCCTCCTTGGCAAGAAGACCACCGTGGTGCT
GGGGACTAAAGGCAACGACTTTATCTTGAATGGAAAGCTCAAGGACGTCA
ATGCCGAGGAGATCTATAGCCCACTTACTACGCCAGTATTCGGCACAGAT
GTCGTCTACGATTGTCCCAATTCGAAGCTCATGGAGCAGAAGAAGGTGCG
TGCACACAATAAGCTGGATTTATGACAATGCTAACTTATACAGTTCGTCA
AATATGGTCAGTGACTTGACTCCGCCGCGTCTGAGACAGCGCTCTGAACA
TGAGCTTCCACTTTGGAGCGATACACTTGCTAACCTCCGCCTCCAGGCCT
CACCTCCTCCGCCCTCCAGTCCTACGTTAAATTGATCACCAAAGAGACCA
AAGACTTCTTCTCCAAGGACAATCCAAGCAAGAAATTCGCATCCACCCAC
GGCACCGTCGACCTCCCGCCTGCTATGGCTGAGCTTACTATCTACACCGC
CAGCCGTTCGCTCCAGGGCAAAGAAGTCCGCGAAAAATTCGACTCCTCCT
TTGCCGACCTCTACCACGATCTCGACATGGGCTTCACTCCCATCAACTTC
ATGCTTCCATGGGCTCCACTGCCACAGAATAGAGCACGCGATCGCGCACA
GAAGAAGATGGCGGAAGTCTACACAGCGATCATCAAAGAGCGACGCGAAA
AGGGCGAGCCTACTTCGGGAGAGAAAGAGCAGGACATGATTTGGAATCTG
ATGCAATGTCAGTACAAGAATGGTCAAGCAATTCCAGATAAGGAGATTGC
GCACATGATGATTGCCCTTCTCATGGCTGGTCAACACTCGTCCTCGTCCA
CCTCATGCTGGATCCTTCTCCGACTGGCTTCGCGACCAGATATCCAGGAT
GAGCTCCTTCAAGAACAGAAGGATGTGCTTGGCGTCAACGCAGATGGATC
GATCAAGGAGTTAACGTACGCCGACATCTCGCGCCTTCCACTCCTCAATC
AAGTTGTCAAGGAGACACTCCGCCTTCATGCTCCCATCCATTCTATTCTG
CGACAAGTCAAGTCTCCGATGCCACTCGAAGGTACACCATACGTTGTCCC
GACCACACACTCCCTCCTTGCTGCACCCGGTGCTACCTCACGAATGGACG
AGCACTTCCCCGAAGCTATGCTGTGGGAACCCCACCGATGGGACGAGAAC
CCAAGTGAGAAGTACGCACATCTCTCACCAAAGCATGTCAAGGAGGGCGT
CGCCGAAGAGACTGAAGATTACGGCTATGGTCTCGTCAGCAAAGGCGCCG
CATCACCATATCTGCCATTCGGTGCTGGCCGACATAGATGCATCGGCGAG
CAATTCGCCTATGTCCAGCTCCAGACCATCACCTCAGAAGTGATTCGCGA
TTTCAAGCTCTACAATGTCGACGGCAGCGACAAAGTTGTCGGCACAGATT
ACAGTTCGTTGTTCAGCAGACCTCTCTCGCCAGCCGTCGTGCGATGGGAG
AGGAGAGAAAAGAAATAG
>N2.86
TGGTTGGACCCTTGGACCCTCGCAATTGATGAGAAGCAGGGGTGTCGCGT
TCCTGCATGACTAGCGCCAAAAAGTGACGCGACTGCCGAAATGTTAAATC
TCGTACGATAGCACCTGCCCAT----------------------------
--------------------------------------------------
-------GGACCACTCGAACCACACTGAAGGGTAATCATTCAAGATCTTG
GTGATTTGGCCTAACCCCCTACACCAACATCAACATCACCGACTCCGCGC
AATGGGGCTCCTCCAGGACGCTGCGGCGCTTTTCGACGCGCAGTTTGGCC
AGATAGCGACATGGAAACTTGTCCCCCTCGGCTTCAGCATCTTCTTCGCC
GTATCCGTGTTGCTTAACGTGTTGCGCCAGCTGCTCTTCAGAAATCCAAA
CGAACCTCCGCTAGTATTCCACTACGTGCCCTTCATTGGCAGCACTATCT
CCTATGGCATCGACCCCTACAAGTTCTTCTTCGCCTGCCGTCAAAAATAC
GGAGATTGCTTCACTTTCATCCTCCTTGGCAAGAAGACCACCGTGGTGCT
GGGGACTAAAGGCAACGACTTTATCTTGAATGGAAAGCTCAAGGACGTCA
ATGCCGAGGAGATCTATAGCCCACTTACTACGCCAGTATTCGGCACAGAT
GTCGTCTACGATTGTCCCAATTCGAAGCTCATGGAGCAGAAGAAGGTGCG
TGCACACAATAAGCTGGATTTATGACAATGCTAACTTATACAGTTCGTCA
AATATGGTCAGTGACTTGACTCCGCCGCGTCTGAGACAGCGCTCTGAACA
TGAGCTTCCACTTTGGAGCGATACACTTGCTAACCTCCGCCTCCAGGCCT
CACCTCCTCCGCCCTCCAGTCCTACGTTAAATTGATCACCAAAGAGACCA
AAGACTTCTTCTCCAAGGACAATCCAAGCAAGAAATTCGCATCCACCCAC
GGCACCGTCGACCTCCCGCCTGCTATGGCTGAGCTTACTATCTACACCGC
CAGCCGTTCGCTCCAGGGCAAAGAAGTCCGCGAAAAATTCGACTCCTCCT
TTGCCGACCTCTACCACGATCTCGACATGGGCTTCACTCCCATCAACTTC
ATGCTTCCATGGGCTCCACTGCCACAGAATAGAGCACGCGATCGCGCACA
GAAGAAGATGGCGGAAGTCTACACAGCGATCATCAAAGAGCGACGCGAAA
AGGGCGAGCCTACTTCGGGAGAGAAAGAGCAGGACATGATTTGGAATCTG
ATGCAATGTCAGTACAAGAATGGTCAAGCAATTCCAGATAAGGAGATTGC
GCACATGATGATTGCCCTTCTCATGGCTGGTCAACACTCGTCCTCGTCCA
CCTCATGCTGGATCCTTCTCCGACTGGCTTCGCGACCAGATATCCAGGAT
GAGCTCCTTCAAGAACAGAAGGATGTGCTTGGCGTCAACGCAGATGGATC
GATCAAGGAGTTAACGTACGCCGACATCTCGCGCCTTCCACTCCTCAATC
AAGTTGTCAAGGAGACACTCCGCCTTCATGCTCCCATCCATTCTATTCTG
CGACAAGTCAAGTCTCCGATGCCACTCGAAGGTACACCATACGTTGTCCC
GACCACACACTCCCTCCTTGCTGCACCCGGTGCTACCTCACGAATGGACG
AGCACTTCCCCGAAGCTATGCTGTGGGAACCCCACCGATGGGACGAGAAC
CCAAGTGAGAAGTACGCACATCTCTCACCAAAGCATGTCAAGGAGGGCGT
CGCCGAAGAGACTGAAGATTACGGCTATGGTCTCGTCAGCAAAGGCGCCG
CATCACCATATCTGCCATTCGGTGCTGGCCGACATAGATGCATCGGCGAG
CAATTCGCCTATGTCCAGCTCCAGACCATCACCTCAGAAGTGATTCGCGA
TTTCAAGCTCTACAATGTCGACGGCAGCGACAAAGTTGTCGGCACAGATT
ACAGTTCGTTGTTCAGCAGACCTCTCTCGCCAGCCGTCGTGCGATGGGAG
AGGAGAGAAAAGAAATAG
>N2.88
TGGTTGGACCCTTGGACCCTCGCAATTGATGAGAAGCAGGGGTGTCGCGT
TCCTGCATGACTAGCGCCAAAAAGTGACGCGACTGCCGAAATGTTAAATC
TCGTACGATAGCACCTGCCCAT----------------------------
--------------------------------------------------
-------GGACCACTCGAACCACACTGAAGGGTAATCATTCAAGATCTTG
GTGATTTGGCCTAACCCCCTACACCAACATCAACATCACCGACTCCGCGC
AATGGGGCTCCTCCAGGACGCTGCGGCGCTTTTCGACGCGCAGTTTGGCC
AGATAGCGACATGGAAACTTGTCCCCCTCGGCTTCAGCATCTTCTTCGCC
GTATCCGTGTTGCTTAACGTGTTGCGCCAGCTGCTCTTCAGAAATCCAAA
CGAACCTCCGCTAGTATTCCACTACGTGCCCTTCATTGGCAGCACTATCT
CCTATGGCATCGACCCCTACAAGTTCTTCTTCGCCTGCCGTCAAAAATAC
GGAGATTGCTTCACTTTCATCCTCCTTGGCAAGAAGACCACCGTGGTGCT
GGGGACTAAAGGCAACGACTTTATCTTGAATGGAAAGCTCAAGGACGTCA
ATGCCGAGGAGATCTATAGCCCACTTACTACGCCAGTATTCGGCACAGAT
GTCGTCTACGATTGTCCCAATTCGAAGCTCATGGAGCAGAAGAAGGTGCG
TGCACACAATAAGCTGGATTTATGACAATGCTAACTTATACAGTTCGTCA
AATATGGTCAGTGACTTGACTCCGCCGCGTCTGAGACAGCGCTCTGAACA
TGAGCTTCCACTTTGGAGCGATACACTTGCTAACCTCCGCCTCCAGGCCT
CACCTCCTCCGCCCTCCAGTCCTACGTTAAATTGATCACCAAAGAGACCA
AAGACTTCTTCTCCAAGGACAATCCAAGCAAGAAATTCGCATCCACCCAC
GGCACCGTCGACCTCCCGCCTGCTATGGCTGAGCTTACTATCTACACCGC
CAGCCGTTCGCTCCAGGGCAAAGAAGTCCGCGAAAAATTCGACTCCTCCT
TTGCCGACCTCTACCACGATCTCGACATGGGCTTCACTCCCATCAACTTC
ATGCTTCCATGGGCTCCACTGCCACAGAATAGAGCACGCGATCGCGCACA
GAAGAAGATGGCGGAAGTCTACACAGCGATCATCAAAGAGCGACGCGAAA
AGGGCGAGCCTACTTCGGGAGAGAAAGAGCAGGACATGATTTGGAATCTG
ATGCAATGTCAGTACAAGAATGGTCAAGCAATTCCAGATAAGGAGATTGC
GCACATGATGATTGCCCTTCTCATGGCTGGTCAACACTCGTCCTCGTCCA
CCTCATGCTGGATCCTTCTCCGACTGGCTTCGCGACCAGATATCCAGGAT
GAGCTCCTTCAAGAACAGAAGGATGTGCTTGGCGTCAACGCAGATGGATC
GATCAAGGAGTTAACGTACGCCGACATCTCGCGCCTTCCACTCCTCAATC
AAGTTGTCAAGGAGACACTCCGCCTTCATGCTCCCATCCATTCTATTCTG
CGACAAGTCAAGTCTCCGATGCCACTCGAAGGTACACCATACGTTGTCCC
GACCACACACTCCCTCCTTGCTGCACCCGGTGCTACCTCACGAATGGACG
AGCACTTCCCCGAAGCTATGCTGTGGGAACCCCACCGATGGGACGAGAAC
CCAAGTGAGAAGTACGCACATCTCTCACCAAAGCATGTCAAGGAGGGCGT
CGCCGAAGAGACTGAAGATTACGGCTATGGTCTCGTCAGCAAAGGCGCCG
CATCACCATATCTGCCATTCGGTGCTGGCCGACATAGATGCATCGGCGAG
CAATTCGCCTATGTCCAGCTCCAGACCATCACCTCAGAAGTGATTCGCGA
TTTCAAGCTCTACAATGTCGACGGCAGCGACAAAGTTGTCGGCACAGATT
ACAGTTCGTTGTTCAGCAGACCTCTCTCGCCAGCCGTCGTGCGATGGGAG
AGGAGAGAAAAGAAATAG
>N2.89
TGGTTGGACCCTTGGACCCTCGCAATTGATGAGAAGCAGGGGTGTCGCGT
TCCTGCATGACTAGCGCCAAAAAGTGACGCGACTGCCGAAATGTTAAATC
TCGTACGATAGCACCTGCCCAT----------------------------
--------------------------------------------------
-------GGACCACTCGAACCACACTGAAGGGTAATCATTCAAGATCTTG
GTGATTTGGCCTAACCCCCTACACCAACATCAACATCACCGACTCCGCGC
AATGGGGCTCCTCCAGGACGCTGCGGCGCTTTTCGACGCGCAGTTTGGCC
AGATAGCGACATGGAAACTTGTCCCCCTCGGCTTCAGCATCTTCTTCGCC
GTATCCGTGTTGCTTAACGTGTTGCGCCAGCTGCTCTTCAGAAATCCAAA
CGAACCTCCGCTAGTATTCCACTACGTGCCCTTCATTGGCAGCACTATCT
CCTATGGCATCGACCCCTACAAGTTCTTCTTCGCCTGCCGTCAAAAATAC
GGAGATTGCTTCACTTTCATCCTCCTTGGCAAGAAGACCACCGTGGTGCT
GGGGACTAAAGGCAACGACTTTATCTTGAATGGAAAGCTCAAGGACGTCA
ATGCCGAGGAGATCTATAGCCCACTTACTACGCCAGTATTCGGCACAGAT
GTCGTCTACGATTGTCCCAATTCGAAGCTCATGGAGCAGAAGAAGGTGCG
TGCACACAATAAGCTGGATTTATGACAATGCTAACTTATACAGTTCGTCA
AATATGGTCAGTGACTTGACTCCGCCGCGTCTGAGACAGCGCTCTGAACA
TGAGCTTCCACTTTGGAGCGATACACTTGCTAACCTCCGCCTCCAGGCCT
CACCTCCTCCGCCCTCCAGTCCTACGTTAAATTGATCACCAAAGAGACCA
AAGACTTCTTCTCCAAGGACAATCCAAGCAAGAAATTCGCATCCACCCAC
GGCACCGTCGACCTCCCGCCTGCTATGGCTGAGCTTACTATCTACACCGC
CAGCCGTTCGCTCCAGGGCAAAGAAGTCCGCGAAAAATTCGACTCCTCCT
TTGCCGACCTCTACCACGATCTCGACATGGGCTTCACTCCCATCAACTTC
ATGCTTCCATGGGCTCCACTGCCACAGAATAGAGCACGCGATCGCGCACA
GAAGAAGATGGCGGAAGTCTACACAGCGATCATCAAAGAGCGACGCGAAA
AGGGCGAGCCTACTTCGGGAGAGAAAGAGCAGGACATGATTTGGAATCTG
ATGCAATGTCAGTACAAGAATGGTCAAGCAATTCCAGATAAGGAGATTGC
GCACATGATGATTGCCCTTCTCATGGCTGGTCAACACTCGTCCTCGTCCA
CCTCATGCTGGATCCTTCTCCGACTGGCTTCGCGACCAGATATCCAGGAT
GAGCTCCTTCAAGAACAGAAGGATGTGCTTGGCGTCAACGCAGATGGATC
GATCAAGGAGTTAACGTACGCCGACATCTCGCGCCTTCCACTCCTCAATC
AAGTTGTCAAGGAGACACTCCGCCTTCATGCTCCCATCCATTCTATTCTG
CGACAAGTCAAGTCTCCGATGCCACTCGAAGGTACACCATACGTTGTCCC
GACCACACACTCCCTCCTTGCTGCACCCGGTGCTACCTCACGAATGGACG
AGCACTTCCCCGAAGCTATGCTGTGGGAACCCCACCGATGGGACGAGAAC
CCAAGTGAGAAGTACGCACATCTCTCACCAAAGCATGTCAAGGAGGGCGT
CGCCGAAGAGACTGAAGATTACGGCTATGGTCTCGTCAGCAAAGGCGCCG
CATCACCATATCTGCCATTCGGTGCTGGCCGACATAGATGCATCGGCGAG
CAATTCGCCTATGTCCAGCTCCAGACCATCACCTCAGAAGTGATTCGCGA
TTTCAAGCTCTACAATGTCGACGGCAGCGACAAAGTTGTCGGCACAGATT
ACAGTTCGTTGTTCAGCAGACCTCTCTCGCCAGCCGTCGTGCGATGGGAG
AGGAGAGAAAAGAAATAG
>N2.9
TGGTTGGACCCTTGGACCCTCGCAATTGATGAGAAGCAGGGGTGTCGCGT
TCCTGCATGACTAGCGCCAAAAAGTGACGCGACTGCCGAAATGTTAAATC
TCGTACGATAGCACCTGCCCAT----------------------------
--------------------------------------------------
-------GGACCACTCGAACCACACTGAAGGGTAATCATTCAAGATCTTG
GTGATTTGGCCTAACCCCCTACACCAACATCAACATCACCGACTCCGCGC
AATGGGGCTCCTCCAGGACGCTGCGGCGCTTTTCGACGCGCAGTTTGGCC
AGATAGCGACATGGAAACTTGTCCCCCTCGGCTTCAGCATCTTCTTCGCC
GTATCCGTGTTGCTTAACGTGTTGCGCCAGCTGCTCTTCAGAAATCCAAA
CGAACCTCCGCTAGTATTCCACTACGTGCCCTTCATTGGCAGCACTATCT
CCTATGGCATCGACCCCTACAAGTTCTTCTTCGCCTGCCGTCAAAAATAC
GGAGATTGCTTCACTTTCATCCTCCTTGGCAAGAAGACCACCGTGGTGCT
GGGGACTAAAGGCAACGACTTTATCTTGAATGGAAAGCTCAAGGACGTCA
ATGCCGAGGAGATCTATAGCCCACTTACTACGCCAGTATTCGGCACAGAT
GTCGTCTACGATTGTCCCAATTCGAAGCTCATGGAGCAGAAGAAGGTGCG
TGCACACAATAAGCTGGATTTATGACAATGCTAACTTATACAGTTCGTCA
AATATGGTCAGTGACTTGACTCCGCCGCGTCTGAGACAGCGCTCTGAACA
TGAGCTTCCACTTTGGAGCGATACACTTGCTAACCTCCGCCTCCAGGCCT
CACCTCCTCCGCCCTCCAGTCCTACGTTAAATTGATCACCAAAGAGACCA
AAGACTTCTTCTCCAAGGACAATCCAAGCAAGAAATTCGCATCCACCCAC
GGCACCGTCGACCTCCCGCCTGCTATGGCTGAGCTTACTATCTACACCGC
CAGCCGTTCGCTCCAGGGCAAAGAAGTCCGCGAAAAATTCGACTCCTCCT
TTGCCGACCTCTACCACGATCTCGACATGGGCTTCACTCCCATCAACTTC
ATGCTTCCATGGGCTCCACTGCCACAGAATAGAGCACGCGATCGCGCACA
GAAGAAGATGGCGGAAGTCTACACAGCGATCATCAAAGAGCGACGCGAAA
AGGGCGAGCCTACTTCGGGAGAGAAAGAGCAGGACATGATTTGGAATCTG
ATGCAATGTCAGTACAAGAATGGTCAAGCAATTCCAGATAAGGAGATTGC
GCACATGATGATTGCCCTTCTCATGGCTGGTCAACACTCGTCCTCGTCCA
CCTCATGCTGGATCCTTCTCCGACTGGCTTCGCGACCAGATATCCAGGAT
GAGCTCCTTCAAGAACAGAAGGATGTGCTTGGCGTCAACGCAGATGGATC
GATCAAGGAGTTAACGTACGCCGACATCTCGCGCCTTCCACTCCTCAATC
AAGTTGTCAAGGAGACACTCCGCCTTCATGCTCCCATCCATTCTATTCTG
CGACAAGTCAAGTCTCCGATGCCACTCGAAGGTACACCATACGTTGTCCC
GACCACACACTCCCTCCTTGCTGCACCCGGTGCTACCTCACGAATGGACG
AGCACTTCCCCGAAGCTATGCTGTGGGAACCCCACCGATGGGACGAGAAC
CCAAGTGAGAAGTACGCACATCTCTCACCAAAGCATGTCAAGGAGGGCGT
CGCCGAAGAGACTGAAGATTACGGCTATGGTCTCGTCAGCAAAGGCGCCG
CATCACCATATCTGCCATTCGGTGCTGGCCGACATAGATGCATCGGCGAG
CAATTCGCCTATGTCCAGCTCCAGACCATCACCTCAGAAGTGATTCGCGA
TTTCAAGCTCTACAATGTCGACGGCAGCGACAAAGTTGTCGGCACAGATT
ACAGTTCGTTGTTCAGCAGACCTCTCTCGCCAGCCGTCGTGCGATGGGAG
AGGAGAGAAAAGAAATAG
>N2.92
TGGTTGGACCCTTGGACCCTCGCAATTGATGAGAAGCAGGGGTGTCGCGT
TCCTGCATGACTAGCGCCAAAAAGTGACGCGACTGCCGAAATGTTAAATC
TCGTACGATAGCACCTGCCCAT----------------------------
--------------------------------------------------
-------GGACCACTCGAACCACACTGAAGGGTAATCATTCAAGATCTTG
GTGATTTGGCCTAACCCCCTACACCAACATCAACATCACCGACTCCGCGC
AATGGGGCTCCTCCAGGACGCTGCGGCGCTTTTCGACGCGCAGTTTGGCC
AGATAGCGACATGGAAACTTGTCCCCCTCGGCTTCAGCATCTTCTTCGCC
GTATCCGTGTTGCTTAACGTGTTGCGCCAGCTGCTCTTCAGAAATCCAAA
CGAACCTCCGCTAGTATTCCACTACGTGCCCTTCATTGGCAGCACTATCT
CCTATGGCATCGACCCCTACAAGTTCTTCTTCGCCTGCCGTCAAAAATAC
GGAGATTGCTTCACTTTCATCCTCCTTGGCAAGAAGACCACCGTGGTGCT
GGGGACTAAAGGCAACGACTTTATCTTGAATGGAAAGCTCAAGGACGTCA
ATGCCGAGGAGATCTATAGCCCACTTACTACGCCAGTATTCGGCACAGAT
GTCGTCTACGATTGTCCCAATTCGAAGCTCATGGAGCAGAAGAAGGTGCG
TGCACACAATAAGCTGGATTTATGACAATGCTAACTTATACAGTTCGTCA
AATATGGTCAGTGACTTGACTCCGCCGCGTCTGAGACAGCGCTCTGAACA
TGAGCTTCCACTTTGGAGCGATACACTTGCTAACCTCCGCCTCCAGGCCT
CACCTCCTCCGCCCTCCAGTCCTACGTTAAATTGATCACCAAAGAGACCA
AAGACTTCTTCTCCAAGGACAATCCAAGCAAGAAATTCGCATCCACCCAC
GGCACCGTCGACCTCCCGCCTGCTATGGCTGAGCTTACTATCTACACCGC
CAGCCGTTCGCTCCAGGGCAAAGAAGTCCGCGAAAAATTCGACTCCTCCT
TTGCCGACCTCTACCACGATCTCGACATGGGCTTCACTCCCATCAACTTC
ATGCTTCCATGGGCTCCACTGCCACAGAATAGAGCACGCGATCGCGCACA
GAAGAAGATGGCGGAAGTCTACACAGCGATCATCAAAGAGCGACGCGAAA
AGGGCGAGCCTACTTCGGGAGAGAAAGAGCAGGACATGATTTGGAATCTG
ATGCAATGTCAGTACAAGAATGGTCAAGCAATTCCAGATAAGGAGATTGC
GCACATGATGATTGCCCTTCTCATGGCTGGTCAACACTCGTCCTCGTCCA
CCTCATGCTGGATCCTTCTCCGACTGGCTTCGCGACCAGATATCCAGGAT
GAGCTCCTTCAAGAACAGAAGGATGTGCTTGGCGTCAACGCAGATGGATC
GATCAAGGAGTTAACGTACGCCGACATCTCGCGCCTTCCACTCCTCAATC
AAGTTGTCAAGGAGACACTCCGCCTTCATGCTCCCATCCATTCTATTCTG
CGACAAGTCAAGTCTCCGATGCCACTCGAAGGTACACCATACGTTGTCCC
GACCACACACTCCCTCCTTGCTGCACCCGGTGCTACCTCACGAATGGACG
AGCACTTCCCCGAAGCTATGCTGTGGGAACCCCACCGATGGGACGAGAAC
CCAAGTGAGAAGTACGCACATCTCTCACCAAAGCATGTCAAGGAGGGCGT
CGCCGAAGAGACTGAAGATTACGGCTATGGTCTCGTCAGCAAAGGCGCCG
CATCACCATATCTGCCATTCGGTGCTGGCCGACATAGATGCATCGGCGAG
CAATTCGCCTATGTCCAGCTCCAGACCATCACCTCAGAAGTGATTCGCGA
TTTCAAGCTCTACAATGTCGACGGCAGCGACAAAGTTGTCGGCACAGATT
ACAGTTCGTTGTTCAGCAGACCTCTCTCGCCAGCCGTCGTGCGATGGGAG
AGGAGAGAAAAGAAATAG
>N2.93
TGGTTGGACCCTTGGACCCTCGCAATTGATGAGAAGCAGGGGTGTCGCGT
TCCTGCATGACTAGCGCCAAAAAGTGACGCGACTGCCGAAATGTTAAATC
TCGTACGATAGCACCTGCCCAT----------------------------
--------------------------------------------------
-------GGACCACTCGAACCACACTGAAGGGTAATCATTCAAGATCTTG
GTGATTTGGCCTAACCCCCTACACCAACATCAACATCACCGACTCCGCGC
AATGGGGCTCCTCCAGGACGCTGCGGCGCTTTTCGACGCGCAGTTTGGCC
AGATAGCGACATGGAAACTTGTCCCCCTCGGCTTCAGCATCTTCTTCGCC
GTATCCGTGTTGCTTAACGTGTTGCGCCAGCTGCTCTTCAGAAATCCAAA
CGAACCTCCGCTAGTATTCCACTACGTGCCCTTCATTGGCAGCACTATCT
CCTATGGCATCGACCCCTACAAGTTCTTCTTCGCCTGCCGTCAAAAATAC
GGAGATTGCTTCACTTTCATCCTCCTTGGCAAGAAGACCACCGTGGTGCT
GGGGACTAAAGGCAACGACTTTATCTTGAATGGAAAGCTCAAGGACGTCA
ATGCCGAGGAGATCTATAGCCCACTTACTACGCCAGTATTCGGCACAGAT
GTCGTCTACGATTGTCCCAATTCGAAGCTCATGGAGCAGAAGAAGGTGCG
TGCACACAATAAGCTGGATTTATGACAATGCTAACTTATACAGTTCGTCA
AATATGGTCAGTGACTTGACTCCGCCGCGTCTGAGACAGCGCTCTGAACA
TGAGCTTCCACTTTGGAGCGATACACTTGCTAACCTCCGCCTCCAGGCCT
CACCTCCTCCGCCCTCCAGTCCTACGTTAAATTGATCACCAAAGAGACCA
AAGACTTCTTCTCCAAGGACAATCCAAGCAAGAAATTCGCATCCACCCAC
GGCACCGTCGACCTCCCGCCTGCTATGGCTGAGCTTACTATCTACACCGC
CAGCCGTTCGCTCCAGGGCAAAGAAGTCCGCGAAAAATTCGACTCCTCCT
TTGCCGACCTCTACCACGATCTCGACATGGGCTTCACTCCCATCAACTTC
ATGCTTCCATGGGCTCCACTGCCACAGAATAGAGCACGCGATCGCGCACA
GAAGAAGATGGCGGAAGTCTACACAGCGATCATCAAAGAGCGACGCGAAA
AGGGCGAGCCTACTTCGGGAGAGAAAGAGCAGGACATGATTTGGAATCTG
ATGCAATGTCAGTACAAGAATGGTCAAGCAATTCCAGATAAGGAGATTGC
GCACATGATGATTGCCCTTCTCATGGCTGGTCAACACTCGTCCTCGTCCA
CCTCATGCTGGATCCTTCTCCGACTGGCTTCGCGACCAGATATCCAGGAT
GAGCTCCTTCAAGAACAGAAGGATGTGCTTGGCGTCAACGCAGATGGATC
GATCAAGGAGTTAACGTACGCCGACATCTCGCGCCTTCCACTCCTCAATC
AAGTTGTCAAGGAGACACTCCGCCTTCATGCTCCCATCCATTCTATTCTG
CGACAAGTCAAGTCTCCGATGCCACTCGAAGGTACACCATACGTTGTCCC
GACCACACACTCCCTCCTTGCTGCACCCGGTGCTACCTCACGAATGGACG
AGCACTTCCCCGAAGCTATGCTGTGGGAACCCCACCGATGGGACGAGAAC
CCAAGTGAGAAGTACGCACATCTCTCACCAAAGCATGTCAAGGAGGGCGT
CGCCGAAGAGACTGAAGATTACGGCTATGGTCTCGTCAGCAAAGGCGCCG
CATCACCATATCTGCCATTCGGTGCTGGCCGACATAGATGCATCGGCGAG
CAATTCGCCTATGTCCAGCTCCAGACCATCACCTCAGAAGTGATTCGCGA
TTTCAAGCTCTACAATGTCGACGGCAGCGACAAAGTTGTCGGCACAGATT
ACAGTTCGTTGTTCAGCAGACCTCTCTCGCCAGCCGTCGTGCGATGGGAG
AGGAGAGAAAAGAAATAG
>N2.98
TGGTTGGACCCTTGGACCCTCGCAATTGATGAGAAGCAGGGGTGTCGCGT
TCCTGCATGACTAGCGCCAAAAAGTGACGCGACTGCCGAAATGTTAAATC
TCGTACGATAGCACCTGCCCAT----------------------------
--------------------------------------------------
-------GGACCACTCGAACCACACTGAAGGGTAATCATTCAAGATCTTG
GTGATTTGGCCTAACCCCCTACACCAACATCAACATCACCGACTCCGCGC
AATGGGGCTCCTCCAGGACGCTGCGGCGCTTTTCGACGCGCAGTTTGGCC
AGATAGCGACATGGAAACTTGTCCCCCTCGGCTTCAGCATCTTCTTCGCC
GTATCCGTGTTGCTTAACGTGTTGCGCCAGCTGCTCTTCAGAAATCCAAA
CGAACCTCCGCTAGTATTCCACTACGTGCCCTTCATTGGCAGCACTATCT
CCTATGGCATCGACCCCTACAAGTTCTTCTTCGCCTGCCGTCAAAAATAC
GGAGATTGCTTCACTTTCATCCTCCTTGGCAAGAAGACCACCGTGGTGCT
GGGGACTAAAGGCAACGACTTTATCTTGAATGGAAAGCTCAAGGACGTCA
ATGCCGAGGAGATCTATAGCCCACTTACTACGCCAGTATTCGGCACAGAT
GTCGTCTACGATTGTCCCAATTCGAAGCTCATGGAGCAGAAGAAGGTGCG
TGCACACAATAAGCTGGATTTATGACAATGCTAACTTATACAGTTCGTCA
AATATGGTCAGTGACTTGACTCCGCCGCGTCTGAGACAGCGCTCTGAACA
TGAGCTTCCACTTTGGAGCGATACACTTGCTAACCTCCGCCTCCAGGCCT
CACCTCCTCCGCCCTCCAGTCCTACGTTAAATTGATCACCAAAGAGACCA
AAGACTTCTTCTCCAAGGACAATCCAAGCAAGAAATTCGCATCCACCCAC
GGCACCGTCGACCTCCCGCCTGCTATGGCTGAGCTTACTATCTACACCGC
CAGCCGTTCGCTCCAGGGCAAAGAAGTCCGCGAAAAATTCGACTCCTCCT
TTGCCGACCTCTACCACGATCTCGACATGGGCTTCACTCCCATCAACTTC
ATGCTTCCATGGGCTCCACTGCCACAGAATAGAGCACGCGATCGCGCACA
GAAGAAGATGGCGGAAGTCTACACAGCGATCATCAAAGAGCGACGCGAAA
AGGGCGAGCCTACTTCGGGAGAGAAAGAGCAGGACATGATTTGGAATCTG
ATGCAATGTCAGTACAAGAATGGTCAAGCAATTCCAGATAAGGAGATTGC
GCACATGATGATTGCCCTTCTCATGGCTGGTCAACACTCGTCCTCGTCCA
CCTCATGCTGGATCCTTCTCCGACTGGCTTCGCGACCAGATATCCAGGAT
GAGCTCCTTCAAGAACAGAAGGATGTGCTTGGCGTCAACGCAGATGGATC
GATCAAGGAGTTAACGTACGCCGACATCTCGCGCCTTCCACTCCTCAATC
AAGTTGTCAAGGAGACACTCCGCCTTCATGCTCCCATCCATTCTATTCTG
CGACAAGTCAAGTCTCCGATGCCACTCGAAGGTACACCATACGTTGTCCC
GACCACACACTCCCTCCTTGCTGCACCCGGTGCTACCTCACGAATGGACG
AGCACTTCCCCGAAGCTATGCTGTGGGAACCCCACCGATGGGACGAGAAC
CCAAGTGAGAAGTACGCACATCTCTCACCAAAGCATGTCAAGGAGGGCGT
CGCCGAAGAGACTGAAGATTACGGCTATGGTCTCGTCAGCAAAGGCGCCG
CATCACCATATCTGCCATTCGGTGCTGGCCGACATAGATGCATCGGCGAG
CAATTCGCCTATGTCCAGCTCCAGACCATCACCTCAGAAGTGATTCGCGA
TTTCAAGCTCTACAATGTCGACGGCAGCGACAAAGTTGTCGGCACAGATT
ACAGTTCGTTGTTCAGCAGACCTCTCTCGCCAGCCGTCGTGCGATGGGAG
AGGAGAGAAAAGAAATAG
>CaM10_21
TGGTTGGACCCTTGGACCCTCGCAATTGATGAGAAGCAGGGGTGTCCCGT
TCCTGCATGACTAGCGCCAAAAAGTGACGCGAATGCCGAAATGTTAAATC
TCGTACGATAGCACCTGCCCATAAATCTCGTACGATAGCATAAAATCTCG
TACGATAGCATAAAATCTCGTACGATGTTAAATCTCGTACGATAGCATAA
ATCTCGTACGATAGCACCTGCCCATTGAAGGGTAATCATTCAAGATCTTG
GTGATTTGGCCTAACCCCCTACACCAACATCAACATCACTGACTCCGCGC
AATGGGACTCCTCCAGGACGCCGCGGCGCTTTTCGACGCGCAATTTGGCC
AGATAGCGACATGGAAACTAGTCCCCCTCGGCTTCAGCATCTTCTTCGCC
GTATCCGTGTTGCTTAACGTGTTGCGCCAGCTGCTTTTCAGAAATCCAAA
CGAACCTCCGCTAGTATTCCACTACGTGCCCTTCATTGGCAGCACTATCT
CCTATGGCATCGACCCCTACAAGTTCTTCTTCGCCTGCCGTCAAAAATAC
GGAGATTGCTTCACTTTCATCCTCCTTGGCAAGAAGACCACCGTGGTGCT
GGGGACTAAAGGCAACGACTTTATCTTGAATGGAAAGCTCAAGGACGTCA
ATGCCGAGGAGATCTATAGCCCACTTACTACGCCAGTATTCGGCACAGAT
GTCGTCTACGATTGTCCCAATTCGAAGCTCATGGAGCAGAAGAAGGTGCG
TGCACACAATAAGCTGGATTTATGACAATGCTAACTTATACAGTTCGTCA
AATATGGTCAGTGACTTGACTCCGCCGCGTCTGAGACAGCGCTCTCAACA
TGAGCTTCCACTTTGGAGCGATACACTTGCTAACCTGCGCCTCCAGGCCT
CACCTCCTCCGCCCTCCAGTCCTACGTTAAATTGATCACCAAAGAGACCA
AAGACTTCTTCTCCAAGGACAATCCAAGCAAGAAATTCGCATCCACCCAC
GGCACCGTCGACCTCCCGCCTGCTATGGCTGAGCTTACTATCTACACCGC
CAGCCGTTCGCTCCAGGGCAAAGAAGTCCGCGAAAAATTCGACTCCTCCT
TTGCCGACCTCTACCACGATCTCGACATGGGCTTCACTCCCATCAACTTC
ATGCTTCCATGGGCTCCACTGCCACAGAATAGAGCACGCGATCGCGCACA
GAAGAAGATGGCGGAAGTCTACACAGCGATCATCAAAGAGCGACGCGAAA
AGGGCGAGCCTACTTCGGGAGAGAAAGAGCAGGACATGATTTGGAATCTG
ATGCAATGTCAGTACAAGAATGGTCAAGCAATTCCAGATAAGGAGATTGC
GCACATGATGATTGCCCTTCTCATGGCTGGTCAACACTCGTCCTCGTCCA
CCTCATGCTGGATCCTTCTCCGACTGGCTTCGCGACCAGATATCCAGGAT
GAGCTCCTTCAAGAACAGAAGGATGTGCTTGGCGTCAACGCAGATGGATC
AATCAAGGAGTTAACGTACGCCGACATCTCGCGCCTTCCACTCCTCAATC
AAGTTGTCAAGGAGACACTCCGCCTTAATGGTCCCATCCATTCTATTCTG
CGACAAGTCAAGTCTCCGATGCCACTCGAAGGTACACCATACGTTGTCCC
GACCACACACTCCCTCCTTGCTGCACCCGGTGCTACCTCACGAATGGACG
AGCACTTCCCCGAAGCTATGCTGTGGGAACCCCACCGATGGGACGAGAAC
CCAAGTGAGAAGTACGCACATCTCGCACCAAAGCATGTCAAGGAGGGCGT
CGCCGAAGAGACTGAAGATTACGGCGATGGTCTCGTCAGCAAAGGCGCCG
CATCACCATATCTGCCATTCGGTGCTGGCCGACATAGATGCATCGGCGAG
CAATTCGCCTATGTCCAGCTCCAGACCATCACCTCGGAAGTGATTCGCGA
TTTCAAGCTCTACAATGTCGACGGCAGCGACAAAGTTGTCGGCACAGATT
ACAGTTCGTTGTTCAGCAGACCTCTCTCGCCAGCCGTCGTGCGATGGGAG
AGGAGAGAAAAGAAATAG
