# Supplementary material for: Pfcyp51 exclusively determines reduced sensitivity to 14α-demethylase inhibitor fungicides in the banana black Sigatoka pathogen Pseudocercospora fijiensis
Source: PLoS One. 2019 Oct 17;14(10):e0223858. doi: 10.1371/journal.pone.0223858 (PMC6797121; doi:10.1371/journal.pone.0223858)
Supplement: S3 Data — (FAS) [file pone.0223858.s011.fas]

>C86
ATGGTTGGACCCTTGGACCCTCGCAATTGATGAGAAGCAGGGGTGTCCCG
TTCCTGCATGACTAGCGCCAAAAAGTGACGCGACTGCCGAAATGTTAAAT
CTCGTACGATAGCACCTGCCCAT---------------------------
--------------------------------------------------
--------GGACCACTCGAACATCACTGAAGGGTAATCATTCAAGATCTT
GGTGATTTGGCCTAACCCCCTACACCAACATCAACATCACTGACTCCGCG
CAATGGGGCTCCTCCAGGACGCCGCGGCGCTTTTCGACGCGCAATTTGGC
CAGACAGCGACATGGAAACTAGTCCCCCTCGGCTTCAGCATCTTCTTCGC
CGTATCCGTGTTGCTTAACGTGTTGCGCCAGCTGCTCTTCAGAAATCCAA
ACGAACCTCCGCTAGTATTCCACTACGTGCCCTTCATTGGCAGCACTATC
TCCTATGGCATCGACCCCTACAAGTTCTTCTTCGCCTGCCGTCAAAAATA
CGGAGATTGCTTCACTTTCATCCTCCTTGGCAAGAAGACCACCGTGGTGC
TGGGGACTAAAGGCAACGTCTTTATCTTGAATGGAAAGCTCAAGGACGTC
AATGCCGAGGAGATCTATAGCCCACTTACTACGCCAGTATTCGGCACAGA
TGTCGTCTACGATTGTCCCAATTCGAAGCTCATGGAGCAGAAGAAGGTGC
GTGCACACAATAAGCTGGATTTATGACAATGCTAACTTATACAGTTCGTC
AAATATGGTCAGTGACTTGACTCCGCCGCGTCTGAGACAGCGCTCTCAAC
ATGAGCTTCCACTTTGGAGCGATACACTTGCTAACCTGCGCCTCCAGGCC
TCACCTCCTCCGCCCTCCAGTCCTACGTTAAATTGATCACCAAAGAGACC
AAAGACTTCTTCTCCAAGGACAATCCAAGCAAGAAATTCGCATCCACCCA
CGGCACCGTCGACCTCCCGCCTGCTATGGCTGAGCTTACTATCTACACCG
CCAGCCGTTCGCTCCAGGGCAAAGAAGTCCGCGAAAAATTCGACTCCTCC
TTTGCCGACCTCTACCACGATCTCGACATGGGCTTCACTCCCATCAACTT
CATGCTTCCATGGGCTCCACTGCCACAGAATAGAGCACGCGATCGCGCAC
AGAAGAAGATGGCGGAAGTCTACACAGCGATCATCAAAGAGCGACGCGAA
AAGGGCGAGCCTACTTCGGGAGAGAAAGAGCAGGACATGATTTGGAATCT
GATGCAATGTCAGTACAAGAATGGTCAAGCAATTCCAGATAAGGAGATTG
CGCACATGATGATTGCCCTTCTCATGGCTGGTCAACACTCGTCCTCGTCC
ACCTCATGCTGGATCCTTCTCCGACTGGCTTCGCGACCAGATATCCAGGA
TGAGCTCCTTCAAGAACAGAAGGATGTGCTTGGCGTCAACGCAGATGGAT
CAATCAAGGAGTTAACGTACGCCGACATCTCGCGCCTTCCACTCCTCAAT
CAAGTTGTCAAGGAGACACTCCGCCTTCATGCTCCCATCCATTCTATTCT
GCGACAAGTCAAGTCTCCGATGCCACTCGAAGGTACACCATACGTTGTCC
CGACCACACACTCCCTCCTTGCTGCACCCGGTGCTACCTCACGAATGGAC
GAGCACTTCCCCGAAGCTATGCTGTGGGAACCCCACCGATGGGACGAGAA
CCCAAGTGAGAAGTACGCACATCTCGCACCAAAGCATGTCAAGGAGGGCG
TCGCCGAAGAGACTGAAGATTACGGCTATGGTCTCGTCAGCAAAGGCGCC
GCATCACCATATCTGCCATTCGGTGCTGGCCGACATAGATGCATCGGCGA
GCAATTCGCCTATGTCCAGCTCCAGACCATCACCTCGGAAGTGATTCGCG
ATTTCAAGCTCTACAATGTCGACGGCAGCGACAAAGTTGTCGGCACAGAT
TACAGTTCGTTGTTCAGCAGACCTCTCTCGCCAGCCGTCGTGCGATGGGA
GAGGAGAGAAAAGAAATAG
>CDS_CYP51
--------------------------------------------------
--------------------------------------------------
--------------------------------------------------
--------------------------------------------------
--------------------------------------------------
--------------------------------------------------
--ATGGGGCTCCTCCAGGACGCCGCGGCGCTTTTCGACGCGCAATTTGGC
CAGACAGCGACATGGAAACTAGTCCCCCTCGGCTTCAGCATCTTCTTCGC
CGTATCCGTGTTGCTTAACGTGTTGCGCCAGCTGCTCTTCAGAAATCCAA
ACGAACCTCCGCTAGTATTCCACTACGTGCCCTTCATTGGCAGCACTATC
TCCTATGGCATCGACCCCTACAAGTTCTTCTTCGCCTGCCGTCAAAAATA
CGGAGATTGCTTCACTTTCATCCTCCTTGGCAAGAAGACCACCGTGGTGC
TGGGGACTAAAGGCAACGTCTTTATCTTGAATGGAAAGCTCAAGGACGTC
AATGCCGAGGAGATCTATAGCCCACTTACTACGCCAGTATTCGGCACAGA
TGTCGTCTACGATTGTCCCAATTCGAAGCTCATGGAGCAGAAGAAG----
--------------------------------------------TTCGTC
AAATATGG------------------------------------------
------------------------------------------------CC
TCACCTCCTCCGCCCTCCAGTCCTACGTTAAATTGATCACCAAAGAGACC
AAAGACTTCTTCTCCAAGGACAATCCAAGCAAGAAATTCGCATCCACCCA
CGGCACCGTCGACCTCCCGCCTGCTATGGCTGAGCTTACTATCTACACCG
CCAGCCGTTCGCTCCAGGGCAAAGAAGTCCGCGAAAAATTCGACTCCTCC
TTTGCCGACCTCTACCACGATCTCGACATGGGCTTCACTCCCATCAACTT
CATGCTTCCATGGGCTCCACTGCCACAGAATAGAGCACGCGATCGCGCAC
AGAAGAAGATGGCGGAAGTCTACACAGCGATCATCAAAGAGCGACGCGAA
AAGGGCGAGCCTACTTCGGGAGAGAAAGAGCAGGACATGATTTGGAATCT
GATGCAATGTCAGTACAAGAATGGTCAAGCAATTCCAGATAAGGAGATTG
CGCACATGATGATTGCCCTTCTCATGGCTGGTCAACACTCGTCCTCGTCC
ACCTCATGCTGGATCCTTCTCCGACTGGCTTCGCGACCAGATATCCAGGA
TGAGCTCCTTCAAGAACAGAAGGATGTGCTTGGCGTCAACGCAGATGGAT
CAATCAAGGAGTTAACGTACGCCGACATCTCGCGCCTTCCACTCCTCAAT
CAAGTTGTCAAGGAGACACTCCGCCTTCATGCTCCCATCCATTCTATTCT
GCGACAAGTCAAGTCTCCGATGCCACTCGAAGGTACACCATACGTTGTCC
CGACCACACACTCCCTCCTTGCTGCACCCGGTGCTACCTCACGAATGGAC
GAGCACTTCCCCGAAGCTATGCTGTGGGAACCCCACCGATGGGACGAGAA
CCCAAGTGAGAAGTACGCACATCTCGCACCAAAGCATGTCAAGGAGGGCG
TCGCCGAAGAGACTGAAGATTACGGCTATGGTCTCGTCAGCAAAGGCGCC
GCATCACCATATCTGCCATTCGGTGCTGGCCGACATAGATGCATCGGCGA
GCAATTCGCCTATGTCCAGCTCCAGACCATCACCTCGGAAGTGATTCGCG
ATTTCAAGCTCTACAATGTCGACGGCAGCGACAAAGTTGTCGGCACAGAT
TACAGTTCGTTGTTCAGCAGACCTCTCTCGCCAGCCGTCGTGCGATGGGA
GAGGAGAGAAAAGAAATAG
>CaM10_21
ATGGTTGGACCCTTGGACCCTCGCAATTGATGAGAAGCAGGGGTGTCCCG
TTCCTGCATGACTAGCGCCAAAAAGTGACGCGAATGCCGAAATGTTAAAT
CTCGTACGATAGCACCTGCCCATAAATCTCGTACGATAGCATAAAATCTC
GTACGATAGCATAAAATCTCGTACGATGTTAAATCTCGTACGATAGCATA
AATCTCGTACGATAGCACCTGCCCATTGAAGGGTAATCATTCAAGATCTT
GGTGATTTGGCCTAACCCCCTACACCAACATCAACATCACTGACTCCGCG
CAATGGGACTCCTCCAGGACGCCGCGGCGCTTTTCGACGCGCAATTTGGC
CAGATAGCGACATGGAAACTAGTCCCCCTCGGCTTCAGCATCTTCTTCGC
CGTATCCGTGTTGCTTAACGTGTTGCGCCAGCTGCTTTTCAGAAATCCAA
ACGAACCTCCGCTAGTATTCCACTACGTGCCCTTCATTGGCAGCACTATC
TCCTATGGCATCGACCCCTACAAGTTCTTCTTCGCCTGCCGTCAAAAATA
CGGAGATTGCTTCACTTTCATCCTCCTTGGCAAGAAGACCACCGTGGTGC
TGGGGACTAAAGGCAACGACTTTATCTTGAATGGAAAGCTCAAGGACGTC
AATGCCGAGGAGATCTATAGCCCACTTACTACGCCAGTATTCGGCACAGA
TGTCGTCTACGATTGTCCCAATTCGAAGCTCATGGAGCAGAAGAAGGTGC
GTGCACACAATAAGCTGGATTTATGACAATGCTAACTTATACAGTTCGTC
AAATATGGTCAGTGACTTGACTCCGCCGCGTCTGAGACAGCGCTCTCAAC
ATGAGCTTCCACTTTGGAGCGATACACTTGCTAACCTGCGCCTCCAGGCC
TCACCTCCTCCGCCCTCCAGTCCTACGTTAAATTGATCACCAAAGAGACC
AAAGACTTCTTCTCCAAGGACAATCCAAGCAAGAAATTCGCATCCACCCA
CGGCACCGTCGACCTCCCGCCTGCTATGGCTGAGCTTACTATCTACACCG
CCAGCCGTTCGCTCCAGGGCAAAGAAGTCCGCGAAAAATTCGACTCCTCC
TTTGCCGACCTCTACCACGATCTCGACATGGGCTTCACTCCCATCAACTT
CATGCTTCCATGGGCTCCACTGCCACAGAATAGAGCACGCGATCGCGCAC
AGAAGAAGATGGCGGAAGTCTACACAGCGATCATCAAAGAGCGACGCGAA
AAGGGCGAGCCTACTTCGGGAGAGAAAGAGCAGGACATGATTTGGAATCT
GATGCAATGTCAGTACAAGAATGGTCAAGCAATTCCAGATAAGGAGATTG
CGCACATGATGATTGCCCTTCTCATGGCTGGTCAACACTCGTCCTCGTCC
ACCTCATGCTGGATCCTTCTCCGACTGGCTTCGCGACCAGATATCCAGGA
TGAGCTCCTTCAAGAACAGAAGGATGTGCTTGGCGTCAACGCAGATGGAT
CAATCAAGGAGTTAACGTACGCCGACATCTCGCGCCTTCCACTCCTCAAT
CAAGTTGTCAAGGAGACACTCCGCCTTAATGGTCCCATCCATTCTATTCT
GCGACAAGTCAAGTCTCCGATGCCACTCGAAGGTACACCATACGTTGTCC
CGACCACACACTCCCTCCTTGCTGCACCCGGTGCTACCTCACGAATGGAC
GAGCACTTCCCCGAAGCTATGCTGTGGGAACCCCACCGATGGGACGAGAA
CCCAAGTGAGAAGTACGCACATCTCGCACCAAAGCATGTCAAGGAGGGCG
TCGCCGAAGAGACTGAAGATTACGGCGATGGTCTCGTCAGCAAAGGCGCC
GCATCACCATATCTGCCATTCGGTGCTGGCCGACATAGATGCATCGGCGA
GCAATTCGCCTATGTCCAGCTCCAGACCATCACCTCGGAAGTGATTCGCG
ATTTCAAGCTCTACAATGTCGACGGCAGCGACAAAGTTGTCGGCACAGAT
TACAGTTCGTTGTTCAGCAGACCTCTCTCGCCAGCCGTCGTGCGATGGGA
GAGGAGAGAAAAGAAATAG
>N5.1
--GGTTGGACCCTTGGACCCTCGCAATTGATGAGAAGCAGGGGTGTCCCG
TTCCTGCATGACTAGCGCCAAAAAGTGACGCGAATGCCGAAATGTTAAAT
CTCGTACGATAGCACCTGCCCATAAATCTCGTACGATAGCATAAAATCTC
GTACGATAGCATAAAATCTCGTACGATGTTAAATCTCGTACGATAGCATA
AATCTCGTACGATAGCACCTGCCCATTGAAGGGTAATCATTCAAGATCTT
GGTGATTTGGCCTAACCCCCTACACCAACATCAACATCACTGACTCCGCG
CAATGGGACTCCTCCAGGACGCCGCGGCGCTTTTCGACGCGCAATTTGGC
CAGATAGCGACATGGAAACTAGTCCCCCTCGGCTTCAGCATCTTCTTCGC
CGTATCCGTGTTGCTTAACGTGTTGCGCCAGCTGCTTTTCAGAAATCCAA
ACGAACCTCCGCTAGTATTCCACTACGTGCCCTTCATTGGCAGCACTATC
TCCTATGGCATCGACCCCTACAAGTTCTTCTTCGCCTGCCGTCAAAAATA
CGGAGATTGCTTCACTTTCATCCTCCTTGGCAAGAAGACCACCGTGGTGC
TGGGGACTAAAGGCAACGACTTTATCTTGAATGGAAAGCTCAAGGACGTC
AATGCCGAGGAGATCTATAGCCCACTTACTACGCCAGTATTCGGCACAGA
TGTCGTCTACGATTGTCCCAATTCGAAGCTCATGGAGCAGAAGAAGGTGC
GTGCACACAATAAGCTGGATTTATGACAATGCTAACTTATACAGTTCGTC
AAATATGGTCAGTGACTTGACTCCGCCGCGTCTGAGACAGCGCTCTCAAC
ATGAGCTTCCACTTTGGAGCGATACACTTGCTAACCTGCGCCTCCAGGCC
TCACCTCCTCCGCCCTCCAGTCCTACGTTAAATTGATCACCAAAGAGACC
AAAGACTTCTTCTCCAAGGACAATCCAAGCAAGAAATTCGCATCCACCCA
CGGCACCGTCGACCTCCCGCCTGCTATGGCTGAGCTTACTATCTACACCG
CCAGCCGTTCGCTCCAGGGCAAAGAAGTCCGCGAAAAATTCGACTCCTCC
TTTGCCGACCTCTACCACGATCTCGACATGGGCTTCACTCCCATCAACTT
CATGCTTCCATGGGCTCCACTGCCACAGAATAGAGCACGCGATCGCGCAC
AGAAGAAGATGGCGGAAGTCTACACAGCGATCATCAAAGAGCGACGCGAA
AAGGGCGAGCCTACTTCGGGAGAGAAAGAGCAGGACATGATTTGGAATCT
GATGCAATGTCAGTACAAGAATGGTCAAGCAATTCCAGATAAGGAGATTG
CGCACATGATGATTGCCCTTCTCATGGCTGGTCAACACTCGTCCTCGTCC
ACCTCATGCTGGATCCTTCTCCGACTGGCTTCGCGACCAGATATCCAGGA
TGAGCTCCTTCAAGAACAGAAGGATGTGCTTGGCGTCAACGCAGATGGAT
CAATCAAGGAGTTAACGTACGCCGACATCTCGCGCCTTCCACTCCTCAAT
CAAGTTGTCAAGGAGACACTCCGCCTTAATGGTCCCATCCATTCTATTCT
GCGACAAGTCAAGTCTCCGATGCCACTCGAAGGTACACCATACGTTGTCC
CGACCACACACTCCCTCCTTGCTGCACCCGGTGCTACCTCACGAATGGAC
GAGCACTTCCCCGAAGCTATGCTGTGGGAACCCCACCGATGGGACGAGAA
CCCAAGTGAGAAGTACGCACATCTCGCACCAAAGCATGTCAAGGAGGGCG
TCGCCGAAGAGACTGAAGATTACGGCGATGGTCTCGTCAGCAAAGGCGCC
GCATCACCATATCTGCCATTCGGTGCTGGCCGACATAGATGCATCGGCGA
GCAATTCGCCTATGTCCAGCTCCAGACCATCACCTCGGAAGTGATTCGCG
ATTTCAAGCTCTACAATGTCGACGGCAGCGACAAAGTTGTCGGCACAGAT
TACAGTTCGTTGTTCAGCAGACCTCTCTCGCCAGCCGTCGTGCGATGGGA
GAGGAGAGAAAAGAAATAG
>N5.3
ATGGTTGGACCCTTGGACCCTCGCAATTGATGAGAAGCAGGGGTGTCCCG
TTCCTGCATGACTAGCGCCAAAAAGTGACGCGAATGCCGAAATGTTAAAT
CTCGTACGATAGCACCTGCCCATAAATCTCGTACGATAGCATAAAATCTC
GTACGATAGCATAAAATCTCGTACGATGTTAAATCTCGTACGATAGCATA
AATCTCGTACGATAGCACCTGCCCATTGAAGGGTAATCATTCAAGATCTT
GGTGATTTGGCCTAACCCCCTACACCAACATCAACATCACTGACTCCGCG
CAATGGGACTCCTCCAGGACGCCGCGGCGCTTTTCGACGCGCAATTTGGC
CAGATAGCGACATGGAAACTAGTCCCCCTCGGCTTCAGCATCTTCTTCGC
CGTATCCGTGTTGCTTAACGTGTTGCGCCAGCTGCTTTTCAGAAATCCAA
ACGAACCTCCGCTAGTATTCCACTACGTGCCCTTCATTGGCAGCACTATC
TCCTATGGCATCGACCCCTACAAGTTCTTCTTCGCCTGCCGTCAAAAATA
CGGAGATTGCTTCACTTTCATCCTCCTTGGCAAGAAGACCACCGTGGTGC
TGGGGACTAAAGGCAACGACTTTATCTTGAATGGAAAGCTCAAGGACGTC
AATGCCGAGGAGATCTATAGCCCACTTACTACGCCAGTATTCGGCACAGA
TGTCGTCTACGATTGTCCCAATTCGAAGCTCATGGAGCAGAAGAAGGTGC
GTGCACACAATAAGCTGGATTTATGACAATGCTAACTTATACAGTTCGTC
AAATATGGTCAGTGACTTGACTCCGCCGCGTCTGAGACAGCGCTCTCAAC
ATGAGCTTCCACTTTGGAGCGATACACTTGCTAACCTGCGCCTCCAGGCC
TCACCTCCTCCGCCCTCCAGTCCTACGTTAAATTGATCACCAAAGAGACC
AAAGACTTCTTCTCCAAGGACAATCCAAGCAAGAAATTCGCATCCACCCA
CGGCACCGTCGACCTCCCGCCTGCTATGGCTGAGCTTACTATCTACACCG
CCAGCCGTTCGCTCCAGGGCAAAGAAGTCCGCGAAAAATTCGACTCCTCC
TTTGCCGACCTCTACCACGATCTCGACATGGGCTTCACTCCCATCAACTT
CATGCTTCCATGGGCTCCACTGCCACAGAATAGAGCACGCGATCGCGCAC
AGAAGAAGATGGCGGAAGTCTACACAGCGATCATCAAAGAGCGACGCGAA
AAGGGCGAGCCTACTTCGGGAGAGAAAGAGCAGGACATGATTTGGAATCT
GATGCAATGTCAGTACAAGAATGGTCAAGCAATTCCAGATAAGGAGATTG
CGCACATGATGATTGCCCTTCTCATGGCTGGTCAACACTCGTCCTCGTCC
ACCTCATGCTGGATCCTTCTCCGACTGGCTTCGCGACCAGATATCCAGGA
TGAGCTCCTTCAAGAACAGAAGGATGTGCTTGGCGTCAACGCAGATGGAT
CAATCAAGGAGTTAACGTACGCCGACATCTCGCGCCTTCCACTCCTCAAT
CAAGTTGTCAAGGAGACACTCCGCCTTAATGGTCCCATCCATTCTATTCT
GCGACAAGTCAAGTCTCCGATGCCACTCGAAGGTACACCATACGTTGTCC
CGACCACACACTCCCTCCTTGCTGCACCCGGTGCTACCTCACGAATGGAC
GAGCACTTCCCCGAAGCTATGCTGTGGGAACCCCACCGATGGGACGAGAA
CCCAAGTGAGAAGTACGCACATCTCGCACCAAAGCATGTCAAGGAGGGCG
TCGCCGAAGAGACTGAAGATTACGGCGATGGTCTCGTCAGCAAAGGCGCC
GCATCACCATATCTGCCATTCGGTGCTGGCCGACATAGATGCATCGGCGA
GCAATTCGCCTATGTCCAGCTCCAGACCATCACCTCGGAAGTGATTCGCG
ATTTCAAGCTCTACAATGTCGACGGCAGCGACAAAGTTGTCGGCACAGAT
TACAGTTCGTTGTTCAGCAGACCTCTCTCGCCAGCCGTCGTGCGATGGGA
GAGGAGAGAAAAGAAATAG
>N5.5
ATGGTTGGACCCTTGGACCCTCGCAATTGATGAGAAGCAGGGGTGTCCCG
TTCCTGCATGACTAGCGCCAAAAAGTGACGCGAATGCCGAAATGTTAAAT
CTCGTACGATAGCACCTGCCCATAAATCTCGTACGATAGCATAAAATCTC
GTACGATAGCATAAAATCTCGTACGATGTTAAATCTCGTACGATAGCATA
AATCTCGTACGATAGCACCTGCCCATTGAAGGGTAATCATTCAAGATCTT
GGTGATTTGGCCTAACCCCCTACACCAACATCAACATCACTGACTCCGCG
CAATGGGACTCCTCCAGGACGCCGCGGCGCTTTTCGACGCGCAATTTGGC
CAGATAGCGACATGGAAACTAGTCCCCCTCGGCTTCAGCATCTTCTTCGC
CGTATCCGTGTTGCTTAACGTGTTGCGCCAGCTGCTTTTCAGAAATCCAA
ACGAACCTCCGCTAGTATTCCACTACGTGCCCTTCATTGGCAGCACTATC
TCCTATGGCATCGACCCCTACAAGTTCTTCTTCGCCTGCCGTCAAAAATA
CGGAGATTGCTTCACTTTCATCCTCCTTGGCAAGAAGACCACCGTGGTGC
TGGGGACTAAAGGCAACGACTTTATCTTGAATGGAAAGCTCAAGGACGTC
AATGCCGAGGAGATCTATAGCCCACTTACTACGCCAGTATTCGGCACAGA
TGTCGTCTACGATTGTCCCAATTCGAAGCTCATGGAGCAGAAGAAGGTGC
GTGCACACAATAAGCTGGATTTATGACAATGCTAACTTATACAGTTCGTC
AAATATGGTCAGTGACTTGACTCCGCCGCGTCTGAGACAGCGCTCTCAAC
ATGAGCTTCCACTTTGGAGCGATACACTTGCTAACCTGCGCCTCCAGGCC
TCACCTCCTCCGCCCTCCAGTCCTACGTTAAATTGATCACCAAAGAGACC
AAAGACTTCTTCTCCAAGGACAATCCAAGCAAGAAATTCGCATCCACCCA
CGGCACCGTCGACCTCCCGCCTGCTATGGCTGAGCTTACTATCTACACCG
CCAGCCGTTCGCTCCAGGGCAAAGAAGTCCGCGAAAAATTCGACTCCTCC
TTTGCCGACCTCTACCACGATCTCGACATGGGCTTCACTCCCATCAACTT
CATGCTTCCATGGGCTCCACTGCCACAGAATAGAGCACGCGATCGCGCAC
AGAAGAAGATGGCGGAAGTCTACACAGCGATCATCAAAGAGCGACGCGAA
AAGGGCGAGCCTACTTCGGGAGAGAAAGAGCAGGACATGATTTGGAATCT
GATGCAATGTCAGTACAAGAATGGTCAAGCAATTCCAGATAAGGAGATTG
CGCACATGATGATTGCCCTTCTCATGGCTGGTCAACACTCGTCCTCGTCC
ACCTCATGCTGGATCCTTCTCCGACTGGCTTCGCGACCAGATATCCAGGA
TGAGCTCCTTCAAGAACAGAAGGATGTGCTTGGCGTCAACGCAGATGGAT
CAATCAAGGAGTTAACGTACGCCGACATCTCGCGCCTTCCACTCCTCAAT
CAAGTTGTCAAGGAGACACTCCGCCTTAATGGTCCCATCCATTCTATTCT
GCGACAAGTCAAGTCTCCGATGCCACTCGAAGGTACACCATACGTTGTCC
CGACCACACACTCCCTCCTTGCTGCACCCGGTGCTACCTCACGAATGGAC
GAGCACTTCCCCGAAGCTATGCTGTGGGAACCCCACCGATGGGACGAGAA
CCCAAGTGAGAAGTACGCACATCTCGCACCAAAGCATGTCAAGGAGGGCG
TCGCCGAAGAGACTGAAGATTACGGCGATGGTCTCGTCAGCAAAGGCGCC
GCATCACCATATCTGCCATTCGGTGCTGGCCGACATAGATGCATCGGCGA
GCAATTCGCCTATGTCCAGCTCCAGACCATCACCTCGGAAGTGATTCGCG
ATTTCAAGCTCTACAATGTCGACGGCAGCGACAAAGTTGTCGGCACAGAT
TACAGTTCGTTGTTCAGCAGACCTCTCTCGCCAGCCGTCGTGCGATGGGA
GAGGAGAGAAAAGAAATAG
>N5.6
--------------------------TTGATGAGAAGCAGGGGTGTCCCG
TTCCTGCATGACTAGCGCCAAAAAGTGACGCGAATGCCGAAATGTTAAAT
CTCGTACGATAGCACCTGCCCATAAATCTCGTACGATAGCATAAAATCTC
GTACGATAGCATAAAATCTCGTACGATGTTAAATCTCGTACGATAGCATA
AATCTCGTACGATAGCACCTGCCCATTGAAGGGTAATCATTCAAGATCTT
GGTGATTTGGCCTAACCCCCTACACCAACATCAACATCACTGACTCCGCG
CAATGGGACTCCTCCAGGACGCCGCGGCGCTTTTCGACGCGCAATTTGGC
CAGATAGCGACATGGAAACTAGTCCCCCTCGGCTTCAGCATCTTCTTCGC
CGTATCCGTGTTGCTTAACGTGTTGCGCCAGCTGCTTTTCAGAAATCCAA
ACGAACCTCCGCTAGTATTCCACTACGTGCCCTTCATTGGCAGCACTATC
TCCTATGGCATCGACCCCTACAAGTTCTTCTTCGCCTGCCGTCAAAAATA
CGGAGATTGCTTCACTTTCATCCTCCTTGGCAAGAAGACCACCGTGGTGC
TGGGGACTAAAGGCAACGACTTTATCTTGAATGGAAAGCTCAAGGACGTC
AATGCCGAGGAGATCTATAGCCCACTTACTACGCCAGTATTCGGCACAGA
TGTCGTCTACGATTGTCCCAATTCGAAGCTCATGGAGCAGAAGAAGGTGC
GTGCACACAATAAGCTGGATTTATGACAATGCTAACTTATACAGTTCGTC
AAATATGGTCAGTGACTTGACTCCGCCGCGTCTGAGACAGCGCTCTCAAC
ATGAGCTTCCACTTTGGAGCGATACACTTGCTAACCTGCGCCTCCAGGCC
TCACCTCCTCCGCCCTCCAGTCCTACGTTAAATTGATCACCAAAGAGACC
AAAGACTTCTTCTCCAAGGACAATCCAAGCAAGAAATTCGCATCCACCCA
CGGCACCGTCGACCTCCCGCCTGCTATGGCTGAGCTTACTATCTACACCG
CCAGCCGTTCGCTCCAGGGCAAAGAAGTCCGCGAAAAATTCGACTCCTCC
TTTGCCGACCTCTACCACGATCTCGACATGGGCTTCACTCCCATCAACTT
CATGCTTCCATGGGCTCCACTGCCACAGAATAGAGCACGCGATCGCGCAC
AGAAGAAGATGGCGGAAGTCTACACAGCGATCATCAAAGAGCGACGCGAA
AAGGGCGAGCCTACTTCGGGAGAGAAAGAGCAGGACATGATTTGGAATCT
GATGCAATGTCAGTACAAGAATGGTCAAGCAATTCCAGATAAGGAGATTG
CGCACATGATGATTGCCCTTCTCATGGCTGGTCAACACTCGTCCTCGTCC
ACCTCATGCTGGATCCTTCTCCGACTGGCTTCGCGACCAGATATCCAGGA
TGAGCTCCTTCAAGAACAGAAGGATGTGCTTGGCGTCAACGCAGATGGAT
CAATCAAGGAGTTAACGTACGCCGACATCTCGCGCCTTCCACTCCTCAAT
CAAGTTGTCAAGGAGACACTCCGCCTTAATGGTCCCATCCATTCTATTCT
GCGACAAGTCAAGTCTCCGATGCCACTCGAAGGTACACCATACGTTGTCC
CGACCACACACTCCCTCCTTGCTGCACCCGGTGCTACCTCACGAATGGAC
GAGCACTTCCCCGAAGCTATGCTGTGGGAACCCCACCGATGGGACGAGAA
CCCAAGTGAGAAGTACGCACATCTCGCACCAAAGCATGTCAAGGAGGGCG
TCGCCGAAGAGACTGAAGATTACGGCGATGGTCTCGTCAGCAAAGGCGCC
GCATCACCATATCTGCCATTCGGTGCTGGCCGACATAGATGCATCGGCGA
GCAATTCGCCTATGTCCAGCTCCAGACCATCACCTCGGAAGTGATTCGCG
ATTTCAAGCTCTACAATGTCGACGGCAGCGACAAAGTTGTCGGCACAGAT
TACAGTTCGTTGTTCAGCAGACCTCTCTCGCCAGCCGTCGTGCGATGGGA
GAGGAGAGAAAAGAAATAG
>N5.9
ATGGTTGGACCCTTGGACCCTCGCAATTGATGAGAAGCAGGGGTGTCCCG
TTCCTGCATGACTAGCGCCAAAAAGTGACGCGAATGCCGAAATGTTAAAT
CTCGTACGATAGCACCTGCCCATAAATCTCGTACGATAGCATAAAATCTC
GTACGATAGCATAAAATCTCGTACGATGTTAAATCTCGTACGATAGCATA
AATCTCGTACGATAGCACCTGCCCATTGAAGGGTAATCATTCAAGATCTT
GGTGATTTGGCCTAACCCCCTACACCAACATCAACATCACTGACTCCGCG
CAATGGGACTCCTCCAGGACGCCGCGGCGCTTTTCGACGCGCAATTTGGC
CAGATAGCGACATGGAAACTAGTCCCCCTCGGCTTCAGCATCTTCTTCGC
CGTATCCGTGTTGCTTAACGTGTTGCGCCAGCTGCTTTTCAGAAATCCAA
ACGAACCTCCGCTAGTATTCCACTACGTGCCCTTCATTGGCAGCACTATC
TCCTATGGCATCGACCCCTACAAGTTCTTCTTCGCCTGCCGTCAAAAATA
CGGAGATTGCTTCACTTTCATCCTCCTTGGCAAGAAGACCACCGTGGTGC
TGGGGACTAAAGGCAACGACTTTATCTTGAATGGAAAGCTCAAGGACGTC
AATGCCGAGGAGATCTATAGCCCACTTACTACGCCAGTATTCGGCACAGA
TGTCGTCTACGATTGTCCCAATTCGAAGCTCATGGAGCAGAAGAAGGTGC
GTGCACACAATAAGCTGGATTTATGACAATGCTAACTTATACAGTTCGTC
AAATATGGTCAGTGACTTGACTCCGCCGCGTCTGAGACAGCGCTCTCAAC
ATGAGCTTCCACTTTGGAGCGATACACTTGCTAACCTGCGCCTCCAGGCC
TCACCTCCTCCGCCCTCCAGTCCTACGTTAAATTGATCACCAAAGAGACC
AAAGACTTCTTCTCCAAGGACAATCCAAGCAAGAAATTCGCATCCACCCA
CGGCACCGTCGACCTCCCGCCTGCTATGGCTGAGCTTACTATCTACACCG
CCAGCCGTTCGCTCCAGGGCAAAGAAGTCCGCGAAAAATTCGACTCCTCC
TTTGCCGACCTCTACCACGATCTCGACATGGGCTTCACTCCCATCAACTT
CATGCTTCCATGGGCTCCACTGCCACAGAATAGAGCACGCGATCGCGCAC
AGAAGAAGATGGCGGAAGTCTACACAGCGATCATCAAAGAGCGACGCGAA
AAGGGCGAGCCTACTTCGGGAGAGAAAGAGCAGGACATGATTTGGAATCT
GATGCAATGTCAGTACAAGAATGGTCAAGCAATTCCAGATAAGGAGATTG
CGCACATGATGATTGCCCTTCTCATGGCTGGTCAACACTCGTCCTCGTCC
ACCTCATGCTGGATCCTTCTCCGACTGGCTTCGCGACCAGATATCCAGGA
TGAGCTCCTTCAAGAACAGAAGGATGTGCTTGGCGTCAACGCAGATGGAT
CAATCAAGGAGTTAACGTACGCCGACATCTCGCGCCTTCCACTCCTCAAT
CAAGTTGTCAAGGAGACACTCCGCCTTAATGGTCCCATCCATTCTATTCT
GCGACAAGTCAAGTCTCCGATGCCACTCGAAGGTACACCATACGTTGTCC
CGACCACACACTCCCTCCTTGCTGCACCCGGTGCTACCTCACGAATGGAC
GAGCACTTCCCCGAAGCTATGCTGTGGGAACCCCACCGATGGGACGAGAA
CCCAAGTGAGAAGTACGCACATCTCGCACCAAAGCATGTCAAGGAGGGCG
TCGCCGAAGAGACTGAAGATTACGGCGATGGTCTCGTCAGCAAAGGCGCC
GCATCACCATATCTGCCATTCGGTGCTGGCCGACATAGATGCATCGGCGA
GCAATTCGCCTATGTCCAGCTCCAGACCATCACCTCGGAAGTGATTCGCG
ATTTCAAGCTCTACAATGTCGACGGCAGCGACAAAGTTGTCGGCACAGAT
TACAGTTCGTTGTTCAGCAGACCTCTCTCGCCAGCCGTCGTGCGATGGGA
GAGGAGAGAAAAGAAATAG
>N5.11
------------------CCTCGCAATTGATGAGAAGCAGGGGTGTCCCG
TTCCTGCATGACTAGCGCCAAAAAGTGACGCGAATGCCGAAATGTTAAAT
CTCGTACGATAGCACCTGCCCATAAATCTCGTACGATAGCATAAAATCTC
GTACGATAGCATAAAATCTCGTACGATGTTAAATCTCGTACGATAGCATA
AATCTCGTACGATAGCACCTGCCCATTGAAGGGTAATCATTCAAGATCTT
GGTGATTTGGCCTAACCCCCTACACCAACATCAACATCACTGACTCCGCG
CAATGGGACTCCTCCAGGACGCCGCGGCGCTTTTCGACGCGCAATTTGGC
CAGATAGCGACATGGAAACTAGTCCCCCTCGGCTTCAGCATCTTCTTCGC
CGTATCCGTGTTGCTTAACGTGTTGCGCCAGCTGCTTTTCAGAAATCCAA
ACGAACCTCCGCTAGTATTCCACTACGTGCCCTTCATTGGCAGCACTATC
TCCTATGGCATCGACCCCTACAAGTTCTTCTTCGCCTGCCGTCAAAAATA
CGGAGATTGCTTCACTTTCATCCTCCTTGGCAAGAAGACCACCGTGGTGC
TGGGGACTAAAGGCAACGACTTTATCTTGAATGGAAAGCTCAAGGACGTC
AATGCCGAGGAGATCTATAGCCCACTTACTACGCCAGTATTCGGCACAGA
TGTCGTCTACGATTGTCCCAATTCGAAGCTCATGGAGCAGAAGAAGGTGC
GTGCACACAATAAGCTGGATTTATGACAATGCTAACTTATACAGTTCGTC
AAATATGGTCAGTGACTTGACTCCGCCGCGTCTGAGACAGCGCTCTCAAC
ATGAGCTTCCACTTTGGAGCGATACACTTGCTAACCTGCGCCTCCAGGCC
TCACCTCCTCCGCCCTCCAGTCCTACGTTAAATTGATCACCAAAGAGACC
AAAGACTTCTTCTCCAAGGACAATCCAAGCAAGAAATTCGCATCCACCCA
CGGCACCGTCGACCTCCCGCCTGCTATGGCTGAGCTTACTATCTACACCG
CCAGCCGTTCGCTCCAGGGCAAAGAAGTCCGCGAAAAATTCGACTCCTCC
TTTGCCGACCTCTACCACGATCTCGACATGGGCTTCACTCCCATCAACTT
CATGCTTCCATGGGCTCCACTGCCACAGAATAGAGCACGCGATCGCGCAC
AGAAGAAGATGGCGGAAGTCTACACAGCGATCATCAAAGAGCGACGCGAA
AAGGGCGAGCCTACTTCGGGAGAGAAAGAGCAGGACATGATTTGGAATCT
GATGCAATGTCAGTACAAGAATGGTCAAGCAATTCCAGATAAGGAGATTG
CGCACATGATGATTGCCCTTCTCATGGCTGGTCAACACTCGTCCTCGTCC
ACCTCATGCTGGATCCTTCTCCGACTGGCTTCGCGACCAGATATCCAGGA
TGAGCTCCTTCAAGAACAGAAGGATGTGCTTGGCGTCAACGCAGATGGAT
CAATCAAGGAGTTAACGTACGCCGACATCTCGCGCCTTCCACTCCTCAAT
CAAGTTGTCAAGGAGACACTCCGCCTTAATGGTCCCATCCATTCTATTCT
GCGACAAGTCAAGTCTCCGATGCCACTCGAAGGTACACCATACGTTGTCC
CGACCACACACTCCCTCCTTGCTGCACCCGGTGCTACCTCACGAATGGAC
GAGCACTTCCCCGAAGCTATGCTGTGGGAACCCCACCGATGGGACGAGAA
CCCAAGTGAGAAGTACGCACATCTCGCACCAAAGCATGTCAAGGAGGGCG
TCGCCGAAGAGACTGAAGATTACGGCGATGGTCTCGTCAGCAAAGGCGCC
GCATCACCATATCTGCCATTCGGTGCTGGCCGACATAGATGCATCGGCGA
GCAATTCGCCTATGTCCAGCTCCAGACCATCACCTCGGAAGTGATTCGCG
ATTTCAAGCTCTACAATGTCGACGGCAGCGACAAAGTTGTCGGCACAGAT
TACAGTTCGTTGTTCAGCAGACCTCTCTCGCCAGCCGTCGTGCGATGGGA
GAGGAGAGAAAAGAAATAG
>N5.12
---GTTGGACCCTTGGACCCTCGCAATTGATGAGAAGCAGGGGTGTCCCG
TTCCTGCATGACTAGCGCCAAAAAGTGACGCGAATGCCGAAATGTTAAAT
CTCGTACGATAGCACCTGCCCATAAATCTCGTACGATAGCATAAAATCTC
GTACGATAGCATAAAATCTCGTACGATGTTAAATCTCGTACGATAGCATA
AATCTCGTACGATAGCACCTGCCCATTGAAGGGTAATCATTCAAGATCTT
GGTGATTTGGCCTAACCCCCTACACCAACATCAACATCACTGACTCCGCG
CAATGGGACTCCTCCAGGACGCCGCGGCGCTTTTCGACGCGCAATTTGGC
CAGATAGCGACATGGAAACTAGTCCCCCTCGGCTTCAGCATCTTCTTCGC
CGTATCCGTGTTGCTTAACGTGTTGCGCCAGCTGCTTTTCAGAAATCCAA
ACGAACCTCCGCTAGTATTCCACTACGTGCCCTTCATTGGCAGCACTATC
TCCTATGGCATCGACCCCTACAAGTTCTTCTTCGCCTGCCGTCAAAAATA
CGGAGATTGCTTCACTTTCATCCTCCTTGGCAAGAAGACCACCGTGGTGC
TGGGGACTAAAGGCAACGACTTTATCTTGAATGGAAAGCTCAAGGACGTC
AATGCCGAGGAGATCTATAGCCCACTTACTACGCCAGTATTCGGCACAGA
TGTCGTCTACGATTGTCCCAATTCGAAGCTCATGGAGCAGAAGAAGGTGC
GTGCACACAATAAGCTGGATTTATGACAATGCTAACTTATACAGTTCGTC
AAATATGGTCAGTGACTTGACTCCGCCGCGTCTGAGACAGCGCTCTCAAC
ATGAGCTTCCACTTTGGAGCGATACACTTGCTAACCTGCGCCTCCAGGCC
TCACCTCCTCCGCCCTCCAGTCCTACGTTAAATTGATCACCAAAGAGACC
AAAGACTTCTTCTCCAAGGACAATCCAAGCAAGAAATTCGCATCCACCCA
CGGCACCGTCGACCTCCCGCCTGCTATGGCTGAGCTTACTATCTACACCG
CCAGCCGTTCGCTCCAGGGCAAAGAAGTCCGCGAAAAATTCGACTCCTCC
TTTGCCGACCTCTACCACGATCTCGACATGGGCTTCACTCCCATCAACTT
CATGCTTCCATGGGCTCCACTGCCACAGAATAGAGCACGCGATCGCGCAC
AGAAGAAGATGGCGGAAGTCTACACAGCGATCATCAAAGAGCGACGCGAA
AAGGGCGAGCCTACTTCGGGAGAGAAAGAGCAGGACATGATTTGGAATCT
GATGCAATGTCAGTACAAGAATGGTCAAGCAATTCCAGATAAGGAGATTG
CGCACATGATGATTGCCCTTCTCATGGCTGGTCAACACTCGTCCTCGTCC
ACCTCATGCTGGATCCTTCTCCGACTGGCTTCGCGACCAGATATCCAGGA
TGAGCTCCTTCAAGAACAGAAGGATGTGCTTGGCGTCAACGCAGATGGAT
CAATCAAGGAGTTAACGTACGCCGACATCTCGCGCCTTCCACTCCTCAAT
CAAGTTGTCAAGGAGACACTCCGCCTTAATGGTCCCATCCATTCTATTCT
GCGACAAGTCAAGTCTCCGATGCCACTCGAAGGTACACCATACGTTGTCC
CGACCACACACTCCCTCCTTGCTGCACCCGGTGCTACCTCACGAATGGAC
GAGCACTTCCCCGAAGCTATGCTGTGGGAACCCCACCGATGGGACGAGAA
CCCAAGTGAGAAGTACGCACATCTCGCACCAAAGCATGTCAAGGAGGGCG
TCGCCGAAGAGACTGAAGATTACGGCGATGGTCTCGTCAGCAAAGGCGCC
GCATCACCATATCTGCCATTCGGTGCTGGCCGACATAGATGCATCGGCGA
GCAATTCGCCTATGTCCAGCTCCAGACCATCACCTCGGAAGTGATTCGCG
ATTTCAAGCTCTACAATGTCGACGGCAGCGACAAAGTTGTCGGCACAGAT
TACAGTTCGTTGTTCAGCAGACCTCTCTCGCCAGCCGTCGTGCGATGGGA
GAGGAGAGAAAAGAAATAG
>N5.14
--------------------------TTGATGAGAAGCAGGGGTGTCCCG
TTCCTGCATGACTAGCGCCAAAAAGTGACGCGAATGCCGAAATGTTAAAT
CTCGTACGATAGCACCTGCCCATAAATCTCGTACGATAGCATAAAATCTC
GTACGATAGCATAAAATCTCGTACGATGTTAAATCTCGTACGATAGCATA
AATCTCGTACGATAGCACCTGCCCATTGAAGGGTAATCATTCAAGATCTT
GGTGATTTGGCCTAACCCCCTACACCAACATCAACATCACTGACTCCGCG
CAATGGGACTCCTCCAGGACGCCGCGGCGCTTTTCGACGCGCAATTTGGC
CAGATAGCGACATGGAAACTAGTCCCCCTCGGCTTCAGCATCTTCTTCGC
CGTATCCGTGTTGCTTAACGTGTTGCGCCAGCTGCTTTTCAGAAATCCAA
ACGAACCTCCGCTAGTATTCCACTACGTGCCCTTCATTGGCAGCACTATC
TCCTATGGCATCGACCCCTACAAGTTCTTCTTCGCCTGCCGTCAAAAATA
CGGAGATTGCTTCACTTTCATCCTCCTTGGCAAGAAGACCACCGTGGTGC
TGGGGACTAAAGGCAACGACTTTATCTTGAATGGAAAGCTCAAGGACGTC
AATGCCGAGGAGATCTATAGCCCACTTACTACGCCAGTATTCGGCACAGA
TGTCGTCTACGATTGTCCCAATTCGAAGCTCATGGAGCAGAAGAAGGTGC
GTGCACACAATAAGCTGGATTTATGACAATGCTAACTTATACAGTTCGTC
AAATATGGTCAGTGACTTGACTCCGCCGCGTCTGAGACAGCGCTCTCAAC
ATGAGCTTCCACTTTGGAGCGATACACTTGCTAACCTGCGCCTCCAGGCC
TCACCTCCTCCGCCCTCCAGTCCTACGTTAAATTGATCACCAAAGAGACC
AAAGACTTCTTCTCCAAGGACAATCCAAGCAAGAAATTCGCATCCACCCA
CGGCACCGTCGACCTCCCGCCTGCTATGGCTGAGCTTACTATCTACACCG
CCAGCCGTTCGCTCCAGGGCAAAGAAGTCCGCGAAAAATTCGACTCCTCC
TTTGCCGACCTCTACCACGATCTCGACATGGGCTTCACTCCCATCAACTT
CATGCTTCCATGGGCTCCACTGCCACAGAATAGAGCACGCGATCGCGCAC
AGAAGAAGATGGCGGAAGTCTACACAGCGATCATCAAAGAGCGACGCGAA
AAGGGCGAGCCTACTTCGGGAGAGAAAGAGCAGGACATGATTTGGAATCT
GATGCAATGTCAGTACAAGAATGGTCAAGCAATTCCAGATAAGGAGATTG
CGCACATGATGATTGCCCTTCTCATGGCTGGTCAACACTCGTCCTCGTCC
ACCTCATGCTGGATCCTTCTCCGACTGGCTTCGCGACCAGATATCCAGGA
TGAGCTCCTTCAAGAACAGAAGGATGTGCTTGGCGTCAACGCAGATGGAT
CAATCAAGGAGTTAACGTACGCCGACATCTCGCGCCTTCCACTCCTCAAT
CAAGTTGTCAAGGAGACACTCCGCCTTAATGGTCCCATCCATTCTATTCT
GCGACAAGTCAAGTCTCCGATGCCACTCGAAGGTACACCATACGTTGTCC
CGACCACACACTCCCTCCTTGCTGCACCCGGTGCTACCTCACGAATGGAC
GAGCACTTCCCCGAAGCTATGCTGTGGGAACCCCACCGATGGGACGAGAA
CCCAAGTGAGAAGTACGCACATCTCGCACCAAAGCATGTCAAGGAGGGCG
TCGCCGAAGAGACTGAAGATTACGGCGATGGTCTCGTCAGCAAAGGCGCC
GCATCACCATATCTGCCATTCGGTGCTGGCCGACATAGATGCATCGGCGA
GCAATTCGCCTATGTCCAGCTCCAGACCATCACCTCGGAAGTGATTCGCG
ATTTCAAGCTCTACAATGTCGACGGCAGCGACAAAGTTGTCGGCACAGAT
TACAGTTCGTTGTTCAGCAGACCTCTCTCGCCAGCCGTCGTGCGATGGGA
GAGGAGAGAAAAGAAATAG
>N5.16
--GGTTGGACCCTTGGACCCTCGCAATTGATGAGAAGCAGGGGTGTCCCG
TTCCTGCATGACTAGCGCCAAAAAGTGACGCGAATGCCGAAATGTTAAAT
CTCGTACGATAGCACCTGCCCATAAATCTCGTACGATAGCATAAAATCTC
GTACGATAGCATAAAATCTCGTACGATGTTAAATCTCGTACGATAGCATA
AATCTCGTACGATAGCACCTGCCCATTGAAGGGTAATCATTCAAGATCTT
GGTGATTTGGCCTAACCCCCTACACCAACATCAACATCACTGACTCCGCG
CAATGGGACTCCTCCAGGACGCCGCGGCGCTTTTCGACGCGCAATTTGGC
CAGATAGCGACATGGAAACTAGTCCCCCTCGGCTTCAGCATCTTCTTCGC
CGTATCCGTGTTGCTTAACGTGTTGCGCCAGCTGCTTTTCAGAAATCCAA
ACGAACCTCCGCTAGTATTCCACTACGTGCCCTTCATTGGCAGCACTATC
TCCTATGGCATCGACCCCTACAAGTTCTTCTTCGCCTGCCGTCAAAAATA
CGGAGATTGCTTCACTTTCATCCTCCTTGGCAAGAAGACCACCGTGGTGC
TGGGGACTAAAGGCAACGACTTTATCTTGAATGGAAAGCTCAAGGACGTC
AATGCCGAGGAGATCTATAGCCCACTTACTACGCCAGTATTCGGCACAGA
TGTCGTCTACGATTGTCCCAATTCGAAGCTCATGGAGCAGAAGAAGGTGC
GTGCACACAATAAGCTGGATTTATGACAATGCTAACTTATACAGTTCGTC
AAATATGGTCAGTGACTTGACTCCGCCGCGTCTGAGACAGCGCTCTCAAC
ATGAGCTTCCACTTTGGAGCGATACACTTGCTAACCTGCGCCTCCAGGCC
TCACCTCCTCCGCCCTCCAGTCCTACGTTAAATTGATCACCAAAGAGACC
AAAGACTTCTTCTCCAAGGACAATCCAAGCAAGAAATTCGCATCCACCCA
CGGCACCGTCGACCTCCCGCCTGCTATGGCTGAGCTTACTATCTACACCG
CCAGCCGTTCGCTCCAGGGCAAAGAAGTCCGCGAAAAATTCGACTCCTCC
TTTGCCGACCTCTACCACGATCTCGACATGGGCTTCACTCCCATCAACTT
CATGCTTCCATGGGCTCCACTGCCACAGAATAGAGCACGCGATCGCGCAC
AGAAGAAGATGGCGGAAGTCTACACAGCGATCATCAAAGAGCGACGCGAA
AAGGGCGAGCCTACTTCGGGAGAGAAAGAGCAGGACATGATTTGGAATCT
GATGCAATGTCAGTACAAGAATGGTCAAGCAATTCCAGATAAGGAGATTG
CGCACATGATGATTGCCCTTCTCATGGCTGGTCAACACTCGTCCTCGTCC
ACCTCATGCTGGATCCTTCTCCGACTGGCTTCGCGACCAGATATCCAGGA
TGAGCTCCTTCAAGAACAGAAGGATGTGCTTGGCGTCAACGCAGATGGAT
CAATCAAGGAGTTAACGTACGCCGACATCTCGCGCCTTCCACTCCTCAAT
CAAGTTGTCAAGGAGACACTCCGCCTTAATGGTCCCATCCATTCTATTCT
GCGACAAGTCAAGTCTCCGATGCCACTCGAAGGTACACCATACGTTGTCC
CGACCACACACTCCCTCCTTGCTGCACCCGGTGCTACCTCACGAATGGAC
GAGCACTTCCCCGAAGCTATGCTGTGGGAACCCCACCGATGGGACGAGAA
CCCAAGTGAGAAGTACGCACATCTCGCACCAAAGCATGTCAAGGAGGGCG
TCGCCGAAGAGACTGAAGATTACGGCGATGGTCTCGTCAGCAAAGGCGCC
GCATCACCATATCTGCCATTCGGTGCTGGCCGACATAGATGCATCGGCGA
GCAATTCGCCTATGTCCAGCTCCAGACCATCACCTCGGAAGTGATTCGCG
ATTTCAAGCTCTACAATGTCGACGGCAGCGACAAAGTTGTCGGCACAGAT
TACAGTTCGTTGTTCAGCAGACCTCTCTCGCCAGCCGTCGTGCGATGGGA
GAGGAGAGAAAAGAAATAG
>N5.19
----------------------GCAATTGATGAGAAGCAGGGGTGTCCCG
TTCCTGCATGACTAGCGCCAAAAAGTGACGCGAATGCCGAAATGTTAAAT
CTCGTACGATAGCACCTGCCCATAAATCTCGTACGATAGCATAAAATCTC
GTACGATAGCATAAAATCTCGTACGATGTTAAATCTCGTACGATAGCATA
AATCTCGTACGATAGCACCTGCCCATTGAAGGGTAATCATTCAAGATCTT
GGTGATTTGGCCTAACCCCCTACACCAACATCAACATCACTGACTCCGCG
CAATGGGACTCCTCCAGGACGCCGCGGCGCTTTTCGACGCGCAATTTGGC
CAGATAGCGACATGGAAACTAGTCCCCCTCGGCTTCAGCATCTTCTTCGC
CGTATCCGTGTTGCTTAACGTGTTGCGCCAGCTGCTTTTCAGAAATCCAA
ACGAACCTCCGCTAGTATTCCACTACGTGCCCTTCATTGGCAGCACTATC
TCCTATGGCATCGACCCCTACAAGTTCTTCTTCGCCTGCCGTCAAAAATA
CGGAGATTGCTTCACTTTCATCCTCCTTGGCAAGAAGACCACCGTGGTGC
TGGGGACTAAAGGCAACGACTTTATCTTGAATGGAAAGCTCAAGGACGTC
AATGCCGAGGAGATCTATAGCCCACTTACTACGCCAGTATTCGGCACAGA
TGTCGTCTACGATTGTCCCAATTCGAAGCTCATGGAGCAGAAGAAGGTGC
GTGCACACAATAAGCTGGATTTATGACAATGCTAACTTATACAGTTCGTC
AAATATGGTCAGTGACTTGACTCCGCCGCGTCTGAGACAGCGCTCTCAAC
ATGAGCTTCCACTTTGGAGCGATACACTTGCTAACCTGCGCCTCCAGGCC
TCACCTCCTCCGCCCTCCAGTCCTACGTTAAATTGATCACCAAAGAGACC
AAAGACTTCTTCTCCAAGGACAATCCAAGCAAGAAATTCGCATCCACCCA
CGGCACCGTCGACCTCCCGCCTGCTATGGCTGAGCTTACTATCTACACCG
CCAGCCGTTCGCTCCAGGGCAAAGAAGTCCGCGAAAAATTCGACTCCTCC
TTTGCCGACCTCTACCACGATCTCGACATGGGCTTCACTCCCATCAACTT
CATGCTTCCATGGGCTCCACTGCCACAGAATAGAGCACGCGATCGCGCAC
AGAAGAAGATGGCGGAAGTCTACACAGCGATCATCAAAGAGCGACGCGAA
AAGGGCGAGCCTACTTCGGGAGAGAAAGAGCAGGACATGATTTGGAATCT
GATGCAATGTCAGTACAAGAATGGTCAAGCAATTCCAGATAAGGAGATTG
CGCACATGATGATTGCCCTTCTCATGGCTGGTCAACACTCGTCCTCGTCC
ACCTCATGCTGGATCCTTCTCCGACTGGCTTCGCGACCAGATATCCAGGA
TGAGCTCCTTCAAGAACAGAAGGATGTGCTTGGCGTCAACGCAGATGGAT
CAATCAAGGAGTTAACGTACGCCGACATCTCGCGCCTTCCACTCCTCAAT
CAAGTTGTCAAGGAGACACTCCGCCTTAATGGTCCCATCCATTCTATTCT
GCGACAAGTCAAGTCTCCGATGCCACTCGAAGGTACACCATACGTTGTCC
CGACCACACACTCCCTCCTTGCTGCACCCGGTGCTACCTCACGAATGGAC
GAGCACTTCCCCGAAGCTATGCTGTGGGAACCCCACCGATGGGACGAGAA
CCCAAGTGAGAAGTACGCACATCTCGCACCAAAGCATGTCAAGGAGGGCG
TCGCCGAAGAGACTGAAGATTACGGCGATGGTCTCGTCAGCAAAGGCGCC
GCATCACCATATCTGCCATTCGGTGCTGGCCGACATAGATGCATCGGCGA
GCAATTCGCCTATGTCCAGCTCCAGACCATCACCTCGGAAGTGATTCGCG
ATTTCAAGCTCTACAATGTCGACGGCAGCGACAAAGTTGTCGGCACAGAT
TACAGTTCGTTGTTCAGCAGACCTCTCTCGCCAGCCGTCGTGCGATGGGA
GAGGAGAGAAAAGAAATAG
>N5.21
ATGGTTGGACCCTTGGACCCTCGCAATTGATGAGAAGCAGGGGTGTCCCG
TTCCTGCATGACTAGCGCCAAAAAGTGACGCGAATGCCGAAATGTTAAAT
CTCGTACGATAGCACCTGCCCATAAATCTCGTACGATAGCATAAAATCTC
GTACGATAGCATAAAATCTCGTACGATGTTAAATCTCGTACGATAGCATA
AATCTCGTACGATAGCACCTGCCCATTGAAGGGTAATCATTCAAGATCTT
GGTGATTTGGCCTAACCCCCTACACCAACATCAACATCACTGACTCCGCG
CAATGGGACTCCTCCAGGACGCCGCGGCGCTTTTCGACGCGCAATTTGGC
CAGATAGCGACATGGAAACTAGTCCCCCTCGGCTTCAGCATCTTCTTCGC
CGTATCCGTGTTGCTTAACGTGTTGCGCCAGCTGCTTTTCAGAAATCCAA
ACGAACCTCCGCTAGTATTCCACTACGTGCCCTTCATTGGCAGCACTATC
TCCTATGGCATCGACCCCTACAAGTTCTTCTTCGCCTGCCGTCAAAAATA
CGGAGATTGCTTCACTTTCATCCTCCTTGGCAAGAAGACCACCGTGGTGC
TGGGGACTAAAGGCAACGACTTTATCTTGAATGGAAAGCTCAAGGACGTC
AATGCCGAGGAGATCTATAGCCCACTTACTACGCCAGTATTCGGCACAGA
TGTCGTCTACGATTGTCCCAATTCGAAGCTCATGGAGCAGAAGAAGGTGC
GTGCACACAATAAGCTGGATTTATGACAATGCTAACTTATACAGTTCGTC
AAATATGGTCAGTGACTTGACTCCGCCGCGTCTGAGACAGCGCTCTCAAC
ATGAGCTTCCACTTTGGAGCGATACACTTGCTAACCTGCGCCTCCAGGCC
TCACCTCCTCCGCCCTCCAGTCCTACGTTAAATTGATCACCAAAGAGACC
AAAGACTTCTTCTCCAAGGACAATCCAAGCAAGAAATTCGCATCCACCCA
CGGCACCGTCGACCTCCCGCCTGCTATGGCTGAGCTTACTATCTACACCG
CCAGCCGTTCGCTCCAGGGCAAAGAAGTCCGCGAAAAATTCGACTCCTCC
TTTGCCGACCTCTACCACGATCTCGACATGGGCTTCACTCCCATCAACTT
CATGCTTCCATGGGCTCCACTGCCACAGAATAGAGCACGCGATCGCGCAC
AGAAGAAGATGGCGGAAGTCTACACAGCGATCATCAAAGAGCGACGCGAA
AAGGGCGAGCCTACTTCGGGAGAGAAAGAGCAGGACATGATTTGGAATCT
GATGCAATGTCAGTACAAGAATGGTCAAGCAATTCCAGATAAGGAGATTG
CGCACATGATGATTGCCCTTCTCATGGCTGGTCAACACTCGTCCTCGTCC
ACCTCATGCTGGATCCTTCTCCGACTGGCTTCGCGACCAGATATCCAGGA
TGAGCTCCTTCAAGAACAGAAGGATGTGCTTGGCGTCAACGCAGATGGAT
CAATCAAGGAGTTAACGTACGCCGACATCTCGCGCCTTCCACTCCTCAAT
CAAGTTGTCAAGGAGACACTCCGCCTTAATGGTCCCATCCATTCTATTCT
GCGACAAGTCAAGTCTCCGATGCCACTCGAAGGTACACCATACGTTGTCC
CGACCACACACTCCCTCCTTGCTGCACCCGGTGCTACCTCACGAATGGAC
GAGCACTTCCCCGAAGCTATGCTGTGGGAACCCCACCGATGGGACGAGAA
CCCAAGTGAGAAGTACGCACATCTCGCACCAAAGCATGTCAAGGAGGGCG
TCGCCGAAGAGACTGAAGATTACGGCGATGGTCTCGTCAGCAAAGGCGCC
GCATCACCATATCTGCCATTCGGTGCTGGCCGACATAGATGCATCGGCGA
GCAATTCGCCTATGTCCAGCTCCAGACCATCACCTCGGAAGTGATTCGCG
ATTTCAAGCTCTACAATGTCGACGGCAGCGACAAAGTTGTCGGCACAGAT
TACAGTTCGTTGTTCAGCAGACCTCTCTCGCCAGCCGTCGTGCGATGGGA
GAGGAGAGAAAAGAAATAG
>N5.22
ATGGTTGGACCCTTGGACCCTCGCAATTGATGAGAAGCAGGGGTGTCCCG
TTCCTGCATGACTAGCGCCAAAAAGTGACGCGAATGCCGAAATGTTAAAT
CTCGTACGATAGCACCTGCCCATAAATCTCGTACGATAGCATAAAATCTC
GTACGATAGCATAAAATCTCGTACGATGTTAAATCTCGTACGATAGCATA
AATCTCGTACGATAGCACCTGCCCATTGAAGGGTAATCATTCAAGATCTT
GGTGATTTGGCCTAACCCCCTACACCAACATCAACATCACTGACTCCGCG
CAATGGGACTCCTCCAGGACGCCGCGGCGCTTTTCGACGCGCAATTTGGC
CAGATAGCGACATGGAAACTAGTCCCCCTCGGCTTCAGCATCTTCTTCGC
CGTATCCGTGTTGCTTAACGTGTTGCGCCAGCTGCTTTTCAGAAATCCAA
ACGAACCTCCGCTAGTATTCCACTACGTGCCCTTCATTGGCAGCACTATC
TCCTATGGCATCGACCCCTACAAGTTCTTCTTCGCCTGCCGTCAAAAATA
CGGAGATTGCTTCACTTTCATCCTCCTTGGCAAGAAGACCACCGTGGTGC
TGGGGACTAAAGGCAACGACTTTATCTTGAATGGAAAGCTCAAGGACGTC
AATGCCGAGGAGATCTATAGCCCACTTACTACGCCAGTATTCGGCACAGA
TGTCGTCTACGATTGTCCCAATTCGAAGCTCATGGAGCAGAAGAAGGTGC
GTGCACACAATAAGCTGGATTTATGACAATGCTAACTTATACAGTTCGTC
AAATATGGTCAGTGACTTGACTCCGCCGCGTCTGAGACAGCGCTCTCAAC
ATGAGCTTCCACTTTGGAGCGATACACTTGCTAACCTGCGCCTCCAGGCC
TCACCTCCTCCGCCCTCCAGTCCTACGTTAAATTGATCACCAAA-AGACC
AAAGACTTCTTCTCCAAGGACAATCCAAGCAAGAAATTCGCATCCACCCA
CGGCACCGTCGACCTCCCGCCTGCTATGGCTGAGCTTACTATCTACACCG
CCAGCCGTTCGCTCCAGGGCAAAGAAGTCCGCGAAAAATTCGACTCCTCC
TTTGCCGACCTCTACCACGATCTCGACATGGGCTTCACTCCCATCAACTT
CATGCTTCCATGGGCTCCACTGCCACAGAATAGAGCACGCGATCGCGCAC
AGAAGAAGATGGCGGAAGTCTACACAGCGATCATCAAAGAGCGACGCGAA
AAGGGCGAGCCTACTTCGGGAGAGAAAGAGCAGGACATGATTTGGAATCT
GATGCAATGTCAGTACAAGAATGGTCAAGCAATTCCAGATAAGGAGATTG
CGCACATGATGATTGCCCTTCTCATGGCTGGTCAACACTCGTCCTCGTCC
ACCTCATGCTGGATCCTTCTCCGACTGGCTTCGCGACCAGATATCCAGGA
TGAGCTCCTTCAAGAACAGAAGGATGTGCTTGGCGTCAACGCAGATGGAT
CAATCAAGGAGTTAACGTACGCCGACATCTCGCGCCTTCCACTCCTCAAT
CAAGTTGTCAAGGAGACACTCCGCCTTAATGGTCCCATCCATTCTATTCT
GCGACAAGTCAAGTCTCCGATGCCACTCGAAGGTACACCATACGTTGTCC
CGACCACACACTCCCTCCTTGCTGCACCCGGTGCTACCTCACGAATGGAC
GAGCACTTCCCCGAAGCTATGCTGTGGGAACCCCACCGATGGGACGAGAA
CCCAAGTGAGAAGTACGCACATCTCGCACCAAAGCATGTCAAGGAGGGCG
TCGCCGAAGAGACTGAAGATTACGGCGATGGTCTCGTCAGCAAAGGCGCC
GCATCACCATATCTGCCATTCGGTGCTGGCCGACATAGATGCATCGGCGA
GCAATTCGCCTATGTCCAGCTCCAGACCATCACCTCGGAAGTGATTCGCG
ATTTCAAGCTCTACAATGTCGACGGCAGCGACAAAGTTGTCGGCACAGAT
TACAGTTCGTTGTTCAGCAGACCTCTCTCGCCAGCCGTCGTGCGATGGGA
GAGGAGAGAAAAGAAATAG
>N5.23
ATGGTTGGACCCTTGGACCCTCGCAATTGATGAGAAGCAGGGGTGTCCCG
TTCCTGCATGACTAGCGCCAAAAAGTGACGCGAATGCCGAAATGTTAAAT
CTCGTACGATAGCACCTGCCCATAAATCTCGTACGATAGCATAAAATCTC
GTACGATAGCATAAAATCTCGTACGATGTTAAATCTCGTACGATAGCATA
AATCTCGTACGATAGCACCTGCCCATTGAAGGGTAATCATTCAAGATCTT
GGTGATTTGGCCTAACCCCCTACACCAACATCAACATCACTGACTCCGCG
CAATGGGACTCCTCCAGGACGCCGCGGCGCTTTTCGACGCGCAATTTGGC
CAGATAGCGACATGGAAACTAGTCCCCCTCGGCTTCAGCATCTTCTTCGC
CGTATCCGTGTTGCTTAACGTGTTGCGCCAGCTGCTTTTCAGAAATCCAA
ACGAACCTCCGCTAGTATTCCACTACGTGCCCTTCATTGGCAGCACTATC
TCCTATGGCATCGACCCCTACAAGTTCTTCTTCGCCTGCCGTCAAAAATA
CGGAGATTGCTTCACTTTCATCCTCCTTGGCAAGAAGACCACCGTGGTGC
TGGGGACTAAAGGCAACGACTTTATCTTGAATGGAAAGCTCAAGGACGTC
AATGCCGAGGAGATCTATAGCCCACTTACTACGCCAGTATTCGGCACAGA
TGTCGTCTACGATTGTCCCAATTCGAAGCTCATGGAGCAGAAGAAGGTGC
GTGCACACAATAAGCTGGATTTATGACAATGCTAACTTATACAGTTCGTC
AAATATGGTCAGTGACTTGACTCCGCCGCGTCTGAGACAGCGCTCTCAAC
ATGAGCTTCCACTTTGGAGCGATACACTTGCTAACCTGCGCCTCCAGGCC
TCACCTCCTCCGCCCTCCAGTCCTACGTTAAATTGATCACCAAAGAGACC
AAAGACTTCTTCTCCAAGGACAATCCAAGCAAGAAATTCGCATCCACCCA
CGGCACCGTCGACCTCCCGCCTGCTATGGCTGAGCTTACTATCTACACCG
CCAGCCGTTCGCTCCAGGGCAAAGAAGTCCGCGAAAAATTCGACTCCTCC
TTTGCCGACCTCTACCACGATCTCGACATGGGCTTCACTCCCATCAACTT
CATGCTTCCATGGGCTCCACTGCCACAGAATAGAGCACGCGATCGCGCAC
AGAAGAAGATGGCGGAAGTCTACACAGCGATCATCAAAGAGCGACGCGAA
AAGGGCGAGCCTACTTCGGGAGAGAAAGAGCAGGACATGATTTGGAATCT
GATGCAATGTCAGTACAAGAATGGTCAAGCAATTCCAGATAAGGAGATTG
CGCACATGATGATTGCCCTTCTCATGGCTGGTCAACACTCGTCCTCGTCC
ACCTCATGCTGGATCCTTCTCCGACTGGCTTCGCGACCAGATATCCAGGA
TGAGCTCCTTCAAGAACAGAAGGATGTGCTTGGCGTCAACGCAGATGGAT
CAATCAAGGAGTTAACGTACGCCGACATCTCGCGCCTTCCACTCCTCAAT
CAAGTTGTCAAGGAGACACTCCGCCTTAATGGTCCCATCCATTCTATTCT
GCGACAAGTCAAGTCTCCGATGCCACTCGAAGGTACACCATACGTTGTCC
CGACCACACACTCCCTCCTTGCTGCACCCGGTGCTACCTCACGAATGGAC
GAGCACTTCCCCGAAGCTATGCTGTGGGAACCCCACCGATGGGACGAGAA
CCCAAGTGAGAAGTACGCACATCTCGCACCAAAGCATGTCAAGGAGGGCG
TCGCCGAAGAGACTGAAGATTACGGCGATGGTCTCGTCAGCAAAGGCGCC
GCATCACCATATCTGCCATTCGGTGCTGGCCGACATAGATGCATCGGCGA
GCAATTCGCCTATGTCCAGCTCCAGACCATCACCTCGGAAGTGATTCGCG
ATTTCAAGCTCTACAATGTCGACGGCAGCGACAAAGTTGTCGGCACAGAT
TACAGTTCGTTGTTCAGCAGACCTCTCTCGCCAGCCGTCGTGCGATGGGA
GAGGAGAGAAAAGAAATAG
>N5.25
ATGGTTGGACCCTTGGACCCTCGCAATTGATGAGAAGCAGGGGTGTCCCG
TTCCTGCATGACTAGCGCCAAAAAGTGACGCGAATGCCGAAATGTTAAAT
CTCGTACGATAGCACCTGCCCATAAATCTCGTACGATAGCATAAAATCTC
GTACGATAGCATAAAATCTCGTACGATGTTAAATCTCGTACGATAGCATA
AATCTCGTACGATAGCACCTGCCCATTGAAGGGTAATCATTCAAGATCTT
GGTGATTTGGCCTAACCCCCTACACCAACATCAACATCACTGACTCCGCG
CAATGGGACTCCTCCAGGACGCCGCGGCGCTTTTCGACGCGCAATTTGGC
CAGATAGCGACATGGAAACTAGTCCCCCTCGGCTTCAGCATCTTCTTCGC
CGTATCCGTGTTGCTTAACGTGTTGCGCCAGCTGCTTTTCAGAAATCCAA
ACGAACCTCCGCTAGTATTCCACTACGTGCCCTTCATTGGCAGCACTATC
TCCTATGGCATCGACCCCTACAAGTTCTTCTTCGCCTGCCGTCAAAAATA
CGGAGATTGCTTCACTTTCATCCTCCTTGGCAAGAAGACCACCGTGGTGC
TGGGGACTAAAGGCAACGACTTTATCTTGAATGGAAAGCTCAAGGACGTC
AATGCCGAGGAGATCTATAGCCCACTTACTACGCCAGTATTCGGCACAGA
TGTCGTCTACGATTGTCCCAATTCGAAGCTCATGGAGCAGAAGAAGGTGC
GTGCACACAATAAGCTGGATTTATGACAATGCTAACTTATACAGTTCGTC
AAATATGGTCAGTGACTTGACTCCGCCGCGTCTGAGACAGCGCTCTCAAC
ATGAGCTTCCACTTTGGAGCGATACACTTGCTAACCTGCGCCTCCAGGCC
TCACCTCCTCCGCCCTCCAGTCCTACGTTAAATTGATCACCAAAGAGACC
AAAGACTTCTTCTCCAAGGACAATCCAAGCAAGAAATTCGCATCCACCCA
CGGCACCGTCGACCTCCCGCCTGCTATGGCTGAGCTTACTATCTACACCG
CCAGCCGTTCGCTCCAGGGCAAAGAAGTCCGCGAAAAATTCGACTCCTCC
TTTGCCGACCTCTACCACGATCTCGACATGGGCTTCACTCCCATCAACTT
CATGCTTCCATGGGCTCCACTGCCACAGAATAGAGCACGCGATCGCGCAC
AGAAGAAGATGGCGGAAGTCTACACAGCGATCATCAAAGAGCGACGCGAA
AAGGGCGAGCCTACTTCGGGAGAGAAAGAGCAGGACATGATTTGGAATCT
GATGCAATGTCAGTACAAGAATGGTCAAGCAATTCCAGATAAGGAGATTG
CGCACATGATGATTGCCCTTCTCATGGCTGGTCAACACTCGTCCTCGTCC
ACCTCATGCTGGATCCTTCTCCGACTGGCTTCGCGACCAGATATCCAGGA
TGAGCTCCTTCAAGAACAGAAGGATGTGCTTGGCGTCAACGCAGATGGAT
CAATCAAGGAGTTAACGTACGCCGACATCTCGCGCCTTCCACTCCTCAAT
CAAGTTGTCAAGGAGACACTCCGCCTTAATGGTCCCATCCATTCTATTCT
GCGACAAGTCAAGTCTCCGATGCCACTCGAAGGTACACCATACGTTGTCC
CGACCACACACTCCCTCCTTGCTGCACCCGGTGCTACCTCACGAATGGAC
GAGCACTTCCCCGAAGCTATGCTGTGGGAACCCCACCGATGGGACGAGAA
CCCAAGTGAGAAGTACGCACATCTCGCACCAAAGCATGTCAAGGAGGGCG
TCGCCGAAGAGACTGAAGATTACGGCGATGGTCTCGTCAGCAAAGGCGCC
GCATCACCATATCTGCCATTCGGTGCTGGCCGACATAGATGCATCGGCGA
GCAATTCGCCTATGTCCAGCTCCAGACCATCACCTCGGAAGTGATTCGCG
ATTTCAAGCTCTACAATGTCGACGGCAGCGACAAAGTTGTCGGCACAGAT
TACAGTTCGTTGTTCAGCAGACCTCTCTCGCCAGCCGTCGTGCGATGGGA
GAGGAGAGAAAAGAAATAG
>N5.28
--------------------------------------------------
-------ATGACTAGCGCCAAAAAGTGACGCGAATGCCGAAATGTTAAAT
CTCGTACGATAGCACCTGCCCATAAATCTCGTACGATAGCATAAAATCTC
GTACGATAGCATAAAATCTCGTACGATGTTAAATCTCGTACGATAGCATA
AATCTCGTACGATAGCACCTGCCCATTGAAGGGTAATCATTCAAGATCTT
GGTGATTTGGCCTAACCCCCTACACCAACATCAACATCACTGACTCCGCG
CAATGGGACTCCTCCAGGACGCCGCGGCGCTTTTCGACGCGCAATTTGGC
CAGATAGCGACATGGAAACTAGTCCCCCTCGGCTTCAGCATCTTCTTCGC
CGTATCCGTGTTGCTTAACGTGTTGCGCCAGCTGCTTTTCAGAAATCCAA
ACGAACCTCCGCTAGTATTCCACTACGTGCCCTTCATTGGCAGCACTATC
TCCTATGGCATCGACCCCTACAAGTTCTTCTTCGCCTGCCGTCAAAAATA
CGGAGATTGCTTCACTTTCATCCTCCTTGGCAAGAAGACCACCGTGGTGC
TGGGGACTAAAGGCAACGACTTTATCTTGAATGGAAAGCTCAAGGACGTC
AATGCCGAGGAGATCTATAGCCCACTTACTACGCCAGTATTCGGCACAGA
TGTCGTCTACGATTGTCCCAATTCGAAGCTCATGGAGCAGAAGAAGGTGC
GTGCACACAATAAGCTGGATTTATGACAATGCTAACTTATACAGTTCGTC
AAATATGGTCAGTGACTTGACTCCGCCGCGTCTGAGACAGCGCTCTCAAC
ATGAGCTTCCACTTTGGAGCGATACACTTGCTAACCTGCGCCTCCAGGCC
TCACCTCCTCCGCCCTCCAGTCCTACGTTAAATTGATCACCAAAGAGACC
AAAGACTTCTTCTCCAAGGACAATCCAAGCAAGAAATTCGCATCCACCCA
CGGCACCGTCGACCTCCCGCCTGCTATGGCTGAGCTTACTATCTACACCG
CCAGCCGTTCGCTCCAGGGCAAAGAAGTCCGCGAAAAATTCGACTCCTCC
TTTGCCGACCTCTACCACGATCTCGACATGGGCTTCACTCCCATCAACTT
CATGCTTCCATGGGCTCCACTGCCACAGAATAGAGCACGCGATCGCGCAC
AGAAGAAGATGGCGGAAGTCTACACAGCGATCATCAAAGAGCGACGCGAA
AAGGGCGAGCCTACTTCGGGAGAGAAAGAGCAGGACATGATTTGGAATCT
GATGCAATGTCAGTACAAGAATGGTCAAGCAATTCCAGATAAGGAGATTG
CGCACATGATGATTGCCCTTCTCATGGCTGGTCAACACTCGTCCTCGTCC
ACCTCATGCTGGATCCTTCTCCGACTGGCTTCGCGACCAGATATCCAGGA
TGAGCTCCTTCAAGAACAGAAGGATGTGCTTGGCGTCAACGCAGATGGAT
CAATCAAGGAGTTAACGTACGCCGACATCTCGCGCCTTCCACTCCTCAAT
CAAGTTGTCAAGGAGACACTCCGCCTTAATGGTCCCATCCATTCTATTCT
GCGACAAGTCAAGTCTCCGATGCCACTCGAAGGTACACCATACGTTGTCC
CGACCACACACTCCCTCCTTGCTGCACCCGGTGCTACCTCACGAATGGAC
GAGCACTTCCCCGAAGCTATGCTGTGGGAACCCCACCGATGGGACGAGAA
CCCAAGTGAGAAGTACGCACATCTCGCACCAAAGCATGTCAAGGAGGGCG
TCGCCGAAGAGACTGAAGATTACGGCGATGGTCTCGTCAGCAAAGGCGCC
GCATCACCATATCTGCCATTCGGTGCTGGCCGACATAGATGCATCGGCGA
GCAATTCGCCTATGTCCAGCTCCAGACCATCACCTCGGAAGTGATTCGCG
ATTTCAAGCTCTACAATGTCGACGGCAGCGACAAAGTTGTCGGCACAGAT
TACAGTTCGTTGTTCAGCAGACCTCTCTCGCCAGCCGTCGTGCGATGGGA
GAGGAGAGAAAAGAAATAG
>N5.32
----TTGGACCCTTGGACCCTCGCAATTGATGAGAAGCAGGGGTGTCCCG
TTCCTGCATGACTAGCGCCAAAAAGTGACGCGAATGCCGAAATGTTAAAT
CTCGTACGATAGCACCTGCCCATAAATCTCGTACGATAGCATAAAATCTC
GTACGATAGCATAAAATCTCGTACGATGTTAAATCTCGTACGATAGCATA
AATCTCGTACGATAGCACCTGCCCATTGAAGGGTAATCATTCAAGATCTT
GGTGATTTGGCCTAACCCCCTACACCAACATCAACATCACTGACTCCGCG
CAATGGGACTCCTCCAGGACGCCGCGGCGCTTTTCGACGCGCAATTTGGC
CAGATAGCGACATGGAAACTAGTCCCCCTCGGCTTCAGCATCTTCTTCGC
CGTATCCGTGTTGCTTAACGTGTTGCGCCAGCTGCTTTTCAGAAATCCAA
ACGAACCTCCGCTAGTATTCCACTACGTGCCCTTCATTGGCAGCACTATC
TCCTATGGCATCGACCCCTACAAGTTCTTCTTCGCCTGCCGTCAAAAATA
CGGAGATTGCTTCACTTTCATCCTCCTTGGCAAGAAGACCACCGTGGTGC
TGGGGACTAAAGGCAACGACTTTATCTTGAATGGAAAGCTCAAGGACGTC
AATGCCGAGGAGATCTATAGCCCACTTACTACGCCAGTATTCGGCACAGA
TGTCGTCTACGATTGTCCCAATTCGAAGCTCATGGAGCAGAAGAAGGTGC
GTGCACACAATAAGCTGGATTTATGACAATGCTAACTTATACAGTTCGTC
AAATATGGTCAGTGACTTGACTCCGCCGCGTCTGAGACAGCGCTCTCAAC
ATGAGCTTCCACTTTGGAGCGATACACTTGCTAACCTGCGCCTCCAGGCC
TCACCTCCTCCGCCCTCCAGTCCTACGTTAAATTGATCACCAAAGAGACC
AAAGACTTCTTCTCCAAGGACAATCCAAGCAAGAAATTCGCATCCACCCA
CGGCACCGTCGACCTCCCGCCTGCTATGGCTGAGCTTACTATCTACACCG
CCAGCCGTTCGCTCCAGGGCAAAGAAGTCCGCGAAAAATTCGACTCCTCC
TTTGCCGACCTCTACCACGATCTCGACATGGGCTTCACTCCCATCAACTT
CATGCTTCCATGGGCTCCACTGCCACAGAATAGAGCACGCGATCGCGCAC
AGAAGAAGATGGCGGAAGTCTACACAGCGATCATCAAAGAGCGACGCGAA
AAGGGCGAGCCTACTTCGGGAGAGAAAGAGCAGGACATGATTTGGAATCT
GATGCAATGTCAGTACAAGAATGGTCAAGCAATTCCAGATAAGGAGATTG
CGCACATGATGATTGCCCTTCTCATGGCTGGTCAACACTCGTCCTCGTCC
ACCTCATGCTGGATCCTTCTCCGACTGGCTTCGCGACCAGATATCCAGGA
TGAGCTCCTTCAAGAACAGAAGGATGTGCTTGGCGTCAACGCAGATGGAT
CAATCAAGGAGTTAACGTACGCCGACATCTCGCGCCTTCCACTCCTCAAT
CAAGTTGTCAAGGAGACACTCCGCCTTAATGGTCCCATCCATTCTATTCT
GCGACAAGTCAAGTCTCCGATGCCACTCGAAGGTACACCATACGTTGTCC
CGACCACACACTCCCTCCTTGCTGCACCCGGTGCTACCTCACGAATGGAC
GAGCACTTCCCCGAAGCTATGCTGTGGGAACCCCACCGATGGGACGAGAA
CCCAAGTGAGAAGTACGCACATCTCGCACCAAAGCATGTCAAGGAGGGCG
TCGCCGAAGAGACTGAAGATTACGGCGATGGTCTCGTCAGCAAAGGCGCC
GCATCACCATATCTGCCATTCGGTGCTGGCCGACATAGATGCATCGGCGA
GCAATTCGCCTATGTCCAGCTCCAGACCATCACCTCGGAAGTGATTCGCG
ATTTCAAGCTCTACAATGTCGACGGCAGCGACAAAGTTGTCGGCACAGAT
TACAGTTCGTTGTTCAGCAGACCTCTCTCGCCAGCCGTCGTGCGATGGGA
GAGGAGAGAAAAGAAATAG
>N5.33
ATGGTTGGACCCTTGGACCCTCGCAATTGATGAGAAGCAGGGGTGTCCCG
TTCCTGCATGACTAGCGCCAAAAAGTGACGCGAATGCCGAAATGTTAAAT
CTCGTACGATAGCACCTGCCCATAAATCTCGTACGATAGCATAAAATCTC
GTACGATAGCATAAAATCTCGTACGATGTTAAATCTCGTACGATAGCATA
AATCTCGTACGATAGCACCTGCCCATTGAAGGGTAATCATTCAAGATCTT
GGTGATTTGGCCTAACCCCCTACACCAACATCAACATCACTGACTCCGCG
CAATGGGACTCCTCCAGGACGCCGCGGCGCTTTTCGACGCGCAATTTGGC
CAGATAGCGACATGGAAACTAGTCCCCCTCGGCTTCAGCATCTTCTTCGC
CGTATCCGTGTTGCTTAACGTGTTGCGCCAGCTGCTTTTCAGAAATCCAA
ACGAACCTCCGCTAGTATTCCACTACGTGCCCTTCATTGGCAGCACTATC
TCCTATGGCATCGACCCCTACAAGTTCTTCTTCGCCTGCCGTCAAAAATA
CGGAGATTGCTTCACTTTCATCCTCCTTGGCAAGAAGACCACCGTGGTGC
TGGGGACTAAAGGCAACGACTTTATCTTGAATGGAAAGCTCAAGGACGTC
AATGCCGAGGAGATCTATAGCCCACTTACTACGCCAGTATTCGGCACAGA
TGTCGTCTACGATTGTCCCAATTCGAAGCTCATGGAGCAGAAGAAGGTGC
GTGCACACAATAAGCTGGATTTATGACAATGCTAACTTATACAGTTCGTC
AAATATGGTCAGTGACTTGACTCCGCCGCGTCTGAGACAGCGCTCTCAAC
ATGAGCTTCCACTTTGGAGCGATACACTTGCTAACCTGCGCCTCCAGGCC
TCACCTCCTCCGCCCTCCAGTCCTACGTTAAATTGATCACCAAAGAGACC
AAAGACTTCTTCTCCAAGGACAATCCAAGCAAGAAATTCGCATCCACCCA
CGGCACCGTCGACCTCCCGCCTGCTATGGCTGAGCTTACTATCTACACCG
CCAGCCGTTCGCTCCAGGGCAAAGAAGTCCGCGAAAAATTCGACTCCTCC
TTTGCCGACCTCTACCACGATCTCGACATGGGCTTCACTCCCATCAACTT
CATGCTTCCATGGGCTCCACTGCCACAGAATAGAGCACGCGATCGCGCAC
AGAAGAAGATGGCGGAAGTCTACACAGCGATCATCAAAGAGCGACGCGAA
AAGGGCGAGCCTACTTCGGGAGAGAAAGAGCAGGACATGATTTGGAATCT
GATGCAATGTCAGTACAAGAATGGTCAAGCAATTCCAGATAAGGAGATTG
CGCACATGATGATTGCCCTTCTCATGGCTGGTCAACACTCGTCCTCGTCC
ACCTCATGCTGGATCCTTCTCCGACTGGCTTCGCGACCAGATATCCAGGA
TGAGCTCCTTCAAGAACAGAAGGATGTGCTTGGCGTCAACGCAGATGGAT
CAATCAAGGAGTTAACGTACGCCGACATCTCGCGCCTTCCACTCCTCAAT
CAAGTTGTCAAGGAGACACTCCGCCTTAATGGTCCCATCCATTCTATTCT
GCGACAAGTCAAGTCTCCGATGCCACTCGAAGGTACACCATACGTTGTCC
CGACCACACACTCCCTCCTTGCTGCACCCGGTGCTACCTCACGAATGGAC
GAGCACTTCCCCGAAGCTATGCTGTGGGAACCCCACCGATGGGACGAGAA
CCCAAGTGAGAAGTACGCACATCTCGCACCAAAGCATGTCAAGGAGGGCG
TCGCCGAAGAGACTGAAGATTACGGCGATGGTCTCGTCAGCAAAGGCGCC
GCATCACCATATCTGCCATTCGGTGCTGGCCGACATAGATGCATCGGCGA
GCAATTCGCCTATGTCCAGCTCCAGACCATCACCTCGGAAGTGATTCGCG
ATTTCAAGCTCTACAATGTCGACGGCAGCGACAAAGTTGTCGGCACAGAT
TACAGTTCGTTGTTCAGCAGACCTCTCTCGCCAGCCGTCGTGCGATGGGA
GAGGAGAGAAAAGAAATAG
>N5.38
ATGGTTGGACCCTTGGACCCTCGCAATTGATGAGAAGCAGGGGTGTCCCG
TTCCTGCATGACTAGCGCCAAAAAGTGACGCGAATGCCGAAATGTTAAAT
CTCGTACGATAGCACCTGCCCATAAATCTCGTACGATAGCATAAAATCTC
GTACGATAGCATAAAATCTCGTACGATGTTAAATCTCGTACGATAGCATA
AATCTCGTACGATAGCACCTGCCCATTGAAGGGTAATCATTCAAGATCTT
GGTGATTTGGCCTAACCCCCTACACCAACATCAACATCACTGACTCCGCG
CAATGGGACTCCTCCAGGACGCCGCGGCGCTTTTCGACGCGCAATTTGGC
CAGATAGCGACATGGAAACTAGTCCCCCTCGGCTTCAGCATCTTCTTCGC
CGTATCCGTGTTGCTTAACGTGTTGCGCCAGCTGCTTTTCAGAAATCCAA
ACGAACCTCCGCTAGTATTCCACTACGTGCCCTTCATTGGCAGCACTATC
TCCTATGGCATCGACCCCTACAAGTTCTTCTTCGCCTGCCGTCAAAAATA
CGGAGATTGCTTCACTTTCATCCTCCTTGGCAAGAAGACCACCGTGGTGC
TGGGGACTAAAGGCAACGACTTTATCTTGAATGGAAAGCTCAAGGACGTC
AATGCCGAGGAGATCTATAGCCCACTTACTACGCCAGTATTCGGCACAGA
TGTCGTCTACGATTGTCCCAATTCGAAGCTCATGGAGCAGAAGAAGGTGC
GTGCACACAATAAGCTGGATTTATGACAATGCTAACTTATACAGTTCGTC
AAATATGGTCAGTGACTTGACTCCGCCGCGTCTGAGACAGCGCTCTCAAC
ATGAGCTTCCACTTTGGAGCGATACACTTGCTAACCTGCGCCTCCAGGCC
TCACCTCCTCCGCCCTCCAGTCCTACGTTAAATTGATCACCAAAGAGACC
AAAGACTTCTTCTCCAAGGACAATCCAAGCAAGAAATTCGCATCCACCCA
CGGCACCGTCGACCTCCCGCCTGCTATGGCTGAGCTTACTATCTACACCG
CCAGCCGTTCGCTCCAGGGCAAAGAAGTCCGCGAAAAATTCGACTCCTCC
TTTGCCGACCTCTACCACGATCTCGACATGGGCTTCACTCCCATCAACTT
CATGCTTCCATGGGCTCCACTGCCACAGAATAGAGCACGCGATCGCGCAC
AGAAGAAGATGGCGGAAGTCTACACAGCGATCATCAAAGAGCGACGCGAA
AAGGGCGAGCCTACTTCGGGAGAGAAAGAGCAGGACATGATTTGGAATCT
GATGCAATGTCAGTACAAGAATGGTCAAGCAATTCCAGATAAGGAGATTG
CGCACATGATGATTGCCCTTCTCATGGCTGGTCAACACTCGTCCTCGTCC
ACCTCATGCTGGATCCTTCTCCGACTGGCTTCGCGACCAGATATCCAGGA
TGAGCTCCTTCAAGAACAGAAGGATGTGCTTGGCGTCAACGCAGATGGAT
CAATCAAGGAGTTAACGTACGCCGACATCTCGCGCCTTCCACTCCTCAAT
CAAGTTGTCAAGGAGACACTCCGCCTTAATGGTCCCATCCATTCTATTCT
GCGACAAGTCAAGTCTCCGATGCCACTCGAAGGTACACCATACGTTGTCC
CGACCACACACTCCCTCCTTGCTGCACCCGGTGCTACCTCACGAATGGAC
GAGCACTTCCCCGAAGCTATGCTGTGGGAACCCCACCGATGGGACGAGAA
CCCAAGTGAGAAGTACGCACATCTCGCACCAAAGCATGTCAAGGAGGGCG
TCGCCGAAGAGACTGAAGATTACGGCGATGGTCTCGTCAGCAAAGGCGCC
GCATCACCATATCTGCCATTCGGTGCTGGCCGACATAGATGCATCGGCGA
GCAATTCGCCTATGTCCAGCTCCAGACCATCACCTCGGAAGTGATTCGCG
ATTTCAAGCTCTACAATGTCGACGGCAGCGACAAAGTTGTCGGCACAGAT
TACAGTTCGTTGTTCAGCAGACCTCTCTCGCCAGCCGTCGTGCGATGGGA
GAGGAGAGAAAAGAAATAG
>N5.39
ATGGTTGGACCCTTGGACCCTCGCAATTGATGAGAAGCAGGGGTGTCCCG
TTCCTGCATGACTAGCGCCAAAAAGTGACGCGAATGCCGAAATGTTAAAT
CTCGTACGATAGCACCTGCCCATAAATCTCGTACGATAGCATAAAATCTC
GTACGATAGCATAAAATCTCGTACGATGTTAAATCTCGTACGATAGCATA
AATCTCGTACGATAGCACCTGCCCATTGAAGGGTAATCATTCAAGATCTT
GGTGATTTGGCCTAACCCCCTACACCAACATCAACATCACTGACTCCGCG
CAATGGGACTCCTCCAGGACGCCGCGGCGCTTTTCGACGCGCAATTTGGC
CAGATAGCGACATGGAAACTAGTCCCCCTCGGCTTCAGCATCTTCTTCGC
CGTATCCGTGTTGCTTAACGTGTTGCGCCAGCTGCTTTTCAGAAATCCAA
ACGAACCTCCGCTAGTATTCCACTACGTGCCCTTCATTGGCAGCACTATC
TCCTATGGCATCGACCCCTACAAGTTCTTCTTCGCCTGCCGTCAAAAATA
CGGAGATTGCTTCACTTTCATCCTCCTTGGCAAGAAGACCACCGTGGTGC
TGGGGACTAAAGGCAACGACTTTATCTTGAATGGAAAGCTCAAGGACGTC
AATGCCGAGGAGATCTATAGCCCACTTACTACGCCAGTATTCGGCACAGA
TGTCGTCTACGATTGTCCCAATTCGAAGCTCATGGAGCAGAAGAAGGTGC
GTGCACACAATAAGCTGGATTTATGACAATGCTAACTTATACAGTTCGTC
AAATATGGTCAGTGACTTGACTCCGCCGCGTCTGAGACAGCGCTCTCAAC
ATGAGCTTCCACTTTGGAGCGATACACTTGCTAACCTGCGCCTCCAGGCC
TCACCTCCTCCGCCCTCCAGTCCTACGTTAAATTGATCACCAAAGAGACC
AAAGACTTCTTCTCCAAGGACAATCCAAGCAAGAAATTCGCATCCACCCA
CGGCACCGTCGACCTCCCGCCTGCTATGGCTGAGCTTACTATCTACACCG
CCAGCCGTTCGCTCCAGGGCAAAGAAGTCCGCGAAAAATTCGACTCCTCC
TTTGCCGACCTCTACCACGATCTCGACATGGGCTTCACTCCCATCAACTT
CATGCTTCCATGGGCTCCACTGCCACAGAATAGAGCACGCGATCGCGCAC
AGAAGAAGATGGCGGAAGTCTACACAGCGATCATCAAAGAGCGACGCGAA
AAGGGCGAGCCTACTTCGGGAGAGAAAGAGCAGGACATGATTTGGAATCT
GATGCAATGTCAGTACAAGAATGGTCAAGCAATTCCAGATAAGGAGATTG
CGCACATGATGATTGCCCTTCTCATGGCTGGTCAACACTCGTCCTCGTCC
ACCTCATGCTGGATCCTTCTCCGACTGGCTTCGCGACCAGATATCCAGGA
TGAGCTCCTTCAAGAACAGAAGGATGTGCTTGGCGTCAACGCAGATGGAT
CAATCAAGGAGTTAACGTACGCCGACATCTCGCGCCTTCCACTCCTCAAT
CAAGTTGTCAAGGAGACACTCCGCCTTAATGGTCCCATCCATTCTATTCT
GCGACAAGTCAAGTCTCCGATGCCACTCGAAGGTACACCATACGTTGTCC
CGACCACACACTCCCTCCTTGCTGCACCCGGTGCTACCTCACGAATGGAC
GAGCACTTCCCCGAAGCTATGCTGTGGGAACCCCACCGATGGGACGAGAA
CCCAAGTGAGAAGTACGCACATCTCGCACCAAAGCATGTCAAGGAGGGCG
TCGCCGAAGAGACTGAAGATTACGGCGATGGTCTCGTCAGCAAAGGCGCC
GCATCACCATATCTGCCATTCGGTGCTGGCCGACATAGATGCATCGGCGA
GCAATTCGCCTATGTCCAGCTCCAGACCATCACCTCGGAAGTGATTCGCG
ATTTCAAGCTCTACAATGTCGACGGCAGCGACAAAGTTGTCGGCACAGAT
TACAGTTCGTTGTTCAGCAGACCTCTCTCGCCAGCCGTCGTGCGATGGGA
GAGGAGAGAAAAGAAATAG
>N5.40
--GGTTGGACCCTTGGACCCTCGCAATTGATGAGAAGCAGGGGTGTCCCG
TTCCTGCATGACTAGCGCCAAAAAGTGACGCGAATGCCGAAATGTTAAAT
CTCGTACGATAGCACCTGCCCATAAATCTCGTACGATAGCATAAAATCTC
GTACGATAGCATAAAATCTCGTACGATGTTAAATCTCGTACGATAGCATA
AATCTCGTACGATAGCACCTGCCCATTGAAGGGTAATCATTCAAGATCTT
GGTGATTTGGCCTAACCCCCTACACCAACATCAACATCACTGACTCCGCG
CAATGGGACTCCTCCAGGACGCCGCGGCGCTTTTCGACGCGCAATTTGGC
CAGATAGCGACATGGAAACTAGTCCCCCTCGGCTTCAGCATCTTCTTCGC
CGTATCCGTGTTGCTTAACGTGTTGCGCCAGCTGCTTTTCAGAAATCCAA
ACGAACCTCCGCTAGTATTCCACTACGTGCCCTTCATTGGCAGCACTATC
TCCTATGGCATCGACCCCTACAAGTTCTTCTTCGCCTGCCGTCAAAAATA
CGGAGATTGCTTCACTTTCATCCTCCTTGGCAAGAAGACCACCGTGGTGC
TGGGGACTAAAGGCAACGACTTTATCTTGAATGGAAAGCTCAAGGACGTC
AATGCCGAGGAGATCTATAGCCCACTTACTACGCCAGTATTCGGCACAGA
TGTCGTCTACGATTGTCCCAATTCGAAGCTCATGGAGCAGAAGAAGGTGC
GTGCACACAATAAGCTGGATTTATGACAATGCTAACTTATACAGTTCGTC
AAATATGGTCAGTGACTTGACTCCGCCGCGTCTGAGACAGCGCTCTCAAC
ATGAGCTTCCACTTTGGAGCGATACACTTGCTAACCTGCGCCTCCAGGCC
TCACCTCCTCCGCCCTCCAGTCCTACGTTAAATTGATCACCAAAGAGACC
AAAGACTTCTTCTCCAAGGACAATCCAAGCAAGAAATTCGCATCCACCCA
CGGCACCGTCGACCTCCCGCCTGCTATGGCTGAGCTTACTATCTACACCG
CCAGCCGTTCGCTCCAGGGCAAAGAAGTCCGCGAAAAATTCGACTCCTCC
TTTGCCGACCTCTACCACGATCTCGACATGGGCTTCACTCCCATCAACTT
CATGCTTCCATGGGCTCCACTGCCACAGAATAGAGCACGCGATCGCGCAC
AGAAGAAGATGGCGGAAGTCTACACAGCGATCATCAAAGAGCGACGCGAA
AAGGGCGAGCCTACTTCGGGAGAGAAAGAGCAGGACATGATTTGGAATCT
GATGCAATGTCAGTACAAGAATGGTCAAGCAATTCCAGATAAGGAGATTG
CGCACATGATGATTGCCCTTCTCATGGCTGGTCAACACTCGTCCTCGTCC
ACCTCATGCTGGATCCTTCTCCGACTGGCTTCGCGACCAGATATCCAGGA
TGAGCTCCTTCAAGAACAGAAGGATGTGCTTGGCGTCAACGCAGATGGAT
CAATCAAGGAGTTAACGTACGCCGACATCTCGCGCCTTCCACTCCTCAAT
CAAGTTGTCAAGGAGACACTCCGCCTTAATGGTCCCATCCATTCTATTCT
GCGACAAGTCAAGTCTCCGATGCCACTCGAAGGTACACCATACGTTGTCC
CGACCACACACTCCCTCCTTGCTGCACCCGGTGCTACCTCACGAATGGAC
GAGCACTTCCCCGAAGCTATGCTGTGGGAACCCCACCGATGGGACGAGAA
CCCAAGTGAGAAGTACGCACATCTCGCACCAAAGCATGTCAAGGAGGGCG
TCGCCGAAGAGACTGAAGATTACGGCGATGGTCTCGTCAGCAAAGGCGCC
GCATCACCATATCTGCCATTCGGTGCTGGCCGACATAGATGCATCGGCGA
GCAATTCGCCTATGTCCAGCTCCAGACCATCACCTCGGAAGTGATTCGCG
ATTTCAAGCTCTACAATGTCGACGGCAGCGACAAAGTTGTCGGCACAGAT
TACAGTTCGTTGTTCAGCAGACCTCTCTCGCCAGCCGTCGTGCGATGGGA
GAGGAGAGAAAAGAAATAG
>N5.41
ATGGTTGGACCCTTGGACCCTCGCAATTGATGAGAAGCAGGGGTGTCCCG
TTCCTGCATGACTAGCGCCAAAAAGTGACGCGAATGCCGAAATGTTAAAT
CTCGTACGATAGCACCTGCCCATAAATCTCGTACGATAGCATAAAATCTC
GTACGATAGCATAAAATCTCGTACGATGTTAAATCTCGTACGATAGCATA
AATCTCGTACGATAGCACCTGCCCATTGAAGGGTAATCATTCAAGATCTT
GGTGATTTGGCCTAACCCCCTACACCAACATCAACATCACTGACTCCGCG
CAATGGGACTCCTCCAGGACGCCGCGGCGCTTTTCGACGCGCAATTTGGC
CAGATAGCGACATGGAAACTAGTCCCCCTCGGCTTCAGCATCTTCTTCGC
CGTATCCGTGTTGCTTAACGTGTTGCGCCAGCTGCTTTTCAGAAATCCAA
ACGAACCTCCGCTAGTATTCCACTACGTGCCCTTCATTGGCAGCACTATC
TCCTATGGCATCGACCCCTACAAGTTCTTCTTCGCCTGCCGTCAAAAATA
CGGAGATTGCTTCACTTTCATCCTCCTTGGCAAGAAGACCACCGTGGTGC
TGGGGACTAAAGGCAACGACTTTATCTTGAATGGAAAGCTCAAGGACGTC
AATGCCGAGGAGATCTATAGCCCACTTACTACGCCAGTATTCGGCACAGA
TGTCGTCTACGATTGTCCCAATTCGAAGCTCATGGAGCAGAAGAAGGTGC
GTGCACACAATAAGCTGGATTTATGACAATGCTAACTTATACAGTTCGTC
AAATATGGTCAGTGACTTGACTCCGCCGCGTCTGAGACAGCGCTCTCAAC
ATGAGCTTCCACTTTGGAGCGATACACTTGCTAACCTGCGCCTCCAGGCC
TCACCTCCTCCGCCCTCCAGTCCTACGTTAAATTGATCACCAAAGAGACC
AAAGACTTCTTCTCCAAGGACAATCCAAGCAAGAAATTCGCATCCACCCA
CGGCACCGTCGACCTCCCGCCTGCTATGGCTGAGCTTACTATCTACACCG
CCAGCCGTTCGCTCCAGGGCAAAGAAGTCCGCGAAAAATTCGACTCCTCC
TTTGCCGACCTCTACCACGATCTCGACATGGGCTTCACTCCCATCAACTT
CATGCTTCCATGGGCTCCACTGCCACAGAATAGAGCACGCGATCGCGCAC
AGAAGAAGATGGCGGAAGTCTACACAGCGATCATCAAAGAGCGACGCGAA
AAGGGCGAGCCTACTTCGGGAGAGAAAGAGCAGGACATGATTTGGAATCT
GATGCAATGTCAGTACAAGAATGGTCAAGCAATTCCAGATAAGGAGATTG
CGCACATGATGATTGCCCTTCTCATGGCTGGTCAACACTCGTCCTCGTCC
ACCTCATGCTGGATCCTTCTCCGACTGGCTTCGCGACCAGATATCCAGGA
TGAGCTCCTTCAAGAACAGAAGGATGTGCTTGGCGTCAACGCAGATGGAT
CAATCAAGGAGTTAACGTACGCCGACATCTCGCGCCTTCCACTCCTCAAT
CAAGTTGTCAAGGAGACACTCCGCCTTAATGGTCCCATCCATTCTATTCT
GCGACAAGTCAAGTCTCCGATGCCACTCGAAGGTACACCATACGTTGTCC
CGACCACACACTCCCTCCTTGCTGCACCCGGTGCTACCTCACGAATGGAC
GAGCACTTCCCCGAAGCTATGCTGTGGGAACCCCACCGATGGGACGAGAA
CCCAAGTGAGAAGTACGCACATCTCGCACCAAAGCATGTCAAGGAGGGCG
TCGCCGAAGAGACTGAAGATTACGGCGATGGTCTCGTCAGCAAAGGCGCC
GCATCACCATATCTGCCATTCGGTGCTGGCCGACATAGATGCATCGGCGA
GCAATTCGCCTATGTCCAGCTCCAGACCATCACCTCGGAAGTGATTCGCG
ATTTCAAGCTCTACAATGTCGACGGCAGCGACAAAGTTGTCGGCACAGAT
TACAGTTCGTTGTTCAGCAGACCTCTCTCGCCAGCCGTCGTGCGATGGGA
GAGGAGAGAAAAGAAATAG
>N5.42
--------ACCCTTGGACCCTCGCAATTGATGAGAAGCAGGGGTGTCCCG
TTCCTGCATGACTAGCGCCAAAAAGTGACGCGAATGCCGAAATGTTAAAT
CTCGTACGATAGCACCTGCCCATAAATCTCGTACGATAGCATAAAATCTC
GTACGATAGCATAAAATCTCGTACGATGTTAAATCTCGTACGATAGCATA
AATCTCGTACGATAGCACCTGCCCATTGAAGGGTAATCATTCAAGATCTT
GGTGATTTGGCCTAACCCCCTACACCAACATCAACATCACTGACTCCGCG
CAATGGGACTCCTCCAGGACGCCGCGGCGCTTTTCGACGCGCAATTTGGC
CAGATAGCGACATGGAAACTAGTCCCCCTCGGCTTCAGCATCTTCTTCGC
CGTATCCGTGTTGCTTAACGTGTTGCGCCAGCTGCTTTTCAGAAATCCAA
ACGAACCTCCGCTAGTATTCCACTACGTGCCCTTCATTGGCAGCACTATC
TCCTATGGCATCGACCCCTACAAGTTCTTCTTCGCCTGCCGTCAAAAATA
CGGAGATTGCTTCACTTTCATCCTCCTTGGCAAGAAGACCACCGTGGTGC
TGGGGACTAAAGGCAACGACTTTATCTTGAATGGAAAGCTCAAGGACGTC
AATGCCGAGGAGATCTATAGCCCACTTACTACGCCAGTATTCGGCACAGA
TGTCGTCTACGATTGTCCCAATTCGAAGCTCATGGAGCAGAAGAAGGTGC
GTGCACACAATAAGCTGGATTTATGACAATGCTAACTTATACAGTTCGTC
AAATATGGTCAGTGACTTGACTCCGCCGCGTCTGAGACAGCGCTCTCAAC
ATGAGCTTCCACTTTGGAGCGATACACTTGCTAACCTGCGCCTCCAGGCC
TCACCTCCTCCGCCCTCCAGTCCTACGTTAAATTGATCACCAAAGAGACC
AAAGACTTCTTCTCCAAGGACAATCCAAGCAAGAAATTCGCATCCACCCA
CGGCACCGTCGACCTCCCGCCTGCTATGGCTGAGCTTACTATCTACACCG
CCAGCCGTTCGCTCCAGGGCAAAGAAGTCCGCGAAAAATTCGACTCCTCC
TTTGCCGACCTCTACCACGATCTCGACATGGGCTTCACTCCCATCAACTT
CATGCTTCCATGGGCTCCACTGCCACAGAATAGAGCACGCGATCGCGCAC
AGAAGAAGATGGCGGAAGTCTACACAGCGATCATCAAAGAGCGACGCGAA
AAGGGCGAGCCTACTTCGGGAGAGAAAGAGCAGGACATGATTTGGAATCT
GATGCAATGTCAGTACAAGAATGGTCAAGCAATTCCAGATAAGGAGATTG
CGCACATGATGATTGCCCTTCTCATGGCTGGTCAACACTCGTCCTCGTCC
ACCTCATGCTGGATCCTTCTCCGACTGGCTTCGCGACCAGATATCCAGGA
TGAGCTCCTTCAAGAACAGAAGGATGTGCTTGGCGTCAACGCAGATGGAT
CAATCAAGGAGTTAACGTACGCCGACATCTCGCGCCTTCCACTCCTCAAT
CAAGTTGTCAAGGAGACACTCCGCCTTAATGGTCCCATCCATTCTATTCT
GCGACAAGTCAAGTCTCCGATGCCACTCGAAGGTACACCATACGTTGTCC
CGACCACACACTCCCTCCTTGCTGCACCCGGTGCTACCTCACGAATGGAC
GAGCACTTCCCCGAAGCTATGCTGTGGGAACCCCACCGATGGGACGAGAA
CCCAAGTGAGAAGTACGCACATCTCGCACCAAAGCATGTCAAGGAGGGCG
TCGCCGAAGAGACTGAAGATTACGGCGATGGTCTCGTCAGCAAAGGCGCC
GCATCACCATATCTGCCATTCGGTGCTGGCCGACATAGATGCATCGGCGA
GCAATTCGCCTATGTCCAGCTCCAGACCATCACCTCGGAAGTGATTCGCG
ATTTCAAGCTCTACAATGTCGACGGCAGCGACAAAGTTGTCGGCACAGAT
TACAGTTCGTTGTTCAGCAGACCTCTCTCGCCAGCCGTCGTGCGATGGGA
GAGGAGAGAAAAGAAATAG
>N5.43
ATGGTTGGACCCTTGGACCCTCGCAATTGATGAGAAGCAGGGGTGTCCCG
TTCCTGCATGACTAGCGCCAAAAAGTGACGCGAATGCCGAAATGTTAAAT
CTCGTACGATAGCACCTGCCCATAAATCTCGTACGATAGCATAAAATCTC
GTACGATAGCATAAAATCTCGTACGATGTTAAATCTCGTACGATAGCATA
AATCTCGTACGATAGCACCTGCCCATTGAAGGGTAATCATTCAAGATCTT
GGTGATTTGGCCTAACCCCCTACACCAACATCAACATCACTGACTCCGCG
CAATGGGACTCCTCCAGGACGCCGCGGCGCTTTTCGACGCGCAATTTGGC
CAGATAGCGACATGGAAACTAGTCCCCCTCGGCTTCAGCATCTTCTTCGC
CGTATCCGTGTTGCTTAACGTGTTGCGCCAGCTGCTTTTCAGAAATCCAA
ACGAACCTCCGCTAGTATTCCACTACGTGCCCTTCATTGGCAGCACTATC
TCCTATGGCATCGACCCCTACAAGTTCTTCTTCGCCTGCCGTCAAAAATA
CGGAGATTGCTTCACTTTCATCCTCCTTGGCAAGAAGACCACCGTGGTGC
TGGGGACTAAAGGCAACGACTTTATCTTGAATGGAAAGCTCAAGGACGTC
AATGCCGAGGAGATCTATAGCCCACTTACTACGCCAGTATTCGGCACAGA
TGTCGTCTACGATTGTCCCAATTCGAAGCTCATGGAGCAGAAGAAGGTGC
GTGCACACAATAAGCTGGATTTATGACAATGCTAACTTATACAGTTCGTC
AAATATGGTCAGTGACTTGACTCCGCCGCGTCTGAGACAGCGCTCTCAAC
ATGAGCTTCCACTTTGGAGCGATACACTTGCTAACCTGCGCCTCCAGGCC
TCACCTCCTCCGCCCTCCAGTCCTACGTTAAATTGATCACCAAAGAGACC
AAAGACTTCTTCTCCAAGGACAATCCAAGCAAGAAATTCGCATCCACCCA
CGGCACCGTCGACCTCCCGCCTGCTATGGCTGAGCTTACTATCTACACCG
CCAGCCGTTCGCTCCAGGGCAAAGAAGTCCGCGAAAAATTCGACTCCTCC
TTTGCCGACCTCTACCACGATCTCGACATGGGCTTCACTCCCATCAACTT
CATGCTTCCATGGGCTCCACTGCCACAGAATAGAGCACGCGATCGCGCAC
AGAAGAAGATGGCGGAAGTCTACACAGCGATCATCAAAGAGCGACGCGAA
AAGGGCGAGCCTACTTCGGGAGAGAAAGAGCAGGACATGATTTGGAATCT
GATGCAATGTCAGTACAAGAATGGTCAAGCAATTCCAGATAAGGAGATTG
CGCACATGATGATTGCCCTTCTCATGGCTGGTCAACACTCGTCCTCGTCC
ACCTCATGCTGGATCCTTCTCCGACTGGCTTCGCGACCAGATATCCAGGA
TGAGCTCCTTCAAGAACAGAAGGATGTGCTTGGCGTCAACGCAGATGGAT
CAATCAAGGAGTTAACGTACGCCGACATCTCGCGCCTTCCACTCCTCAAT
CAAGTTGTCAAGGAGACACTCCGCCTTAATGGTCCCATCCATTCTATTCT
GCGACAAGTCAAGTCTCCGATGCCACTCGAAGGTACACCATACGTTGTCC
CGACCACACACTCCCTCCTTGCTGCACCCGGTGCTACCTCACGAATGGAC
GAGCACTTCCCCGAAGCTATGCTGTGGGAACCCCACCGATGGGACGAGAA
CCCAAGTGAGAAGTACGCACATCTCGCACCAAAGCATGTCAAGGAGGGCG
TCGCCGAAGAGACTGAAGATTACGGCGATGGTCTCGTCAGCAAAGGCGCC
GCATCACCATATCTGCCATTCGGTGCTGGCCGACATAGATGCATCGGCGA
GCAATTCGCCTATGTCCAGCTCCAGACCATCACCTCGGAAGTGATTCGCG
ATTTCAAGCTCTACAATGTCGACGGCAGCGACAAAGTTGTCGGCACAGAT
TACAGTTCGTTGTTCAGCAGACCTCTCTCGCCAGCCGTCGTGCGATGGGA
GAGGAGAGAAAAGAAATAG
>N5.44
ATGGTTGGACCCTTGGACCCTCGCAATTGATGAGAAGCAGGGGTGTCCCG
TTCCTGCATGACTAGCGCCAAAAAGTGACGCGAATGCCGAAATGTTAAAT
CTCGTACGATAGCACCTGCCCATAAATCTCGTACGATAGCATAAAATCTC
GTACGATAGCATAAAATCTCGTACGATGTTAAATCTCGTACGATAGCATA
AATCTCGTACGATAGCACCTGCCCATTGAAGGGTAATCATTCAAGATCTT
GGTGATTTGGCCTAACCCCCTACACCAACATCAACATCACTGACTCCGCG
CAATGGGACTCCTCCAGGACGCCGCGGCGCTTTTCGACGCGCAATTTGGC
CAGATAGCGACATGGAAACTAGTCCCCCTCGGCTTCAGCATCTTCTTCGC
CGTATCCGTGTTGCTTAACGTGTTGCGCCAGCTGCTTTTCAGAAATCCAA
ACGAACCTCCGCTAGTATTCCACTACGTGCCCTTCATTGGCAGCACTATC
TCCTATGGCATCGACCCCTACAAGTTCTTCTTCGCCTGCCGTCAAAAATA
CGGAGATTGCTTCACTTTCATCCTCCTTGGCAAGAAGACCACCGTGGTGC
TGGGGACTAAAGGCAACGACTTTATCTTGAATGGAAAGCTCAAGGACGTC
AATGCCGAGGAGATCTATAGCCCACTTACTACGCCAGTATTCGGCACAGA
TGTCGTCTACGATTGTCCCAATTCGAAGCTCATGGAGCAGAAGAAGGTGC
GTGCACACAATAAGCTGGATTTATGACAATGCTAACTTATACAGTTCGTC
AAATATGGTCAGTGACTTGACTCCGCCGCGTCTGAGACAGCGCTCTCAAC
ATGAGCTTCCACTTTGGAGCGATACACTTGCTAACCTGCGCCTCCAGGCC
TCACCTCCTCCGCCCTCCAGTCCTACGTTAAATTGATCACCAAAGAGACC
AAAGACTTCTTCTCCAAGGACAATCCAAGCAAGAAATTCGCATCCACCCA
CGGCACCGTCGACCTCCCGCCTGCTATGGCTGAGCTTACTATCTACACCG
CCAGCCGTTCGCTCCAGGGCAAAGAAGTCCGCGAAAAATTCGACTCCTCC
TTTGCCGACCTCTACCACGATCTCGACATGGGCTTCACTCCCATCAACTT
CATGCTTCCATGGGCTCCACTGCCACAGAATAGAGCACGCGATCGCGCAC
AGAAGAAGATGGCGGAAGTCTACACAGCGATCATCAAAGAGCGACGCGAA
AAGGGCGAGCCTACTTCGGGAGAGAAAGAGCAGGACATGATTTGGAATCT
GATGCAATGTCAGTACAAGAATGGTCAAGCAATTCCAGATAAGGAGATTG
CGCACATGATGATTGCCCTTCTCATGGCTGGTCAACACTCGTCCTCGTCC
ACCTCATGCTGGATCCTTCTCCGACTGGCTTCGCGACCAGATATCCAGGA
TGAGCTCCTTCAAGAACAGAAGGATGTGCTTGGCGTCAACGCAGATGGAT
CAATCAAGGAGTTAACGTACGCCGACATCTCGCGCCTTCCACTCCTCAAT
CAAGTTGTCAAGGAGACACTCCGCCTTAATGGTCCCATCCATTCTATTCT
GCGACAAGTCAAGTCTCCGATGCCACTCGAAGGTACACCATACGTTGTCC
CGACCACACACTCCCTCCTTGCTGCACCCGGTGCTACCTCACGAATGGAC
GAGCACTTCCCCGAAGCTATGCTGTGGGAACCCCACCGATGGGACGAGAA
CCCAAGTGAGAAGTACGCACATCTCGCACCAAAGCATGTCAAGGAGGGCG
TCGCCGAAGAGACTGAAGATTACGGCGATGGTCTCGTCAGCAAAGGCGCC
GCATCACCATATCTGCCATTCGGTGCTGGCCGACATAGATGCATCGGCGA
GCAATTCGCCTATGTCCAGCTCCAGACCATCACCTCGGAAGTGATTCGCG
ATTTCAAGCTCTACAATGTCGACGGCAGCGACAAAGTTGTCGGCACAGAT
TACAGTTCGTTGTTCAGCAGACCTCTCTCGCCAGCCGTCGTGCGATGGGA
GAGGAGAGAAAAGAAATAG
>N5.45
ATGGTTGGACCCTTGGACCCTCGCAATTGATGAGAAGCAGGGGTGTCCCG
TTCCTGCATGACTAGCGCCAAAAAGTGACGCGAATGCCGAAATGTTAAAT
CTCGTACGATAGCACCTGCCCATAAATCTCGTACGATAGCATAAAATCTC
GTACGATAGCATAAAATCTCGTACGATGTTAAATCTCGTACGATAGCATA
AATCTCGTACGATAGCACCTGCCCATTGAAGGGTAATCATTCAAGATCTT
GGTGATTTGGCCTAACCCCCTACACCAACATCAACATCACTGACTCCGCG
CAATGGGACTCCTCCAGGACGCCGCGGCGCTTTTCGACGCGCAATTTGGC
CAGATAGCGACATGGAAACTAGTCCCCCTCGGCTTCAGCATCTTCTTCGC
CGTATCCGTGTTGCTTAACGTGTTGCGCCAGCTGCTTTTCAGAAATCCAA
ACGAACCTCCGCTAGTATTCCACTACGTGCCCTTCATTGGCAGCACTATC
TCCTATGGCATCGACCCCTACAAGTTCTTCTTCGCCTGCCGTCAAAAATA
CGGAGATTGCTTCACTTTCATCCTCCTTGGCAAGAAGACCACCGTGGTGC
TGGGGACTAAAGGCAACGACTTTATCTTGAATGGAAAGCTCAAGGACGTC
AATGCCGAGGAGATCTATAGCCCACTTACTACGCCAGTATTCGGCACAGA
TGTCGTCTACGATTGTCCCAATTCGAAGCTCATGGAGCAGAAGAAGGTGC
GTGCACACAATAAGCTGGATTTATGACAATGCTAACTTATACAGTTCGTC
AAATATGGTCAGTGACTTGACTCCGCCGCGTCTGAGACAGCGCTCTCAAC
ATGAGCTTCCACTTTGGAGCGATACACTTGCTAACCTGCGCCTCCAGGCC
TCACCTCCTCCGCCCTCCAGTCCTACGTTAAATTGATCACCAAAGAGACC
AAAGACTTCTTCTCCAAGGACAATCCAAGCAAGAAATTCGCATCCACCCA
CGGCACCGTCGACCTCCCGCCTGCTATGGCTGAGCTTACTATCTACACCG
CCAGCCGTTCGCTCCAGGGCAAAGAAGTCCGCGAAAAATTCGACTCCTCC
TTTGCCGACCTCTACCACGATCTCGACATGGGCTTCACTCCCATCAACTT
CATGCTTCCATGGGCTCCACTGCCACAGAATAGAGCACGCGATCGCGCAC
AGAAGAAGATGGCGGAAGTCTACACAGCGATCATCAAAGAGCGACGCGAA
AAGGGCGAGCCTACTTCGGGAGAGAAAGAGCAGGACATGATTTGGAATCT
GATGCAATGTCAGTACAAGAATGGTCAAGCAATTCCAGATAAGGAGATTG
CGCACATGATGATTGCCCTTCTCATGGCTGGTCAACACTCGTCCTCGTCC
ACCTCATGCTGGATCCTTCTCCGACTGGCTTCGCGACCAGATATCCAGGA
TGAGCTCCTTCAAGAACAGAAGGATGTGCTTGGCGTCAACGCAGATGGAT
CAATCAAGGAGTTAACGTACGCCGACATCTCGCGCCTTCCACTCCTCAAT
CAAGTTGTCAAGGAGACACTCCGCCTTAATGGTCCCATCCATTCTATTCT
GCGACAAGTCAAGTCTCCGATGCCACTCGAAGGTACACCATACGTTGTCC
CGACCACACACTCCCTCCTTGCTGCACCCGGTGCTACCTCACGAATGGAC
GAGCACTTCCCCGAAGCTATGCTGTGGGAACCCCACCGATGGGACGAGAA
CCCAAGTGAGAAGTACGCACATCTCGCACCAAAGCATGTCAAGGAGGGCG
TCGCCGAAGAGACTGAAGATTACGGCGATGGTCTCGTCAGCAAAGGCGCC
GCATCACCATATCTGCCATTCGGTGCTGGCCGACATAGATGCATCGGCGA
GCAATTCGCCTATGTCCAGCTCCAGACCATCACCTCGGAAGTGATTCGCG
ATTTCAAGCTCTACAATGTCGACGGCAGCGACAAAGTTGTCGGCACAGAT
TACAGTTCGTTGTTCAGCAGACCTCTCTCGCCAGCCGTCGTGCGATGGGA
GAGGAGAGAAAAGAAATAG
>N5.46
ATGGTTGGACCCTTGGACCCTCGCAATTGATGAGAAGCAGGGGTGTCCCG
TTCCTGCATGACTAGCGCCAAAAAGTGACGCGAATGCCGAAATGTTAAAT
CTCGTACGATAGCACCTGCCCATAAATCTCGTACGATAGCATAAAATCTC
GTACGATAGCATAAAATCTCGTACGATGTTAAATCTCGTACGATAGCATA
AATCTCGTACGATAGCACCTGCCCATTGAAGGGTAATCATTCAAGATCTT
GGTGATTTGGCCTAACCCCCTACACCAACATCAACATCACTGACTCCGCG
CAATGGGACTCCTCCAGGACGCCGCGGCGCTTTTCGACGCGCAATTTGGC
CAGATAGCGACATGGAAACTAGTCCCCCTCGGCTTCAGCATCTTCTTCGC
CGTATCCGTGTTGCTTAACGTGTTGCGCCAGCTGCTTTTCAGAAATCCAA
ACGAACCTCCGCTAGTATTCCACTACGTGCCCTTCATTGGCAGCACTATC
TCCTATGGCATCGACCCCTACAAGTTCTTCTTCGCCTGCCGTCAAAAATA
CGGAGATTGCTTCACTTTCATCCTCCTTGGCAAGAAGACCACCGTGGTGC
TGGGGACTAAAGGCAACGACTTTATCTTGAATGGAAAGCTCAAGGACGTC
AATGCCGAGGAGATCTATAGCCCACTTACTACGCCAGTATTCGGCACAGA
TGTCGTCTACGATTGTCCCAATTCGAAGCTCATGGAGCAGAAGAAGGTGC
GTGCACACAATAAGCTGGATTTATGACAATGCTAACTTATACAGTTCGTC
AAATATGGTCAGTGACTTGACTCCGCCGCGTCTGAGACAGCGCTCTCAAC
ATGAGCTTCCACTTTGGAGCGATACACTTGCTAACCTGCGCCTCCAGGCC
TCACCTCCTCCGCCCTCCAGTCCTACGTTAAATTGATCACCAAAGAGACC
AAAGACTTCTTCTCCAAGGACAATCCAAGCAAGAAATTCGCATCCACCCA
CGGCACCGTCGACCTCCCGCCTGCTATGGCTGAGCTTACTATCTACACCG
CCAGCCGTTCGCTCCAGGGCAAAGAAGTCCGCGAAAAATTCGACTCCTCC
TTTGCCGACCTCTACCACGATCTCGACATGGGCTTCACTCCCATCAACTT
CATGCTTCCATGGGCTCCACTGCCACAGAATAGAGCACGCGATCGCGCAC
AGAAGAAGATGGCGGAAGTCTACACAGCGATCATCAAAGAGCGACGCGAA
AAGGGCGAGCCTACTTCGGGAGAGAAAGAGCAGGACATGATTTGGAATCT
GATGCAATGTCAGTACAAGAATGGTCAAGCAATTCCAGATAAGGAGATTG
CGCACATGATGATTGCCCTTCTCATGGCTGGTCAACACTCGTCCTCGTCC
ACCTCATGCTGGATCCTTCTCCGACTGGCTTCGCGACCAGATATCCAGGA
TGAGCTCCTTCAAGAACAGAAGGATGTGCTTGGCGTCAACGCAGATGGAT
CAATCAAGGAGTTAACGTACGCCGACATCTCGCGCCTTCCACTCCTCAAT
CAAGTTGTCAAGGAGACACTCCGCCTTAATGGTCCCATCCATTCTATTCT
GCGACAAGTCAAGTCTCCGATGCCACTCGAAGGTACACCATACGTTGTCC
CGACCACACACTCCCTCCTTGCTGCACCCGGTGCTACCTCACGAATGGAC
GAGCACTTCCCCGAAGCTATGCTGTGGGAACCCCACCGATGGGACGAGAA
CCCAAGTGAGAAGTACGCACATCTCGCACCAAAGCATGTCAAGGAGGGCG
TCGCCGAAGAGACTGAAGATTACGGCGATGGTCTCGTCAGCAAAGGCGCC
GCATCACCATATCTGCCATTCGGTGCTGGCCGACATAGATGCATCGGCGA
GCAATTCGCCTATGTCCAGCTCCAGACCATCACCTCGGAAGTGATTCGCG
ATTTCAAGCTCTACAATGTCGACGGCAGCGACAAAGTTGTCGGCACAGAT
TACAGTTCGTTGTTCAGCAGACCTCTCTCGCCAGCCGTCGTGCGATGGGA
GAGGAGAGAAAAGAAATAG
>N5.47
ATGGTTGGACCCTTGGACCCTCGCAATTGATGAGAAGCAGGGGTGTCCCG
TTCCTGCATGACTAGCGCCAAAAAGTGACGCGAATGCCGAAATGTTAAAT
CTCGTACGATAGCACCTGCCCATAAATCTCGTACGATAGCATAAAATCTC
GTACGATAGCATAAAATCTCGTACGATGTTAAATCTCGTACGATAGCATA
AATCTCGTACGATAGCACCTGCCCATTGAAGGGTAATCATTCAAGATCTT
GGTGATTTGGCCTAACCCCCTACACCAACATCAACATCACTGACTCCGCG
CAATGGGACTCCTCCAGGACGCCGCGGCGCTTTTCGACGCGCAATTTGGC
CAGATAGCGACATGGAAACTAGTCCCCCTCGGCTTCAGCATCTTCTTCGC
CGTATCCGTGTTGCTTAACGTGTTGCGCCAGCTGCTTTTCAGAAATCCAA
ACGAACCTCCGCTAGTATTCCACTACGTGCCCTTCATTGGCAGCACTATC
TCCTATGGCATCGACCCCTACAAGTTCTTCTTCGCCTGCCGTCAAAAATA
CGGAGATTGCTTCACTTTCATCCTCCTTGGCAAGAAGACCACCGTGGTGC
TGGGGACTAAAGGCAACGACTTTATCTTGAATGGAAAGCTCAAGGACGTC
AATGCCGAGGAGATCTATAGCCCACTTACTACGCCAGTATTCGGCACAGA
TGTCGTCTACGATTGTCCCAATTCGAAGCTCATGGAGCAGAAGAAGGTGC
GTGCACACAATAAGCTGGATTTATGACAATGCTAACTTATACAGTTCGTC
AAATATGGTCAGTGACTTGACTCCGCCGCGTCTGAGACAGCGCTCTCAAC
ATGAGCTTCCACTTTGGAGCGATACACTTGCTAACCTGCGCCTCCAGGCC
TCACCTCCTCCGCCCTCCAGTCCTACGTTAAATTGATCACCAAAGAGACC
AAAGACTTCTTCTCCAAGGACAATCCAAGCAAGAAATTCGCATCCACCCA
CGGCACCGTCGACCTCCCGCCTGCTATGGCTGAGCTTACTATCTACACCG
CCAGCCGTTCGCTCCAGGGCAAAGAAGTCCGCGAAAAATTCGACTCCTCC
TTTGCCGACCTCTACCACGATCTCGACATGGGCTTCACTCCCATCAACTT
CATGCTTCCATGGGCTCCACTGCCACAGAATAGAGCACGCGATCGCGCAC
AGAAGAAGATGGCGGAAGTCTACACAGCGATCATCAAAGAGCGACGCGAA
AAGGGCGAGCCTACTTCGGGAGAGAAAGAGCAGGACATGATTTGGAATCT
GATGCAATGTCAGTACAAGAATGGTCAAGCAATTCCAGATAAGGAGATTG
CGCACATGATGATTGCCCTTCTCATGGCTGGTCAACACTCGTCCTCGTCC
ACCTCATGCTGGATCCTTCTCCGACTGGCTTCGCGACCAGATATCCAGGA
TGAGCTCCTTCAAGAACAGAAGGATGTGCTTGGCGTCAACGCAGATGGAT
CAATCAAGGAGTTAACGTACGCCGACATCTCGCGCCTTCCACTCCTCAAT
CAAGTTGTCAAGGAGACACTCCGCCTTAATGGTCCCATCCATTCTATTCT
GCGACAAGTCAAGTCTCCGATGCCACTCGAAGGTACACCATACGTTGTCC
CGACCACACACTCCCTCCTTGCTGCACCCGGTGCTACCTCACGAATGGAC
GAGCACTTCCCCGAAGCTATGCTGTGGGAACCCCACCGATGGGACGAGAA
CCCAAGTGAGAAGTACGCACATCTCGCACCAAAGCATGTCAAGGAGGGCG
TCGCCGAAGAGACTGAAGATTACGGCGATGGTCTCGTCAGCAAAGGCGCC
GCATCACCATATCTGCCATTCGGTGCTGGCCGACATAGATGCATCGGCGA
GCAATTCGCCTATGTCCAGCTCCAGACCATCACCTCGGAAGTGATTCGCG
ATTTCAAGCTCTACAATGTCGACGGCAGCGACAAAGTTGTCGGCACAGAT
TACAGTTCGTTGTTCAGCAGACCTCTCTCGCCAGCCGTCGTGCGATGGGA
GAGGAGAGAAAAGAAATAG
>N5.53
ATGGTTGGACCCTTGGACCCTCGCAATTGATGAGAAGCAGGGGTGTCCCG
TTCCTGCATGACTAGCGCCAAAAAGTGACGCGAATGCCGAAATGTTAAAT
CTCGTACGATAGCACCTGCCCATAAATCTCGTACGATAGCATAAAATCTC
GTACGATAGCATAAAATCTCGTACGATGTTAAATCTCGTACGATAGCATA
AATCTCGTACGATAGCACCTGCCCATTGAAGGGTAATCATTCAAGATCTT
GGTGATTTGGCCTAACCCCCTACACCAACATCAACATCACTGACTCCGCG
CAATGGGACTCCTCCAGGACGCCGCGGCGCTTTTCGACGCGCAATTTGGC
CAGATAGCGACATGGAAACTAGTCCCCCTCGGCTTCAGCATCTTCTTCGC
CGTATCCGTGTTGCTTAACGTGTTGCGCCAGCTGCTTTTCAGAAATCCAA
ACGAACCTCCGCTAGTATTCCACTACGTGCCCTTCATTGGCAGCACTATC
TCCTATGGCATCGACCCCTACAAGTTCTTCTTCGCCTGCCGTCAAAAATA
CGGAGATTGCTTCACTTTCATCCTCCTTGGCAAGAAGACCACCGTGGTGC
TGGGGACTAAAGGCAACGACTTTATCTTGAATGGAAAGCTCAAGGACGTC
AATGCCGAGGAGATCTATAGCCCACTTACTACGCCAGTATTCGGCACAGA
TGTCGTCTACGATTGTCCCAATTCGAAGCTCATGGAGCAGAAGAAGGTGC
GTGCACACAATAAGCTGGATTTATGACAATGCTAACTTATACAGTTCGTC
AAATATGGTCAGTGACTTGACTCCGCCGCGTCTGAGACAGCGCTCTCAAC
ATGAGCTTCCACTTTGGAGCGATACACTTGCTAACCTGCGCCTCCAGGCC
TCACCTCCTCCGCCCTCCAGTCCTACGTTAAATTGATCACCAAAGAGACC
AAAGACTTCTTCTCCAAGGACAATCCAAGCAAGAAATTCGCATCCACCCA
CGGCACCGTCGACCTCCCGCCTGCTATGGCTGAGCTTACTATCTACACCG
CCAGCCGTTCGCTCCAGGGCAAAGAAGTCCGCGAAAAATTCGACTCCTCC
TTTGCCGACCTCTACCACGATCTCGACATGGGCTTCACTCCCATCAACTT
CATGCTTCCATGGGCTCCACTGCCACAGAATAGAGCACGCGATCGCGCAC
AGAAGAAGATGGCGGAAGTCTACACAGCGATCATCAAAGAGCGACGCGAA
AAGGGCGAGCCTACTTCGGGAGAGAAAGAGCAGGACATGATTTGGAATCT
GATGCAATGTCAGTACAAGAATGGTCAAGCAATTCCAGATAAGGAGATTG
CGCACATGATGATTGCCCTTCTCATGGCTGGTCAACACTCGTCCTCGTCC
ACCTCATGCTGGATCCTTCTCCGACTGGCTTCGCGACCAGATATCCAGGA
TGAGCTCCTTCAAGAACAGAAGGATGTGCTTGGCGTCAACGCAGATGGAT
CAATCAAGGAGTTAACGTACGCCGACATCTCGCGCCTTCCACTCCTCAAT
CAAGTTGTCAAGGAGACACTCCGCCTTAATGGTCCCATCCATTCTATTCT
GCGACAAGTCAAGTCTCCGATGCCACTCGAAGGTACACCATACGTTGTCC
CGACCACACACTCCCTCCTTGCTGCACCCGGTGCTACCTCACGAATGGAC
GAGCACTTCCCCGAAGCTATGCTGTGGGAACCCCACCGATGGGACGAGAA
CCCAAGTGAGAAGTACGCACATCTCGCACCAAAGCATGTCAAGGAGGGCG
TCGCCGAAGAGACTGAAGATTACGGCGATGGTCTCGTCAGCAAAGGCGCC
GCATCACCATATCTGCCATTCGGTGCTGGCCGACATAGATGCATCGGCGA
GCAATTCGCCTATGTCCAGCTCCAGACCATCACCTCGGAAGTGATTCGCG
ATTTCAAGCTCTACAATGTCGACGGCAGCGACAAAGTTGTCGGCACAGAT
TACAGTTCGTTGTTCAGCAGACCTCTCTCGCCAGCCGTCGTGCGATGGGA
GAGGAGAGAAAAGAAATAG
>N5.58
ATGGTTGGACCCTTGGACCCTCGCAATTGATGAGAAGCAGGGGTGTCCCG
TTCCTGCATGACTAGCGCCAAAAAGTGACGCGAATGCCGAAATGTTAAAT
CTCGTACGATAGCACCTGCCCATAAATCTCGTACGATAGCATAAAATCTC
GTACGATAGCATAAAATCTCGTACGATGTTAAATCTCGTACGATAGCATA
AATCTCGTACGATAGCACCTGCCCATTGAAGGGTAATCATTCAAGATCTT
GGTGATTTGGCCTAACCCCCTACACCAACATCAACATCACTGACTCCGCG
CAATGGGACTCCTCCAGGACGCCGCGGCGCTTTTCGACGCGCAATTTGGC
CAGATAGCGACATGGAAACTAGTCCCCCTCGGCTTCAGCATCTTCTTCGC
CGTATCCGTGTTGCTTAACGTGTTGCGCCAGCTGCTTTTCAGAAATCCAA
ACGAACCTCCGCTAGTATTCCACTACGTGCCCTTCATTGGCAGCACTATC
TCCTATGGCATCGACCCCTACAAGTTCTTCTTCGCCTGCCGTCAAAAATA
CGGAGATTGCTTCACTTTCATCCTCCTTGGCAAGAAGACCACCGTGGTGC
TGGGGACTAAAGGCAACGACTTTATCTTGAATGGAAAGCTCAAGGACGTC
AATGCCGAGGAGATCTATAGCCCACTTACTACGCCAGTATTCGGCACAGA
TGTCGTCTACGATTGTCCCAATTCGAAGCTCATGGAGCAGAAGAAGGTGC
GTGCACACAATAAGCTGGATTTATGACAATGCTAACTTATACAGTTCGTC
AAATATGGTCAGTGACTTGACTCCGCCGCGTCTGAGACAGCGCTCTCAAC
ATGAGCTTCCACTTTGGAGCGATACACTTGCTAACCTGCGCCTCCAGGCC
TCACCTCCTCCGCCCTCCAGTCCTACGTTAAATTGATCACCAAAGAGACC
AAAGACTTCTTCTCCAAGGACAATCCAAGCAAGAAATTCGCATCCACCCA
CGGCACCGTCGACCTCCCGCCTGCTATGGCTGAGCTTACTATCTACACCG
CCAGCCGTTCGCTCCAGGGCAAAGAAGTCCGCGAAAAATTCGACTCCTCC
TTTGCCGACCTCTACCACGATCTCGACATGGGCTTCACTCCCATCAACTT
CATGCTTCCATGGGCTCCACTGCCACAGAATAGAGCACGCGATCGCGCAC
AGAAGAAGATGGCGGAAGTCTACACAGCGATCATCAAAGAGCGACGCGAA
AAGGGCGAGCCTACTTCGGGAGAGAAAGAGCAGGACATGATTTGGAATCT
GATGCAATGTCAGTACAAGAATGGTCAAGCAATTCCAGATAAGGAGATTG
CGCACATGATGATTGCCCTTCTCATGGCTGGTCAACACTCGTCCTCGTCC
ACCTCATGCTGGATCCTTCTCCGACTGGCTTCGCGACCAGATATCCAGGA
TGAGCTCCTTCAAGAACAGAAGGATGTGCTTGGCGTCAACGCAGATGGAT
CAATCAAGGAGTTAACGTACGCCGACATCTCGCGCCTTCCACTCCTCAAT
CAAGTTGTCAAGGAGACACTCCGCCTTAATGGTCCCATCCATTCTATTCT
GCGACAAGTCAAGTCTCCGATGCCACTCGAAGGTACACCATACGTTGTCC
CGACCACACACTCCCTCCTTGCTGCACCCGGTGCTACCTCACGAATGGAC
GAGCACTTCCCCGAAGCTATGCTGTGGGAACCCCACCGATGGGACGAGAA
CCCAAGTGAGAAGTACGCACATCTCGCACCAAAGCATGTCAAGGAGGGCG
TCGCCGAAGAGACTGAAGATTACGGCGATGGTCTCGTCAGCAAAGGCGCC
GCATCACCATATCTGCCATTCGGTGCTGGCCGACATAGATGCATCGGCGA
GCAATTCGCCTATGTCCAGCTCCAGACCATCACCTCGGAAGTGATTCGCG
ATTTCAAGCTCTACAATGTCGACGGCAGCGACAAAGTTGTCGGCACAGAT
TACAGTTCGTTGTTCAGCAGACCTCTCTCGCCAGCCGTCGTGCGATGGGA
GAGGAGAGAAAAGAAATAG
>N5.61
ATGGTTGGACCCTTGGACCCTCGCAATTGATGAGAAGCAGGGGTGTCCCG
TTCCTGCATGACTAGCGCCAAAAAGTGACGCGAATGCCGAAATGTTAAAT
CTCGTACGATAGCACCTGCCCATAAATCTCGTACGATAGCATAAAATCTC
GTACGATAGCATAAAATCTCGTACGATGTTAAATCTCGTACGATAGCATA
AATCTCGTACGATAGCACCTGCCCATTGAAGGGTAATCATTCAAGATCTT
GGTGATTTGGCCTAACCCCCTACACCAACATCAACATCACTGACTCCGCG
CAATGGGACTCCTCCAGGACGCCGCGGCGCTTTTCGACGCGCAATTTGGC
CAGATAGCGACATGGAAACTAGTCCCCCTCGGCTTCAGCATCTTCTTCGC
CGTATCCGTGTTGCTTAACGTGTTGCGCCAGCTGCTTTTCAGAAATCCAA
ACGAACCTCCGCTAGTATTCCACTACGTGCCCTTCATTGGCAGCACTATC
TCCTATGGCATCGACCCCTACAAGTTCTTCTTCGCCTGCCGTCAAAAATA
CGGAGATTGCTTCACTTTCATCCTCCTTGGCAAGAAGACCACCGTGGTGC
TGGGGACTAAAGGCAACGACTTTATCTTGAATGGAAAGCTCAAGGACGTC
AATGCCGAGGAGATCTATAGCCCACTTACTACGCCAGTATTCGGCACAGA
TGTCGTCTACGATTGTCCCAATTCGAAGCTCATGGAGCAGAAGAAGGTGC
GTGCACACAATAAGCTGGATTTATGACAATGCTAACTTATACAGTTCGTC
AAATATGGTCAGTGACTTGACTCCGCCGCGTCTGAGACAGCGCTCTCAAC
ATGAGCTTCCACTTTGGAGCGATACACTTGCTAACCTGCGCCTCCAGGCC
TCACCTCCTCCGCCCTCCAGTCCTACGTTAAATTGATCACCAAAGAGACC
AAAGACTTCTTCTCCAAGGACAATCCAAGCAAGAAATTCGCATCCACCCA
CGGCACCGTCGACCTCCCGCCTGCTATGGCTGAGCTTACTATCTACACCG
CCAGCCGTTCGCTCCAGGGCAAAGAAGTCCGCGAAAAATTCGACTCCTCC
TTTGCCGACCTCTACCACGATCTCGACATGGGCTTCACTCCCATCAACTT
CATGCTTCCATGGGCTCCACTGCCACAGAATAGAGCACGCGATCGCGCAC
AGAAGAAGATGGCGGAAGTCTACACAGCGATCATCAAAGAGCGACGCGAA
AAGGGCGAGCCTACTTCGGGAGAGAAAGAGCAGGACATGATTTGGAATCT
GATGCAATGTCAGTACAAGAATGGTCAAGCAATTCCAGATAAGGAGATTG
CGCACATGATGATTGCCCTTCTCATGGCTGGTCAACACTCGTCCTCGTCC
ACCTCATGCTGGATCCTTCTCCGACTGGCTTCGCGACCAGATATCCAGGA
TGAGCTCCTTCAAGAACAGAAGGATGTGCTTGGCGTCAACGCAGATGGAT
CAATCAAGGAGTTAACGTACGCCGACATCTCGCGCCTTCCACTCCTCAAT
CAAGTTGTCAAGGAGACACTCCGCCTTAATGGTCCCATCCATTCTATTCT
GCGACAAGTCAAGTCTCCGATGCCACTCGAAGGTACACCATACGTTGTCC
CGACCACACACTCCCTCCTTGCTGCACCCGGTGCTACCTCACGAATGGAC
GAGCACTTCCCCGAAGCTATGCTGTGGGAACCCCACCGATGGGACGAGAA
CCCAAGTGAGAAGTACGCACATCTCGCACCAAAGCATGTCAAGGAGGGCG
TCGCCGAAGAGACTGAAGATTACGGCGATGGTCTCGTCAGCAAAGGCGCC
GCATCACCATATCTGCCATTCGGTGCTGGCCGACATAGATGCATCGGCGA
GCAATTCGCCTATGTCCAGCTCCAGACCATCACCTCGGAAGTGATTCGCG
ATTTCAAGCTCTACAATGTCGACGGCAGCGACAAAGTTGTCGGCACAGAT
TACAGTTCGTTGTTCAGCAGACCTCTCTCGCCAGCCGTCGTGCGATGGGA
GAGGAGAGAAAAGAAATAG
>N5.62
ATGGTTGGACCCTTGGACCCTCGCAATTGATGAGAAGCAGGGGTGTCCCG
TTCCTGCATGACTAGCGCCAAAAAGTGACGCGAATGCCGAAATGTTAAAT
CTCGTACGATAGCACCTGCCCATAAATCTCGTACGATAGCATAAAATCTC
GTACGATAGCATAAAATCTCGTACGATGTTAAATCTCGTACGATAGCATA
AATCTCGTACGATAGCACCTGCCCATTGAAGGGTAATCATTCAAGATCTT
GGTGATTTGGCCTAACCCCCTACACCAACATCAACATCACTGACTCCGCG
CAATGGGACTCCTCCAGGACGCCGCGGCGCTTTTCGACGCGCAATTTGGC
CAGATAGCGACATGGAAACTAGTCCCCCTCGGCTTCAGCATCTTCTTCGC
CGTATCCGTGTTGCTTAACGTGTTGCGCCAGCTGCTTTTCAGAAATCCAA
ACGAACCTCCGCTAGTATTCCACTACGTGCCCTTCATTGGCAGCACTATC
TCCTATGGCATCGACCCCTACAAGTTCTTCTTCGCCTGCCGTCAAAAATA
CGGAGATTGCTTCACTTTCATCCTCCTTGGCAAGAAGACCACCGTGGTGC
TGGGGACTAAAGGCAACGACTTTATCTTGAATGGAAAGCTCAAGGACGTC
AATGCCGAGGAGATCTATAGCCCACTTACTACGCCAGTATTCGGCACAGA
TGTCGTCTACGATTGTCCCAATTCGAAGCTCATGGAGCAGAAGAAGGTGC
GTGCACACAATAAGCTGGATTTATGACAATGCTAACTTATACAGTTCGTC
AAATATGGTCAGTGACTTGACTCCGCCGCGTCTGAGACAGCGCTCTCAAC
ATGAGCTTCCACTTTGGAGCGATACACTTGCTAACCTGCGCCTCCAGGCC
TCACCTCCTCCGCCCTCCAGTCCTACGTTAAATTGATCACCAAAGAGACC
AAAGACTTCTTCTCCAAGGACAATCCAAGCAAGAAATTCGCATCCACCCA
CGGCACCGTCGACCTCCCGCCTGCTATGGCTGAGCTTACTATCTACACCG
CCAGCCGTTCGCTCCAGGGCAAAGAAGTCCGCGAAAAATTCGACTCCTCC
TTTGCCGACCTCTACCACGATCTCGACATGGGCTTCACTCCCATCAACTT
CATGCTTCCATGGGCTCCACTGCCACAGAATAGAGCACGCGATCGCGCAC
AGAAGAAGATGGCGGAAGTCTACACAGCGATCATCAAAGAGCGACGCGAA
AAGGGCGAGCCTACTTCGGGAGAGAAAGAGCAGGACATGATTTGGAATCT
GATGCAATGTCAGTACAAGAATGGTCAAGCAATTCCAGATAAGGAGATTG
CGCACATGATGATTGCCCTTCTCATGGCTGGTCAACACTCGTCCTCGTCC
ACCTCATGCTGGATCCTTCTCCGACTGGCTTCGCGACCAGATATCCAGGA
TGAGCTCCTTCAAGAACAGAAGGATGTGCTTGGCGTCAACGCAGATGGAT
CAATCAAGGAGTTAACGTACGCCGACATCTCGCGCCTTCCACTCCTCAAT
CAAGTTGTCAAGGAGACACTCCGCCTTAATGGTCCCATCCATTCTATTCT
GCGACAAGTCAAGTCTCCGATGCCACTCGAAGGTACACCATACGTTGTCC
CGACCACACACTCCCTCCTTGCTGCACCCGGTGCTACCTCACGAATGGAC
GAGCACTTCCCCGAAGCTATGCTGTGGGAACCCCACCGATGGGACGAGAA
CCCAAGTGAGAAGTACGCACATCTCGCACCAAAGCATGTCAAGGAGGGCG
TCGCCGAAGAGACTGAAGATTACGGCGATGGTCTCGTCAGCAAAGGCGCC
GCATCACCATATCTGCCATTCGGTGCTGGCCGACATAGATGCATCGGCGA
GCAATTCGCCTATGTCCAGCTCCAGACCATCACCTCGGAAGTGATTCGCG
ATTTCAAGCTCTACAATGTCGACGGCAGCGACAAAGTTGTCGGCACAGAT
TACAGTTCGTTGTTCAGCAGACCTCTCTCGCCAGCCGTCGTGCGATGGGA
GAGGAGAGAAAAGAAATAG
>N5.63
ATGGTTGGACCCTTGGACCCTCGCAATTGATGAGAAGCAGGGGTGTCCCG
TTCCTGCATGACTAGCGCCAAAAAGTGACGCGAATGCCGAAATGTTAAAT
CTCGTACGATAGCACCTGCCCATAAATCTCGTACGATAGCATAAAATCTC
GTACGATAGCATAAAATCTCGTACGATGTTAAATCTCGTACGATAGCATA
AATCTCGTACGATAGCACCTGCCCATTGAAGGGTAATCATTCAAGATCTT
GGTGATTTGGCCTAACCCCCTACACCAACATCAACATCACTGACTCCGCG
CAATGGGACTCCTCCAGGACGCCGCGGCGCTTTTCGACGCGCAATTTGGC
CAGATAGCGACATGGAAACTAGTCCCCCTCGGCTTCAGCATCTTCTTCGC
CGTATCCGTGTTGCTTAACGTGTTGCGCCAGCTGCTTTTCAGAAATCCAA
ACGAACCTCCGCTAGTATTCCACTACGTGCCCTTCATTGGCAGCACTATC
TCCTATGGCATCGACCCCTACAAGTTCTTCTTCGCCTGCCGTCAAAAATA
CGGAGATTGCTTCACTTTCATCCTCCTTGGCAAGAAGACCACCGTGGTGC
TGGGGACTAAAGGCAACGACTTTATCTTGAATGGAAAGCTCAAGGACGTC
AATGCCGAGGAGATCTATAGCCCACTTACTACGCCAGTATTCGGCACAGA
TGTCGTCTACGATTGTCCCAATTCGAAGCTCATGGAGCAGAAGAAGGTGC
GTGCACACAATAAGCTGGATTTATGACAATGCTAACTTATACAGTTCGTC
AAATATGGTCAGTGACTTGACTCCGCCGCGTCTGAGACAGCGCTCTCAAC
ATGAGCTTCCACTTTGGAGCGATACACTTGCTAACCTGCGCCTCCAGGCC
TCACCTCCTCCGCCCTCCAGTCCTACGTTAAATTGATCACCAAAGAGACC
AAAGACTTCTTCTCCAAGGACAATCCAAGCAAGAAATTCGCATCCACCCA
CGGCACCGTCGACCTCCCGCCTGCTATGGCTGAGCTTACTATCTACACCG
CCAGCCGTTCGCTCCAGGGCAAAGAAGTCCGCGAAAAATTCGACTCCTCC
TTTGCCGACCTCTACCACGATCTCGACATGGGCTTCACTCCCATCAACTT
CATGCTTCCATGGGCTCCACTGCCACAGAATAGAGCACGCGATCGCGCAC
AGAAGAAGATGGCGGAAGTCTACACAGCGATCATCAAAGAGCGACGCGAA
AAGGGCGAGCCTACTTCGGGAGAGAAAGAGCAGGACATGATTTGGAATCT
GATGCAATGTCAGTACAAGAATGGTCAAGCAATTCCAGATAAGGAGATTG
CGCACATGATGATTGCCCTTCTCATGGCTGGTCAACACTCGTCCTCGTCC
ACCTCATGCTGGATCCTTCTCCGACTGGCTTCGCGACCAGATATCCAGGA
TGAGCTCCTTCAAGAACAGAAGGATGTGCTTGGCGTCAACGCAGATGGAT
CAATCAAGGAGTTAACGTACGCCGACATCTCGCGCCTTCCACTCCTCAAT
CAAGTTGTCAAGGAGACACTCCGCCTTAATGGTCCCATCCATTCTATTCT
GCGACAAGTCAAGTCTCCGATGCCACTCGAAGGTACACCATACGTTGTCC
CGACCACACACTCCCTCCTTGCTGCACCCGGTGCTACCTCACGAATGGAC
GAGCACTTCCCCGAAGCTATGCTGTGGGAACCCCACCGATGGGACGAGAA
CCCAAGTGAGAAGTACGCACATCTCGCACCAAAGCATGTCAAGGAGGGCG
TCGCCGAAGAGACTGAAGATTACGGCGATGGTCTCGTCAGCAAAGGCGCC
GCATCACCATATCTGCCATTCGGTGCTGGCCGACATAGATGCATCGGCGA
GCAATTCGCCTATGTCCAGCTCCAGACCATCACCTCGGAAGTGATTCGCG
ATTTCAAGCTCTACAATGTCGACGGCAGCGACAAAGTTGTCGGCACAGAT
TACAGTTCGTTGTTCAGCAGACCTCTCTCGCCAGCCGTCGTGCGATGGGA
GAGGAGAGAAAAGAAATAG
>N5.68
------GGACCCTTGGACCCTCGCAATTGATGAGAAGCAGGGGTGTCCCG
TTCCTGCATGACTAGCGCCAAAAAGTGACGCGAATGCCGAAATGTTAAAT
CTCGTACGATAGCACCTGCCCATAAATCTCGTACGATAGCATAAAATCTC
GTACGATAGCATAAAATCTCGTACGATGTTAAATCTCGTACGATAGCATA
AATCTCGTACGATAGCACCTGCCCATTGAAGGGTAATCATTCAAGATCTT
GGTGATTTGGCCTAACCCCCTACACCAACATCAACATCACTGACTCCGCG
CAATGGGACTCCTCCAGGACGCCGCGGCGCTTTTCGACGCGCAATTTGGC
CAGATAGCGACATGGAAACTAGTCCCCCTCGGCTTCAGCATCTTCTTCGC
CGTATCCGTGTTGCTTAACGTGTTGCGCCAGCTGCTTTTCAGAAATCCAA
ACGAACCTCCGCTAGTATTCCACTACGTGCCCTTCATTGGCAGCACTATC
TCCTATGGCATCGACCCCTACAAGTTCTTCTTCGCCTGCCGTCAAAAATA
CGGAGATTGCTTCACTTTCATCCTCCTTGGCAAGAAGACCACCGTGGTGC
TGGGGACTAAAGGCAACGACTTTATCTTGAATGGAAAGCTCAAGGACGTC
AATGCCGAGGAGATCTATAGCCCACTTACTACGCCAGTATTCGGCACAGA
TGTCGTCTACGATTGTCCCAATTCGAAGCTCATGGAGCAGAAGAAGGTGC
GTGCACACAATAAGCTGGATTTATGACAATGCTAACTTATACAGTTCGTC
AAATATGGTCAGTGACTTGACTCCGCCGCGTCTGAGACAGCGCTCTCAAC
ATGAGCTTCCACTTTGGAGCGATACACTTGCTAACCTGCGCCTCCAGGCC
TCACCTCCTCCGCCCTCCAGTCCTACGTTAAATTGATCACCAAAGAGACC
AAAGACTTCTTCTCCAAGGACAATCCAAGCAAGAAATTCGCATCCACCCA
CGGCACCGTCGACCTCCCGCCTGCTATGGCTGAGCTTACTATCTACACCG
CCAGCCGTTCGCTCCAGGGCAAAGAAGTCCGCGAAAAATTCGACTCCTCC
TTTGCCGACCTCTACCACGATCTCGACATGGGCTTCACTCCCATCAACTT
CATGCTTCCATGGGCTCCACTGCCACAGAATAGAGCACGCGATCGCGCAC
AGAAGAAGATGGCGGAAGTCTACACAGCGATCATCAAAGAGCGACGCGAA
AAGGGCGAGCCTACTTCGGGAGAGAAAGAGCAGGACATGATTTGGAATCT
GATGCAATGTCAGTACAAGAATGGTCAAGCAATTCCAGATAAGGAGATTG
CGCACATGATGATTGCCCTTCTCATGGCTGGTCAACACTCGTCCTCGTCC
ACCTCATGCTGGATCCTTCTCCGACTGGCTTCGCGACCAGATATCCAGGA
TGAGCTCCTTCAAGAACAGAAGGATGTGCTTGGCGTCAACGCAGATGGAT
CAATCAAGGAGTTAACGTACGCCGACATCTCGCGCCTTCCACTCCTCAAT
CAAGTTGTCAAGGAGACACTCCGCCTTAATGGTCCCATCCATTCTATTCT
GCGACAAGTCAAGTCTCCGATGCCACTCGAAGGTACACCATACGTTGTCC
CGACCACACACTCCCTCCTTGCTGCACCCGGTGCTACCTCACGAATGGAC
GAGCACTTCCCCGAAGCTATGCTGTGGGAACCCCACCGATGGGACGAGAA
CCCAAGTGAGAAGTACGCACATCTCGCACCAAAGCATGTCAAGGAGGGCG
TCGCCGAAGAGACTGAAGATTACGGCGATGGTCTCGTCAGCAAAGGCGCC
GCATCACCATATCTGCCATTCGGTGCTGGCCGACATAGATGCATCGGCGA
GCAATTCGCCTATGTCCAGCTCCAGACCATCACCTCGGAAGTGATTCGCG
ATTTCAAGCTCTACAATGTCGACGGCAGCGACAAAGTTGTCGGCACAGAT
TACAGTTCGTTGTTCAGCAGACCTCTCTCGCCAGCCGTCGTGCGATGGGA
GAGGAGAGAAAAGAAATAG
>N5.70
ATGGTTGGACCCTTGGACCCTCGCAATTGATGAGAAGCAGGGGTGTCCCG
TTCCTGCATGACTAGCGCCAAAAAGTGACGCGAATGCCGAAATGTTAAAT
CTCGTACGATAGCACCTGCCCATAAATCTCGTACGATAGCATAAAATCTC
GTACGATAGCATAAAATCTCGTACGATGTTAAATCTCGTACGATAGCATA
AATCTCGTACGATAGCACCTGCCCATTGAAGGGTAATCATTCAAGATCTT
GGTGATTTGGCCTAACCCCCTACACCAACATCAACATCACTGACTCCGCG
CAATGGGACTCCTCCAGGACGCCGCGGCGCTTTTCGACGCGCAATTTGGC
CAGATAGCGACATGGAAACTAGTCCCCCTCGGCTTCAGCATCTTCTTCGC
CGTATCCGTGTTGCTTAACGTGTTGCGCCAGCTGCTTTTCAGAAATCCAA
ACGAACCTCCGCTAGTATTCCACTACGTGCCCTTCATTGGCAGCACTATC
TCCTATGGCATCGACCCCTACAAGTTCTTCTTCGCCTGCCGTCAAAAATA
CGGAGATTGCTTCACTTTCATCCTCCTTGGCAAGAAGACCACCGTGGTGC
TGGGGACTAAAGGCAACGACTTTATCTTGAATGGAAAGCTCAAGGACGTC
AATGCCGAGGAGATCTATAGCCCACTTACTACGCCAGTATTCGGCACAGA
TGTCGTCTACGATTGTCCCAATTCGAAGCTCATGGAGCAGAAGAAGGTGC
GTGCACACAATAAGCTGGATTTATGACAATGCTAACTTATACAGTTCGTC
AAATATGGTCAGTGACTTGACTCCGCCGCGTCTGAGACAGCGCTCTCAAC
ATGAGCTTCCACTTTGGAGCGATACACTTGCTAACCTGCGCCTCCAGGCC
TCACCTCCTCCGCCCTCCAGTCCTACGTTAAATTGATCACCAAAGAGACC
AAAGACTTCTTCTCCAAGGACAATCCAAGCAAGAAATTCGCATCCACCCA
CGGCACCGTCGACCTCCCGCCTGCTATGGCTGAGCTTACTATCTACACCG
CCAGCCGTTCGCTCCAGGGCAAAGAAGTCCGCGAAAAATTCGACTCCTCC
TTTGCCGACCTCTACCACGATCTCGACATGGGCTTCACTCCCATCAACTT
CATGCTTCCATGGGCTCCACTGCCACAGAATAGAGCACGCGATCGCGCAC
AGAAGAAGATGGCGGAAGTCTACACAGCGATCATCAAAGAGCGACGCGAA
AAGGGCGAGCCTACTTCGGGAGAGAAAGAGCAGGACATGATTTGGAATCT
GATGCAATGTCAGTACAAGAATGGTCAAGCAATTCCAGATAAGGAGATTG
CGCACATGATGATTGCCCTTCTCATGGCTGGTCAACACTCGTCCTCGTCC
ACCTCATGCTGGATCCTTCTCCGACTGGCTTCGCGACCAGATATCCAGGA
TGAGCTCCTTCAAGAACAGAAGGATGTGCTTGGCGTCAACGCAGATGGAT
CAATCAAGGAGTTAACGTACGCCGACATCTCGCGCCTTCCACTCCTCAAT
CAAGTTGTCAAGGAGACACTCCGCCTTAATGGTCCCATCCATTCTATTCT
GCGACAAGTCAAGTCTCCGATGCCACTCGAAGGTACACCATACGTTGTCC
CGACCACACACTCCCTCCTTGCTGCACCCGGTGCTACCTCACGAATGGAC
GAGCACTTCCCCGAAGCTATGCTGTGGGAACCCCACCGATGGGACGAGAA
CCCAAGTGAGAAGTACGCACATCTCGCACCAAAGCATGTCAAGGAGGGCG
TCGCCGAAGAGACTGAAGATTACGGCGATGGTCTCGTCAGCAAAGGCGCC
GCATCACCATATCTGCCATTCGGTGCTGGCCGACATAGATGCATCGGCGA
GCAATTCGCCTATGTCCAGCTCCAGACCATCACCTCGGAAGTGATTCGCG
ATTTCAAGCTCTACAATGTCGACGGCAGCGACAAAGTTGTCGGCACAGAT
TACAGTTCGTTGTTCAGCAGACCTCTCTCGCCAGCCGTCGTGCGATGGGA
GAGGAGAGAAAAGAAATAG
>N5.72
ATGGTTGGACCCTTGGACCCTCGCAATTGATGAGAAGCAGGGGTGTCCCG
TTCCTGCATGACTAGCGCCAAAAAGTGACGCGAATGCCGAAATGTTAAAT
CTCGTACGATAGCACCTGCCCATAAATCTCGTACGATAGCATAAAATCTC
GTACGATAGCATAAAATCTCGTACGATGTTAAATCTCGTACGATAGCATA
AATCTCGTACGATAGCACCTGCCCATTGAAGGGTAATCATTCAAGATCTT
GGTGATTTGGCCTAACCCCCTACACCAACATCAACATCACTGACTCCGCG
CAATGGGACTCCTCCAGGACGCCGCGGCGCTTTTCGACGCGCAATTTGGC
CAGATAGCGACATGGAAACTAGTCCCCCTCGGCTTCAGCATCTTCTTCGC
CGTATCCGTGTTGCTTAACGTGTTGCGCCAGCTGCTTTTCAGAAATCCAA
ACGAACCTCCGCTAGTATTCCACTACGTGCCCTTCATTGGCAGCACTATC
TCCTATGGCATCGACCCCTACAAGTTCTTCTTCGCCTGCCGTCAAAAATA
CGGAGATTGCTTCACTTTCATCCTCCTTGGCAAGAAGACCACCGTGGTGC
TGGGGACTAAAGGCAACGACTTTATCTTGAATGGAAAGCTCAAGGACGTC
AATGCCGAGGAGATCTATAGCCCACTTACTACGCCAGTATTCGGCACAGA
TGTCGTCTACGATTGTCCCAATTCGAAGCTCATGGAGCAGAAGAAGGTGC
GTGCACACAATAAGCTGGATTTATGACAATGCTAACTTATACAGTTCGTC
AAATATGGTCAGTGACTTGACTCCGCCGCGTCTGAGACAGCGCTCTCAAC
ATGAGCTTCCACTTTGGAGCGATACACTTGCTAACCTGCGCCTCCAGGCC
TCACCTCCTCCGCCCTCCAGTCCTACGTTAAATTGATCACCAAAGAGACC
AAAGACTTCTTCTCCAAGGACAATCCAAGCAAGAAATTCGCATCCACCCA
CGGCACCGTCGACCTCCCGCCTGCTATGGCTGAGCTTACTATCTACACCG
CCAGCCGTTCGCTCCAGGGCAAAGAAGTCCGCGAAAAATTCGACTCCTCC
TTTGCCGACCTCTACCACGATCTCGACATGGGCTTCACTCCCATCAACTT
CATGCTTCCATGGGCTCCACTGCCACAGAATAGAGCACGCGATCGCGCAC
AGAAGAAGATGGCGGAAGTCTACACAGCGATCATCAAAGAGCGACGCGAA
AAGGGCGAGCCTACTTCGGGAGAGAAAGAGCAGGACATGATTTGGAATCT
GATGCAATGTCAGTACAAGAATGGTCAAGCAATTCCAGATAAGGAGATTG
CGCACATGATGATTGCCCTTCTCATGGCTGGTCAACACTCGTCCTCGTCC
ACCTCATGCTGGATCCTTCTCCGACTGGCTTCGCGACCAGATATCCAGGA
TGAGCTCCTTCAAGAACAGAAGGATGTGCTTGGCGTCAACGCAGATGGAT
CAATCAAGGAGTTAACGTACGCCGACATCTCGCGCCTTCCACTCCTCAAT
CAAGTTGTCAAGGAGACACTCCGCCTTAATGGTCCCATCCATTCTATTCT
GCGACAAGTCAAGTCTCCGATGCCACTCGAAGGTACACCATACGTTGTCC
CGACCACACACTCCCTCCTTGCTGCACCCGGTGCTACCTCACGAATGGAC
GAGCACTTCCCCGAAGCTATGCTGTGGGAACCCCACCGATGGGACGAGAA
CCCAAGTGAGAAGTACGCACATCTCGCACCAAAGCATGTCAAGGAGGGCG
TCGCCGAAGAGACTGAAGATTACGGCGATGGTCTCGTCAGCAAAGGCGCC
GCATCACCATATCTGCCATTCGGTGCTGGCCGACATAGATGCATCGGCGA
GCAATTCGCCTATGTCCAGCTCCAGACCATCACCTCGGAAGTGATTCGCG
ATTTCAAGCTCTACAATGTCGACGGCAGCGACAAAGTTGTCGGCACAGAT
TACAGTTCGTTGTTCAGCAGACCTCTCTCGCCAGCCGTCGTGCGATGGGA
GAGGAGAGAAAAGAAATAG
>N5.73
ATGGTTGGACCCTTGGACCCTCGCAATTGATGAGAAGCAGGGGTGTCCCG
TTCCTGCATGACTAGCGCCAAAAAGTGACGCGAATGCCGAAATGTTAAAT
CTCGTACGATAGCACCTGCCCATAAATCTCGTACGATAGCATAAAATCTC
GTACGATAGCATAAAATCTCGTACGATGTTAAATCTCGTACGATAGCATA
AATCTCGTACGATAGCACCTGCCCATTGAAGGGTAATCATTCAAGATCTT
GGTGATTTGGCCTAACCCCCTACACCAACATCAACATCACTGACTCCGCG
CAATGGGACTCCTCCAGGACGCCGCGGCGCTTTTCGACGCGCAATTTGGC
CAGATAGCGACATGGAAACTAGTCCCCCTCGGCTTCAGCATCTTCTTCGC
CGTATCCGTGTTGCTTAACGTGTTGCGCCAGCTGCTTTTCAGAAATCCAA
ACGAACCTCCGCTAGTATTCCACTACGTGCCCTTCATTGGCAGCACTATC
TCCTATGGCATCGACCCCTACAAGTTCTTCTTCGCCTGCCGTCAAAAATA
CGGAGATTGCTTCACTTTCATCCTCCTTGGCAAGAAGACCACCGTGGTGC
TGGGGACTAAAGGCAACGACTTTATCTTGAATGGAAAGCTCAAGGACGTC
AATGCCGAGGAGATCTATAGCCCACTTACTACGCCAGTATTCGGCACAGA
TGTCGTCTACGATTGTCCCAATTCGAAGCTCATGGAGCAGAAGAAGGTGC
GTGCACACAATAAGCTGGATTTATGACAATGCTAACTTATACAGTTCGTC
AAATATGGTCAGTGACTTGACTCCGCCGCGTCTGAGACAGCGCTCTCAAC
ATGAGCTTCCACTTTGGAGCGATACACTTGCTAACCTGCGCCTCCAGGCC
TCACCTCCTCCGCCCTCCAGTCCTACGTTAAATTGATCACCAAAGAGACC
AAAGACTTCTTCTCCAAGGACAATCCAAGCAAGAAATTCGCATCCACCCA
CGGCACCGTCGACCTCCCGCCTGCTATGGCTGAGCTTACTATCTACACCG
CCAGCCGTTCGCTCCAGGGCAAAGAAGTCCGCGAAAAATTCGACTCCTCC
TTTGCCGACCTCTACCACGATCTCGACATGGGCTTCACTCCCATCAACTT
CATGCTTCCATGGGCTCCACTGCCACAGAATAGAGCACGCGATCGCGCAC
AGAAGAAGATGGCGGAAGTCTACACAGCGATCATCAAAGAGCGACGCGAA
AAGGGCGAGCCTACTTCGGGAGAGAAAGAGCAGGACATGATTTGGAATCT
GATGCAATGTCAGTACAAGAATGGTCAAGCAATTCCAGATAAGGAGATTG
CGCACATGATGATTGCCCTTCTCATGGCTGGTCAACACTCGTCCTCGTCC
ACCTCATGCTGGATCCTTCTCCGACTGGCTTCGCGACCAGATATCCAGGA
TGAGCTCCTTCAAGAACAGAAGGATGTGCTTGGCGTCAACGCAGATGGAT
CAATCAAGGAGTTAACGTACGCCGACATCTCGCGCCTTCCACTCCTCAAT
CAAGTTGTCAAGGAGACACTCCGCCTTAATGGTCCCATCCATTCTATTCT
GCGACAAGTCAAGTCTCCGATGCCACTCGAAGGTACACCATACGTTGTCC
CGACCACACACTCCCTCCTTGCTGCACCCGGTGCTACCTCACGAATGGAC
GAGCACTTCCCCGAAGCTATGCTGTGGGAACCCCACCGATGGGACGAGAA
CCCAAGTGAGAAGTACGCACATCTCGCACCAAAGCATGTCAAGGAGGGCG
TCGCCGAAGAGACTGAAGATTACGGCGATGGTCTCGTCAGCAAAGGCGCC
GCATCACCATATCTGCCATTCGGTGCTGGCCGACATAGATGCATCGGCGA
GCAATTCGCCTATGTCCAGCTCCAGACCATCACCTCGGAAGTGATTCGCG
ATTTCAAGCTCTACAATGTCGACGGCAGCGACAAAGTTGTCGGCACAGAT
TACAGTTCGTTGTTCAGCAGACCTCTCTCGCCAGCCGTCGTGCGATGGGA
GAGGAGAGAAAAGAAATAG
>N5.75
ATGGTTGGACCCTTGGACCCTCGCAATTGATGAGAAGCAGGGGTGTCCCG
TTCCTGCATGACTAGCGCCAAAAAGTGACGCGAATGCCGAAATGTTAAAT
CTCGTACGATAGCACCTGCCCATAAATCTCGTACGATAGCATAAAATCTC
GTACGATAGCATAAAATCTCGTACGATGTTAAATCTCGTACGATAGCATA
AATCTCGTACGATAGCACCTGCCCATTGAAGGGTAATCATTCAAGATCTT
GGTGATTTGGCCTAACCCCCTACACCAACATCAACATCACTGACTCCGCG
CAATGGGACTCCTCCAGGACGCCGCGGCGCTTTTCGACGCGCAATTTGGC
CAGATAGCGACATGGAAACTAGTCCCCCTCGGCTTCAGCATCTTCTTCGC
CGTATCCGTGTTGCTTAACGTGTTGCGCCAGCTGCTTTTCAGAAATCCAA
ACGAACCTCCGCTAGTATTCCACTACGTGCCCTTCATTGGCAGCACTATC
TCCTATGGCATCGACCCCTACAAGTTCTTCTTCGCCTGCCGTCAAAAATA
CGGAGATTGCTTCACTTTCATCCTCCTTGGCAAGAAGACCACCGTGGTGC
TGGGGACTAAAGGCAACGACTTTATCTTGAATGGAAAGCTCAAGGACGTC
AATGCCGAGGAGATCTATAGCCCACTTACTACGCCAGTATTCGGCACAGA
TGTCGTCTACGATTGTCCCAATTCGAAGCTCATGGAGCAGAAGAAGGTGC
GTGCACACAATAAGCTGGATTTATGACAATGCTAACTTATACAGTTCGTC
AAATATGGTCAGTGACTTGACTCCGCCGCGTCTGAGACAGCGCTCTCAAC
ATGAGCTTCCACTTTGGAGCGATACACTTGCTAACCTGCGCCTCCAGGCC
TCACCTCCTCCGCCCTCCAGTCCTACGTTAAATTGATCACCAAAGAGACC
AAAGACTTCTTCTCCAAGGACAATCCAAGCAAGAAATTCGCATCCACCCA
CGGCACCGTCGACCTCCCGCCTGCTATGGCTGAGCTTACTATCTACACCG
CCAGCCGTTCGCTCCAGGGCAAAGAAGTCCGCGAAAAATTCGACTCCTCC
TTTGCCGACCTCTACCACGATCTCGACATGGGCTTCACTCCCATCAACTT
CATGCTTCCATGGGCTCCACTGCCACAGAATAGAGCACGCGATCGCGCAC
AGAAGAAGATGGCGGAAGTCTACACAGCGATCATCAAAGAGCGACGCGAA
AAGGGCGAGCCTACTTCGGGAGAGAAAGAGCAGGACATGATTTGGAATCT
GATGCAATGTCAGTACAAGAATGGTCAAGCAATTCCAGATAAGGAGATTG
CGCACATGATGATTGCCCTTCTCATGGCTGGTCAACACTCGTCCTCGTCC
ACCTCATGCTGGATCCTTCTCCGACTGGCTTCGCGACCAGATATCCAGGA
TGAGCTCCTTCAAGAACAGAAGGATGTGCTTGGCGTCAACGCAGATGGAT
CAATCAAGGAGTTAACGTACGCCGACATCTCGCGCCTTCCACTCCTCAAT
CAAGTTGTCAAGGAGACACTCCGCCTTAATGGTCCCATCCATTCTATTCT
GCGACAAGTCAAGTCTCCGATGCCACTCGAAGGTACACCATACGTTGTCC
CGACCACACACTCCCTCCTTGCTGCACCCGGTGCTACCTCACGAATGGAC
GAGCACTTCCCCGAAGCTATGCTGTGGGAACCCCACCGATGGGACGAGAA
CCCAAGTGAGAAGTACGCACATCTCGCACCAAAGCATGTCAAGGAGGGCG
TCGCCGAAGAGACTGAAGATTACGGCGATGGTCTCGTCAGCAAAGGCGCC
GCATCACCATATCTGCCATTCGGTGCTGGCCGACATAGATGCATCGGCGA
GCAATTCGCCTATGTCCAGCTCCAGACCATCACCTCGGAAGTGATTCGCG
ATTTCAAGCTCTACAATGTCGACGGCAGCGACAAAGTTGTCGGCACAGAT
TACAGTTCGTTGTTCAGCAGACCTCTCTCGCCAGCCGTCGTGCGATGGGA
GAGGAGAGAAAAGAAATAG
>N5.76
ATGGTTGGACCCTTGGACCCTCGCAATTGATGAGAAGCAGGGGTGTCCCG
TTCCTGCATGACTAGCGCCAAAAAGTGACGCGAATGCCGAAATGTTAAAT
CTCGTACGATAGCACCTGCCCATAAATCTCGTACGATAGCATAAAATCTC
GTACGATAGCATAAAATCTCGTACGATGTTAAATCTCGTACGATAGCATA
AATCTCGTACGATAGCACCTGCCCATTGAAGGGTAATCATTCAAGATCTT
GGTGATTTGGCCTAACCCCCTACACCAACATCAACATCACTGACTCCGCG
CAATGGGACTCCTCCAGGACGCCGCGGCGCTTTTCGACGCGCAATTTGGC
CAGATAGCGACATGGAAACTAGTCCCCCTCGGCTTCAGCATCTTCTTCGC
CGTATCCGTGTTGCTTAACGTGTTGCGCCAGCTGCTTTTCAGAAATCCAA
ACGAACCTCCGCTAGTATTCCACTACGTGCCCTTCATTGGCAGCACTATC
TCCTATGGCATCGACCCCTACAAGTTCTTCTTCGCCTGCCGTCAAAAATA
CGGAGATTGCTTCACTTTCATCCTCCTTGGCAAGAAGACCACCGTGGTGC
TGGGGACTAAAGGCAACGACTTTATCTTGAATGGAAAGCTCAAGGACGTC
AATGCCGAGGAGATCTATAGCCCACTTACTACGCCAGTATTCGGCACAGA
TGTCGTCTACGATTGTCCCAATTCGAAGCTCATGGAGCAGAAGAAGGTGC
GTGCACACAATAAGCTGGATTTATGACAATGCTAACTTATACAGTTCGTC
AAATATGGTCAGTGACTTGACTCCGCCGCGTCTGAGACAGCGCTCTCAAC
ATGAGCTTCCACTTTGGAGCGATACACTTGCTAACCTGCGCCTCCAGGCC
TCACCTCCTCCGCCCTCCAGTCCTACGTTAAATTGATCACCAAAGAGACC
AAAGACTTCTTCTCCAAGGACAATCCAAGCAAGAAATTCGCATCCACCCA
CGGCACCGTCGACCTCCCGCCTGCTATGGCTGAGCTTACTATCTACACCG
CCAGCCGTTCGCTCCAGGGCAAAGAAGTCCGCGAAAAATTCGACTCCTCC
TTTGCCGACCTCTACCACGATCTCGACATGGGCTTCACTCCCATCAACTT
CATGCTTCCATGGGCTCCACTGCCACAGAATAGAGCACGCGATCGCGCAC
AGAAGAAGATGGCGGAAGTCTACACAGCGATCATCAAAGAGCGACGCGAA
AAGGGCGAGCCTACTTCGGGAGAGAAAGAGCAGGACATGATTTGGAATCT
GATGCAATGTCAGTACAAGAATGGTCAAGCAATTCCAGATAAGGAGATTG
CGCACATGATGATTGCCCTTCTCATGGCTGGTCAACACTCGTCCTCGTCC
ACCTCATGCTGGATCCTTCTCCGACTGGCTTCGCGACCAGATATCCAGGA
TGAGCTCCTTCAAGAACAGAAGGATGTGCTTGGCGTCAACGCAGATGGAT
CAATCAAGGAGTTAACGTACGCCGACATCTCGCGCCTTCCACTCCTCAAT
CAAGTTGTCAAGGAGACACTCCGCCTTAATGGTCCCATCCATTCTATTCT
GCGACAAGTCAAGTCTCCGATGCCACTCGAAGGTACACCATACGTTGTCC
CGACCACACACTCCCTCCTTGCTGCACCCGGTGCTACCTCACGAATGGAC
GAGCACTTCCCCGAAGCTATGCTGTGGGAACCCCACCGATGGGACGAGAA
CCCAAGTGAGAAGTACGCACATCTCGCACCAAAGCATGTCAAGGAGGGCG
TCGCCGAAGAGACTGAAGATTACGGCGATGGTCTCGTCAGCAAAGGCGCC
GCATCACCATATCTGCCATTCGGTGCTGGCCGACATAGATGCATCGGCGA
GCAATTCGCCTATGTCCAGCTCCAGACCATCACCTCGGAAGTGATTCGCG
ATTTCAAGCTCTACAATGTCGACGGCAGCGACAAAGTTGTCGGCACAGAT
TACAGTTCGTTGTTCAGCAGACCTCTCTCGCCAGCCGTCGTGCGATGGGA
GAGGAGAGAAAAGAAATAG
>N5.77
ATGGTTGGACCCTTGGACCCTCGCAATTGATGAGAAGCAGGGGTGTCCCG
TTCCTGCATGACTAGCGCCAAAAAGTGACGCGAATGCCGAAATGTTAAAT
CTCGTACGATAGCACCTGCCCATAAATCTCGTACGATAGCATAAAATCTC
GTACGATAGCATAAAATCTCGTACGATGTTAAATCTCGTACGATAGCATA
AATCTCGTACGATAGCACCTGCCCATTGAAGGGTAATCATTCAAGATCTT
GGTGATTTGGCCTAACCCCCTACACCAACATCAACATCACTGACTCCGCG
CAATGGGACTCCTCCAGGACGCCGCGGCGCTTTTCGACGCGCAATTTGGC
CAGATAGCGACATGGAAACTAGTCCCCCTCGGCTTCAGCATCTTCTTCGC
CGTATCCGTGTTGCTTAACGTGTTGCGCCAGCTGCTTTTCAGAAATCCAA
ACGAACCTCCGCTAGTATTCCACTACGTGCCCTTCATTGGCAGCACTATC
TCCTATGGCATCGACCCCTACAAGTTCTTCTTCGCCTGCCGTCAAAAATA
CGGAGATTGCTTCACTTTCATCCTCCTTGGCAAGAAGACCACCGTGGTGC
TGGGGACTAAAGGCAACGACTTTATCTTGAATGGAAAGCTCAAGGACGTC
AATGCCGAGGAGATCTATAGCCCACTTACTACGCCAGTATTCGGCACAGA
TGTCGTCTACGATTGTCCCAATTCGAAGCTCATGGAGCAGAAGAAGGTGC
GTGCACACAATAAGCTGGATTTATGACAATGCTAACTTATACAGTTCGTC
AAATATGGTCAGTGACTTGACTCCGCCGCGTCTGAGACAGCGCTCTCAAC
ATGAGCTTCCACTTTGGAGCGATACACTTGCTAACCTGCGCCTCCAGGCC
TCACCTCCTCCGCCCTCCAGTCCTACGTTAAATTGATCACCAAAGAGACC
AAAGACTTCTTCTCCAAGGACAATCCAAGCAAGAAATTCGCATCCACCCA
CGGCACCGTCGACCTCCCGCCTGCTATGGCTGAGCTTACTATCTACACCG
CCAGCCGTTCGCTCCAGGGCAAAGAAGTCCGCGAAAAATTCGACTCCTCC
TTTGCCGACCTCTACCACGATCTCGACATGGGCTTCACTCCCATCAACTT
CATGCTTCCATGGGCTCCACTGCCACAGAATAGAGCACGCGATCGCGCAC
AGAAGAAGATGGCGGAAGTCTACACAGCGATCATCAAAGAGCGACGCGAA
AAGGGCGAGCCTACTTCGGGAGAGAAAGAGCAGGACATGATTTGGAATCT
GATGCAATGTCAGTACAAGAATGGTCAAGCAATTCCAGATAAGGAGATTG
CGCACATGATGATTGCCCTTCTCATGGCTGGTCAACACTCGTCCTCGTCC
ACCTCATGCTGGATCCTTCTCCGACTGGCTTCGCGACCAGATATCCAGGA
TGAGCTCCTTCAAGAACAGAAGGATGTGCTTGGCGTCAACGCAGATGGAT
CAATCAAGGAGTTAACGTACGCCGACATCTCGCGCCTTCCACTCCTCAAT
CAAGTTGTCAAGGAGACACTCCGCCTTAATGGTCCCATCCATTCTATTCT
GCGACAAGTCAAGTCTCCGATGCCACTCGAAGGTACACCATACGTTGTCC
CGACCACACACTCCCTCCTTGCTGCACCCGGTGCTACCTCACGAATGGAC
GAGCACTTCCCCGAAGCTATGCTGTGGGAACCCCACCGATGGGACGAGAA
CCCAAGTGAGAAGTACGCACATCTCGCACCAAAGCATGTCAAGGAGGGCG
TCGCCGAAGAGACTGAAGATTACGGCGATGGTCTCGTCAGCAAAGGCGCC
GCATCACCATATCTGCCATTCGGTGCTGGCCGACATAGATGCATCGGCGA
GCAATTCGCCTATGTCCAGCTCCAGACCATCACCTCGGAAGTGATTCGCG
ATTTCAAGCTCTACAATGTCGACGGCAGCGACAAAGTTGTCGGCACAGAT
TACAGTTCGTTGTTCAGCAGACCTCTCTCGCCAGCCGTCGTGCGATGGGA
GAGGAGAGAAAAGAAATAG
>N5.83
ATGGTTGGACCCTTGGACCCTCGCAATTGATGAGAAGCAGGGGTGTCCCG
TTCCTGCATGACTAGCGCCAAAAAGTGACGCGAATGCCGAAATGTTAAAT
CTCGTACGATAGCACCTGCCCATAAATCTCGTACGATAGCATAAAATCTC
GTACGATAGCATAAAATCTCGTACGATGTTAAATCTCGTACGATAGCATA
AATCTCGTACGATAGCACCTGCCCATTGAAGGGTAATCATTCAAGATCTT
GGTGATTTGGCCTAACCCCCTACACCAACATCAACATCACTGACTCCGCG
CAATGGGACTCCTCCAGGACGCCGCGGCGCTTTTCGACGCGCAATTTGGC
CAGATAGCGACATGGAAACTAGTCCCCCTCGGCTTCAGCATCTTCTTCGC
CGTATCCGTGTTGCTTAACGTGTTGCGCCAGCTGCTTTTCAGAAATCCAA
ACGAACCTCCGCTAGTATTCCACTACGTGCCCTTCATTGGCAGCACTATC
TCCTATGGCATCGACCCCTACAAGTTCTTCTTCGCCTGCCGTCAAAAATA
CGGAGATTGCTTCACTTTCATCCTCCTTGGCAAGAAGACCACCGTGGTGC
TGGGGACTAAAGGCAACGACTTTATCTTGAATGGAAAGCTCAAGGACGTC
AATGCCGAGGAGATCTATAGCCCACTTACTACGCCAGTATTCGGCACAGA
TGTCGTCTACGATTGTCCCAATTCGAAGCTCATGGAGCAGAAGAAGGTGC
GTGCACACAATAAGCTGGATTTATGACAATGCTAACTTATACAGTTCGTC
AAATATGGTCAGTGACTTGACTCCGCCGCGTCTGAGACAGCGCTCTCAAC
ATGAGCTTCCACTTTGGAGCGATACACTTGCTAACCTGCGCCTCCAGGCC
TCACCTCCTCCGCCCTCCAGTCCTACGTTAAATTGATCACCAAAGAGACC
AAAGACTTCTTCTCCAAGGACAATCCAAGCAAGAAATTCGCATCCACCCA
CGGCACCGTCGACCTCCCGCCTGCTATGGCTGAGCTTACTATCTACACCG
CCAGCCGTTCGCTCCAGGGCAAAGAAGTCCGCGAAAAATTCGACTCCTCC
TTTGCCGACCTCTACCACGATCTCGACATGGGCTTCACTCCCATCAACTT
CATGCTTCCATGGGCTCCACTGCCACAGAATAGAGCACGCGATCGCGCAC
AGAAGAAGATGGCGGAAGTCTACACAGCGATCATCAAAGAGCGACGCGAA
AAGGGCGAGCCTACTTCGGGAGAGAAAGAGCAGGACATGATTTGGAATCT
GATGCAATGTCAGTACAAGAATGGTCAAGCAATTCCAGATAAGGAGATTG
CGCACATGATGATTGCCCTTCTCATGGCTGGTCAACACTCGTCCTCGTCC
ACCTCATGCTGGATCCTTCTCCGACTGGCTTCGCGACCAGATATCCAGGA
TGAGCTCCTTCAAGAACAGAAGGATGTGCTTGGCGTCAACGCAGATGGAT
CAATCAAGGAGTTAACGTACGCCGACATCTCGCGCCTTCCACTCCTCAAT
CAAGTTGTCAAGGAGACACTCCGCCTTAATGGTCCCATCCATTCTATTCT
GCGACAAGTCAAGTCTCCGATGCCACTCGAAGGTACACCATACGTTGTCC
CGACCACACACTCCCTCCTTGCTGCACCCGGTGCTACCTCACGAATGGAC
GAGCACTTCCCCGAAGCTATGCTGTGGGAACCCCACCGATGGGACGAGAA
CCCAAGTGAGAAGTACGCACATCTCGCACCAAAGCATGTCAAGGAGGGCG
TCGCCGAAGAGACTGAAGATTACGGCGATGGTCTCGTCAGCAAAGGCGCC
GCATCACCATATCTGCCATTCGGTGCTGGCCGACATAGATGCATCGGCGA
GCAATTCGCCTATGTCCAGCTCCAGACCATCACCTCGGAAGTGATTCGCG
ATTTCAAGCTCTACAATGTCGACGGCAGCGACAAAGTTGTCGGCACAGAT
TACAGTTCGTTGTTCAGCAGACCTCTCTCGCCAGCCGTCGTGCGATGGGA
GAGGAGAGAAAAGAAATAG
>N5.84
ATGGTTGGACCCTTGGACCCTCGCAATTGATGAGAAGCAGGGGTGTCCCG
TTCCTGCATGACTAGCGCCAAAAAGTGACGCGAATGCCGAAATGTTAAAT
CTCGTACGATAGCACCTGCCCATAAATCTCGTACGATAGCATAAAATCTC
GTACGATAGCATAAAATCTCGTACGATGTTAAATCTCGTACGATAGCATA
AATCTCGTACGATAGCACCTGCCCATTGAAGGGTAATCATTCAAGATCTT
GGTGATTTGGCCTAACCCCCTACACCAACATCAACATCACTGACTCCGCG
CAATGGGACTCCTCCAGGACGCCGCGGCGCTTTTCGACGCGCAATTTGGC
CAGATAGCGACATGGAAACTAGTCCCCCTCGGCTTCAGCATCTTCTTCGC
CGTATCCGTGTTGCTTAACGTGTTGCGCCAGCTGCTTTTCAGAAATCCAA
ACGAACCTCCGCTAGTATTCCACTACGTGCCCTTCATTGGCAGCACTATC
TCCTATGGCATCGACCCCTACAAGTTCTTCTTCGCCTGCCGTCAAAAATA
CGGAGATTGCTTCACTTTCATCCTCCTTGGCAAGAAGACCACCGTGGTGC
TGGGGACTAAAGGCAACGACTTTATCTTGAATGGAAAGCTCAAGGACGTC
AATGCCGAGGAGATCTATAGCCCACTTACTACGCCAGTATTCGGCACAGA
TGTCGTCTACGATTGTCCCAATTCGAAGCTCATGGAGCAGAAGAAGGTGC
GTGCACACAATAAGCTGGATTTATGACAATGCTAACTTATACAGTTCGTC
AAATATGGTCAGTGACTTGACTCCGCCGCGTCTGAGACAGCGCTCTCAAC
ATGAGCTTCCACTTTGGAGCGATACACTTGCTAACCTGCGCCTCCAGGCC
TCACCTCCTCCGCCCTCCAGTCCTACGTTAAATTGATCACCAAAGAGACC
AAAGACTTCTTCTCCAAGGACAATCCAAGCAAGAAATTCGCATCCACCCA
CGGCACCGTCGACCTCCCGCCTGCTATGGCTGAGCTTACTATCTACACCG
CCAGCCGTTCGCTCCAGGGCAAAGAAGTCCGCGAAAAATTCGACTCCTCC
TTTGCCGACCTCTACCACGATCTCGACATGGGCTTCACTCCCATCAACTT
CATGCTTCCATGGGCTCCACTGCCACAGAATAGAGCACGCGATCGCGCAC
AGAAGAAGATGGCGGAAGTCTACACAGCGATCATCAAAGAGCGACGCGAA
AAGGGCGAGCCTACTTCGGGAGAGAAAGAGCAGGACATGATTTGGAATCT
GATGCAATGTCAGTACAAGAATGGTCAAGCAATTCCAGATAAGGAGATTG
CGCACATGATGATTGCCCTTCTCATGGCTGGTCAACACTCGTCCTCGTCC
ACCTCATGCTGGATCCTTCTCCGACTGGCTTCGCGACCAGATATCCAGGA
TGAGCTCCTTCAAGAACAGAAGGATGTGCTTGGCGTCAACGCAGATGGAT
CAATCAAGGAGTTAACGTACGCCGACATCTCGCGCCTTCCACTCCTCAAT
CAAGTTGTCAAGGAGACACTCCGCCTTAATGGTCCCATCCATTCTATTCT
GCGACAAGTCAAGTCTCCGATGCCACTCGAAGGTACACCATACGTTGTCC
CGACCACACACTCCCTCCTTGCTGCACCCGGTGCTACCTCACGAATGGAC
GAGCACTTCCCCGAAGCTATGCTGTGGGAACCCCACCGATGGGACGAGAA
CCCAAGTGAGAAGTACGCACATCTCGCACCAAAGCATGTCAAGGAGGGCG
TCGCCGAAGAGACTGAAGATTACGGCGATGGTCTCGTCAGCAAAGGCGCC
GCATCACCATATCTGCCATTCGGTGCTGGCCGACATAGATGCATCGGCGA
GCAATTCGCCTATGTCCAGCTCCAGACCATCACCTCGGAAGTGATTCGCG
ATTTCAAGCTCTACAATGTCGACGGCAGCGACAAAGTTGTCGGCACAGAT
TACAGTTCGTTGTTCAGCAGACCTCTCTCGCCAGCCGTCGTGCGATGGGA
GAGGAGAGAAAAGAAATAG
>N5.86
ATGGTTGGACCCTTGGACCCTCGCAATTGATGAGAAGCAGGGGTGTCCCG
TTCCTGCATGACTAGCGCCAAAAAGTGACGCGAATGCCGAAATGTTAAAT
CTCGTACGATAGCACCTGCCCATAAATCTCGTACGATAGCATAAAATCTC
GTACGATAGCATAAAATCTCGTACGATGTTAAATCTCGTACGATAGCATA
AATCTCGTACGATAGCACCTGCCCATTGAAGGGTAATCATTCAAGATCTT
GGTGATTTGGCCTAACCCCCTACACCAACATCAACATCACTGACTCCGCG
CAATGGGACTCCTCCAGGACGCCGCGGCGCTTTTCGACGCGCAATTTGGC
CAGATAGCGACATGGAAACTAGTCCCCCTCGGCTTCAGCATCTTCTTCGC
CGTATCCGTGTTGCTTAACGTGTTGCGCCAGCTGCTTTTCAGAAATCCAA
ACGAACCTCCGCTAGTATTCCACTACGTGCCCTTCATTGGCAGCACTATC
TCCTATGGCATCGACCCCTACAAGTTCTTCTTCGCCTGCCGTCAAAAATA
CGGAGATTGCTTCACTTTCATCCTCCTTGGCAAGAAGACCACCGTGGTGC
TGGGGACTAAAGGCAACGACTTTATCTTGAATGGAAAGCTCAAGGACGTC
AATGCCGAGGAGATCTATAGCCCACTTACTACGCCAGTATTCGGCACAGA
TGTCGTCTACGATTGTCCCAATTCGAAGCTCATGGAGCAGAAGAAGGTGC
GTGCACACAATAAGCTGGATTTATGACAATGCTAACTTATACAGTTCGTC
AAATATGGTCAGTGACTTGACTCCGCCGCGTCTGAGACAGCGCTCTCAAC
ATGAGCTTCCACTTTGGAGCGATACACTTGCTAACCTGCGCCTCCAGGCC
TCACCTCCTCCGCCCTCCAGTCCTACGTTAAATTGATCACCAAAGAGACC
AAAGACTTCTTCTCCAAGGACAATCCAAGCAAGAAATTCGCATCCACCCA
CGGCACCGTCGACCTCCCGCCTGCTATGGCTGAGCTTACTATCTACACCG
CCAGCCGTTCGCTCCAGGGCAAAGAAGTCCGCGAAAAATTCGACTCCTCC
TTTGCCGACCTCTACCACGATCTCGACATGGGCTTCACTCCCATCAACTT
CATGCTTCCATGGGCTCCACTGCCACAGAATAGAGCACGCGATCGCGCAC
AGAAGAAGATGGCGGAAGTCTACACAGCGATCATCAAAGAGCGACGCGAA
AAGGGCGAGCCTACTTCGGGAGAGAAAGAGCAGGACATGATTTGGAATCT
GATGCAATGTCAGTACAAGAATGGTCAAGCAATTCCAGATAAGGAGATTG
CGCACATGATGATTGCCCTTCTCATGGCTGGTCAACACTCGTCCTCGTCC
ACCTCATGCTGGATCCTTCTCCGACTGGCTTCGCGACCAGATATCCAGGA
TGAGCTCCTTCAAGAACAGAAGGATGTGCTTGGCGTCAACGCAGATGGAT
CAATCAAGGAGTTAACGTACGCCGACATCTCGCGCCTTCCACTCCTCAAT
CAAGTTGTCAAGGAGACACTCCGCCTTAATGGTCCCATCCATTCTATTCT
GCGACAAGTCAAGTCTCCGATGCCACTCGAAGGTACACCATACGTTGTCC
CGACCACACACTCCCTCCTTGCTGCACCCGGTGCTACCTCACGAATGGAC
GAGCACTTCCCCGAAGCTATGCTGTGGGAACCCCACCGATGGGACGAGAA
CCCAAGTGAGAAGTACGCACATCTCGCACCAAAGCATGTCAAGGAGGGCG
TCGCCGAAGAGACTGAAGATTACGGCGATGGTCTCGTCAGCAAAGGCGCC
GCATCACCATATCTGCCATTCGGTGCTGGCCGACATAGATGCATCGGCGA
GCAATTCGCCTATGTCCAGCTCCAGACCATCACCTCGGAAGTGATTCGCG
ATTTCAAGCTCTACAATGTCGACGGCAGCGACAAAGTTGTCGGCACAGAT
TACAGTTCGTTGTTCAGCAGACCTCTCTCGCCAGCCGTCGTGCGATGGGA
GAGGAGAGAAAAGAAATAG
>N5.87
ATGGTTGGACCCTTGGACCCTCGCAATTGATGAGAAGCAGGGGTGTCCCG
TTCCTGCATGACTAGCGCCAAAAAGTGACGCGAATGCCGAAATGTTAAAT
CTCGTACGATAGCACCTGCCCATAAATCTCGTACGATAGCATAAAATCTC
GTACGATAGCATAAAATCTCGTACGATGTTAAATCTCGTACGATAGCATA
AATCTCGTACGATAGCACCTGCCCATTGAAGGGTAATCATTCAAGATCTT
GGTGATTTGGCCTAACCCCCTACACCAACATCAACATCACTGACTCCGCG
CAATGGGACTCCTCCAGGACGCCGCGGCGCTTTTCGACGCGCAATTTGGC
CAGATAGCGACATGGAAACTAGTCCCCCTCGGCTTCAGCATCTTCTTCGC
CGTATCCGTGTTGCTTAACGTGTTGCGCCAGCTGCTTTTCAGAAATCCAA
ACGAACCTCCGCTAGTATTCCACTACGTGCCCTTCATTGGCAGCACTATC
TCCTATGGCATCGACCCCTACAAGTTCTTCTTCGCCTGCCGTCAAAAATA
CGGAGATTGCTTCACTTTCATCCTCCTTGGCAAGAAGACCACCGTGGTGC
TGGGGACTAAAGGCAACGACTTTATCTTGAATGGAAAGCTCAAGGACGTC
AATGCCGAGGAGATCTATAGCCCACTTACTACGCCAGTATTCGGCACAGA
TGTCGTCTACGATTGTCCCAATTCGAAGCTCATGGAGCAGAAGAAGGTGC
GTGCACACAATAAGCTGGATTTATGACAATGCTAACTTATACAGTTCGTC
AAATATGGTCAGTGACTTGACTCCGCCGCGTCTGAGACAGCGCTCTCAAC
ATGAGCTTCCACTTTGGAGCGATACACTTGCTAACCTGCGCCTCCAGGCC
TCACCTCCTCCGCCCTCCAGTCCTACGTTAAATTGATCACCAAAGAGACC
AAAGACTTCTTCTCCAAGGACAATCCAAGCAAGAAATTCGCATCCACCCA
CGGCACCGTCGACCTCCCGCCTGCTATGGCTGAGCTTACTATCTACACCG
CCAGCCGTTCGCTCCAGGGCAAAGAAGTCCGCGAAAAATTCGACTCCTCC
TTTGCCGACCTCTACCACGATCTCGACATGGGCTTCACTCCCATCAACTT
CATGCTTCCATGGGCTCCACTGCCACAGAATAGAGCACGCGATCGCGCAC
AGAAGAAGATGGCGGAAGTCTACACAGCGATCATCAAAGAGCGACGCGAA
AAGGGCGAGCCTACTTCGGGAGAGAAAGAGCAGGACATGATTTGGAATCT
GATGCAATGTCAGTACAAGAATGGTCAAGCAATTCCAGATAAGGAGATTG
CGCACATGATGATTGCCCTTCTCATGGCTGGTCAACACTCGTCCTCGTCC
ACCTCATGCTGGATCCTTCTCCGACTGGCTTCGCGACCAGATATCCAGGA
TGAGCTCCTTCAAGAACAGAAGGATGTGCTTGGCGTCAACGCAGATGGAT
CAATCAAGGAGTTAACGTACGCCGACATCTCGCGCCTTCCACTCCTCAAT
CAAGTTGTCAAGGAGACACTCCGCCTTAATGGTCCCATCCATTCTATTCT
GCGACAAGTCAAGTCTCCGATGCCACTCGAAGGTACACCATACGTTGTCC
CGACCACACACTCCCTCCTTGCTGCACCCGGTGCTACCTCACGAATGGAC
GAGCACTTCCCCGAAGCTATGCTGTGGGAACCCCACCGATGGGACGAGAA
CCCAAGTGAGAAGTACGCACATCTCGCACCAAAGCATGTCAAGGAGGGCG
TCGCCGAAGAGACTGAAGATTACGGCGATGGTCTCGTCAGCAAAGGCGCC
GCATCACCATATCTGCCATTCGGTGCTGGCCGACATAGATGCATCGGCGA
GCAATTCGCCTATGTCCAGCTCCAGACCATCACCTCGGAAGTGATTCGCG
ATTTCAAGCTCTACAATGTCGACGGCAGCGACAAAGTTGTCGGCACAGAT
TACAGTTCGTTGTTCAGCAGACCTCTCTCGCCAGCCGTCGTGCGATGGGA
GAGGAGAGAAAAGAAATAG
>N5.89
ATGGTTGGACCCTTGGACCCTCGCAATTGATGAGAAGCAGGGGTGTCCCG
TTCCTGCATGACTAGCGCCAAAAAGTGACGCGAATGCCGAAATGTTAAAT
CTCGTACGATAGCACCTGCCCATAAATCTCGTACGATAGCATAAAATCTC
GTACGATAGCATAAAATCTCGTACGATGTTAAATCTCGTACGATAGCATA
AATCTCGTACGATAGCACCTGCCCATTGAAGGGTAATCATTCAAGATCTT
GGTGATTTGGCCTAACCCCCTACACCAACATCAACATCACTGACTCCGCG
CAATGGGACTCCTCCAGGACGCCGCGGCGCTTTTCGACGCGCAATTTGGC
CAGATAGCGACATGGAAACTAGTCCCCCTCGGCTTCAGCATCTTCTTCGC
CGTATCCGTGTTGCTTAACGTGTTGCGCCAGCTGCTTTTCAGAAATCCAA
ACGAACCTCCGCTAGTATTCCACTACGTGCCCTTCATTGGCAGCACTATC
TCCTATGGCATCGACCCCTACAAGTTCTTCTTCGCCTGCCGTCAAAAATA
CGGAGATTGCTTCACTTTCATCCTCCTTGGCAAGAAGACCACCGTGGTGC
TGGGGACTAAAGGCAACGACTTTATCTTGAATGGAAAGCTCAAGGACGTC
AATGCCGAGGAGATCTATAGCCCACTTACTACGCCAGTATTCGGCACAGA
TGTCGTCTACGATTGTCCCAATTCGAAGCTCATGGAGCAGAAGAAGGTGC
GTGCACACAATAAGCTGGATTTATGACAATGCTAACTTATACAGTTCGTC
AAATATGGTCAGTGACTTGACTCCGCCGCGTCTGAGACAGCGCTCTCAAC
ATGAGCTTCCACTTTGGAGCGATACACTTGCTAACCTGCGCCTCCAGGCC
TCACCTCCTCCGCCCTCCAGTCCTACGTTAAATTGATCACCAAAGAGACC
AAAGACTTCTTCTCCAAGGACAATCCAAGCAAGAAATTCGCATCCACCCA
CGGCACCGTCGACCTCCCGCCTGCTATGGCTGAGCTTACTATCTACACCG
CCAGCCGTTCGCTCCAGGGCAAAGAAGTCCGCGAAAAATTCGACTCCTCC
TTTGCCGACCTCTACCACGATCTCGACATGGGCTTCACTCCCATCAACTT
CATGCTTCCATGGGCTCCACTGCCACAGAATAGAGCACGCGATCGCGCAC
AGAAGAAGATGGCGGAAGTCTACACAGCGATCATCAAAGAGCGACGCGAA
AAGGGCGAGCCTACTTCGGGAGAGAAAGAGCAGGACATGATTTGGAATCT
GATGCAATGTCAGTACAAGAATGGTCAAGCAATTCCAGATAAGGAGATTG
CGCACATGATGATTGCCCTTCTCATGGCTGGTCAACACTCGTCCTCGTCC
ACCTCATGCTGGATCCTTCTCCGACTGGCTTCGCGACCAGATATCCAGGA
TGAGCTCCTTCAAGAACAGAAGGATGTGCTTGGCGTCAACGCAGATGGAT
CAATCAAGGAGTTAACGTACGCCGACATCTCGCGCCTTCCACTCCTCAAT
CAAGTTGTCAAGGAGACACTCCGCCTTAATGGTCCCATCCATTCTATTCT
GCGACAAGTCAAGTCTCCGATGCCACTCGAAGGTACACCATACGTTGTCC
CGACCACACACTCCCTCCTTGCTGCACCCGGTGCTACCTCACGAATGGAC
GAGCACTTCCCCGAAGCTATGCTGTGGGAACCCCACCGATGGGACGAGAA
CCCAAGTGAGAAGTACGCACATCTCGCACCAAAGCATGTCAAGGAGGGCG
TCGCCGAAGAGACTGAAGATTACGGCGATGGTCTCGTCAGCAAAGGCGCC
GCATCACCATATCTGCCATTCGGTGCTGGCCGACATAGATGCATCGGCGA
GCAATTCGCCTATGTCCAGCTCCAGACCATCACCTCGGAAGTGATTCGCG
ATTTCAAGCTCTACAATGTCGACGGCAGCGACAAAGTTGTCGGCACAGAT
TACAGTTCGTTGTTCAGCAGACCTCTCTCGCCAGCCGTCGTGCGATGGGA
GAGGAGAGAAAAGAAATAG
>N5.91
--------------------------TTGATGAGAAGCAGGGGTGTCCCG
TTCCTGCATGACTAGCGCCAAAAAGTGACGCGAATGCCGAAATGTTAAAT
CTCGTACGATAGCACCTGCCCATAAATCTCGTACGATAGCATAAAATCTC
GTACGATAGCATAAAATCTCGTACGATGTTAAATCTCGTACGATAGCATA
AATCTCGTACGATAGCACCTGCCCATTGAAGGGTAATCATTCAAGATCTT
GGTGATTTGGCCTAACCCCCTACACCAACATCAACATCACTGACTCCGCG
CAATGGGACTCCTCCAGGACGCCGCGGCGCTTTTCGACGCGCAATTTGGC
CAGATAGCGACATGGAAACTAGTCCCCCTCGGCTTCAGCATCTTCTTCGC
CGTATCCGTGTTGCTTAACGTGTTGCGCCAGCTGCTTTTCAGAAATCCAA
ACGAACCTCCGCTAGTATTCCACTACGTGCCCTTCATTGGCAGCACTATC
TCCTATGGCATCGACCCCTACAAGTTCTTCTTCGCCTGCCGTCAAAAATA
CGGAGATTGCTTCACTTTCATCCTCCTTGGCAAGAAGACCACCGTGGTGC
TGGGGACTAAAGGCAACGACTTTATCTTGAATGGAAAGCTCAAGGACGTC
AATGCCGAGGAGATCTATAGCCCACTTACTACGCCAGTATTCGGCACAGA
TGTCGTCTACGATTGTCCCAATTCGAAGCTCATGGAGCAGAAGAAGGTGC
GTGCACACAATAAGCTGGATTTATGACAATGCTAACTTATACAGTTCGTC
AAATATGGTCAGTGACTTGACTCCGCCGCGTCTGAGACAGCGCTCTCAAC
ATGAGCTTCCACTTTGGAGCGATACACTTGCTAACCTGCGCCTCCAGGCC
TCACCTCCTCCGCCCTCCAGTCCTACGTTAAATTGATCACCAAAGAGACC
AAAGACTTCTTCTCCAAGGACAATCCAAGCAAGAAATTCGCATCCACCCA
CGGCACCGTCGACCTCCCGCCTGCTATGGCTGAGCTTACTATCTACACCG
CCAGCCGTTCGCTCCAGGGCAAAGAAGTCCGCGAAAAATTCGACTCCTCC
TTTGCCGACCTCTACCACGATCTCGACATGGGCTTCACTCCCATCAACTT
CATGCTTCCATGGGCTCCACTGCCACAGAATAGAGCACGCGATCGCGCAC
AGAAGAAGATGGCGGAAGTCTACACAGCGATCATCAAAGAGCGACGCGAA
AAGGGCGAGCCTACTTCGGGAGAGAAAGAGCAGGACATGATTTGGAATCT
GATGCAATGTCAGTACAAGAATGGTCAAGCAATTCCAGATAAGGAGATTG
CGCACATGATGATTGCCCTTCTCATGGCTGGTCAACACTCGTCCTCGTCC
ACCTCATGCTGGATCCTTCTCCGACTGGCTTCGCGACCAGATATCCAGGA
TGAGCTCCTTCAAGAACAGAAGGATGTGCTTGGCGTCAACGCAGATGGAT
CAATCAAGGAGTTAACGTACGCCGACATCTCGCGCCTTCCACTCCTCAAT
CAAGTTGTCAAGGAGACACTCCGCCTTAATGGTCCCATCCATTCTATTCT
GCGACAAGTCAAGTCTCCGATGCCACTCGAAGGTACACCATACGTTGTCC
CGACCACACACTCCCTCCTTGCTGCACCCGGTGCTACCTCACGAATGGAC
GAGCACTTCCCCGAAGCTATGCTGTGGGAACCCCACCGATGGGACGAGAA
CCCAAGTGAGAAGTACGCACATCTCGCACCAAAGCATGTCAAGGAGGGCG
TCGCCGAAGAGACTGAAGATTACGGCGATGGTCTCGTCAGCAAAGGCGCC
GCATCACCATATCTGCCATTCGGTGCTGGCCGACATAGATGCATCGGCGA
GCAATTCGCCTATGTCCAGCTCCAGACCATCACCTCGGAAGTGATTCGCG
ATTTCAAGCTCTACAATGTCGACGGCAGCGACAAAGTTGTCGGCACAGAT
TACAGTTCGTTGTTCAGCAGACCTCTCTCGCCAGCCGTCGTGCGATGGGA
GAGGAGAGAAAAGAAATAG
>N5.93
ATGGTTGGACCCTTGGACCCTCGCAATTGATGAGAAGCAGGGGTGTCCCG
TTCCTGCATGACTAGCGCCAAAAAGTGACGCGAATGCCGAAATGTTAAAT
CTCGTACGATAGCACCTGCCCATAAATCTCGTACGATAGCATAAAATCTC
GTACGATAGCATAAAATCTCGTACGATGTTAAATCTCGTACGATAGCATA
AATCTCGTACGATAGCACCTGCCCATTGAAGGGTAATCATTCAAGATCTT
GGTGATTTGGCCTAACCCCCTACACCAACATCAACATCACTGACTCCGCG
CAATGGGACTCCTCCAGGACGCCGCGGCGCTTTTCGACGCGCAATTTGGC
CAGATAGCGACATGGAAACTAGTCCCCCTCGGCTTCAGCATCTTCTTCGC
CGTATCCGTGTTGCTTAACGTGTTGCGCCAGCTGCTTTTCAGAAATCCAA
ACGAACCTCCGCTAGTATTCCACTACGTGCCCTTCATTGGCAGCACTATC
TCCTATGGCATCGACCCCTACAAGTTCTTCTTCGCCTGCCGTCAAAAATA
CGGAGATTGCTTCACTTTCATCCTCCTTGGCAAGAAGACCACCGTGGTGC
TGGGGACTAAAGGCAACGACTTTATCTTGAATGGAAAGCTCAAGGACGTC
AATGCCGAGGAGATCTATAGCCCACTTACTACGCCAGTATTCGGCACAGA
TGTCGTCTACGATTGTCCCAATTCGAAGCTCATGGAGCAGAAGAAGGTGC
GTGCACACAATAAGCTGGATTTATGACAATGCTAACTTATACAGTTCGTC
AAATATGGTCAGTGACTTGACTCCGCCGCGTCTGAGACAGCGCTCTCAAC
ATGAGCTTCCACTTTGGAGCGATACACTTGCTAACCTGCGCCTCCAGGCC
TCACCTCCTCCGCCCTCCAGTCCTACGTTAAATTGATCACCAAAGAGACC
AAAGACTTCTTCTCCAAGGACAATCCAAGCAAGAAATTCGCATCCACCCA
CGGCACCGTCGACCTCCCGCCTGCTATGGCTGAGCTTACTATCTACACCG
CCAGCCGTTCGCTCCAGGGCAAAGAAGTCCGCGAAAAATTCGACTCCTCC
TTTGCCGACCTCTACCACGATCTCGACATGGGCTTCACTCCCATCAACTT
CATGCTTCCATGGGCTCCACTGCCACAGAATAGAGCACGCGATCGCGCAC
AGAAGAAGATGGCGGAAGTCTACACAGCGATCATCAAAGAGCGACGCGAA
AAGGGCGAGCCTACTTCGGGAGAGAAAGAGCAGGACATGATTTGGAATCT
GATGCAATGTCAGTACAAGAATGGTCAAGCAATTCCAGATAAGGAGATTG
CGCACATGATGATTGCCCTTCTCATGGCTGGTCAACACTCGTCCTCGTCC
ACCTCATGCTGGATCCTTCTCCGACTGGCTTCGCGACCAGATATCCAGGA
TGAGCTCCTTCAAGAACAGAAGGATGTGCTTGGCGTCAACGCAGATGGAT
CAATCAAGGAGTTAACGTACGCCGACATCTCGCGCCTTCCACTCCTCAAT
CAAGTTGTCAAGGAGACACTCCGCCTTAATGGTCCCATCCATTCTATTCT
GCGACAAGTCAAGTCTCCGATGCCACTCGAAGGTACACCATACGTTGTCC
CGACCACACACTCCCTCCTTGCTGCACCCGGTGCTACCTCACGAATGGAC
GAGCACTTCCCCGAAGCTATGCTGTGGGAACCCCACCGATGGGACGAGAA
CCCAAGTGAGAAGTACGCACATCTCGCACCAAAGCATGTCAAGGAGGGCG
TCGCCGAAGAGACTGAAGATTACGGCGATGGTCTCGTCAGCAAAGGCGCC
GCATCACCATATCTGCCATTCGGTGCTGGCCGACATAGATGCATCGGCGA
GCAATTCGCCTATGTCCAGCTCCAGACCATCACCTCGGAAGTGATTCGCG
ATTTCAAGCTCTACAATGTCGACGGCAGCGACAAAGTTGTCGGCACAGAT
TACAGTTCGTTGTTCAGCAGACCTCTCTCGCCAGCCGTCGTGCGATGGGA
GAGGAGAGAAAAGAAATAG
>N5.95
ATGGTTGGACCCTTGGACCCTCGCAATTGATGAGAAGCAGGGGTGTCCCG
TTCCTGCATGACTAGCGCCAAAAAGTGACGCGAATGCCGAAATGTTAAAT
CTCGTACGATAGCACCTGCCCATAAATCTCGTACGATAGCATAAAATCTC
GTACGATAGCATAAAATCTCGTACGATGTTAAATCTCGTACGATAGCATA
AATCTCGTACGATAGCACCTGCCCATTGAAGGGTAATCATTCAAGATCTT
GGTGATTTGGCCTAACCCCCTACACCAACATCAACATCACTGACTCCGCG
CAATGGGACTCCTCCAGGACGCCGCGGCGCTTTTCGACGCGCAATTTGGC
CAGATAGCGACATGGAAACTAGTCCCCCTCGGCTTCAGCATCTTCTTCGC
CGTATCCGTGTTGCTTAACGTGTTGCGCCAGCTGCTTTTCAGAAATCCAA
ACGAACCTCCGCTAGTATTCCACTACGTGCCCTTCATTGGCAGCACTATC
TCCTATGGCATCGACCCCTACAAGTTCTTCTTCGCCTGCCGTCAAAAATA
CGGAGATTGCTTCACTTTCATCCTCCTTGGCAAGAAGACCACCGTGGTGC
TGGGGACTAAAGGCAACGACTTTATCTTGAATGGAAAGCTCAAGGACGTC
AATGCCGAGGAGATCTATAGCCCACTTACTACGCCAGTATTCGGCACAGA
TGTCGTCTACGATTGTCCCAATTCGAAGCTCATGGAGCAGAAGAAGGTGC
GTGCACACAATAAGCTGGATTTATGACAATGCTAACTTATACAGTTCGTC
AAATATGGTCAGTGACTTGACTCCGCCGCGTCTGAGACAGCGCTCTCAAC
ATGAGCTTCCACTTTGGAGCGATACACTTGCTAACCTGCGCCTCCAGGCC
TCACCTCCTCCGCCCTCCAGTCCTACGTTAAATTGATCACCAAAGAGACC
AAAGACTTCTTCTCCAAGGACAATCCAAGCAAGAAATTCGCATCCACCCA
CGGCACCGTCGACCTCCCGCCTGCTATGGCTGAGCTTACTATCTACACCG
CCAGCCGTTCGCTCCAGGGCAAAGAAGTCCGCGAAAAATTCGACTCCTCC
TTTGCCGACCTCTACCACGATCTCGACATGGGCTTCACTCCCATCAACTT
CATGCTTCCATGGGCTCCACTGCCACAGAATAGAGCACGCGATCGCGCAC
AGAAGAAGATGGCGGAAGTCTACACAGCGATCATCAAAGAGCGACGCGAA
AAGGGCGAGCCTACTTCGGGAGAGAAAGAGCAGGACATGATTTGGAATCT
GATGCAATGTCAGTACAAGAATGGTCAAGCAATTCCAGATAAGGAGATTG
CGCACATGATGATTGCCCTTCTCATGGCTGGTCAACACTCGTCCTCGTCC
ACCTCATGCTGGATCCTTCTCCGACTGGCTTCGCGACCAGATATCCAGGA
TGAGCTCCTTCAAGAACAGAAGGATGTGCTTGGCGTCAACGCAGATGGAT
CAATCAAGGAGTTAACGTACGCCGACATCTCGCGCCTTCCACTCCTCAAT
CAAGTTGTCAAGGAGACACTCCGCCTTAATGGTCCCATCCATTCTATTCT
GCGACAAGTCAAGTCTCCGATGCCACTCGAAGGTACACCATACGTTGTCC
CGACCACACACTCCCTCCTTGCTGCACCCGGTGCTACCTCACGAATGGAC
GAGCACTTCCCCGAAGCTATGCTGTGGGAACCCCACCGATGGGACGAGAA
CCCAAGTGAGAAGTACGCACATCTCGCACCAAAGCATGTCAAGGAGGGCG
TCGCCGAAGAGACTGAAGATTACGGCGATGGTCTCGTCAGCAAAGGCGCC
GCATCACCATATCTGCCATTCGGTGCTGGCCGACATAGATGCATCGGCGA
GCAATTCGCCTATGTCCAGCTCCAGACCATCACCTCGGAAGTGATTCGCG
ATTTCAAGCTCTACAATGTCGACGGCAGCGACAAAGTTGTCGGCACAGAT
TACAGTTCGTTGTTCAGCAGACCTCTCTCGCCAGCCGTCGTGCGATGGGA
GAGGAGAGAAAAGAAATAG
>N5.96
ATGGTTGGACCCTTGGACCCTCGCAATTGATGAGAAGCAGGGGTGTCCCG
TTCCTGCATGACTAGCGCCAAAAAGTGACGCGAATGCCGAAATGTTAAAT
CTCGTACGATAGCACCTGCCCATAAATCTCGTACGATAGCATAAAATCTC
GTACGATAGCATAAAATCTCGTACGATGTTAAATCTCGTACGATAGCATA
AATCTCGTACGATAGCACCTGCCCATTGAAGGGTAATCATTCAAGATCTT
GGTGATTTGGCCTAACCCCCTACACCAACATCAACATCACTGACTCCGCG
CAATGGGACTCCTCCAGGACGCCGCGGCGCTTTTCGACGCGCAATTTGGC
CAGATAGCGACATGGAAACTAGTCCCCCTCGGCTTCAGCATCTTCTTCGC
CGTATCCGTGTTGCTTAACGTGTTGCGCCAGCTGCTTTTCAGAAATCCAA
ACGAACCTCCGCTAGTATTCCACTACGTGCCCTTCATTGGCAGCACTATC
TCCTATGGCATCGACCCCTACAAGTTCTTCTTCGCCTGCCGTCAAAAATA
CGGAGATTGCTTCACTTTCATCCTCCTTGGCAAGAAGACCACCGTGGTGC
TGGGGACTAAAGGCAACGACTTTATCTTGAATGGAAAGCTCAAGGACGTC
AATGCCGAGGAGATCTATAGCCCACTTACTACGCCAGTATTCGGCACAGA
TGTCGTCTACGATTGTCCCAATTCGAAGCTCATGGAGCAGAAGAAGGTGC
GTGCACACAATAAGCTGGATTTATGACAATGCTAACTTATACAGTTCGTC
AAATATGGTCAGTGACTTGACTCCGCCGCGTCTGAGACAGCGCTCTCAAC
ATGAGCTTCCACTTTGGAGCGATACACTTGCTAACCTGCGCCTCCAGGCC
TCACCTCCTCCGCCCTCCAGTCCTACGTTAAATTGATCACCAAAGAGACC
AAAGACTTCTTCTCCAAGGACAATCCAAGCAAGAAATTCGCATCCACCCA
CGGCACCGTCGACCTCCCGCCTGCTATGGCTGAGCTTACTATCTACACCG
CCAGCCGTTCGCTCCAGGGCAAAGAAGTCCGCGAAAAATTCGACTCCTCC
TTTGCCGACCTCTACCACGATCTCGACATGGGCTTCACTCCCATCAACTT
CATGCTTCCATGGGCTCCACTGCCACAGAATAGAGCACGCGATCGCGCAC
AGAAGAAGATGGCGGAAGTCTACACAGCGATCATCAAAGAGCGACGCGAA
AAGGGCGAGCCTACTTCGGGAGAGAAAGAGCAGGACATGATTTGGAATCT
GATGCAATGTCAGTACAAGAATGGTCAAGCAATTCCAGATAAGGAGATTG
CGCACATGATGATTGCCCTTCTCATGGCTGGTCAACACTCGTCCTCGTCC
ACCTCATGCTGGATCCTTCTCCGACTGGCTTCGCGACCAGATATCCAGGA
TGAGCTCCTTCAAGAACAGAAGGATGTGCTTGGCGTCAACGCAGATGGAT
CAATCAAGGAGTTAACGTACGCCGACATCTCGCGCCTTCCACTCCTCAAT
CAAGTTGTCAAGGAGACACTCCGCCTTAATGGTCCCATCCATTCTATTCT
GCGACAAGTCAAGTCTCCGATGCCACTCGAAGGTACACCATACGTTGTCC
CGACCACACACTCCCTCCTTGCTGCACCCGGTGCTACCTCACGAATGGAC
GAGCACTTCCCCGAAGCTATGCTGTGGGAACCCCACCGATGGGACGAGAA
CCCAAGTGAGAAGTACGCACATCTCGCACCAAAGCATGTCAAGGAGGGCG
TCGCCGAAGAGACTGAAGATTACGGCGATGGTCTCGTCAGCAAAGGCGCC
GCATCACCATATCTGCCATTCGGTGCTGGCCGACATAGATGCATCGGCGA
GCAATTCGCCTATGTCCAGCTCCAGACCATCACCTCGGAAGTGATTCGCG
ATTTCAAGCTCTACAATGTCGACGGCAGCGACAAAGTTGTCGGCACAGAT
TACAGTTCGTTGTTCAGCAGACCTCTCTCGCCAGCCGTCGTGCGATGGGA
GAGGAGAGAAAAGAAATAG
>N5.97
-----TGGACCCTTGGACCCTCGCAATTGATGAGAAGCAGGGGTGTCCCG
TTCCTGCATGACTAGCGCCAAAAAGTGACGCGAATGCCGAAATGTTAAAT
CTCGTACGATAGCACCTGCCCATAAATCTCGTACGATAGCATAAAATCTC
GTACGATAGCATAAAATCTCGTACGATGTTAAATCTCGTACGATAGCATA
AATCTCGTACGATAGCACCTGCCCATTGAAGGGTAATCATTCAAGATCTT
GGTGATTTGGCCTAACCCCCTACACCAACATCAACATCACTGACTCCGCG
CAATGGGACTCCTCCAGGACGCCGCGGCGCTTTTCGACGCGCAATTTGGC
CAGATAGCGACATGGAAACTAGTCCCCCTCGGCTTCAGCATCTTCTTCGC
CGTATCCGTGTTGCTTAACGTGTTGCGCCAGCTGCTTTTCAGAAATCCAA
ACGAACCTCCGCTAGTATTCCACTACGTGCCCTTCATTGGCAGCACTATC
TCCTATGGCATCGACCCCTACAAGTTCTTCTTCGCCTGCCGTCAAAAATA
CGGAGATTGCTTCACTTTCATCCTCCTTGGCAAGAAGACCACCGTGGTGC
TGGGGACTAAAGGCAACGACTTTATCTTGAATGGAAAGCTCAAGGACGTC
AATGCCGAGGAGATCTATAGCCCACTTACTACGCCAGTATTCGGCACAGA
TGTCGTCTACGATTGTCCCAATTCGAAGCTCATGGAGCAGAAGAAGGTGC
GTGCACACAATAAGCTGGATTTATGACAATGCTAACTTATACAGTTCGTC
AAATATGGTCAGTGACTTGACTCCGCCGCGTCTGAGACAGCGCTCTCAAC
ATGAGCTTCCACTTTGGAGCGATACACTTGCTAACCTGCGCCTCCAGGCC
TCACCTCCTCCGCCCTCCAGTCCTACGTTAAATTGATCACCAAAGAGACC
AAAGACTTCTTCTCCAAGGACAATCCAAGCAAGAAATTCGCATCCACCCA
CGGCACCGTCGACCTCCCGCCTGCTATGGCTGAGCTTACTATCTACACCG
CCAGCCGTTCGCTCCAGGGCAAAGAAGTCCGCGAAAAATTCGACTCCTCC
TTTGCCGACCTCTACCACGATCTCGACATGGGCTTCACTCCCATCAACTT
CATGCTTCCATGGGCTCCACTGCCACAGAATAGAGCACGCGATCGCGCAC
AGAAGAAGATGGCGGAAGTCTACACAGCGATCATCAAAGAGCGACGCGAA
AAGGGCGAGCCTACTTCGGGAGAGAAAGAGCAGGACATGATTTGGAATCT
GATGCAATGTCAGTACAAGAATGGTCAAGCAATTCCAGATAAGGAGATTG
CGCACATGATGATTGCCCTTCTCATGGCTGGTCAACACTCGTCCTCGTCC
ACCTCATGCTGGATCCTTCTCCGACTGGCTTCGCGACCAGATATCCAGGA
TGAGCTCCTTCAAGAACAGAAGGATGTGCTTGGCGTCAACGCAGATGGAT
CAATCAAGGAGTTAACGTACGCCGACATCTCGCGCCTTCCACTCCTCAAT
CAAGTTGTCAAGGAGACACTCCGCCTTAATGGTCCCATCCATTCTATTCT
GCGACAAGTCAAGTCTCCGATGCCACTCGAAGGTACACCATACGTTGTCC
CGACCACACACTCCCTCCTTGCTGCACCCGGTGCTACCTCACGAATGGAC
GAGCACTTCCCCGAAGCTATGCTGTGGGAACCCCACCGATGGGACGAGAA
CCCAAGTGAGAAGTACGCACATCTCGCACCAAAGCATGTCAAGGAGGGCG
TCGCCGAAGAGACTGAAGATTACGGCGATGGTCTCGTCAGCAAAGGCGCC
GCATCACCATATCTGCCATTCGGTGCTGGCCGACATAGATGCATCGGCGA
GCAATTCGCCTATGTCCAGCTCCAGACCATCACCTCGGAAGTGATTCGCG
ATTTCAAGCTCTACAATGTCGACGGCAGCGACAAAGTTGTCGGCACAGAT
TACAGTTCGTTGTTCAGCAGACCTCTCTCGCCAGCCGTCGTGCGATGGGA
GAGGAGAGAAAAGAAATAG
>N5.100
ATGGTTGGACCCTTGGACCCTCGCAATTGATGAGAAGCAGGGGTGTCCCG
TTCCTGCATGACTAGCGCCAAAAAGTGACGCGAATGCCGAAATGTTAAAT
CTCGTACGATAGCACCTGCCCATAAATCTCGTACGATAGCATAAAATCTC
GTACGATAGCATAAAATCTCGTACGATGTTAAATCTCGTACGATAGCATA
AATCTCGTACGATAGCACCTGCCCATTGAAGGGTAATCATTCAAGATCTT
GGTGATTTGGCCTAACCCCCTACACCAACATCAACATCACTGACTCCGCG
CAATGGGACTCCTCCAGGACGCCGCGGCGCTTTTCGACGCGCAATTTGGC
CAGATAGCGACATGGAAACTAGTCCCCCTCGGCTTCAGCATCTTCTTCGC
CGTATCCGTGTTGCTTAACGTGTTGCGCCAGCTGCTTTTCAGAAATCCAA
ACGAACCTCCGCTAGTATTCCACTACGTGCCCTTCATTGGCAGCACTATC
TCCTATGGCATCGACCCCTACAAGTTCTTCTTCGCCTGCCGTCAAAAATA
CGGAGATTGCTTCACTTTCATCCTCCTTGGCAAGAAGACCACCGTGGTGC
TGGGGACTAAAGGCAACGACTTTATCTTGAATGGAAAGCTCAAGGACGTC
AATGCCGAGGAGATCTATAGCCCACTTACTACGCCAGTATTCGGCACAGA
TGTCGTCTACGATTGTCCCAATTCGAAGCTCATGGAGCAGAAGAAGGTGC
GTGCACACAATAAGCTGGATTTATGACAATGCTAACTTATACAGTTCGTC
AAATATGGTCAGTGACTTGACTCCGCCGCGTCTGAGACAGCGCTCTCAAC
ATGAGCTTCCACTTTGGAGCGATACACTTGCTAACCTGCGCCTCCAGGCC
TCACCTCCTCCGCCCTCCAGTCCTACGTTAAATTGATCACCAAAGAGACC
AAAGACTTCTTCTCCAAGGACAATCCAAGCAAGAAATTCGCATCCACCCA
CGGCACCGTCGACCTCCCGCCTGCTATGGCTGAGCTTACTATCTACACCG
CCAGCCGTTCGCTCCAGGGCAAAGAAGTCCGCGAAAAATTCGACTCCTCC
TTTGCCGACCTCTACCACGATCTCGACATGGGCTTCACTCCCATCAACTT
CATGCTTCCATGGGCTCCACTGCCACAGAATAGAGCACGCGATCGCGCAC
AGAAGAAGATGGCGGAAGTCTACACAGCGATCATCAAAGAGCGACGCGAA
AAGGGCGAGCCTACTTCGGGAGAGAAAGAGCAGGACATGATTTGGAATCT
GATGCAATGTCAGTACAAGAATGGTCAAGCAATTCCAGATAAGGAGATTG
CGCACATGATGATTGCCCTTCTCATGGCTGGTCAACACTCGTCCTCGTCC
ACCTCATGCTGGATCCTTCTCCGACTGGCTTCGCGACCAGATATCCAGGA
TGAGCTCCTTCAAGAACAGAAGGATGTGCTTGGCGTCAACGCAGATGGAT
CAATCAAGGAGTTAACGTACGCCGACATCTCGCGCCTTCCACTCCTCAAT
CAAGTTGTCAAGGAGACACTCCGCCTTAATGGTCCCATCCATTCTATTCT
GCGACAAGTCAAGTCTCCGATGCCACTCGAAGGTACACCATACGTTGTCC
CGACCACACACTCCCTCCTTGCTGCACCCGGTGCTACCTCACGAATGGAC
GAGCACTTCCCCGAAGCTATGCTGTGGGAACCCCACCGATGGGACGAGAA
CCCAAGTGAGAAGTACGCACATCTCGCACCAAAGCATGTCAAGGAGGGCG
TCGCCGAAGAGACTGAAGATTACGGCGATGGTCTCGTCAGCAAAGGCGCC
GCATCACCATATCTGCCATTCGGTGCTGGCCGACATAGATGCATCGGCGA
GCAATTCGCCTATGTCCAGCTCCAGACCATCACCTCGGAAGTGATTCGCG
ATTTCAAGCTCTACAATGTCGACGGCAGCGACAAAGTTGTCGGCACAGAT
TACAGTTCGTTGTTCAGCAGACCTCTCTCGCCAGCCGTCGTGCGATGGGA
GAGGAGAGAAAAGAAATAG
>N5.101
ATGGTTGGACCCTTGGACCCTCGCAATTGATGAGAAGCAGGGGTGTCCCG
TTCCTGCATGACTAGCGCCAAAAAGTGACGCGAATGCCGAAATGTTAAAT
CTCGTACGATAGCACCTGCCCATAAATCTCGTACGATAGCATAAAATCTC
GTACGATAGCATAAAATCTCGTACGATGTTAAATCTCGTACGATAGCATA
AATCTCGTACGATAGCACCTGCCCATTGAAGGGTAATCATTCAAGATCTT
GGTGATTTGGCCTAACCCCCTACACCAACATCAACATCACTGACTCCGCG
CAATGGGACTCCTCCAGGACGCCGCGGCGCTTTTCGACGCGCAATTTGGC
CAGATAGCGACATGGAAACTAGTCCCCCTCGGCTTCAGCATCTTCTTCGC
CGTATCCGTGTTGCTTAACGTGTTGCGCCAGCTGCTTTTCAGAAATCCAA
ACGAACCTCCGCTAGTATTCCACTACGTGCCCTTCATTGGCAGCACTATC
TCCTATGGCATCGACCCCTACAAGTTCTTCTTCGCCTGCCGTCAAAAATA
CGGAGATTGCTTCACTTTCATCCTCCTTGGCAAGAAGACCACCGTGGTGC
TGGGGACTAAAGGCAACGACTTTATCTTGAATGGAAAGCTCAAGGACGTC
AATGCCGAGGAGATCTATAGCCCACTTACTACGCCAGTATTCGGCACAGA
TGTCGTCTACGATTGTCCCAATTCGAAGCTCATGGAGCAGAAGAAGGTGC
GTGCACACAATAAGCTGGATTTATGACAATGCTAACTTATACAGTTCGTC
AAATATGGTCAGTGACTTGACTCCGCCGCGTCTGAGACAGCGCTCTCAAC
ATGAGCTTCCACTTTGGAGCGATACACTTGCTAACCTGCGCCTCCAGGCC
TCACCTCCTCCGCCCTCCAGTCCTACGTTAAATTGATCACCAAAGAGACC
AAAGACTTCTTCTCCAAGGACAATCCAAGCAAGAAATTCGCATCCACCCA
CGGCACCGTCGACCTCCCGCCTGCTATGGCTGAGCTTACTATCTACACCG
CCAGCCGTTCGCTCCAGGGCAAAGAAGTCCGCGAAAAATTCGACTCCTCC
TTTGCCGACCTCTACCACGATCTCGACATGGGCTTCACTCCCATCAACTT
CATGCTTCCATGGGCTCCACTGCCACAGAATAGAGCACGCGATCGCGCAC
AGAAGAAGATGGCGGAAGTCTACACAGCGATCATCAAAGAGCGACGCGAA
AAGGGCGAGCCTACTTCGGGAGAGAAAGAGCAGGACATGATTTGGAATCT
GATGCAATGTCAGTACAAGAATGGTCAAGCAATTCCAGATAAGGAGATTG
CGCACATGATGATTGCCCTTCTCATGGCTGGTCAACACTCGTCCTCGTCC
ACCTCATGCTGGATCCTTCTCCGACTGGCTTCGCGACCAGATATCCAGGA
TGAGCTCCTTCAAGAACAGAAGGATGTGCTTGGCGTCAACGCAGATGGAT
CAATCAAGGAGTTAACGTACGCCGACATCTCGCGCCTTCCACTCCTCAAT
CAAGTTGTCAAGGAGACACTCCGCCTTAATGGTCCCATCCATTCTATTCT
GCGACAAGTCAAGTCTCCGATGCCACTCGAAGGTACACCATACGTTGTCC
CGACCACACACTCCCTCCTTGCTGCACCCGGTGCTACCTCACGAATGGAC
GAGCACTTCCCCGAAGCTATGCTGTGGGAACCCCACCGATGGGACGAGAA
CCCAAGTGAGAAGTACGCACATCTCGCACCAAAGCATGTCAAGGAGGGCG
TCGCCGAAGAGACTGAAGATTACGGCGATGGTCTCGTCAGCAAAGGCGCC
GCATCACCATATCTGCCATTCGGTGCTGGCCGACATAGATGCATCGGCGA
GCAATTCGCCTATGTCCAGCTCCAGACCATCACCTCGGAAGTGATTCGCG
ATTTCAAGCTCTACAATGTCGACGGCAGCGACAAAGTTGTCGGCACAGAT
TACAGTTCGTTGTTCAGCAGACCTCTCTCGCCAGCCGTCGTGCGATGGGA
GAGGAGAGAAAAGAAATAG
>Bo_1
ATGGTTGGACCCTTGGACCCTCGCAATTGATGAGAAGCAGGGGTGTCGCG
TTCCTGCATGACTAGCGCCAAAAAGTGACGCGACTGCCGAAATGTTAAAT
CTCGTACGATAGCACCTGCCCAT---------------------------
--------------------------------------------------
--------GGACCACTCGAACCACACTGAAGGGTAATCATTCAAGATCTT
GGTGATTTGGCCTAACCCCCTACACCAACATCAACATCACCGACTCCGCG
CAATGGGGCTCCTCCAGGACGCTGCGGCGCTTTTCGACGCGCAGTTTGGC
CAGATAGCGACATGGAAACTTGTCCCCCTCGGCTTCAGCATCTTCTTCGC
CGTATCCGTGTTGCTTAACGTGTTGCGCCAGCTGCTCTTCAGAAATCCAA
ACGAACCTCCGCTAGTATTCCACTACGTGCCCTTCATTGGCAGCACTATC
TCCTATGGCATCGACCCCTACAAGTTCTTCTTCGCCTGCCGTCAAAAATA
CGGAGATTGCTTCACTTTCATCCTCCTTGGCAAGAAGACCACCGTGGTGC
TGGGGACTAAAGGCAACGACTTTATCTTGAATGGAAAGCTCAAGGACGTC
AATGCCGAGGAGATCTATAGCCCACTTACTACGCCAGTATTCGGCACAGA
TGTCGTCTACGATTGTCCCAATTCGAAGCTCATGGAGCAGAAGAAGGTGC
GTGCACACAATAAGCTGGATTTATGACAATGCTAACTTATACAGTTCGTC
AAATATGGTCAGTGACTTGACTCCGCCGCGTCTGAGACAGCGCTCTGAAC
ATGAGCTTCCACTTTGGAGCGATACACTTGCTAACCTCCGCCTCCAGGCC
TCACCTCCTCCGCCCTCCAGTCCTACGTTAAATTGATCACCAAAGAGACC
AAAGACTTCTTCTCCAAGGACAATCCAAGCAAGAAATTCGCATCCACCCA
CGGCACCGTCGACCTCCCGCCTGCTATGGCTGAGCTTACTATCTACACCG
CCAGCCGTTCGCTCCAGGGCAAAGAAGTCCGCGAAAAATTCGACTCCTCC
TTTGCCGACCTCTACCACGATCTCGACATGGGCTTCACTCCCATCAACTT
CATGCTTCCATGGGCTCCACTGCCACAGAATAGAGCACGCGATCGCGCAC
AGAAGAAGATGGCGGAAGTCTACACAGCGATCATCAAAGAGCGACGCGAA
AAGGGCGAGCCTACTTCGGGAGAGAAAGAGCAGGACATGATTTGGAATCT
GATGCAATGTCAGTACAAGAATGGTCAAGCAATTCCAGATAAGGAGATTG
CGCACATGATGATTGCCCTTCTCATGGCTGGTCAACACTCGTCCTCGTCC
ACCTCATGCTGGATCCTTCTCCGACTGGCTTCGCGACCAGATATCCAGGA
TGAGCTCCTTCAAGAACAGAAGGATGTGCTTGGCGTCAACGCAGATGGAT
CGATCAAGGAGTTAACGTACGCCGACATCTCGCGCCTTCCACTCCTCAAT
CAAGTTGTCAAGGAGACACTCCGCCTTCATGCTCCCATCCATTCTATTCT
GCGACAAGTCAAGTCTCCGATGCCACTCGAAGGTACACCATACGTTGTCC
CGACCACACACTCCCTCCTTGCTGCACCCGGTGCTACCTCACGAATGGAC
GAGCACTTCCCCGAAGCTATGCTGTGGGAACCCCACCGATGGGACGAGAA
CCCAAGTGAGAAGTACGCACATCTCTCACCAAAGCATGTCAAGGAGGGCG
TCGCCGAAGAGACTGAAGATTACGGCTATGGTCTCGTCAGCAAAGGCGCC
GCATCACCATATCTGCCATTCGGTGCTGGCCGACATAGATGCATCGGCGA
GCAATTCGCCTATGTCCAGCTCCAGACCATCACCTCAGAAGTGATTCGCG
ATTTCAAGCTCTACAATGTCGACGGCAGCGACAAAGTTGTCGGCACAGAT
TACAGTTCGTTGTTCAGCAGACCTCTCTCGCCAGCCGTCGTGCGATGGGA
GAGGAGAGAAAAGAAATAG
>N5.2
-----------------------------------AGCAGGGGTGTCGCG
TTCCTGCATGACTAGCGCCAAAAAGTGACGCGACTGCCGAAATGTTAAAT
CTCGTACGATAGCACCTGCCCAT---------------------------
--------------------------------------------------
--------GGACCACTCGAACCACACTGAAGGGTAATCATTCAAGATCTT
GGTGATTTGGCCTAACCCCCTACACCAACATCAACATCACCGACTCCGCG
CAATGGGGCTCCTCCAGGACGCTGCGGCGCTTTTCGACGCGCAGTTTGGC
CAGATAGCGACATGGAAACTTGTCCCCCTCGGCTTCAGCATCTTCTTCGC
CGTATCCGTGTTGCTTAACGTGTTGCGCCAGCTGCTCTTCAGAAATCCAA
ACGAACCTCCGCTAGTATTCCACTACGTGCCCTTCATTGGCAGCACTATC
TCCTATGGCATCGACCCCTACAAGTTCTTCTTCGCCTGCCGTCAAAAATA
CGGAGATTGCTTCACTTTCATCCTCCTTGGCAAGAAGACCACCGTGGTGC
TGGGGACTAAAGGCAACGACTTTATCTTGAATGGAAAGCTCAAGGACGTC
AATGCCGAGGAGATCTATAGCCCACTTACTACGCCAGTATTCGGCACAGA
TGTCGTCTACGATTGTCCCAATTCGAAGCTCATGGAGCAGAAGAAGGTGC
GTGCACACAATAAGCTGGATTTATGACAATGCTAACTTATACAGTTCGTC
AAATATGGTCAGTGACTTGACTCCGCCGCGTCTGAGACAGCGCTCTGAAC
ATGAGCTTCCACTTTGGAGCGATACACTTGCTAACCTCCGCCTCCAGGCC
TCACCTCCTCCGCCCTCCAGTCCTACGTTAAATTGATCACCAAAGAGACC
AAAGACTTCTTCTCCAAGGACAATCCAAGCAAGAAATTCGCATCCACCCA
CGGCACCGTCGACCTCCCGCCTGCTATGGCTGAGCTTACTATCTACACCG
CCAGCCGTTCGCTCCAGGGCAAAGAAGTCCGCGAAAAATTCGACTCCTCC
TTTGCCGACCTCTACCACGATCTCGACATGGGCTTCACTCCCATCAACTT
CATGCTTCCATGGGCTCCACTGCCACAGAATAGAGCACGCGATCGCGCAC
AGAAGAAGATGGCGGAAGTCTACACAGCGATCATCAAAGAGCGACGCGAA
AAGGGCGAGCCTACTTCGGGAGAGAAAGAGCAGGACATGATTTGGAATCT
GATGCAATGTCAGTACAAGAATGGTCAAGCAATTCCAGATAAGGAGATTG
CGCACATGATGATTGCCCTTCTCATGGCTGGTCAACACTCGTCCTCGTCC
ACCTCATGCTGGATCCTTCTCCGACTGGCTTCGCGACCAGATATCCAGGA
TGAGCTCCTTCAAGAACAGAAGGATGTGCTTGGCGTCAACGCAGATGGAT
CGATCAAGGAGTTAACGTACGCCGACATCTCGCGCCTTCCACTCCTCAAT
CAAGTTGTCAAGGAGACACTCCGCCTTCATGCTCCCATCCATTCTATTCT
GCGACAAGTCAAGTCTCCGATGCCACTCGAAGGTACACCATACGTTGTCC
CGACCACACACTCCCTCCTTGCTGCACCCGGTGCTACCTCACGAATGGAC
GAGCACTTCCCCGAAGCTATGCTGTGGGAACCCCACCGATGGGACGAGAA
CCCAAGTGAGAAGTACGCACATCTCTCACCAAAGCATGTCAAGGAGGGCG
TCGCCGAAGAGACTGAAGATTACGGCTATGGTCTCGTCAGCAAAGGCGCC
GCATCACCATATCTGCCATTCGGTGCTGGCCGACATAGATGCATCGGCGA
GCAATTCGCCTATGTCCAGCTCCAGACCATCACCTCAGAAGTGATTCGCG
ATTTCAAGCTCTACAATGTCGACGGCAGCGACAAAGTTGTCGGCACAGAT
TACAGTTCGTTGTTCAGCAGACCTCTCTCGCCAGCCGTCGTGCGATGGGA
GAGGAGAGAAAAGAAATAG
>N5.4
ATGGTTGGACCCTTGGACCCTCGCAATTGATGAGAAGCAGGGGTGTCGCG
TTCCTGCATGACTAGCGCCAAAAAGTGACGCGACTGCCGAAATGTTAAAT
CTCGTACGATAGCACCTGCCCAT---------------------------
--------------------------------------------------
--------GGACCACTCGAACCACACTGAAGGGTAATCATTCAAGATCTT
GGTGATTTGGCCTAACCCCCTACACCAACATCAACATCACCGACTCCGCG
CAATGGGGCTCCTCCAGGACGCTGCGGCGCTTTTCGACGCGCAGTTTGGC
CAGATAGCGACATGGAAACTTGTCCCCCTCGGCTTCAGCATCTTCTTCGC
CGTATCCGTGTTGCTTAACGTGTTGCGCCAGCTGCTCTTCAGAAATCCAA
ACGAACCTCCGCTAGTATTCCACTACGTGCCCTTCATTGGCAGCACTATC
TCCTATGGCATCGACCCCTACAAGTTCTTCTTCGCCTGCCGTCAAAAATA
CGGAGATTGCTTCACTTTCATCCTCCTTGGCAAGAAGACCACCGTGGTGC
TGGGGACTAAAGGCAACGACTTTATCTTGAATGGAAAGCTCAAGGACGTC
AATGCCGAGGAGATCTATAGCCCACTTACTACGCCAGTATTCGGCACAGA
TGTCGTCTACGATTGTCCCAATTCGAAGCTCATGGAGCAGAAGAAGGTGC
GTGCACACAATAAGCTGGATTTATGACAATGCTAACTTATACAGTTCGTC
AAATATGGTCAGTGACTTGACTCCGCCGCGTCTGAGACAGCGCTCTGAAC
ATGAGCTTCCACTTTGGAGCGATACACTTGCTAACCTCCGCCTCCAGGCC
TCACCTCCTCCGCCCTCCAGTCCTACGTTAAATTGATCACCAAAGAGACC
AAAGACTTCTTCTCCAAGGACAATCCAAGCAAGAAATTCGCATCCACCCA
CGGCACCGTCGACCTCCCGCCTGCTATGGCTGAGCTTACTATCTACACCG
CCAGCCGTTCGCTCCAGGGCAAAGAAGTCCGCGAAAAATTCGACTCCTCC
TTTGCCGACCTCTACCACGATCTCGACATGGGCTTCACTCCCATCAACTT
CATGCTTCCATGGGCTCCACTGCCACAGAATAGAGCACGCGATCGCGCAC
AGAAGAAGATGGCGGAAGTCTACACAGCGATCATCAAAGAGCGACGCGAA
AAGGGCGAGCCTACTTCGGGAGAGAAAGAGCAGGACATGATTTGGAATCT
GATGCAATGTCAGTACAAGAATGGTCAAGCAATTCCAGATAAGGAGATTG
CGCACATGATGATTGCCCTTCTCATGGCTGGTCAACACTCGTCCTCGTCC
ACCTCATGCTGGATCCTTCTCCGACTGGCTTCGCGACCAGATATCCAGGA
TGAGCTCCTTCAAGAACAGAAGGATGTGCTTGGCGTCAACGCAGATGGAT
CGATCAAGGAGTTAACGTACGCCGACATCTCGCGCCTTCCACTCCTCAAT
CAAGTTGTCAAGGAGACACTCCGCCTTCATGCTCCCATCCATTCTATTCT
GCGACAAGTCAAGTCTCCGATGCCACTCGAAGGTACACCATACGTTGTCC
CGACCACACACTCCCTCCTTGCTGCACCCGGTGCTACCTCACGAATGGAC
GAGCACTTCCCCGAAGCTATGCTGTGGGAACCCCACCGATGGGACGAGAA
CCCAAGTGAGAAGTACGCACATCTCTCACCAAAGCATGTCAAGGAGGGCG
TCGCCGAAGAGACTGAAGATTACGGCTATGGTCTCGTCAGCAAAGGCGCC
GCATCACCATATCTGCCATTCGGTGCTGGCCGACATAGATGCATCGGCGA
GCAATTCGCCTATGTCCAGCTCCAGACCATCACCTCAGAAGTGATTCGCG
ATTTCAAGCTCTACAATGTCGACGGCAGCGACAAAGTTGTCGGCACAGAT
TACAGTTCGTTGTTCAGCAGACCTCTCTCGCCAGCCGTCGTGCGATGGGA
GAGGAGAGAAAAGAAATAG
>N5.7
ATGGTTGGACCCTTGGACCCTCGCAATTGATGAGAAGCAGGGGTGTCGCG
TTCCTGCATGACTAGCGCCAAAAAGTGACGCGACTGCCGAAATGTTAAAT
CTCGTACGATAGCACCTGCCCAT---------------------------
--------------------------------------------------
--------GGACCACTCGAACCACACTGAAGGGTAATCATTCAAGATCTT
GGTGATTTGGCCTAACCCCCTACACCAACATCAACATCACCGACTCCGCG
CAATGGGGCTCCTCCAGGACGCTGCGGCGCTTTTCGACGCGCAGTTTGGC
CAGATAGCGACATGGAAACTTGTCCCCCTCGGCTTCAGCATCTTCTTCGC
CGTATCCGTGTTGCTTAACGTGTTGCGCCAGCTGCTCTTCAGAAATCCAA
ACGAACCTCCGCTAGTATTCCACTACGTGCCCTTCATTGGCAGCACTATC
TCCTATGGCATCGACCCCTACAAGTTCTTCTTCGCCTGCCGTCAAAAATA
CGGAGATTGCTTCACTTTCATCCTCCTTGGCAAGAAGACCACCGTGGTGC
TGGGGACTAAAGGCAACGACTTTATCTTGAATGGAAAGCTCAAGGACGTC
AATGCCGAGGAGATCTATAGCCCACTTACTACGCCAGTATTCGGCACAGA
TGTCGTCTACGATTGTCCCAATTCGAAGCTCATGGAGCAGAAGAAGGTGC
GTGCACACAATAAGCTGGATTTATGACAATGCTAACTTATACAGTTCGTC
AAATATGGTCAGTGACTTGACTCCGCCGCGTCTGAGACAGCGCTCTGAAC
ATGAGCTTCCACTTTGGAGCGATACACTTGCTAACCTCCGCCTCCAGGCC
TCACCTCCTCCGCCCTCCAGTCCTACGTTAAATTGATCACCAAAGAGACC
AAAGACTTCTTCTCCAAGGACAATCCAAGCAAGAAATTCGCATCCACCCA
CGGCACCGTCGACCTCCCGCCTGCTATGGCTGAGCTTACTATCTACACCG
CCAGCCGTTCGCTCCAGGGCAAAGAAGTCCGCGAAAAATTCGACTCCTCC
TTTGCCGACCTCTACCACGATCTCGACATGGGCTTCACTCCCATCAACTT
CATGCTTCCATGGGCTCCACTGCCACAGAATAGAGCACGCGATCGCGCAC
AGAAGAAGATGGCGGAAGTCTACACAGCGATCATCAAAGAGCGACGCGAA
AAGGGCGAGCCTACTTCGGGAGAGAAAGAGCAGGACATGATTTGGAATCT
GATGCAATGTCAGTACAAGAATGGTCAAGCAATTCCAGATAAGGAGATTG
CGCACATGATGATTGCCCTTCTCATGGCTGGTCAACACTCGTCCTCGTCC
ACCTCATGCTGGATCCTTCTCCGACTGGCTTCGCGACCAGATATCCAGGA
TGAGCTCCTTCAAGAACAGAAGGATGTGCTTGGCGTCAACGCAGATGGAT
CGATCAAGGAGTTAACGTACGCCGACATCTCGCGCCTTCCACTCCTCAAT
CAAGTTGTCAAGGAGACACTCCGCCTTCATGCTCCCATCCATTCTATTCT
GCGACAAGTCAAGTCTCCGATGCCACTCGAAGGTACACCATACGTTGTCC
CGACCACACACTCCCTCCTTGCTGCACCCGGTGCTACCTCACGAATGGAC
GAGCACTTCCCCGAAGCTATGCTGTGGGAACCCCACCGATGGGACGAGAA
CCCAAGTGAGAAGTACGCACATCTCTCACCAAAGCATGTCAAGGAGGGCG
TCGCCGAAGAGACTGAAGATTACGGCTATGGTCTCGTCAGCAAAGGCGCC
GCATCACCATATCTGCCATTCGGTGCTGGCCGACATAGATGCATCGGCGA
GCAATTCGCCTATGTCCAGCTCCAGACCATCACCTCAGAAGTGATTCGCG
ATTTCAAGCTCTACAATGTCGACGGCAGCGACAAAGTTGTCGGCACAGAT
TACAGTTCGTTGTTCAGCAGACCTCTCTCGCCAGCCGTCGTGCGATGGGA
GAGGAGAGAAAAGAAATAG
>N5.8
ATGGTTGGACCCTTGGACCCTCGCAATTGATGAGAAGCAGGGGTGTCGCG
TTCCTGCATGACTAGCGCCAAAAAGTGACGCGACTGCCGAAATGTTAAAT
CTCGTACGATAGCACCTGCCCAT---------------------------
--------------------------------------------------
--------GGACCACTCGAACCACACTGAAGGGTAATCATTCAAGATCTT
GGTGATTTGGCCTAACCCCCTACACCAACATCAACATCACCGACTCCGCG
CAATGGGGCTCCTCCAGGACGCTGCGGCGCTTTTCGACGCGCAGTTTGGC
CAGATAGCGACATGGAAACTTGTCCCCCTCGGCTTCAGCATCTTCTTCGC
CGTATCCGTGTTGCTTAACGTGTTGCGCCAGCTGCTCTTCAGAAATCCAA
ACGAACCTCCGCTAGTATTCCACTACGTGCCCTTCATTGGCAGCACTATC
TCCTATGGCATCGACCCCTACAAGTTCTTCTTCGCCTGCCGTCAAAAATA
CGGAGATTGCTTCACTTTCATCCTCCTTGGCAAGAAGACCACCGTGGTGC
TGGGGACTAAAGGCAACGACTTTATCTTGAATGGAAAGCTCAAGGACGTC
AATGCCGAGGAGATCTATAGCCCACTTACTACGCCAGTATTCGGCACAGA
TGTCGTCTACGATTGTCCCAATTCGAAGCTCATGGAGCAGAAGAAGGTGC
GTGCACACAATAAGCTGGATTTATGACAATGCTAACTTATACAGTTCGTC
AAATATGGTCAGTGACTTGACTCCGCCGCGTCTGAGACAGCGCTCTGAAC
ATGAGCTTCCACTTTGGAGCGATACACTTGCTAACCTCCGCCTCCAGGCC
TCACCTCCTCCGCCCTCCAGTCCTACGTTAAATTGATCACCAAAGAGACC
AAAGACTTCTTCTCCAAGGACAATCCAAGCAAGAAATTCGCATCCACCCA
CGGCACCGTCGACCTCCCGCCTGCTATGGCTGAGCTTACTATCTACACCG
CCAGCCGTTCGCTCCAGGGCAAAGAAGTCCGCGAAAAATTCGACTCCTCC
TTTGCCGACCTCTACCACGATCTCGACATGGGCTTCACTCCCATCAACTT
CATGCTTCCATGGGCTCCACTGCCACAGAATAGAGCACGCGATCGCGCAC
AGAAGAAGATGGCGGAAGTCTACACAGCGATCATCAAAGAGCGACGCGAA
AAGGGCGAGCCTACTTCGGGAGAGAAAGAGCAGGACATGATTTGGAATCT
GATGCAATGTCAGTACAAGAATGGTCAAGCAATTCCAGATAAGGAGATTG
CGCACATGATGATTGCCCTTCTCATGGCTGGTCAACACTCGTCCTCGTCC
ACCTCATGCTGGATCCTTCTCCGACTGGCTTCGCGACCAGATATCCAGGA
TGAGCTCCTTCAAGAACAGAAGGATGTGCTTGGCGTCAACGCAGATGGAT
CGATCAAGGAGTTAACGTACGCCGACATCTCGCGCCTTCCACTCCTCAAT
CAAGTTGTCAAGGAGACACTCCGCCTTCATGCTCCCATCCATTCTATTCT
GCGACAAGTCAAGTCTCCGATGCCACTCGAAGGTACACCATACGTTGTCC
CGACCACACACTCCCTCCTTGCTGCACCCGGTGCTACCTCACGAATGGAC
GAGCACTTCCCCGAAGCTATGCTGTGGGAACCCCACCGATGGGACGAGAA
CCCAAGTGAGAAGTACGCACATCTCTCACCAAAGCATGTCAAGGAGGGCG
TCGCCGAAGAGACTGAAGATTACGGCTATGGTCTCGTCAGCAAAGGCGCC
GCATCACCATATCTGCCATTCGGTGCTGGCCGACATAGATGCATCGGCGA
GCAATTCGCCTATGTCCAGCTCCAGACCATCACCTCAGAAGTGATTCGCG
ATTTCAAGCTCTACAATGTCGACGGCAGCGACAAAGTTGTCGGCACAGAT
TACAGTTCGTTGTTCAGCAGACCTCTCTCGCCAGCCGTCGTGCGATGGGA
GAGGAGAGAAAAGAAATAG
>N5.10
ATGGTTGGACCCTTGGACCCTCGCAATTGATGAGAAGCAGGGGTGTCGCG
TTCCTGCATGACTAGCGCCAAAAAGTGACGCGACTGCCGAAATGTTAAAT
CTCGTACGATAGCACCTGCCCAT---------------------------
--------------------------------------------------
--------GGACCACTCGAACCACACTGAAGGGTAATCATTCAAGATCTT
GGTGATTTGGCCTAACCCCCTACACCAACATCAACATCACCGACTCCGCG
CAATGGGGCTCCTCCAGGACGCTGCGGCGCTTTTCGACGCGCAGTTTGGC
CAGATAGCGACATGGAAACTTGTCCCCCTCGGCTTCAGCATCTTCTTCGC
CGTATCCGTGTTGCTTAACGTGTTGCGCCAGCTGCTCTTCAGAAATCCAA
ACGAACCTCCGCTAGTATTCCACTACGTGCCCTTCATTGGCAGCACTATC
TCCTATGGCATCGACCCCTACAAGTTCTTCTTCGCCTGCCGTCAAAAATA
CGGAGATTGCTTCACTTTCATCCTCCTTGGCAAGAAGACCACCGTGGTGC
TGGGGACTAAAGGCAACGACTTTATCTTGAATGGAAAGCTCAAGGACGTC
AATGCCGAGGAGATCTATAGCCCACTTACTACGCCAGTATTCGGCACAGA
TGTCGTCTACGATTGTCCCAATTCGAAGCTCATGGAGCAGAAGAAGGTGC
GTGCACACAATAAGCTGGATTTATGACAATGCTAACTTATACAGTTCGTC
AAATATGGTCAGTGACTTGACTCCGCCGCGTCTGAGACAGCGCTCTGAAC
ATGAGCTTCCACTTTGGAGCGATACACTTGCTAACCTCCGCCTCCAGGCC
TCACCTCCTCCGCCCTCCAGTCCTACGTTAAATTGATCACCAAAGAGACC
AAAGACTTCTTCTCCAAGGACAATCCAAGCAAGAAATTCGCATCCACCCA
CGGCACCGTCGACCTCCCGCCTGCTATGGCTGAGCTTACTATCTACACCG
CCAGCCGTTCGCTCCAGGGCAAAGAAGTCCGCGAAAAATTCGACTCCTCC
TTTGCCGACCTCTACCACGATCTCGACATGGGCTTCACTCCCATCAACTT
CATGCTTCCATGGGCTCCACTGCCACAGAATAGAGCACGCGATCGCGCAC
AGAAGAAGATGGCGGAAGTCTACACAGCGATCATCAAAGAGCGACGCGAA
AAGGGCGAGCCTACTTCGGGAGAGAAAGAGCAGGACATGATTTGGAATCT
GATGCAATGTCAGTACAAGAATGGTCAAGCAATTCCAGATAAGGAGATTG
CGCACATGATGATTGCCCTTCTCATGGCTGGTCAACACTCGTCCTCGTCC
ACCTCATGCTGGATCCTTCTCCGACTGGCTTCGCGACCAGATATCCAGGA
TGAGCTCCTTCAAGAACAGAAGGATGTGCTTGGCGTCAACGCAGATGGAT
CGATCAAGGAGTTAACGTACGCCGACATCTCGCGCCTTCCACTCCTCAAT
CAAGTTGTCAAGGAGACACTCCGCCTTCATGCTCCCATCCATTCTATTCT
GCGACAAGTCAAGTCTCCGATGCCACTCGAAGGTACACCATACGTTGTCC
CGACCACACACTCCCTCCTTGCTGCACCCGGTGCTACCTCACGAATGGAC
GAGCACTTCCCCGAAGCTATGCTGTGGGAACCCCACCGATGGGACGAGAA
CCCAAGTGAGAAGTACGCACATCTCTCACCAAAGCATGTCAAGGAGGGCG
TCGCCGAAGAGACTGAAGATTACGGCTATGGTCTCGTCAGCAAAGGCGCC
GCATCACCATATCTGCCATTCGGTGCTGGCCGACATAGATGCATCGGCGA
GCAATTCGCCTATGTCCAGCTCCAGACCATCACCTCAGAAGTGATTCGCG
ATTTCAAGCTCTACAATGTCGACGGCAGCGACAAAGTTGTCGGCACAGAT
TACAGTTCGTTGTTCAGCAGACCTCTCTCGCCAGCCGTCGTGCGATGGGA
GAGGAGAGAAAAGAAATAG
>N5.13
ATGGTTGGACCCTTGGACCCTCGCAATTGATGAGAAGCAGGGGTGTCGCG
TTCCTGCATGACTAGCGCCAAAAAGTGACGCGACTGCCGAAATGTTAAAT
CTCGTACGATAGCACCTGCCCAT---------------------------
--------------------------------------------------
--------GGACCACTCGAACCACACTGAAGGGTAATCATTCAAGATCTT
GGTGATTTGGCCTAACCCCCTACACCAACATCAACATCACCGACTCCGCG
CAATGGGGCTCCTCCAGGACGCTGCGGCGCTTTTCGACGCGCAGTTTGGC
CAGATAGCGACATGGAAACTTGTCCCCCTCGGCTTCAGCATCTTCTTCGC
CGTATCCGTGTTGCTTAACGTGTTGCGCCAGCTGCTCTTCAGAAATCCAA
ACGAACCTCCGCTAGTATTCCACTACGTGCCCTTCATTGGCAGCACTATC
TCCTATGGCATCGACCCCTACAAGTTCTTCTTCGCCTGCCGTCAAAAATA
CGGAGATTGCTTCACTTTCATCCTCCTTGGCAAGAAGACCACCGTGGTGC
TGGGGACTAAAGGCAACGACTTTATCTTGAATGGAAAGCTCAAGGACGTC
AATGCCGAGGAGATCTATAGCCCACTTACTACGCCAGTATTCGGCACAGA
TGTCGTCTACGATTGTCCCAATTCGAAGCTCATGGAGCAGAAGAAGGTGC
GTGCACACAATAAGCTGGATTTATGACAATGCTAACTTATACAGTTCGTC
AAATATGGTCAGTGACTTGACTCCGCCGCGTCTGAGACAGCGCTCTGAAC
ATGAGCTTCCACTTTGGAGCGATACACTTGCTAACCTCCGCCTCCAGGCC
TCACCTCCTCCGCCCTCCAGTCCTACGTTAAATTGATCACCAAAGAGACC
AAAGACTTCTTCTCCAAGGACAATCCAAGCAAGAAATTCGCATCCACCCA
CGGCACCGTCGACCTCCCGCCTGCTATGGCTGAGCTTACTATCTACACCG
CCAGCCGTTCGCTCCAGGGCAAAGAAGTCCGCGAAAAATTCGACTCCTCC
TTTGCCGACCTCTACCACGATCTCGACATGGGCTTCACTCCCATCAACTT
CATGCTTCCATGGGCTCCACTGCCACAGAATAGAGCACGCGATCGCGCAC
AGAAGAAGATGGCGGAAGTCTACACAGCGATCATCAAAGAGCGACGCGAA
AAGGGCGAGCCTACTTCGGGAGAGAAAGAGCAGGACATGATTTGGAATCT
GATGCAATGTCAGTACAAGAATGGTCAAGCAATTCCAGATAAGGAGATTG
CGCACATGATGATTGCCCTTCTCATGGCTGGTCAACACTCGTCCTCGTCC
ACCTCATGCTGGATCCTTCTCCGACTGGCTTCGCGACCAGATATCCAGGA
TGAGCTCCTTCAAGAACAGAAGGATGTGCTTGGCGTCAACGCAGATGGAT
CGATCAAGGAGTTAACGTACGCCGACATCTCGCGCCTTCCACTCCTCAAT
CAAGTTGTCAAGGAGACACTCCGCCTTCATGCTCCCATCCATTCTATTCT
GCGACAAGTCAAGTCTCCGATGCCACTCGAAGGTACACCATACGTTGTCC
CGACCACACACTCCCTCCTTGCTGCACCCGGTGCTACCTCACGAATGGAC
GAGCACTTCCCCGAAGCTATGCTGTGGGAACCCCACCGATGGGACGAGAA
CCCAAGTGAGAAGTACGCACATCTCTCACCAAAGCATGTCAAGGAGGGCG
TCGCCGAAGAGACTGAAGATTACGGCTATGGTCTCGTCAGCAAAGGCGCC
GCATCACCATATCTGCCATTCGGTGCTGGCCGACATAGATGCATCGGCGA
GCAATTCGCCTATGTCCAGCTCCAGACCATCACCTCAGAAGTGATTCGCG
ATTTCAAGCTCTACAATGTCGACGGCAGCGACAAAGTTGTCGGCACAGAT
TACAGTTCGTTGTTCAGCAGACCTCTCTCGCCAGCCGTCGTGCGATGGGA
GAGGAGAGAAAAGAAATAG
>N5.15
ATGGTTGGACCCTTGGACCCTCGCAATTGATGAGAAGCAGGGGTGTCGCG
TTCCTGCATGACTAGCGCCAAAAAGTGACGCGACTGCCGAAATGTTAAAT
CTCGTACGATAGCACCTGCCCAT---------------------------
--------------------------------------------------
--------GGACCACTCGAACCACACTGAAGGGTAATCATTCAAGATCTT
GGTGATTTGGCCTAACCCCCTACACCAACATCAACATCACCGACTCCGCG
CAATGGGGCTCCTCCAGGACGCTGCGGCGCTTTTCGACGCGCAGTTTGGC
CAGATAGCGACATGGAAACTTGTCCCCCTCGGCTTCAGCATCTTCTTCGC
CGTATCCGTGTTGCTTAACGTGTTGCGCCAGCTGCTCTTCAGAAATCCAA
ACGAACCTCCGCTAGTATTCCACTACGTGCCCTTCATTGGCAGCACTATC
TCCTATGGCATCGACCCCTACAAGTTCTTCTTCGCCTGCCGTCAAAAATA
CGGAGATTGCTTCACTTTCATCCTCCTTGGCAAGAAGACCACCGTGGTGC
TGGGGACTAAAGGCAACGACTTTATCTTGAATGGAAAGCTCAAGGACGTC
AATGCCGAGGAGATCTATAGCCCACTTACTACGCCAGTATTCGGCACAGA
TGTCGTCTACGATTGTCCCAATTCGAAGCTCATGGAGCAGAAGAAGGTGC
GTGCACACAATAAGCTGGATTTATGACAATGCTAACTTATACAGTTCGTC
AAATATGGTCAGTGACTTGACTCCGCCGCGTCTGAGACAGCGCTCTGAAC
ATGAGCTTCCACTTTGGAGCGATACACTTGCTAACCTCCGCCTCCAGGCC
TCACCTCCTCCGCCCTCCAGTCCTACGTTAAATTGATCACCAAAGAGACC
AAAGACTTCTTCTCCAAGGACAATCCAAGCAAGAAATTCGCATCCACCCA
CGGCACCGTCGACCTCCCGCCTGCTATGGCTGAGCTTACTATCTACACCG
CCAGCCGTTCGCTCCAGGGCAAAGAAGTCCGCGAAAAATTCGACTCCTCC
TTTGCCGACCTCTACCACGATCTCGACATGGGCTTCACTCCCATCAACTT
CATGCTTCCATGGGCTCCACTGCCACAGAATAGAGCACGCGATCGCGCAC
AGAAGAAGATGGCGGAAGTCTACACAGCGATCATCAAAGAGCGACGCGAA
AAGGGCGAGCCTACTTCGGGAGAGAAAGAGCAGGACATGATTTGGAATCT
GATGCAATGTCAGTACAAGAATGGTCAAGCAATTCCAGATAAGGAGATTG
CGCACATGATGATTGCCCTTCTCATGGCTGGTCAACACTCGTCCTCGTCC
ACCTCATGCTGGATCCTTCTCCGACTGGCTTCGCGACCAGATATCCAGGA
TGAGCTCCTTCAAGAACAGAAGGATGTGCTTGGCGTCAACGCAGATGGAT
CGATCAAGGAGTTAACGTACGCCGACATCTCGCGCCTTCCACTCCTCAAT
CAAGTTGTCAAGGAGACACTCCGCCTTCATGCTCCCATCCATTCTATTCT
GCGACAAGTCAAGTCTCCGATGCCACTCGAAGGTACACCATACGTTGTCC
CGACCACACACTCCCTCCTTGCTGCACCCGGTGCTACCTCACGAATGGAC
GAGCACTTCCCCGAAGCTATGCTGTGGGAACCCCACCGATGGGACGAGAA
CCCAAGTGAGAAGTACGCACATCTCTCACCAAAGCATGTCAAGGAGGGCG
TCGCCGAAGAGACTGAAGATTACGGCTATGGTCTCGTCAGCAAAGGCGCC
GCATCACCATATCTGCCATTCGGTGCTGGCCGACATAGATGCATCGGCGA
GCAATTCGCCTATGTCCAGCTCCAGACCATCACCTCAGAAGTGATTCGCG
ATTTCAAGCTCTACAATGTCGACGGCAGCGACAAAGTTGTCGGCACAGAT
TACAGTTCGTTGTTCAGCAGACCTCTCTCGCCAGCCGTCGTGCGATGGGA
GAGGAGAGAAAAGAAATAG
>N5.17
ATGGTTGGACCCTTGGACCCTCGCAATTGATGAGAAGCAGGGGTGTCGCG
TTCCTGCATGACTAGCGCCAAAAAGTGACGCGACTGCCGAAATGTTAAAT
CTCGTACGATAGCACCTGCCCAT---------------------------
--------------------------------------------------
--------GGACCACTCGAACCACACTGAAGGGTAATCATTCAAGATCTT
GGTGATTTGGCCTAACCCCCTACACCAACATCAACATCACCGACTCCGCG
CAATGGGGCTCCTCCAGGACGCTGCGGCGCTTTTCGACGCGCAGTTTGGC
CAGATAGCGACATGGAAACTTGTCCCCCTCGGCTTCAGCATCTTCTTCGC
CGTATCCGTGTTGCTTAACGTGTTGCGCCAGCTGCTCTTCAGAAATCCAA
ACGAACCTCCGCTAGTATTCCACTACGTGCCCTTCATTGGCAGCACTATC
TCCTATGGCATCGACCCCTACAAGTTCTTCTTCGCCTGCCGTCAAAAATA
CGGAGATTGCTTCACTTTCATCCTCCTTGGCAAGAAGACCACCGTGGTGC
TGGGGACTAAAGGCAACGACTTTATCTTGAATGGAAAGCTCAAGGACGTC
AATGCCGAGGAGATCTATAGCCCACTTACTACGCCAGTATTCGGCACAGA
TGTCGTCTACGATTGTCCCAATTCGAAGCTCATGGAGCAGAAGAAGGTGC
GTGCACACAATAAGCTGGATTTATGACAATGCTAACTTATACAGTTCGTC
AAATATGGTCAGTGACTTGACTCCGCCGCGTCTGAGACAGCGCTCTGAAC
ATGAGCTTCCACTTTGGAGCGATACACTTGCTAACCTCCGCCTCCAGGCC
TCACCTCCTCCGCCCTCCAGTCCTACGTTAAATTGATCACCAAAGAGACC
AAAGACTTCTTCTCCAAGGACAATCCAAGCAAGAAATTCGCATCCACCCA
CGGCACCGTCGACCTCCCGCCTGCTATGGCTGAGCTTACTATCTACACCG
CCAGCCGTTCGCTCCAGGGCAAAGAAGTCCGCGAAAAATTCGACTCCTCC
TTTGCCGACCTCTACCACGATCTCGACATGGGCTTCACTCCCATCAACTT
CATGCTTCCATGGGCTCCACTGCCACAGAATAGAGCACGCGATCGCGCAC
AGAAGAAGATGGCGGAAGTCTACACAGCGATCATCAAAGAGCGACGCGAA
AAGGGCGAGCCTACTTCGGGAGAGAAAGAGCAGGACATGATTTGGAATCT
GATGCAATGTCAGTACAAGAATGGTCAAGCAATTCCAGATAAGGAGATTG
CGCACATGATGATTGCCCTTCTCATGGCTGGTCAACACTCGTCCTCGTCC
ACCTCATGCTGGATCCTTCTCCGACTGGCTTCGCGACCAGATATCCAGGA
TGAGCTCCTTCAAGAACAGAAGGATGTGCTTGGCGTCAACGCAGATGGAT
CGATCAAGGAGTTAACGTACGCCGACATCTCGCGCCTTCCACTCCTCAAT
CAAGTTGTCAAGGAGACACTCCGCCTTCATGCTCCCATCCATTCTATTCT
GCGACAAGTCAAGTCTCCGATGCCACTCGAAGGTACACCATACGTTGTCC
CGACCACACACTCCCTCCTTGCTGCACCCGGTGCTACCTCACGAATGGAC
GAGCACTTCCCCGAAGCTATGCTGTGGGAACCCCACCGATGGGACGAGAA
CCCAAGTGAGAAGTACGCACATCTCTCACCAAAGCATGTCAAGGAGGGCG
TCGCCGAAGAGACTGAAGATTACGGCTATGGTCTCGTCAGCAAAGGCGCC
GCATCACCATATCTGCCATTCGGTGCTGGCCGACATAGATGCATCGGCGA
GCAATTCGCCTATGTCCAGCTCCAGACCATCACCTCAGAAGTGATTCGCG
ATTTCAAGCTCTACAATGTCGACGGCAGCGACAAAGTTGTCGGCACAGAT
TACAGTTCGTTGTTCAGCAGACCTCTCTCGCCAGCCGTCGTGCGATGGGA
GAGGAGAGAAAAGAAATAG
>N5.18
ATGGTTGGACCCTTGGACCCTCGCAATTGATGAGAAGCAGGGGTGTCGCG
TTCCTGCATGACTAGCGCCAAAAAGTGACGCGACTGCCGAAATGTTAAAT
CTCGTACGATAGCACCTGCCCAT---------------------------
--------------------------------------------------
--------GGACCACTCGAACCACACTGAAGGGTAATCATTCAAGATCTT
GGTGATTTGGCCTAACCCCCTACACCAACATCAACATCACCGACTCCGCG
CAATGGGGCTCCTCCAGGACGCTGCGGCGCTTTTCGACGCGCAGTTTGGC
CAGATAGCGACATGGAAACTTGTCCCCCTCGGCTTCAGCATCTTCTTCGC
CGTATCCGTGTTGCTTAACGTGTTGCGCCAGCTGCTCTTCAGAAATCCAA
ACGAACCTCCGCTAGTATTCCACTACGTGCCCTTCATTGGCAGCACTATC
TCCTATGGCATCGACCCCTACAAGTTCTTCTTCGCCTGCCGTCAAAAATA
CGGAGATTGCTTCACTTTCATCCTCCTTGGCAAGAAGACCACCGTGGTGC
TGGGGACTAAAGGCAACGACTTTATCTTGAATGGAAAGCTCAAGGACGTC
AATGCCGAGGAGATCTATAGCCCACTTACTACGCCAGTATTCGGCACAGA
TGTCGTCTACGATTGTCCCAATTCGAAGCTCATGGAGCAGAAGAAGGTGC
GTGCACACAATAAGCTGGATTTATGACAATGCTAACTTATACAGTTCGTC
AAATATGGTCAGTGACTTGACTCCGCCGCGTCTGAGACAGCGCTCTGAAC
ATGAGCTTCCACTTTGGAGCGATACACTTGCTAACCTCCGCCTCCAGGCC
TCACCTCCTCCGCCCTCCAGTCCTACGTTAAATTGATCACCAAAGAGACC
AAAGACTTCTTCTCCAAGGACAATCCAAGCAAGAAATTCGCATCCACCCA
CGGCACCGTCGACCTCCCGCCTGCTATGGCTGAGCTTACTATCTACACCG
CCAGCCGTTCGCTCCAGGGCAAAGAAGTCCGCGAAAAATTCGACTCCTCC
TTTGCCGACCTCTACCACGATCTCGACATGGGCTTCACTCCCATCAACTT
CATGCTTCCATGGGCTCCACTGCCACAGAATAGAGCACGCGATCGCGCAC
AGAAGAAGATGGCGGAAGTCTACACAGCGATCATCAAAGAGCGACGCGAA
AAGGGCGAGCCTACTTCGGGAGAGAAAGAGCAGGACATGATTTGGAATCT
GATGCAATGTCAGTACAAGAATGGTCAAGCAATTCCAGATAAGGAGATTG
CGCACATGATGATTGCCCTTCTCATGGCTGGTCAACACTCGTCCTCGTCC
ACCTCATGCTGGATCCTTCTCCGACTGGCTTCGCGACCAGATATCCAGGA
TGAGCTCCTTCAAGAACAGAAGGATGTGCTTGGCGTCAACGCAGATGGAT
CGATCAAGGAGTTAACGTACGCCGACATCTCGCGCCTTCCACTCCTCAAT
CAAGTTGTCAAGGAGACACTCCGCCTTCATGCTCCCATCCATTCTATTCT
GCGACAAGTCAAGTCTCCGATGCCACTCGAAGGTACACCATACGTTGTCC
CGACCACACACTCCCTCCTTGCTGCACCCGGTGCTACCTCACGAATGGAC
GAGCACTTCCCCGAAGCTATGCTGTGGGAACCCCACCGATGGGACGAGAA
CCCAAGTGAGAAGTACGCACATCTCTCACCAAAGCATGTCAAGGAGGGCG
TCGCCGAAGAGACTGAAGATTACGGCTATGGTCTCGTCAGCAAAGGCGCC
GCATCACCATATCTGCCATTCGGTGCTGGCCGACATAGATGCATCGGCGA
GCAATTCGCCTATGTCCAGCTCCAGACCATCACCTCAGAAGTGATTCGCG
ATTTCAAGCTCTACAATGTCGACGGCAGCGACAAAGTTGTCGGCACAGAT
TACAGTTCGTTGTTCAGCAGACCTCTCTCGCCAGCCGTCGTGCGATGGGA
GAGGAGAGAAAAGAAATAG
>N5.20
ATGGTTGGACCCTTGGACCCTCGCAATTGATGAGAAGCAGGGGTGTCGCG
TTCCTGCATGACTAGCGCCAAAAAGTGACGCGACTGCCGAAATGTTAAAT
CTCGTACGATAGCACCTGCCCAT---------------------------
--------------------------------------------------
--------GGACCACTCGAACCACACTGAAGGGTAATCATTCAAGATCTT
GGTGATTTGGCCTAACCCCCTACACCAACATCAACATCACCGACTCCGCG
CAATGGGGCTCCTCCAGGACGCTGCGGCGCTTTTCGACGCGCAGTTTGGC
CAGATAGCGACATGGAAACTTGTCCCCCTCGGCTTCAGCATCTTCTTCGC
CGTATCCGTGTTGCTTAACGTGTTGCGCCAGCTGCTCTTCAGAAATCCAA
ACGAACCTCCGCTAGTATTCCACTACGTGCCCTTCATTGGCAGCACTATC
TCCTATGGCATCGACCCCTACAAGTTCTTCTTCGCCTGCCGTCAAAAATA
CGGAGATTGCTTCACTTTCATCCTCCTTGGCAAGAAGACCACCGTGGTGC
TGGGGACTAAAGGCAACGACTTTATCTTGAATGGAAAGCTCAAGGACGTC
AATGCCGAGGAGATCTATAGCCCACTTACTACGCCAGTATTCGGCACAGA
TGTCGTCTACGATTGTCCCAATTCGAAGCTCATGGAGCAGAAGAAGGTGC
GTGCACACAATAAGCTGGATTTATGACAATGCTAACTTATACAGTTCGTC
AAATATGGTCAGTGACTTGACTCCGCCGCGTCTGAGACAGCGCTCTGAAC
ATGAGCTTCCACTTTGGAGCGATACACTTGCTAACCTCCGCCTCCAGGCC
TCACCTCCTCCGCCCTCCAGTCCTACGTTAAATTGATCACCAAAGAGACC
AAAGACTTCTTCTCCAAGGACAATCCAAGCAAGAAATTCGCATCCACCCA
CGGCACCGTCGACCTCCCGCCTGCTATGGCTGAGCTTACTATCTACACCG
CCAGCCGTTCGCTCCAGGGCAAAGAAGTCCGCGAAAAATTCGACTCCTCC
TTTGCCGACCTCTACCACGATCTCGACATGGGCTTCACTCCCATCAACTT
CATGCTTCCATGGGCTCCACTGCCACAGAATAGAGCACGCGATCGCGCAC
AGAAGAAGATGGCGGAAGTCTACACAGCGATCATCAAAGAGCGACGCGAA
AAGGGCGAGCCTACTTCGGGAGAGAAAGAGCAGGACATGATTTGGAATCT
GATGCAATGTCAGTACAAGAATGGTCAAGCAATTCCAGATAAGGAGATTG
CGCACATGATGATTGCCCTTCTCATGGCTGGTCAACACTCGTCCTCGTCC
ACCTCATGCTGGATCCTTCTCCGACTGGCTTCGCGACCAGATATCCAGGA
TGAGCTCCTTCAAGAACAGAAGGATGTGCTTGGCGTCAACGCAGATGGAT
CGATCAAGGAGTTAACGTACGCCGACATCTCGCGCCTTCCACTCCTCAAT
CAAGTTGTCAAGGAGACACTCCGCCTTCATGCTCCCATCCATTCTATTCT
GCGACAAGTCAAGTCTCCGATGCCACTCGAAGGTACACCATACGTTGTCC
CGACCACACACTCCCTCCTTGCTGCACCCGGTGCTACCTCACGAATGGAC
GAGCACTTCCCCGAAGCTATGCTGTGGGAACCCCACCGATGGGACGAGAA
CCCAAGTGAGAAGTACGCACATCTCTCACCAAAGCATGTCAAGGAGGGCG
TCGCCGAAGAGACTGAAGATTACGGCTATGGTCTCGTCAGCAAAGGCGCC
GCATCACCATATCTGCCATTCGGTGCTGGCCGACATAGATGCATCGGCGA
GCAATTCGCCTATGTCCAGCTCCAGACCATCACCTCAGAAGTGATTCGCG
ATTTCAAGCTCTACAATGTCGACGGCAGCGACAAAGTTGTCGGCACAGAT
TACAGTTCGTTGTTCAGCAGACCTCTCTCGCCAGCCGTCGTGCGATGGGA
GAGGAGAGAAAAGAAATAG
>N5.24
ATGGTTGGACCCTTGGACCCTCGCAATTGATGAGAAGCAGGGGTGTCGCG
TTCCTGCATGACTAGCGCCAAAAAGTGACGCGACTGCCGAAATGTTAAAT
CTCGTACGATAGCACCTGCCCAT---------------------------
--------------------------------------------------
--------GGACCACTCGAACCACACTGAAGGGTAATCATTCAAGATCTT
GGTGATTTGGCCTAACCCCCTACACCAACATCAACATCACCGACTCCGCG
CAATGGGGCTCCTCCAGGACGCTGCGGCGCTTTTCGACGCGCAGTTTGGC
CAGATAGCGACATGGAAACTTGTCCCCCTCGGCTTCAGCATCTTCTTCGC
CGTATCCGTGTTGCTTAACGTGTTGCGCCAGCTGCTCTTCAGAAATCCAA
ACGAACCTCCGCTAGTATTCCACTACGTGCCCTTCATTGGCAGCACTATC
TCCTATGGCATCGACCCCTACAAGTTCTTCTTCGCCTGCCGTCAAAAATA
CGGAGATTGCTTCACTTTCATCCTCCTTGGCAAGAAGACCACCGTGGTGC
TGGGGACTAAAGGCAACGACTTTATCTTGAATGGAAAGCTCAAGGACGTC
AATGCCGAGGAGATCTATAGCCCACTTACTACGCCAGTATTCGGCACAGA
TGTCGTCTACGATTGTCCCAATTCGAAGCTCATGGAGCAGAAGAAGGTGC
GTGCACACAATAAGCTGGATTTATGACAATGCTAACTTATACAGTTCGTC
AAATATGGTCAGTGACTTGACTCCGCCGCGTCTGAGACAGCGCTCTGAAC
ATGAGCTTCCACTTTGGAGCGATACACTTGCTAACCTCCGCCTCCAGGCC
TCACCTCCTCCGCCCTCCAGTCCTACGTTAAATTGATCACCAAAGAGACC
AAAGACTTCTTCTCCAAGGACAATCCAAGCAAGAAATTCGCATCCACCCA
CGGCACCGTCGACCTCCCGCCTGCTATGGCTGAGCTTACTATCTACACCG
CCAGCCGTTCGCTCCAGGGCAAAGAAGTCCGCGAAAAATTCGACTCCTCC
TTTGCCGACCTCTACCACGATCTCGACATGGGCTTCACTCCCATCAACTT
CATGCTTCCATGGGCTCCACTGCCACAGAATAGAGCACGCGATCGCGCAC
AGAAGAAGATGGCGGAAGTCTACACAGCGATCATCAAAGAGCGACGCGAA
AAGGGCGAGCCTACTTCGGGAGAGAAAGAGCAGGACATGATTTGGAATCT
GATGCAATGTCAGTACAAGAATGGTCAAGCAATTCCAGATAAGGAGATTG
CGCACATGATGATTGCCCTTCTCATGGCTGGTCAACACTCGTCCTCGTCC
ACCTCATGCTGGATCCTTCTCCGACTGGCTTCGCGACCAGATATCCAGGA
TGAGCTCCTTCAAGAACAGAAGGATGTGCTTGGCGTCAACGCAGATGGAT
CGATCAAGGAGTTAACGTACGCCGACATCTCGCGCCTTCCACTCCTCAAT
CAAGTTGTCAAGGAGACACTCCGCCTTCATGCTCCCATCCATTCTATTCT
GCGACAAGTCAAGTCTCCGATGCCACTCGAAGGTACACCATACGTTGTCC
CGACCACACACTCCCTCCTTGCTGCACCCGGTGCTACCTCACGAATGGAC
GAGCACTTCCCCGAAGCTATGCTGTGGGAACCCCACCGATGGGACGAGAA
CCCAAGTGAGAAGTACGCACATCTCTCACCAAAGCATGTCAAGGAGGGCG
TCGCCGAAGAGACTGAAGATTACGGCTATGGTCTCGTCAGCAAAGGCGCC
GCATCACCATATCTGCCATTCGGTGCTGGCCGACATAGATGCATCGGCGA
GCAATTCGCCTATGTCCAGCTCCAGACCATCACCTCAGAAGTGATTCGCG
ATTTCAAGCTCTACAATGTCGACGGCAGCGACAAAGTTGTCGGCACAGAT
TACAGTTCGTTGTTCAGCAGACCTCTCTCGCCAGCCGTCGTGCGATGGGA
GAGGAGAGAAAAGAAATAG
>N5.26
ATGGTTGGACCCTTGGACCCTCGCAATTGATGAGAAGCAGGGGTGTCGCG
TTCCTGCATGACTAGCGCCAAAAAGTGACGCGACTGCCGAAATGTTAAAT
CTCGTACGATAGCACCTGCCCAT---------------------------
--------------------------------------------------
--------GGACCACTCGAACCACACTGAAGGGTAATCATTCAAGATCTT
GGTGATTTGGCCTAACCCCCTACACCAACATCAACATCACCGACTCCGCG
CAATGGGGCTCCTCCAGGACGCTGCGGCGCTTTTCGACGCGCAGTTTGGC
CAGATAGCGACATGGAAACTTGTCCCCCTCGGCTTCAGCATCTTCTTCGC
CGTATCCGTGTTGCTTAACGTGTTGCGCCAGCTGCTCTTCAGAAATCCAA
ACGAACCTCCGCTAGTATTCCACTACGTGCCCTTCATTGGCAGCACTATC
TCCTATGGCATCGACCCCTACAAGTTCTTCTTCGCCTGCCGTCAAAAATA
CGGAGATTGCTTCACTTTCATCCTCCTTGGCAAGAAGACCACCGTGGTGC
TGGGGACTAAAGGCAACGACTTTATCTTGAATGGAAAGCTCAAGGACGTC
AATGCCGAGGAGATCTATAGCCCACTTACTACGCCAGTATTCGGCACAGA
TGTCGTCTACGATTGTCCCAATTCGAAGCTCATGGAGCAGAAGAAGGTGC
GTGCACACAATAAGCTGGATTTATGACAATGCTAACTTATACAGTTCGTC
AAATATGGTCAGTGACTTGACTCCGCCGCGTCTGAGACAGCGCTCTGAAC
ATGAGCTTCCACTTTGGAGCGATACACTTGCTAACCTCCGCCTCCAGGCC
TCACCTCCTCCGCCCTCCAGTCCTACGTTAAATTGATCACCAAAGAGACC
AAAGACTTCTTCTCCAAGGACAATCCAAGCAAGAAATTCGCATCCACCCA
CGGCACCGTCGACCTCCCGCCTGCTATGGCTGAGCTTACTATCTACACCG
CCAGCCGTTCGCTCCAGGGCAAAGAAGTCCGCGAAAAATTCGACTCCTCC
TTTGCCGACCTCTACCACGATCTCGACATGGGCTTCACTCCCATCAACTT
CATGCTTCCATGGGCTCCACTGCCACAGAATAGAGCACGCGATCGCGCAC
AGAAGAAGATGGCGGAAGTCTACACAGCGATCATCAAAGAGCGACGCGAA
AAGGGCGAGCCTACTTCGGGAGAGAAAGAGCAGGACATGATTTGGAATCT
GATGCAATGTCAGTACAAGAATGGTCAAGCAATTCCAGATAAGGAGATTG
CGCACATGATGATTGCCCTTCTCATGGCTGGTCAACACTCGTCCTCGTCC
ACCTCATGCTGGATCCTTCTCCGACTGGCTTCGCGACCAGATATCCAGGA
TGAGCTCCTTCAAGAACAGAAGGATGTGCTTGGCGTCAACGCAGATGGAT
CGATCAAGGAGTTAACGTACGCCGACATCTCGCGCCTTCCACTCCTCAAT
CAAGTTGTCAAGGAGACACTCCGCCTTCATGCTCCCATCCATTCTATTCT
GCGACAAGTCAAGTCTCCGATGCCACTCGAAGGTACACCATACGTTGTCC
CGACCACACACTCCCTCCTTGCTGCACCCGGTGCTACCTCACGAATGGAC
GAGCACTTCCCCGAAGCTATGCTGTGGGAACCCCACCGATGGGACGAGAA
CCCAAGTGAGAAGTACGCACATCTCTCACCAAAGCATGTCAAGGAGGGCG
TCGCCGAAGAGACTGAAGATTACGGCTATGGTCTCGTCAGCAAAGGCGCC
GCATCACCATATCTGCCATTCGGTGCTGGCCGACATAGATGCATCGGCGA
GCAATTCGCCTATGTCCAGCTCCAGACCATCACCTCAGAAGTGATTCGCG
ATTTCAAGCTCTACAATGTCGACGGCAGCGACAAAGTTGTCGGCACAGAT
TACAGTTCGTTGTTCAGCAGACCTCTCTCGCCAGCCGTCGTGCGATGGGA
GAGGAGAGAAAAGAAATAG
>N5.27
ATGGTTGGACCCTTGGACCCTCGCAATTGATGAGAAGCAGGGGTGTCGCG
TTCCTGCATGACTAGCGCCAAAAAGTGACGCGACTGCCGAAATGTTAAAT
CTCGTACGATAGCACCTGCCCAT---------------------------
--------------------------------------------------
--------GGACCACTCGAACCACACTGAAGGGTAATCATTCAAGATCTT
GGTGATTTGGCCTAACCCCCTACACCAACATCAACATCACCGACTCCGCG
CAATGGGGCTCCTCCAGGACGCTGCGGCGCTTTTCGACGCGCAGTTTGGC
CAGATAGCGACATGGAAACTTGTCCCCCTCGGCTTCAGCATCTTCTTCGC
CGTATCCGTGTTGCTTAACGTGTTGCGCCAGCTGCTCTTCAGAAATCCAA
ACGAACCTCCGCTAGTATTCCACTACGTGCCCTTCATTGGCAGCACTATC
TCCTATGGCATCGACCCCTACAAGTTCTTCTTCGCCTGCCGTCAAAAATA
CGGAGATTGCTTCACTTTCATCCTCCTTGGCAAGAAGACCACCGTGGTGC
TGGGGACTAAAGGCAACGACTTTATCTTGAATGGAAAGCTCAAGGACGTC
AATGCCGAGGAGATCTATAGCCCACTTACTACGCCAGTATTCGGCACAGA
TGTCGTCTACGATTGTCCCAATTCGAAGCTCATGGAGCAGAAGAAGGTGC
GTGCACACAATAAGCTGGATTTATGACAATGCTAACTTATACAGTTCGTC
AAATATGGTCAGTGACTTGACTCCGCCGCGTCTGAGACAGCGCTCTGAAC
ATGAGCTTCCACTTTGGAGCGATACACTTGCTAACCTCCGCCTCCAGGCC
TCACCTCCTCCGCCCTCCAGTCCTACGTTAAATTGATCACCAAAGAGACC
AAAGACTTCTTCTCCAAGGACAATCCAAGCAAGAAATTCGCATCCACCCA
CGGCACCGTCGACCTCCCGCCTGCTATGGCTGAGCTTACTATCTACACCG
CCAGCCGTTCGCTCCAGGGCAAAGAAGTCCGCGAAAAATTCGACTCCTCC
TTTGCCGACCTCTACCACGATCTCGACATGGGCTTCACTCCCATCAACTT
CATGCTTCCATGGGCTCCACTGCCACAGAATAGAGCACGCGATCGCGCAC
AGAAGAAGATGGCGGAAGTCTACACAGCGATCATCAAAGAGCGACGCGAA
AAGGGCGAGCCTACTTCGGGAGAGAAAGAGCAGGACATGATTTGGAATCT
GATGCAATGTCAGTACAAGAATGGTCAAGCAATTCCAGATAAGGAGATTG
CGCACATGATGATTGCCCTTCTCATGGCTGGTCAACACTCGTCCTCGTCC
ACCTCATGCTGGATCCTTCTCCGACTGGCTTCGCGACCAGATATCCAGGA
TGAGCTCCTTCAAGAACAGAAGGATGTGCTTGGCGTCAACGCAGATGGAT
CGATCAAGGAGTTAACGTACGCCGACATCTCGCGCCTTCCACTCCTCAAT
CAAGTTGTCAAGGAGACACTCCGCCTTCATGCTCCCATCCATTCTATTCT
GCGACAAGTCAAGTCTCCGATGCCACTCGAAGGTACACCATACGTTGTCC
CGACCACACACTCCCTCCTTGCTGCACCCGGTGCTACCTCACGAATGGAC
GAGCACTTCCCCGAAGCTATGCTGTGGGAACCCCACCGATGGGACGAGAA
CCCAAGTGAGAAGTACGCACATCTCTCACCAAAGCATGTCAAGGAGGGCG
TCGCCGAAGAGACTGAAGATTACGGCTATGGTCTCGTCAGCAAAGGCGCC
GCATCACCATATCTGCCATTCGGTGCTGGCCGACATAGATGCATCGGCGA
GCAATTCGCCTATGTCCAGCTCCAGACCATCACCTCAGAAGTGATTCGCG
ATTTCAAGCTCTACAATGTCGACGGCAGCGACAAAGTTGTCGGCACAGAT
TACAGTTCGTTGTTCAGCAGACCTCTCTCGCCAGCCGTCGTGCGATGGGA
GAGGAGAGAAAAGAAATAG
>N5.29
ATGGTTGGACCCTTGGACCCTCGCAATTGATGAGAAGCAGGGGTGTCGCG
TTCCTGCATGACTAGCGCCAAAAAGTGACGCGACTGCCGAAATGTTAAAT
CTCGTACGATAGCACCTGCCCAT---------------------------
--------------------------------------------------
--------GGACCACTCGAACCACACTGAAGGGTAATCATTCAAGATCTT
GGTGATTTGGCCTAACCCCCTACACCAACATCAACATCACCGACTCCGCG
CAATGGGGCTCCTCCAGGACGCTGCGGCGCTTTTCGACGCGCAGTTTGGC
CAGATAGCGACATGGAAACTTGTCCCCCTCGGCTTCAGCATCTTCTTCGC
CGTATCCGTGTTGCTTAACGTGTTGCGCCAGCTGCTCTTCAGAAATCCAA
ACGAACCTCCGCTAGTATTCCACTACGTGCCCTTCATTGGCAGCACTATC
TCCTATGGCATCGACCCCTACAAGTTCTTCTTCGCCTGCCGTCAAAAATA
CGGAGATTGCTTCACTTTCATCCTCCTTGGCAAGAAGACCACCGTGGTGC
TGGGGACTAAAGGCAACGACTTTATCTTGAATGGAAAGCTCAAGGACGTC
AATGCCGAGGAGATCTATAGCCCACTTACTACGCCAGTATTCGGCACAGA
TGTCGTCTACGATTGTCCCAATTCGAAGCTCATGGAGCAGAAGAAGGTGC
GTGCACACAATAAGCTGGATTTATGACAATGCTAACTTATACAGTTCGTC
AAATATGGTCAGTGACTTGACTCCGCCGCGTCTGAGACAGCGCTCTGAAC
ATGAGCTTCCACTTTGGAGCGATACACTTGCTAACCTCCGCCTCCAGGCC
TCACCTCCTCCGCCCTCCAGTCCTACGTTAAATTGATCACCAAAGAGACC
AAAGACTTCTTCTCCAAGGACAATCCAAGCAAGAAATTCGCATCCACCCA
CGGCACCGTCGACCTCCCGCCTGCTATGGCTGAGCTTACTATCTACACCG
CCAGCCGTTCGCTCCAGGGCAAAGAAGTCCGCGAAAAATTCGACTCCTCC
TTTGCCGACCTCTACCACGATCTCGACATGGGCTTCACTCCCATCAACTT
CATGCTTCCATGGGCTCCACTGCCACAGAATAGAGCACGCGATCGCGCAC
AGAAGAAGATGGCGGAAGTCTACACAGCGATCATCAAAGAGCGACGCGAA
AAGGGCGAGCCTACTTCGGGAGAGAAAGAGCAGGACATGATTTGGAATCT
GATGCAATGTCAGTACAAGAATGGTCAAGCAATTCCAGATAAGGAGATTG
CGCACATGATGATTGCCCTTCTCATGGCTGGTCAACACTCGTCCTCGTCC
ACCTCATGCTGGATCCTTCTCCGACTGGCTTCGCGACCAGATATCCAGGA
TGAGCTCCTTCAAGAACAGAAGGATGTGCTTGGCGTCAACGCAGATGGAT
CGATCAAGGAGTTAACGTACGCCGACATCTCGCGCCTTCCACTCCTCAAT
CAAGTTGTCAAGGAGACACTCCGCCTTCATGCTCCCATCCATTCTATTCT
GCGACAAGTCAAGTCTCCGATGCCACTCGAAGGTACACCATACGTTGTCC
CGACCACACACTCCCTCCTTGCTGCACCCGGTGCTACCTCACGAATGGAC
GAGCACTTCCCCGAAGCTATGCTGTGGGAACCCCACCGATGGGACGAGAA
CCCAAGTGAGAAGTACGCACATCTCTCACCAAAGCATGTCAAGGAGGGCG
TCGCCGAAGAGACTGAAGATTACGGCTATGGTCTCGTCAGCAAAGGCGCC
GCATCACCATATCTGCCATTCGGTGCTGGCCGACATAGATGCATCGGCGA
GCAATTCGCCTATGTCCAGCTCCAGACCATCACCTCAGAAGTGATTCGCG
ATTTCAAGCTCTACAATGTCGACGGCAGCGACAAAGTTGTCGGCACAGAT
TACAGTTCGTTGTTCAGCAGACCTCTCTCGCCAGCCGTCGTGCGATGGGA
GAGGAGAGAAAAGAAATAG
>N5.30
-------------------------------GAGAAGCAGGGGTGTCGCG
TTCCTGCATGACTAGCGCCAAAAAGTGACGCGACTGCCGAAATGTTAAAT
CTCGTACGATAGCACCTGCCCAT---------------------------
--------------------------------------------------
--------GGACCACTCGAACCACACTGAAGGGTAATCATTCAAGATCTT
GGTGATTTGGCCTAACCCCCTACACCAACATCAACATCACCGACTCCGCG
CAATGGGGCTCCTCCAGGACGCTGCGGCGCTTTTCGACGCGCAGTTTGGC
CAGATAGCGACATGGAAACTTGTCCCCCTCGGCTTCAGCATCTTCTTCGC
CGTATCCGTGTTGCTTAACGTGTTGCGCCAGCTGCTCTTCAGAAATCCAA
ACGAACCTCCGCTAGTATTCCACTACGTGCCCTTCATTGGCAGCACTATC
TCCTATGGCATCGACCCCTACAAGTTCTTCTTCGCCTGCCGTCAAAAATA
CGGAGATTGCTTCACTTTCATCCTCCTTGGCAAGAAGACCACCGTGGTGC
TGGGGACTAAAGGCAACGACTTTATCTTGAATGGAAAGCTCAAGGACGTC
AATGCCGAGGAGATCTATAGCCCACTTACTACGCCAGTATTCGGCACAGA
TGTCGTCTACGATTGTCCCAATTCGAAGCTCATGGAGCAGAAGAAGGTGC
GTGCACACAATAAGCTGGATTTATGACAATGCTAACTTATACAGTTCGTC
AAATATGGTCAGTGACTTGACTCCGCCGCGTCTGAGACAGCGCTCTGAAC
ATGAGCTTCCACTTTGGAGCGATACACTTGCTAACCTCCGCCTCCAGGCC
TCACCTCCTCCGCCCTCCAGTCCTACGTTAAATTGATCACCAAAGAGACC
AAAGACTTCTTCTCCAAGGACAATCCAAGCAAGAAATTCGCATCCACCCA
CGGCACCGTCGACCTCCCGCCTGCTATGGCTGAGCTTACTATCTACACCG
CCAGCCGTTCGCTCCAGGGCAAAGAAGTCCGCGAAAAATTCGACTCCTCC
TTTGCCGACCTCTACCACGATCTCGACATGGGCTTCACTCCCATCAACTT
CATGCTTCCATGGGCTCCACTGCCACAGAATAGAGCACGCGATCGCGCAC
AGAAGAAGATGGCGGAAGTCTACACAGCGATCATCAAAGAGCGACGCGAA
AAGGGCGAGCCTACTTCGGGAGAGAAAGAGCAGGACATGATTTGGAATCT
GATGCAATGTCAGTACAAGAATGGTCAAGCAATTCCAGATAAGGAGATTG
CGCACATGATGATTGCCCTTCTCATGGCTGGTCAACACTCGTCCTCGTCC
ACCTCATGCTGGATCCTTCTCCGACTGGCTTCGCGACCAGATATCCAGGA
TGAGCTCCTTCAAGAACAGAAGGATGTGCTTGGCGTCAACGCAGATGGAT
CGATCAAGGAGTTAACGTACGCCGACATCTCGCGCCTTCCACTCCTCAAT
CAAGTTGTCAAGGAGACACTCCGCCTTCATGCTCCCATCCATTCTATTCT
GCGACAAGTCAAGTCTCCGATGCCACTCGAAGGTACACCATACGTTGTCC
CGACCACACACTCCCTCCTTGCTGCACCCGGTGCTACCTCACGAATGGAC
GAGCACTTCCCCGAAGCTATGCTGTGGGAACCCCACCGATGGGACGAGAA
CCCAAGTGAGAAGTACGCACATCTCTCACCAAAGCATGTCAAGGAGGGCG
TCGCCGAAGAGACTGAAGATTACGGCTATGGTCTCGTCAGCAAAGGCGCC
GCATCACCATATCTGCCATTCGGTGCTGGCCGACATAGATGCATCGGCGA
GCAATTCGCCTATGTCCAGCTCCAGACCATCACCTCAGAAGTGATTCGCG
ATTTCAAGCTCTACAATGTCGACGGCAGCGACAAAGTTGTCGGCACAGAT
TACAGTTCGTTGTTCAGCAGACCTCTCTCGCCAGCCGTCGTGCGATGGGA
GAGGAGAGAAAAGAAATAG
>N5.31
ATGGTTGGACCCTTGGACCCTCGCAATTGATGAGAAGCAGGGGTGTCGCG
TTCCTGCATGACTAGCGCCAAAAAGTGACGCGACTGCCGAAATGTTAAAT
CTCGTACGATAGCACCTGCCCAT---------------------------
--------------------------------------------------
--------GGACCACTCGAACCACACTGAAGGGTAATCATTCAAGATCTT
GGTGATTTGGCCTAACCCCCTACACCAACATCAACATCACCGACTCCGCG
CAATGGGGCTCCTCCAGGACGCTGCGGCGCTTTTCGACGCGCAGTTTGGC
CAGATAGCGACATGGAAACTTGTCCCCCTCGGCTTCAGCATCTTCTTCGC
CGTATCCGTGTTGCTTAACGTGTTGCGCCAGCTGCTCTTCAGAAATCCAA
ACGAACCTCCGCTAGTATTCCACTACGTGCCCTTCATTGGCAGCACTATC
TCCTATGGCATCGACCCCTACAAGTTCTTCTTCGCCTGCCGTCAAAAATA
CGGAGATTGCTTCACTTTCATCCTCCTTGGCAAGAAGACCACCGTGGTGC
TGGGGACTAAAGGCAACGACTTTATCTTGAATGGAAAGCTCAAGGACGTC
AATGCCGAGGAGATCTATAGCCCACTTACTACGCCAGTATTCGGCACAGA
TGTCGTCTACGATTGTCCCAATTCGAAGCTCATGGAGCAGAAGAAGGTGC
GTGCACACAATAAGCTGGATTTATGACAATGCTAACTTATACAGTTCGTC
AAATATGGTCAGTGACTTGACTCCGCCGCGTCTGAGACAGCGCTCTGAAC
ATGAGCTTCCACTTTGGAGCGATACACTTGCTAACCTCCGCCTCCAGGCC
TCACCTCCTCCGCCCTCCAGTCCTACGTTAAATTGATCACCAAAGAGACC
AAAGACTTCTTCTCCAAGGACAATCCAAGCAAGAAATTCGCATCCACCCA
CGGCACCGTCGACCTCCCGCCTGCTATGGCTGAGCTTACTATCTACACCG
CCAGCCGTTCGCTCCAGGGCAAAGAAGTCCGCGAAAAATTCGACTCCTCC
TTTGCCGACCTCTACCACGATCTCGACATGGGCTTCACTCCCATCAACTT
CATGCTTCCATGGGCTCCACTGCCACAGAATAGAGCACGCGATCGCGCAC
AGAAGAAGATGGCGGAAGTCTACACAGCGATCATCAAAGAGCGACGCGAA
AAGGGCGAGCCTACTTCGGGAGAGAAAGAGCAGGACATGATTTGGAATCT
GATGCAATGTCAGTACAAGAATGGTCAAGCAATTCCAGATAAGGAGATTG
CGCACATGATGATTGCCCTTCTCATGGCTGGTCAACACTCGTCCTCGTCC
ACCTCATGCTGGATCCTTCTCCGACTGGCTTCGCGACCAGATATCCAGGA
TGAGCTCCTTCAAGAACAGAAGGATGTGCTTGGCGTCAACGCAGATGGAT
CGATCAAGGAGTTAACGTACGCCGACATCTCGCGCCTTCCACTCCTCAAT
CAAGTTGTCAAGGAGACACTCCGCCTTCATGCTCCCATCCATTCTATTCT
GCGACAAGTCAAGTCTCCGATGCCACTCGAAGGTACACCATACGTTGTCC
CGACCACACACTCCCTCCTTGCTGCACCCGGTGCTACCTCACGAATGGAC
GAGCACTTCCCCGAAGCTATGCTGTGGGAACCCCACCGATGGGACGAGAA
CCCAAGTGAGAAGTACGCACATCTCTCACCAAAGCATGTCAAGGAGGGCG
TCGCCGAAGAGACTGAAGATTACGGCTATGGTCTCGTCAGCAAAGGCGCC
GCATCACCATATCTGCCATTCGGTGCTGGCCGACATAGATGCATCGGCGA
GCAATTCGCCTATGTCCAGCTCCAGACCATCACCTCAGAAGTGATTCGCG
ATTTCAAGCTCTACAATGTCGACGGCAGCGACAAAGTTGTCGGCACAGAT
TACAGTTCGTTGTTCAGCAGACCTCTCTCGCCAGCCGTCGTGCGATGGGA
GAGGAGAGAAAAGAAATAG
>N5.34
ATGGTTGGACCCTTGGACCCTCGCAATTGATGAGAAGCAGGGGTGTCGCG
TTCCTGCATGACTAGCGCCAAAAAGTGACGCGACTGCCGAAATGTTAAAT
CTCGTACGATAGCACCTGCCCAT---------------------------
--------------------------------------------------
--------GGACCACTCGAACCACACTGAAGGGTAATCATTCAAGATCTT
GGTGATTTGGCCTAACCCCCTACACCAACATCAACATCACCGACTCCGCG
CAATGGGGCTCCTCCAGGACGCTGCGGCGCTTTTCGACGCGCAGTTTGGC
CAGATAGCGACATGGAAACTTGTCCCCCTCGGCTTCAGCATCTTCTTCGC
CGTATCCGTGTTGCTTAACGTGTTGCGCCAGCTGCTCTTCAGAAATCCAA
ACGAACCTCCGCTAGTATTCCACTACGTGCCCTTCATTGGCAGCACTATC
TCCTATGGCATCGACCCCTACAAGTTCTTCTTCGCCTGCCGTCAAAAATA
CGGAGATTGCTTCACTTTCATCCTCCTTGGCAAGAAGACCACCGTGGTGC
TGGGGACTAAAGGCAACGACTTTATCTTGAATGGAAAGCTCAAGGACGTC
AATGCCGAGGAGATCTATAGCCCACTTACTACGCCAGTATTCGGCACAGA
TGTCGTCTACGATTGTCCCAATTCGAAGCTCATGGAGCAGAAGAAGGTGC
GTGCACACAATAAGCTGGATTTATGACAATGCTAACTTATACAGTTCGTC
AAATATGGTCAGTGACTTGACTCCGCCGCGTCTGAGACAGCGCTCTGAAC
ATGAGCTTCCACTTTGGAGCGATACACTTGCTAACCTCCGCCTCCAGGCC
TCACCTCCTCCGCCCTCCAGTCCTACGTTAAATTGATCACCAAAGAGACC
AAAGACTTCTTCTCCAAGGACAATCCAAGCAAGAAATTCGCATCCACCCA
CGGCACCGTCGACCTCCCGCCTGCTATGGCTGAGCTTACTATCTACACCG
CCAGCCGTTCGCTCCAGGGCAAAGAAGTCCGCGAAAAATTCGACTCCTCC
TTTGCCGACCTCTACCACGATCTCGACATGGGCTTCACTCCCATCAACTT
CATGCTTCCATGGGCTCCACTGCCACAGAATAGAGCACGCGATCGCGCAC
AGAAGAAGATGGCGGAAGTCTACACAGCGATCATCAAAGAGCGACGCGAA
AAGGGCGAGCCTACTTCGGGAGAGAAAGAGCAGGACATGATTTGGAATCT
GATGCAATGTCAGTACAAGAATGGTCAAGCAATTCCAGATAAGGAGATTG
CGCACATGATGATTGCCCTTCTCATGGCTGGTCAACACTCGTCCTCGTCC
ACCTCATGCTGGATCCTTCTCCGACTGGCTTCGCGACCAGATATCCAGGA
TGAGCTCCTTCAAGAACAGAAGGATGTGCTTGGCGTCAACGCAGATGGAT
CGATCAAGGAGTTAACGTACGCCGACATCTCGCGCCTTCCACTCCTCAAT
CAAGTTGTCAAGGAGACACTCCGCCTTCATGCTCCCATCCATTCTATTCT
GCGACAAGTCAAGTCTCCGATGCCACTCGAAGGTACACCATACGTTGTCC
CGACCACACACTCCCTCCTTGCTGCACCCGGTGCTACCTCACGAATGGAC
GAGCACTTCCCCGAAGCTATGCTGTGGGAACCCCACCGATGGGACGAGAA
CCCAAGTGAGAAGTACGCACATCTCTCACCAAAGCATGTCAAGGAGGGCG
TCGCCGAAGAGACTGAAGATTACGGCTATGGTCTCGTCAGCAAAGGCGCC
GCATCACCATATCTGCCATTCGGTGCTGGCCGACATAGATGCATCGGCGA
GCAATTCGCCTATGTCCAGCTCCAGACCATCACCTCAGAAGTGATTCGCG
ATTTCAAGCTCTACAATGTCGACGGCAGCGACAAAGTTGTCGGCACAGAT
TACAGTTCGTTGTTCAGCAGACCTCTCTCGCCAGCCGTCGTGCGATGGGA
GAGGAGAGAAAAGAAATAG
>N5.36
ATGGTTGGACCCTTGGACCCTCGCAATTGATGAGAAGCAGGGGTGTCGCG
TTCCTGCATGACTAGCGCCAAAAAGTGACGCGACTGCCGAAATGTTAAAT
CTCGTACGATAGCACCTGCCCAT---------------------------
--------------------------------------------------
--------GGACCACTCGAACCACACTGAAGGGTAATCATTCAAGATCTT
GGTGATTTGGCCTAACCCCCTACACCAACATCAACATCACCGACTCCGCG
CAATGGGGCTCCTCCAGGACGCTGCGGCGCTTTTCGACGCGCAGTTTGGC
CAGATAGCGACATGGAAACTTGTCCCCCTCGGCTTCAGCATCTTCTTCGC
CGTATCCGTGTTGCTTAACGTGTTGCGCCAGCTGCTCTTCAGAAATCCAA
ACGAACCTCCGCTAGTATTCCACTACGTGCCCTTCATTGGCAGCACTATC
TCCTATGGCATCGACCCCTACAAGTTCTTCTTCGCCTGCCGTCAAAAATA
CGGAGATTGCTTCACTTTCATCCTCCTTGGCAAGAAGACCACCGTGGTGC
TGGGGACTAAAGGCAACGACTTTATCTTGAATGGAAAGCTCAAGGACGTC
AATGCCGAGGAGATCTATAGCCCACTTACTACGCCAGTATTCGGCACAGA
TGTCGTCTACGATTGTCCCAATTCGAAGCTCATGGAGCAGAAGAAGGTGC
GTGCACACAATAAGCTGGATTTATGACAATGCTAACTTATACAGTTCGTC
AAATATGGTCAGTGACTTGACTCCGCCGCGTCTGAGACAGCGCTCTGAAC
ATGAGCTTCCACTTTGGAGCGATACACTTGCTAACCTCCGCCTCCAGGCC
TCACCTCCTCCGCCCTCCAGTCCTACGTTAAATTGATCACCAAAGAGACC
AAAGACTTCTTCTCCAAGGACAATCCAAGCAAGAAATTCGCATCCACCCA
CGGCACCGTCGACCTCCCGCCTGCTATGGCTGAGCTTACTATCTACACCG
CCAGCCGTTCGCTCCAGGGCAAAGAAGTCCGCGAAAAATTCGACTCCTCC
TTTGCCGACCTCTACCACGATCTCGACATGGGCTTCACTCCCATCAACTT
CATGCTTCCATGGGCTCCACTGCCACAGAATAGAGCACGCGATCGCGCAC
AGAAGAAGATGGCGGAAGTCTACACAGCGATCATCAAAGAGCGACGCGAA
AAGGGCGAGCCTACTTCGGGAGAGAAAGAGCAGGACATGATTTGGAATCT
GATGCAATGTCAGTACAAGAATGGTCAAGCAATTCCAGATAAGGAGATTG
CGCACATGATGATTGCCCTTCTCATGGCTGGTCAACACTCGTCCTCGTCC
ACCTCATGCTGGATCCTTCTCCGACTGGCTTCGCGACCAGATATCCAGGA
TGAGCTCCTTCAAGAACAGAAGGATGTGCTTGGCGTCAACGCAGATGGAT
CGATCAAGGAGTTAACGTACGCCGACATCTCGCGCCTTCCACTCCTCAAT
CAAGTTGTCAAGGAGACACTCCGCCTTCATGCTCCCATCCATTCTATTCT
GCGACAAGTCAAGTCTCCGATGCCACTCGAAGGTACACCATACGTTGTCC
CGACCACACACTCCCTCCTTGCTGCACCCGGTGCTACCTCACGAATGGAC
GAGCACTTCCCCGAAGCTATGCTGTGGGAACCCCACCGATGGGACGAGAA
CCCAAGTGAGAAGTACGCACATCTCTCACCAAAGCATGTCAAGGAGGGCG
TCGCCGAAGAGACTGAAGATTACGGCTATGGTCTCGTCAGCAAAGGCGCC
GCATCACCATATCTGCCATTCGGTGCTGGCCGACATAGATGCATCGGCGA
GCAATTCGCCTATGTCCAGCTCCAGACCATCACCTCAGAAGTGATTCGCG
ATTTCAAGCTCTACAATGTCGACGGCAGCGACAAAGTTGTCGGCACAGAT
TACAGTTCGTTGTTCAGCAGACCTCTCTCGCCAGCCGTCGTGCGATGGGA
GAGGAGAGAAAAGAAATAG
>N5.37
ATGGTTGGACCCTTGGACCCTCGCAATTGATGAGAAGCAGGGGTGTCGCG
TTCCTGCATGACTAGCGCCAAAAAGTGACGCGACTGCCGAAATGTTAAAT
CTCGTACGATAGCACCTGCCCAT---------------------------
--------------------------------------------------
--------GGACCACTCGAACCACACTGAAGGGTAATCATTCAAGATCTT
GGTGATTTGGCCTAACCCCCTACACCAACATCAACATCACCGACTCCGCG
CAATGGGGCTCCTCCAGGACGCTGCGGCGCTTTTCGACGCGCAGTTTGGC
CAGATAGCGACATGGAAACTTGTCCCCCTCGGCTTCAGCATCTTCTTCGC
CGTATCCGTGTTGCTTAACGTGTTGCGCCAGCTGCTCTTCAGAAATCCAA
ACGAACCTCCGCTAGTATTCCACTACGTGCCCTTCATTGGCAGCACTATC
TCCTATGGCATCGACCCCTACAAGTTCTTCTTCGCCTGCCGTCAAAAATA
CGGAGATTGCTTCACTTTCATCCTCCTTGGCAAGAAGACCACCGTGGTGC
TGGGGACTAAAGGCAACGACTTTATCTTGAATGGAAAGCTCAAGGACGTC
AATGCCGAGGAGATCTATAGCCCACTTACTACGCCAGTATTCGGCACAGA
TGTCGTCTACGATTGTCCCAATTCGAAGCTCATGGAGCAGAAGAAGGTGC
GTGCACACAATAAGCTGGATTTATGACAATGCTAACTTATACAGTTCGTC
AAATATGGTCAGTGACTTGACTCCGCCGCGTCTGAGACAGCGCTCTGAAC
ATGAGCTTCCACTTTGGAGCGATACACTTGCTAACCTCCGCCTCCAGGCC
TCACCTCCTCCGCCCTCCAGTCCTACGTTAAATTGATCACCAAAGAGACC
AAAGACTTCTTCTCCAAGGACAATCCAAGCAAGAAATTCGCATCCACCCA
CGGCACCGTCGACCTCCCGCCTGCTATGGCTGAGCTTACTATCTACACCG
CCAGCCGTTCGCTCCAGGGCAAAGAAGTCCGCGAAAAATTCGACTCCTCC
TTTGCCGACCTCTACCACGATCTCGACATGGGCTTCACTCCCATCAACTT
CATGCTTCCATGGGCTCCACTGCCACAGAATAGAGCACGCGATCGCGCAC
AGAAGAAGATGGCGGAAGTCTACACAGCGATCATCAAAGAGCGACGCGAA
AAGGGCGAGCCTACTTCGGGAGAGAAAGAGCAGGACATGATTTGGAATCT
GATGCAATGTCAGTACAAGAATGGTCAAGCAATTCCAGATAAGGAGATTG
CGCACATGATGATTGCCCTTCTCATGGCTGGTCAACACTCGTCCTCGTCC
ACCTCATGCTGGATCCTTCTCCGACTGGCTTCGCGACCAGATATCCAGGA
TGAGCTCCTTCAAGAACAGAAGGATGTGCTTGGCGTCAACGCAGATGGAT
CGATCAAGGAGTTAACGTACGCCGACATCTCGCGCCTTCCACTCCTCAAT
CAAGTTGTCAAGGAGACACTCCGCCTTCATGCTCCCATCCATTCTATTCT
GCGACAAGTCAAGTCTCCGATGCCACTCGAAGGTACACCATACGTTGTCC
CGACCACACACTCCCTCCTTGCTGCACCCGGTGCTACCTCACGAATGGAC
GAGCACTTCCCCGAAGCTATGCTGTGGGAACCCCACCGATGGGACGAGAA
CCCAAGTGAGAAGTACGCACATCTCTCACCAAAGCATGTCAAGGAGGGCG
TCGCCGAAGAGACTGAAGATTACGGCTATGGTCTCGTCAGCAAAGGCGCC
GCATCACCATATCTGCCATTCGGTGCTGGCCGACATAGATGCATCGGCGA
GCAATTCGCCTATGTCCAGCTCCAGACCATCACCTCAGAAGTGATTCGCG
ATTTCAAGCTCTACAATGTCGACGGCAGCGACAAAGTTGTCGGCACAGAT
TACAGTTCGTTGTTCAGCAGACCTCTCTCGCCAGCCGTCGTGCGATGGGA
GAGGAGAGAAAAGAAATAG
>N5.48
ATGGTTGGACCCTTGGACCCTCGCAATTGATGAGAAGCAGGGGTGTCGCG
TTCCTGCATGACTAGCGCCAAAAAGTGACGCGACTGCCGAAATGTTAAAT
CTCGTACGATAGCACCTGCCCAT---------------------------
--------------------------------------------------
--------GGACCACTCGAACCACACTGAAGGGTAATCATTCAAGATCTT
GGTGATTTGGCCTAACCCCCTACACCAACATCAACATCACCGACTCCGCG
CAATGGGGCTCCTCCAGGACGCTGCGGCGCTTTTCGACGCGCAGTTTGGC
CAGATAGCGACATGGAAACTTGTCCCCCTCGGCTTCAGCATCTTCTTCGC
CGTATCCGTGTTGCTTAACGTGTTGCGCCAGCTGCTCTTCAGAAATCCAA
ACGAACCTCCGCTAGTATTCCACTACGTGCCCTTCATTGGCAGCACTATC
TCCTATGGCATCGACCCCTACAAGTTCTTCTTCGCCTGCCGTCAAAAATA
CGGAGATTGCTTCACTTTCATCCTCCTTGGCAAGAAGACCACCGTGGTGC
TGGGGACTAAAGGCAACGACTTTATCTTGAATGGAAAGCTCAAGGACGTC
AATGCCGAGGAGATCTATAGCCCACTTACTACGCCAGTATTCGGCACAGA
TGTCGTCTACGATTGTCCCAATTCGAAGCTCATGGAGCAGAAGAAGGTGC
GTGCACACAATAAGCTGGATTTATGACAATGCTAACTTATACAGTTCGTC
AAATATGGTCAGTGACTTGACTCCGCCGCGTCTGAGACAGCGCTCTGAAC
ATGAGCTTCCACTTTGGAGCGATACACTTGCTAACCTCCGCCTCCAGGCC
TCACCTCCTCCGCCCTCCAGTCCTACGTTAAATTGATCACCAAAGAGACC
AAAGACTTCTTCTCCAAGGACAATCCAAGCAAGAAATTCGCATCCACCCA
CGGCACCGTCGACCTCCCGCCTGCTATGGCTGAGCTTACTATCTACACCG
CCAGCCGTTCGCTCCAGGGCAAAGAAGTCCGCGAAAAATTCGACTCCTCC
TTTGCCGACCTCTACCACGATCTCGACATGGGCTTCACTCCCATCAACTT
CATGCTTCCATGGGCTCCACTGCCACAGAATAGAGCACGCGATCGCGCAC
AGAAGAAGATGGCGGAAGTCTACACAGCGATCATCAAAGAGCGACGCGAA
AAGGGCGAGCCTACTTCGGGAGAGAAAGAGCAGGACATGATTTGGAATCT
GATGCAATGTCAGTACAAGAATGGTCAAGCAATTCCAGATAAGGAGATTG
CGCACATGATGATTGCCCTTCTCATGGCTGGTCAACACTCGTCCTCGTCC
ACCTCATGCTGGATCCTTCTCCGACTGGCTTCGCGACCAGATATCCAGGA
TGAGCTCCTTCAAGAACAGAAGGATGTGCTTGGCGTCAACGCAGATGGAT
CGATCAAGGAGTTAACGTACGCCGACATCTCGCGCCTTCCACTCCTCAAT
CAAGTTGTCAAGGAGACACTCCGCCTTCATGCTCCCATCCATTCTATTCT
GCGACAAGTCAAGTCTCCGATGCCACTCGAAGGTACACCATACGTTGTCC
CGACCACACACTCCCTCCTTGCTGCACCCGGTGCTACCTCACGAATGGAC
GAGCACTTCCCCGAAGCTATGCTGTGGGAACCCCACCGATGGGACGAGAA
CCCAAGTGAGAAGTACGCACATCTCTCACCAAAGCATGTCAAGGAGGGCG
TCGCCGAAGAGACTGAAGATTACGGCTATGGTCTCGTCAGCAAAGGCGCC
GCATCACCATATCTGCCATTCGGTGCTGGCCGACATAGATGCATCGGCGA
GCAATTCGCCTATGTCCAGCTCCAGACCATCACCTCAGAAGTGATTCGCG
ATTTCAAGCTCTACAATGTCGACGGCAGCGACAAAGTTGTCGGCACAGAT
TACAGTTCGTTGTTCAGCAGACCTCTCTCGCCAGCCGTCGTGCGATGGGA
GAGGAGAGAAAAGAAATAG
>N5.50
ATGGTTGGACCCTTGGACCCTCGCAATTGATGAGAAGCAGGGGTGTCGCG
TTCCTGCATGACTAGCGCCAAAAAGTGACGCGACTGCCGAAATGTTAAAT
CTCGTACGATAGCACCTGCCCAT---------------------------
--------------------------------------------------
--------GGACCACTCGAACCACACTGAAGGGTAATCATTCAAGATCTT
GGTGATTTGGCCTAACCCCCTACACCAACATCAACATCACCGACTCCGCG
CAATGGGGCTCCTCCAGGACGCTGCGGCGCTTTTCGACGCGCAGTTTGGC
CAGATAGCGACATGGAAACTTGTCCCCCTCGGCTTCAGCATCTTCTTCGC
CGTATCCGTGTTGCTTAACGTGTTGCGCCAGCTGCTCTTCAGAAATCCAA
ACGAACCTCCGCTAGTATTCCACTACGTGCCCTTCATTGGCAGCACTATC
TCCTATGGCATCGACCCCTACAAGTTCTTCTTCGCCTGCCGTCAAAAATA
CGGAGATTGCTTCACTTTCATCCTCCTTGGCAAGAAGACCACCGTGGTGC
TGGGGACTAAAGGCAACGACTTTATCTTGAATGGAAAGCTCAAGGACGTC
AATGCCGAGGAGATCTATAGCCCACTTACTACGCCAGTATTCGGCACAGA
TGTCGTCTACGATTGTCCCAATTCGAAGCTCATGGAGCAGAAGAAGGTGC
GTGCACACAATAAGCTGGATTTATGACAATGCTAACTTATACAGTTCGTC
AAATATGGTCAGTGACTTGACTCCGCCGCGTCTGAGACAGCGCTCTGAAC
ATGAGCTTCCACTTTGGAGCGATACACTTGCTAACCTCCGCCTCCAGGCC
TCACCTCCTCCGCCCTCCAGTCCTACGTTAAATTGATCACCAAAGAGACC
AAAGACTTCTTCTCCAAGGACAATCCAAGCAAGAAATTCGCATCCACCCA
CGGCACCGTCGACCTCCCGCCTGCTATGGCTGAGCTTACTATCTACACCG
CCAGCCGTTCGCTCCAGGGCAAAGAAGTCCGCGAAAAATTCGACTCCTCC
TTTGCCGACCTCTACCACGATCTCGACATGGGCTTCACTCCCATCAACTT
CATGCTTCCATGGGCTCCACTGCCACAGAATAGAGCACGCGATCGCGCAC
AGAAGAAGATGGCGGAAGTCTACACAGCGATCATCAAAGAGCGACGCGAA
AAGGGCGAGCCTACTTCGGGAGAGAAAGAGCAGGACATGATTTGGAATCT
GATGCAATGTCAGTACAAGAATGGTCAAGCAATTCCAGATAAGGAGATTG
CGCACATGATGATTGCCCTTCTCATGGCTGGTCAACACTCGTCCTCGTCC
ACCTCATGCTGGATCCTTCTCCGACTGGCTTCGCGACCAGATATCCAGGA
TGAGCTCCTTCAAGAACAGAAGGATGTGCTTGGCGTCAACGCAGATGGAT
CGATCAAGGAGTTAACGTACGCCGACATCTCGCGCCTTCCACTCCTCAAT
CAAGTTGTCAAGGAGACACTCCGCCTTCATGCTCCCATCCATTCTATTCT
GCGACAAGTCAAGTCTCCGATGCCACTCGAAGGTACACCATACGTTGTCC
CGACCACACACTCCCTCCTTGCTGCACCCGGTGCTACCTCACGAATGGAC
GAGCACTTCCCCGAAGCTATGCTGTGGGAACCCCACCGATGGGACGAGAA
CCCAAGTGAGAAGTACGCACATCTCTCACCAAAGCATGTCAAGGAGGGCG
TCGCCGAAGAGACTGAAGATTACGGCTATGGTCTCGTCAGCAAAGGCGCC
GCATCACCATATCTGCCATTCGGTGCTGGCCGACATAGATGCATCGGCGA
GCAATTCGCCTATGTCCAGCTCCAGACCATCACCTCAGAAGTGATTCGCG
ATTTCAAGCTCTACAATGTCGACGGCAGCGACAAAGTTGTCGGCACAGAT
TACAGTTCGTTGTTCAGCAGACCTCTCTCGCCAGCCGTCGTGCGATGGGA
GAGGAGAGAAAAGAAATAG
>N5.51
ATGGTTGGACCCTTGGACCCTCGCAATTGATGAGAAGCAGGGGTGTCGCG
TTCCTGCATGACTAGCGCCAAAAAGTGACGCGACTGCCGAAATGTTAAAT
CTCGTACGATAGCACCTGCCCAT---------------------------
--------------------------------------------------
--------GGACCACTCGAACCACACTGAAGGGTAATCATTCAAGATCTT
GGTGATTTGGCCTAACCCCCTACACCAACATCAACATCACCGACTCCGCG
CAATGGGGCTCCTCCAGGACGCTGCGGCGCTTTTCGACGCGCAGTTTGGC
CAGATAGCGACATGGAAACTTGTCCCCCTCGGCTTCAGCATCTTCTTCGC
CGTATCCGTGTTGCTTAACGTGTTGCGCCAGCTGCTCTTCAGAAATCCAA
ACGAACCTCCGCTAGTATTCCACTACGTGCCCTTCATTGGCAGCACTATC
TCCTATGGCATCGACCCCTACAAGTTCTTCTTCGCCTGCCGTCAAAAATA
CGGAGATTGCTTCACTTTCATCCTCCTTGGCAAGAAGACCACCGTGGTGC
TGGGGACTAAAGGCAACGACTTTATCTTGAATGGAAAGCTCAAGGACGTC
AATGCCGAGGAGATCTATAGCCCACTTACTACGCCAGTATTCGGCACAGA
TGTCGTCTACGATTGTCCCAATTCGAAGCTCATGGAGCAGAAGAAGGTGC
GTGCACACAATAAGCTGGATTTATGACAATGCTAACTTATACAGTTCGTC
AAATATGGTCAGTGACTTGACTCCGCCGCGTCTGAGACAGCGCTCTGAAC
ATGAGCTTCCACTTTGGAGCGATACACTTGCTAACCTCCGCCTCCAGGCC
TCACCTCCTCCGCCCTCCAGTCCTACGTTAAATTGATCACCAAAGAGACC
AAAGACTTCTTCTCCAAGGACAATCCAAGCAAGAAATTCGCATCCACCCA
CGGCACCGTCGACCTCCCGCCTGCTATGGCTGAGCTTACTATCTACACCG
CCAGCCGTTCGCTCCAGGGCAAAGAAGTCCGCGAAAAATTCGACTCCTCC
TTTGCCGACCTCTACCACGATCTCGACATGGGCTTCACTCCCATCAACTT
CATGCTTCCATGGGCTCCACTGCCACAGAATAGAGCACGCGATCGCGCAC
AGAAGAAGATGGCGGAAGTCTACACAGCGATCATCAAAGAGCGACGCGAA
AAGGGCGAGCCTACTTCGGGAGAGAAAGAGCAGGACATGATTTGGAATCT
GATGCAATGTCAGTACAAGAATGGTCAAGCAATTCCAGATAAGGAGATTG
CGCACATGATGATTGCCCTTCTCATGGCTGGTCAACACTCGTCCTCGTCC
ACCTCATGCTGGATCCTTCTCCGACTGGCTTCGCGACCAGATATCCAGGA
TGAGCTCCTTCAAGAACAGAAGGATGTGCTTGGCGTCAACGCAGATGGAT
CGATCAAGGAGTTAACGTACGCCGACATCTCGCGCCTTCCACTCCTCAAT
CAAGTTGTCAAGGAGACACTCCGCCTTCATGCTCCCATCCATTCTATTCT
GCGACAAGTCAAGTCTCCGATGCCACTCGAAGGTACACCATACGTTGTCC
CGACCACACACTCCCTCCTTGCTGCACCCGGTGCTACCTCACGAATGGAC
GAGCACTTCCCCGAAGCTATGCTGTGGGAACCCCACCGATGGGACGAGAA
CCCAAGTGAGAAGTACGCACATCTCTCACCAAAGCATGTCAAGGAGGGCG
TCGCCGAAGAGACTGAAGATTACGGCTATGGTCTCGTCAGCAAAGGCGCC
GCATCACCATATCTGCCATTCGGTGCTGGCCGACATAGATGCATCGGCGA
GCAATTCGCCTATGTCCAGCTCCAGACCATCACCTCAGAAGTGATTCGCG
ATTTCAAGCTCTACAATGTCGACGGCAGCGACAAAGTTGTCGGCACAGAT
TACAGTTCGTTGTTCAGCAGACCTCTCTCGCCAGCCGTCGTGCGATGGGA
GAGGAGAGAAAAGAAATAG
>N5.52
ATGGTTGGACCCTTGGACCCTCGCAATTGATGAGAAGCAGGGGTGTCGCG
TTCCTGCATGACTAGCGCCAAAAAGTGACGCGACTGCCGAAATGTTAAAT
CTCGTACGATAGCACCTGCCCAT---------------------------
--------------------------------------------------
--------GGACCACTCGAACCACACTGAAGGGTAATCATTCAAGATCTT
GGTGATTTGGCCTAACCCCCTACACCAACATCAACATCACCGACTCCGCG
CAATGGGGCTCCTCCAGGACGCTGCGGCGCTTTTCGACGCGCAGTTTGGC
CAGATAGCGACATGGAAACTTGTCCCCCTCGGCTTCAGCATCTTCTTCGC
CGTATCCGTGTTGCTTAACGTGTTGCGCCAGCTGCTCTTCAGAAATCCAA
ACGAACCTCCGCTAGTATTCCACTACGTGCCCTTCATTGGCAGCACTATC
TCCTATGGCATCGACCCCTACAAGTTCTTCTTCGCCTGCCGTCAAAAATA
CGGAGATTGCTTCACTTTCATCCTCCTTGGCAAGAAGACCACCGTGGTGC
TGGGGACTAAAGGCAACGACTTTATCTTGAATGGAAAGCTCAAGGACGTC
AATGCCGAGGAGATCTATAGCCCACTTACTACGCCAGTATTCGGCACAGA
TGTCGTCTACGATTGTCCCAATTCGAAGCTCATGGAGCAGAAGAAGGTGC
GTGCACACAATAAGCTGGATTTATGACAATGCTAACTTATACAGTTCGTC
AAATATGGTCAGTGACTTGACTCCGCCGCGTCTGAGACAGCGCTCTGAAC
ATGAGCTTCCACTTTGGAGCGATACACTTGCTAACCTCCGCCTCCAGGCC
TCACCTCCTCCGCCCTCCAGTCCTACGTTAAATTGATCACCAAAGAGACC
AAAGACTTCTTCTCCAAGGACAATCCAAGCAAGAAATTCGCATCCACCCA
CGGCACCGTCGACCTCCCGCCTGCTATGGCTGAGCTTACTATCTACACCG
CCAGCCGTTCGCTCCAGGGCAAAGAAGTCCGCGAAAAATTCGACTCCTCC
TTTGCCGACCTCTACCACGATCTCGACATGGGCTTCACTCCCATCAACTT
CATGCTTCCATGGGCTCCACTGCCACAGAATAGAGCACGCGATCGCGCAC
AGAAGAAGATGGCGGAAGTCTACACAGCGATCATCAAAGAGCGACGCGAA
AAGGGCGAGCCTACTTCGGGAGAGAAAGAGCAGGACATGATTTGGAATCT
GATGCAATGTCAGTACAAGAATGGTCAAGCAATTCCAGATAAGGAGATTG
CGCACATGATGATTGCCCTTCTCATGGCTGGTCAACACTCGTCCTCGTCC
ACCTCATGCTGGATCCTTCTCCGACTGGCTTCGCGACCAGATATCCAGGA
TGAGCTCCTTCAAGAACAGAAGGATGTGCTTGGCGTCAACGCAGATGGAT
CGATCAAGGAGTTAACGTACGCCGACATCTCGCGCCTTCCACTCCTCAAT
CAAGTTGTCAAGGAGACACTCCGCCTTCATGCTCCCATCCATTCTATTCT
GCGACAAGTCAAGTCTCCGATGCCACTCGAAGGTACACCATACGTTGTCC
CGACCACACACTCCCTCCTTGCTGCACCCGGTGCTACCTCACGAATGGAC
GAGCACTTCCCCGAAGCTATGCTGTGGGAACCCCACCGATGGGACGAGAA
CCCAAGTGAGAAGTACGCACATCTCTCACCAAAGCATGTCAAGGAGGGCG
TCGCCGAAGAGACTGAAGATTACGGCTATGGTCTCGTCAGCAAAGGCGCC
GCATCACCATATCTGCCATTCGGTGCTGGCCGACATAGATGCATCGGCGA
GCAATTCGCCTATGTCCAGCTCCAGACCATCACCTCAGAAGTGATTCGCG
ATTTCAAGCTCTACAATGTCGACGGCAGCGACAAAGTTGTCGGCACAGAT
TACAGTTCGTTGTTCAGCAGACCTCTCTCGCCAGCCGTCGTGCGATGGGA
GAGGAGAGAAAAGAAATAG
>N5.54
ATGGTTGGACCCTTGGACCCTCGCAATTGATGAGAAGCAGGGGTGTCGCG
TTCCTGCATGACTAGCGCCAAAAAGTGACGCGACTGCCGAAATGTTAAAT
CTCGTACGATAGCACCTGCCCAT---------------------------
--------------------------------------------------
--------GGACCACTCGAACCACACTGAAGGGTAATCATTCAAGATCTT
GGTGATTTGGCCTAACCCCCTACACCAACATCAACATCACCGACTCCGCG
CAATGGGGCTCCTCCAGGACGCTGCGGCGCTTTTCGACGCGCAGTTTGGC
CAGATAGCGACATGGAAACTTGTCCCCCTCGGCTTCAGCATCTTCTTCGC
CGTATCCGTGTTGCTTAACGTGTTGCGCCAGCTGCTCTTCAGAAATCCAA
ACGAACCTCCGCTAGTATTCCACTACGTGCCCTTCATTGGCAGCACTATC
TCCTATGGCATCGACCCCTACAAGTTCTTCTTCGCCTGCCGTCAAAAATA
CGGAGATTGCTTCACTTTCATCCTCCTTGGCAAGAAGACCACCGTGGTGC
TGGGGACTAAAGGCAACGACTTTATCTTGAATGGAAAGCTCAAGGACGTC
AATGCCGAGGAGATCTATAGCCCACTTACTACGCCAGTATTCGGCACAGA
TGTCGTCTACGATTGTCCCAATTCGAAGCTCATGGAGCAGAAGAAGGTGC
GTGCACACAATAAGCTGGATTTATGACAATGCTAACTTATACAGTTCGTC
AAATATGGTCAGTGACTTGACTCCGCCGCGTCTGAGACAGCGCTCTGAAC
ATGAGCTTCCACTTTGGAGCGATACACTTGCTAACCTCCGCCTCCAGGCC
TCACCTCCTCCGCCCTCCAGTCCTACGTTAAATTGATCACCAAAGAGACC
AAAGACTTCTTCTCCAAGGACAATCCAAGCAAGAAATTCGCATCCACCCA
CGGCACCGTCGACCTCCCGCCTGCTATGGCTGAGCTTACTATCTACACCG
CCAGCCGTTCGCTCCAGGGCAAAGAAGTCCGCGAAAAATTCGACTCCTCC
TTTGCCGACCTCTACCACGATCTCGACATGGGCTTCACTCCCATCAACTT
CATGCTTCCATGGGCTCCACTGCCACAGAATAGAGCACGCGATCGCGCAC
AGAAGAAGATGGCGGAAGTCTACACAGCGATCATCAAAGAGCGACGCGAA
AAGGGCGAGCCTACTTCGGGAGAGAAAGAGCAGGACATGATTTGGAATCT
GATGCAATGTCAGTACAAGAATGGTCAAGCAATTCCAGATAAGGAGATTG
CGCACATGATGATTGCCCTTCTCATGGCTGGTCAACACTCGTCCTCGTCC
ACCTCATGCTGGATCCTTCTCCGACTGGCTTCGCGACCAGATATCCAGGA
TGAGCTCCTTCAAGAACAGAAGGATGTGCTTGGCGTCAACGCAGATGGAT
CGATCAAGGAGTTAACGTACGCCGACATCTCGCGCCTTCCACTCCTCAAT
CAAGTTGTCAAGGAGACACTCCGCCTTCATGCTCCCATCCATTCTATTCT
GCGACAAGTCAAGTCTCCGATGCCACTCGAAGGTACACCATACGTTGTCC
CGACCACACACTCCCTCCTTGCTGCACCCGGTGCTACCTCACGAATGGAC
GAGCACTTCCCCGAAGCTATGCTGTGGGAACCCCACCGATGGGACGAGAA
CCCAAGTGAGAAGTACGCACATCTCTCACCAAAGCATGTCAAGGAGGGCG
TCGCCGAAGAGACTGAAGATTACGGCTATGGTCTCGTCAGCAAAGGCGCC
GCATCACCATATCTGCCATTCGGTGCTGGCCGACATAGATGCATCGGCGA
GCAATTCGCCTATGTCCAGCTCCAGACCATCACCTCAGAAGTGATTCGCG
ATTTCAAGCTCTACAATGTCGACGGCAGCGACAAAGTTGTCGGCACAGAT
TACAGTTCGTTGTTCAGCAGACCTCTCTCGCCAGCCGTCGTGCGATGGGA
GAGGAGAGAAAAGAAATAG
>N5.56
ATGGTTGGACCCTTGGACCCTCGCAATTGATGAGAAGCAGGGGTGTCGCG
TTCCTGCATGACTAGCGCCAAAAAGTGACGCGACTGCCGAAATGTTAAAT
CTCGTACGATAGCACCTGCCCAT---------------------------
--------------------------------------------------
--------GGACCACTCGAACCACACTGAAGGGTAATCATTCAAGATCTT
GGTGATTTGGCCTAACCCCCTACACCAACATCAACATCACCGACTCCGCG
CAATGGGGCTCCTCCAGGACGCTGCGGCGCTTTTCGACGCGCAGTTTGGC
CAGATAGCGACATGGAAACTTGTCCCCCTCGGCTTCAGCATCTTCTTCGC
CGTATCCGTGTTGCTTAACGTGTTGCGCCAGCTGCTCTTCAGAAATCCAA
ACGAACCTCCGCTAGTATTCCACTACGTGCCCTTCATTGGCAGCACTATC
TCCTATGGCATCGACCCCTACAAGTTCTTCTTCGCCTGCCGTCAAAAATA
CGGAGATTGCTTCACTTTCATCCTCCTTGGCAAGAAGACCACCGTGGTGC
TGGGGACTAAAGGCAACGACTTTATCTTGAATGGAAAGCTCAAGGACGTC
AATGCCGAGGAGATCTATAGCCCACTTACTACGCCAGTATTCGGCACAGA
TGTCGTCTACGATTGTCCCAATTCGAAGCTCATGGAGCAGAAGAAGGTGC
GTGCACACAATAAGCTGGATTTATGACAATGCTAACTTATACAGTTCGTC
AAATATGGTCAGTGACTTGACTCCGCCGCGTCTGAGACAGCGCTCTGAAC
ATGAGCTTCCACTTTGGAGCGATACACTTGCTAACCTCCGCCTCCAGGCC
TCACCTCCTCCGCCCTCCAGTCCTACGTTAAATTGATCACCAAAGAGACC
AAAGACTTCTTCTCCAAGGACAATCCAAGCAAGAAATTCGCATCCACCCA
CGGCACCGTCGACCTCCCGCCTGCTATGGCTGAGCTTACTATCTACACCG
CCAGCCGTTCGCTCCAGGGCAAAGAAGTCCGCGAAAAATTCGACTCCTCC
TTTGCCGACCTCTACCACGATCTCGACATGGGCTTCACTCCCATCAACTT
CATGCTTCCATGGGCTCCACTGCCACAGAATAGAGCACGCGATCGCGCAC
AGAAGAAGATGGCGGAAGTCTACACAGCGATCATCAAAGAGCGACGCGAA
AAGGGCGAGCCTACTTCGGGAGAGAAAGAGCAGGACATGATTTGGAATCT
GATGCAATGTCAGTACAAGAATGGTCAAGCAATTCCAGATAAGGAGATTG
CGCACATGATGATTGCCCTTCTCATGGCTGGTCAACACTCGTCCTCGTCC
ACCTCATGCTGGATCCTTCTCCGACTGGCTTCGCGACCAGATATCCAGGA
TGAGCTCCTTCAAGAACAGAAGGATGTGCTTGGCGTCAACGCAGATGGAT
CGATCAAGGAGTTAACGTACGCCGACATCTCGCGCCTTCCACTCCTCAAT
CAAGTTGTCAAGGAGACACTCCGCCTTCATGCTCCCATCCATTCTATTCT
GCGACAAGTCAAGTCTCCGATGCCACTCGAAGGTACACCATACGTTGTCC
CGACCACACACTCCCTCCTTGCTGCACCCGGTGCTACCTCACGAATGGAC
GAGCACTTCCCCGAAGCTATGCTGTGGGAACCCCACCGATGGGACGAGAA
CCCAAGTGAGAAGTACGCACATCTCTCACCAAAGCATGTCAAGGAGGGCG
TCGCCGAAGAGACTGAAGATTACGGCTATGGTCTCGTCAGCAAAGGCGCC
GCATCACCATATCTGCCATTCGGTGCTGGCCGACATAGATGCATCGGCGA
GCAATTCGCCTATGTCCAGCTCCAGACCATCACCTCAGAAGTGATTCGCG
ATTTCAAGCTCTACAATGTCGACGGCAGCGACAAAGTTGTCGGCACAGAT
TACAGTTCGTTGTTCAGCAGACCTCTCTCGCCAGCCGTCGTGCGATGGGA
GAGGAGAGAAAAGAAATAG
>N5.57
ATGGTTGGACCCTTGGACCCTCGCAATTGATGAGAAGCAGGGGTGTCGCG
TTCCTGCATGACTAGCGCCAAAAAGTGACGCGACTGCCGAAATGTTAAAT
CTCGTACGATAGCACCTGCCCAT---------------------------
--------------------------------------------------
--------GGACCACTCGAACCACACTGAAGGGTAATCATTCAAGATCTT
GGTGATTTGGCCTAACCCCCTACACCAACATCAACATCACCGACTCCGCG
CAATGGGGCTCCTCCAGGACGCTGCGGCGCTTTTCGACGCGCAGTTTGGC
CAGATAGCGACATGGAAACTTGTCCCCCTCGGCTTCAGCATCTTCTTCGC
CGTATCCGTGTTGCTTAACGTGTTGCGCCAGCTGCTCTTCAGAAATCCAA
ACGAACCTCCGCTAGTATTCCACTACGTGCCCTTCATTGGCAGCACTATC
TCCTATGGCATCGACCCCTACAAGTTCTTCTTCGCCTGCCGTCAAAAATA
CGGAGATTGCTTCACTTTCATCCTCCTTGGCAAGAAGACCACCGTGGTGC
TGGGGACTAAAGGCAACGACTTTATCTTGAATGGAAAGCTCAAGGACGTC
AATGCCGAGGAGATCTATAGCCCACTTACTACGCCAGTATTCGGCACAGA
TGTCGTCTACGATTGTCCCAATTCGAAGCTCATGGAGCAGAAGAAGGTGC
GTGCACACAATAAGCTGGATTTATGACAATGCTAACTTATACAGTTCGTC
AAATATGGTCAGTGACTTGACTCCGCCGCGTCTGAGACAGCGCTCTGAAC
ATGAGCTTCCACTTTGGAGCGATACACTTGCTAACCTCCGCCTCCAGGCC
TCACCTCCTCCGCCCTCCAGTCCTACGTTAAATTGATCACCAAAGAGACC
AAAGACTTCTTCTCCAAGGACAATCCAAGCAAGAAATTCGCATCCACCCA
CGGCACCGTCGACCTCCCGCCTGCTATGGCTGAGCTTACTATCTACACCG
CCAGCCGTTCGCTCCAGGGCAAAGAAGTCCGCGAAAAATTCGACTCCTCC
TTTGCCGACCTCTACCACGATCTCGACATGGGCTTCACTCCCATCAACTT
CATGCTTCCATGGGCTCCACTGCCACAGAATAGAGCACGCGATCGCGCAC
AGAAGAAGATGGCGGAAGTCTACACAGCGATCATCAAAGAGCGACGCGAA
AAGGGCGAGCCTACTTCGGGAGAGAAAGAGCAGGACATGATTTGGAATCT
GATGCAATGTCAGTACAAGAATGGTCAAGCAATTCCAGATAAGGAGATTG
CGCACATGATGATTGCCCTTCTCATGGCTGGTCAACACTCGTCCTCGTCC
ACCTCATGCTGGATCCTTCTCCGACTGGCTTCGCGACCAGATATCCAGGA
TGAGCTCCTTCAAGAACAGAAGGATGTGCTTGGCGTCAACGCAGATGGAT
CGATCAAGGAGTTAACGTACGCCGACATCTCGCGCCTTCCACTCCTCAAT
CAAGTTGTCAAGGAGACACTCCGCCTTCATGCTCCCATCCATTCTATTCT
GCGACAAGTCAAGTCTCCGATGCCACTCGAAGGTACACCATACGTTGTCC
CGACCACACACTCCCTCCTTGCTGCACCCGGTGCTACCTCACGAATGGAC
GAGCACTTCCCCGAAGCTATGCTGTGGGAACCCCACCGATGGGACGAGAA
CCCAAGTGAGAAGTACGCACATCTCTCACCAAAGCATGTCAAGGAGGGCG
TCGCCGAAGAGACTGAAGATTACGGCTATGGTCTCGTCAGCAAAGGCGCC
GCATCACCATATCTGCCATTCGGTGCTGGCCGACATAGATGCATCGGCGA
GCAATTCGCCTATGTCCAGCTCCAGACCATCACCTCAGAAGTGATTCGCG
ATTTCAAGCTCTACAATGTCGACGGCAGCGACAAAGTTGTCGGCACAGAT
TACAGTTCGTTGTTCAGCAGACCTCTCTCGCCAGCCGTCGTGCGATGGGA
GAGGAGAGAAAAGAAATAG
>N5.59
ATGGTTGGACCCTTGGACCCTCGCAATTGATGAGAAGCAGGGGTGTCGCG
TTCCTGCATGACTAGCGCCAAAAAGTGACGCGACTGCCGAAATGTTAAAT
CTCGTACGATAGCACCTGCCCAT---------------------------
--------------------------------------------------
--------GGACCACTCGAACCACACTGAAGGGTAATCATTCAAGATCTT
GGTGATTTGGCCTAACCCCCTACACCAACATCAACATCACCGACTCCGCG
CAATGGGGCTCCTCCAGGACGCTGCGGCGCTTTTCGACGCGCAGTTTGGC
CAGATAGCGACATGGAAACTTGTCCCCCTCGGCTTCAGCATCTTCTTCGC
CGTATCCGTGTTGCTTAACGTGTTGCGCCAGCTGCTCTTCAGAAATCCAA
ACGAACCTCCGCTAGTATTCCACTACGTGCCCTTCATTGGCAGCACTATC
TCCTATGGCATCGACCCCTACAAGTTCTTCTTCGCCTGCCGTCAAAAATA
CGGAGATTGCTTCACTTTCATCCTCCTTGGCAAGAAGACCACCGTGGTGC
TGGGGACTAAAGGCAACGACTTTATCTTGAATGGAAAGCTCAAGGACGTC
AATGCCGAGGAGATCTATAGCCCACTTACTACGCCAGTATTCGGCACAGA
TGTCGTCTACGATTGTCCCAATTCGAAGCTCATGGAGCAGAAGAAGGTGC
GTGCACACAATAAGCTGGATTTATGACAATGCTAACTTATACAGTTCGTC
AAATATGGTCAGTGACTTGACTCCGCCGCGTCTGAGACAGCGCTCTGAAC
ATGAGCTTCCACTTTGGAGCGATACACTTGCTAACCTCCGCCTCCAGGCC
TCACCTCCTCCGCCCTCCAGTCCTACGTTAAATTGATCACCAAAGAGACC
AAAGACTTCTTCTCCAAGGACAATCCAAGCAAGAAATTCGCATCCACCCA
CGGCACCGTCGACCTCCCGCCTGCTATGGCTGAGCTTACTATCTACACCG
CCAGCCGTTCGCTCCAGGGCAAAGAAGTCCGCGAAAAATTCGACTCCTCC
TTTGCCGACCTCTACCACGATCTCGACATGGGCTTCACTCCCATCAACTT
CATGCTTCCATGGGCTCCACTGCCACAGAATAGAGCACGCGATCGCGCAC
AGAAGAAGATGGCGGAAGTCTACACAGCGATCATCAAAGAGCGACGCGAA
AAGGGCGAGCCTACTTCGGGAGAGAAAGAGCAGGACATGATTTGGAATCT
GATGCAATGTCAGTACAAGAATGGTCAAGCAATTCCAGATAAGGAGATTG
CGCACATGATGATTGCCCTTCTCATGGCTGGTCAACACTCGTCCTCGTCC
ACCTCATGCTGGATCCTTCTCCGACTGGCTTCGCGACCAGATATCCAGGA
TGAGCTCCTTCAAGAACAGAAGGATGTGCTTGGCGTCAACGCAGATGGAT
CGATCAAGGAGTTAACGTACGCCGACATCTCGCGCCTTCCACTCCTCAAT
CAAGTTGTCAAGGAGACACTCCGCCTTCATGCTCCCATCCATTCTATTCT
GCGACAAGTCAAGTCTCCGATGCCACTCGAAGGTACACCATACGTTGTCC
CGACCACACACTCCCTCCTTGCTGCACCCGGTGCTACCTCACGAATGGAC
GAGCACTTCCCCGAAGCTATGCTGTGGGAACCCCACCGATGGGACGAGAA
CCCAAGTGAGAAGTACGCACATCTCTCACCAAAGCATGTCAAGGAGGGCG
TCGCCGAAGAGACTGAAGATTACGGCTATGGTCTCGTCAGCAAAGGCGCC
GCATCACCATATCTGCCATTCGGTGCTGGCCGACATAGATGCATCGGCGA
GCAATTCGCCTATGTCCAGCTCCAGACCATCACCTCAGAAGTGATTCGCG
ATTTCAAGCTCTACAATGTCGACGGCAGCGACAAAGTTGTCGGCACAGAT
TACAGTTCGTTGTTCAGCAGACCTCTCTCGCCAGCCGTCGTGCGATGGGA
GAGGAGAGAAAAGAAATAG
>N5.60
ATGGTTGGACCCTTGGACCCTCGCAATTGATGAGAAGCAGGGGTGTCGCG
TTCCTGCATGACTAGCGCCAAAAAGTGACGCGACTGCCGAAATGTTAAAT
CTCGTACGATAGCACCTGCCCAT---------------------------
--------------------------------------------------
--------GGACCACTCGAACCACACTGAAGGGTAATCATTCAAGATCTT
GGTGATTTGGCCTAACCCCCTACACCAACATCAACATCACCGACTCCGCG
CAATGGGGCTCCTCCAGGACGCTGCGGCGCTTTTCGACGCGCAGTTTGGC
CAGATAGCGACATGGAAACTTGTCCCCCTCGGCTTCAGCATCTTCTTCGC
CGTATCCGTGTTGCTTAACGTGTTGCGCCAGCTGCTCTTCAGAAATCCAA
ACGAACCTCCGCTAGTATTCCACTACGTGCCCTTCATTGGCAGCACTATC
TCCTATGGCATCGACCCCTACAAGTTCTTCTTCGCCTGCCGTCAAAAATA
CGGAGATTGCTTCACTTTCATCCTCCTTGGCAAGAAGACCACCGTGGTGC
TGGGGACTAAAGGCAACGACTTTATCTTGAATGGAAAGCTCAAGGACGTC
AATGCCGAGGAGATCTATAGCCCACTTACTACGCCAGTATTCGGCACAGA
TGTCGTCTACGATTGTCCCAATTCGAAGCTCATGGAGCAGAAGAAGGTGC
GTGCACACAATAAGCTGGATTTATGACAATGCTAACTTATACAGTTCGTC
AAATATGGTCAGTGACTTGACTCCGCCGCGTCTGAGACAGCGCTCTGAAC
ATGAGCTTCCACTTTGGAGCGATACACTTGCTAACCTCCGCCTCCAGGCC
TCACCTCCTCCGCCCTCCAGTCCTACGTTAAATTGATCACCAAAGAGACC
AAAGACTTCTTCTCCAAGGACAATCCAAGCAAGAAATTCGCATCCACCCA
CGGCACCGTCGACCTCCCGCCTGCTATGGCTGAGCTTACTATCTACACCG
CCAGCCGTTCGCTCCAGGGCAAAGAAGTCCGCGAAAAATTCGACTCCTCC
TTTGCCGACCTCTACCACGATCTCGACATGGGCTTCACTCCCATCAACTT
CATGCTTCCATGGGCTCCACTGCCACAGAATAGAGCACGCGATCGCGCAC
AGAAGAAGATGGCGGAAGTCTACACAGCGATCATCAAAGAGCGACGCGAA
AAGGGCGAGCCTACTTCGGGAGAGAAAGAGCAGGACATGATTTGGAATCT
GATGCAATGTCAGTACAAGAATGGTCAAGCAATTCCAGATAAGGAGATTG
CGCACATGATGATTGCCCTTCTCATGGCTGGTCAACACTCGTCCTCGTCC
ACCTCATGCTGGATCCTTCTCCGACTGGCTTCGCGACCAGATATCCAGGA
TGAGCTCCTTCAAGAACAGAAGGATGTGCTTGGCGTCAACGCAGATGGAT
CGATCAAGGAGTTAACGTACGCCGACATCTCGCGCCTTCCACTCCTCAAT
CAAGTTGTCAAGGAGACACTCCGCCTTCATGCTCCCATCCATTCTATTCT
GCGACAAGTCAAGTCTCCGATGCCACTCGAAGGTACACCATACGTTGTCC
CGACCACACACTCCCTCCTTGCTGCACCCGGTGCTACCTCACGAATGGAC
GAGCACTTCCCCGAAGCTATGCTGTGGGAACCCCACCGATGGGACGAGAA
CCCAAGTGAGAAGTACGCACATCTCTCACCAAAGCATGTCAAGGAGGGCG
TCGCCGAAGAGACTGAAGATTACGGCTATGGTCTCGTCAGCAAAGGCGCC
GCATCACCATATCTGCCATTCGGTGCTGGCCGACATAGATGCATCGGCGA
GCAATTCGCCTATGTCCAGCTCCAGACCATCACCTCAGAAGTGATTCGCG
ATTTCAAGCTCTACAATGTCGACGGCAGCGACAAAGTTGTCGGCACAGAT
TACAGTTCGTTGTTCAGCAGACCTCTCTCGCCAGCCGTCGTGCGATGGGA
GAGGAGAGAAAAGAAATAG
>N5.65
ATGGTTGGACCCTTGGACCCTCGCAATTGATGAGAAGCAGGGGTGTCGCG
TTCCTGCATGACTAGCGCCAAAAAGTGACGCGACTGCCGAAATGTTAAAT
CTCGTACGATAGCACCTGCCCAT---------------------------
--------------------------------------------------
--------GGACCACTCGAACCACACTGAAGGGTAATCATTCAAGATCTT
GGTGATTTGGCCTAACCCCCTACACCAACATCAACATCACCGACTCCGCG
CAATGGGGCTCCTCCAGGACGCTGCGGCGCTTTTCGACGCGCAGTTTGGC
CAGATAGCGACATGGAAACTTGTCCCCCTCGGCTTCAGCATCTTCTTCGC
CGTATCCGTGTTGCTTAACGTGTTGCGCCAGCTGCTCTTCAGAAATCCAA
ACGAACCTCCGCTAGTATTCCACTACGTGCCCTTCATTGGCAGCACTATC
TCCTATGGCATCGACCCCTACAAGTTCTTCTTCGCCTGCCGTCAAAAATA
CGGAGATTGCTTCACTTTCATCCTCCTTGGCAAGAAGACCACCGTGGTGC
TGGGGACTAAAGGCAACGACTTTATCTTGAATGGAAAGCTCAAGGACGTC
AATGCCGAGGAGATCTATAGCCCACTTACTACGCCAGTATTCGGCACAGA
TGTCGTCTACGATTGTCCCAATTCGAAGCTCATGGAGCAGAAGAAGGTGC
GTGCACACAATAAGCTGGATTTATGACAATGCTAACTTATACAGTTCGTC
AAATATGGTCAGTGACTTGACTCCGCCGCGTCTGAGACAGCGCTCTGAAC
ATGAGCTTCCACTTTGGAGCGATACACTTGCTAACCTCCGCCTCCAGGCC
TCACCTCCTCCGCCCTCCAGTCCTACGTTAAATTGATCACCAAAGAGACC
AAAGACTTCTTCTCCAAGGACAATCCAAGCAAGAAATTCGCATCCACCCA
CGGCACCGTCGACCTCCCGCCTGCTATGGCTGAGCTTACTATCTACACCG
CCAGCCGTTCGCTCCAGGGCAAAGAAGTCCGCGAAAAATTCGACTCCTCC
TTTGCCGACCTCTACCACGATCTCGACATGGGCTTCACTCCCATCAACTT
CATGCTTCCATGGGCTCCACTGCCACAGAATAGAGCACGCGATCGCGCAC
AGAAGAAGATGGCGGAAGTCTACACAGCGATCATCAAAGAGCGACGCGAA
AAGGGCGAGCCTACTTCGGGAGAGAAAGAGCAGGACATGATTTGGAATCT
GATGCAATGTCAGTACAAGAATGGTCAAGCAATTCCAGATAAGGAGATTG
CGCACATGATGATTGCCCTTCTCATGGCTGGTCAACACTCGTCCTCGTCC
ACCTCATGCTGGATCCTTCTCCGACTGGCTTCGCGACCAGATATCCAGGA
TGAGCTCCTTCAAGAACAGAAGGATGTGCTTGGCGTCAACGCAGATGGAT
CGATCAAGGAGTTAACGTACGCCGACATCTCGCGCCTTCCACTCCTCAAT
CAAGTTGTCAAGGAGACACTCCGCCTTCATGCTCCCATCCATTCTATTCT
GCGACAAGTCAAGTCTCCGATGCCACTCGAAGGTACACCATACGTTGTCC
CGACCACACACTCCCTCCTTGCTGCACCCGGTGCTACCTCACGAATGGAC
GAGCACTTCCCCGAAGCTATGCTGTGGGAACCCCACCGATGGGACGAGAA
CCCAAGTGAGAAGTACGCACATCTCTCACCAAAGCATGTCAAGGAGGGCG
TCGCCGAAGAGACTGAAGATTACGGCTATGGTCTCGTCAGCAAAGGCGCC
GCATCACCATATCTGCCATTCGGTGCTGGCCGACATAGATGCATCGGCGA
GCAATTCGCCTATGTCCAGCTCCAGACCATCACCTCAGAAGTGATTCGCG
ATTTCAAGCTCTACAATGTCGACGGCAGCGACAAAGTTGTCGGCACAGAT
TACAGTTCGTTGTTCAGCAGACCTCTCTCGCCAGCCGTCGTGCGATGGGA
GAGGAGAGAAAAGAAATAG
>N5.66
ATGGTTGGACCCTTGGACCCTCGCAATTGATGAGAAGCAGGGGTGTCGCG
TTCCTGCATGACTAGCGCCAAAAAGTGACGCGACTGCCGAAATGTTAAAT
CTCGTACGATAGCACCTGCCCAT---------------------------
--------------------------------------------------
--------GGACCACTCGAACCACACTGAAGGGTAATCATTCAAGATCTT
GGTGATTTGGCCTAACCCCCTACACCAACATCAACATCACCGACTCCGCG
CAATGGGGCTCCTCCAGGACGCTGCGGCGCTTTTCGACGCGCAGTTTGGC
CAGATAGCGACATGGAAACTTGTCCCCCTCGGCTTCAGCATCTTCTTCGC
CGTATCCGTGTTGCTTAACGTGTTGCGCCAGCTGCTCTTCAGAAATCCAA
ACGAACCTCCGCTAGTATTCCACTACGTGCCCTTCATTGGCAGCACTATC
TCCTATGGCATCGACCCCTACAAGTTCTTCTTCGCCTGCCGTCAAAAATA
CGGAGATTGCTTCACTTTCATCCTCCTTGGCAAGAAGACCACCGTGGTGC
TGGGGACTAAAGGCAACGACTTTATCTTGAATGGAAAGCTCAAGGACGTC
AATGCCGAGGAGATCTATAGCCCACTTACTACGCCAGTATTCGGCACAGA
TGTCGTCTACGATTGTCCCAATTCGAAGCTCATGGAGCAGAAGAAGGTGC
GTGCACACAATAAGCTGGATTTATGACAATGCTAACTTATACAGTTCGTC
AAATATGGTCAGTGACTTGACTCCGCCGCGTCTGAGACAGCGCTCTGAAC
ATGAGCTTCCACTTTGGAGCGATACACTTGCTAACCTCCGCCTCCAGGCC
TCACCTCCTCCGCCCTCCAGTCCTACGTTAAATTGATCACCAAAGAGACC
AAAGACTTCTTCTCCAAGGACAATCCAAGCAAGAAATTCGCATCCACCCA
CGGCACCGTCGACCTCCCGCCTGCTATGGCTGAGCTTACTATCTACACCG
CCAGCCGTTCGCTCCAGGGCAAAGAAGTCCGCGAAAAATTCGACTCCTCC
TTTGCCGACCTCTACCACGATCTCGACATGGGCTTCACTCCCATCAACTT
CATGCTTCCATGGGCTCCACTGCCACAGAATAGAGCACGCGATCGCGCAC
AGAAGAAGATGGCGGAAGTCTACACAGCGATCATCAAAGAGCGACGCGAA
AAGGGCGAGCCTACTTCGGGAGAGAAAGAGCAGGACATGATTTGGAATCT
GATGCAATGTCAGTACAAGAATGGTCAAGCAATTCCAGATAAGGAGATTG
CGCACATGATGATTGCCCTTCTCATGGCTGGTCAACACTCGTCCTCGTCC
ACCTCATGCTGGATCCTTCTCCGACTGGCTTCGCGACCAGATATCCAGGA
TGAGCTCCTTCAAGAACAGAAGGATGTGCTTGGCGTCAACGCAGATGGAT
CGATCAAGGAGTTAACGTACGCCGACATCTCGCGCCTTCCACTCCTCAAT
CAAGTTGTCAAGGAGACACTCCGCCTTCATGCTCCCATCCATTCTATTCT
GCGACAAGTCAAGTCTCCGATGCCACTCGAAGGTACACCATACGTTGTCC
CGACCACACACTCCCTCCTTGCTGCACCCGGTGCTACCTCACGAATGGAC
GAGCACTTCCCCGAAGCTATGCTGTGGGAACCCCACCGATGGGACGAGAA
CCCAAGTGAGAAGTACGCACATCTCTCACCAAAGCATGTCAAGGAGGGCG
TCGCCGAAGAGACTGAAGATTACGGCTATGGTCTCGTCAGCAAAGGCGCC
GCATCACCATATCTGCCATTCGGTGCTGGCCGACATAGATGCATCGGCGA
GCAATTCGCCTATGTCCAGCTCCAGACCATCACCTCAGAAGTGATTCGCG
ATTTCAAGCTCTACAATGTCGACGGCAGCGACAAAGTTGTCGGCACAGAT
TACAGTTCGTTGTTCAGCAGACCTCTCTCGCCAGCCGTCGTGCGATGGGA
GAGGAGAGAAAAGAAATAG
>N5.67
ATGGTTGGACCCTTGGACCCTCGCAATTGATGAGAAGCAGGGGTGTCGCG
TTCCTGCATGACTAGCGCCAAAAAGTGACGCGACTGCCGAAATGTTAAAT
CTCGTACGATAGCACCTGCCCAT---------------------------
--------------------------------------------------
--------GGACCACTCGAACCACACTGAAGGGTAATCATTCAAGATCTT
GGTGATTTGGCCTAACCCCCTACACCAACATCAACATCACCGACTCCGCG
CAATGGGGCTCCTCCAGGACGCTGCGGCGCTTTTCGACGCGCAGTTTGGC
CAGATAGCGACATGGAAACTTGTCCCCCTCGGCTTCAGCATCTTCTTCGC
CGTATCCGTGTTGCTTAACGTGTTGCGCCAGCTGCTCTTCAGAAATCCAA
ACGAACCTCCGCTAGTATTCCACTACGTGCCCTTCATTGGCAGCACTATC
TCCTATGGCATCGACCCCTACAAGTTCTTCTTCGCCTGCCGTCAAAAATA
CGGAGATTGCTTCACTTTCATCCTCCTTGGCAAGAAGACCACCGTGGTGC
TGGGGACTAAAGGCAACGACTTTATCTTGAATGGAAAGCTCAAGGACGTC
AATGCCGAGGAGATCTATAGCCCACTTACTACGCCAGTATTCGGCACAGA
TGTCGTCTACGATTGTCCCAATTCGAAGCTCATGGAGCAGAAGAAGGTGC
GTGCACACAATAAGCTGGATTTATGACAATGCTAACTTATACAGTTCGTC
AAATATGGTCAGTGACTTGACTCCGCCGCGTCTGAGACAGCGCTCTGAAC
ATGAGCTTCCACTTTGGAGCGATACACTTGCTAACCTCCGCCTCCAGGCC
TCACCTCCTCCGCCCTCCAGTCCTACGTTAAATTGATCACCAAAGAGACC
AAAGACTTCTTCTCCAAGGACAATCCAAGCAAGAAATTCGCATCCACCCA
CGGCACCGTCGACCTCCCGCCTGCTATGGCTGAGCTTACTATCTACACCG
CCAGCCGTTCGCTCCAGGGCAAAGAAGTCCGCGAAAAATTCGACTCCTCC
TTTGCCGACCTCTACCACGATCTCGACATGGGCTTCACTCCCATCAACTT
CATGCTTCCATGGGCTCCACTGCCACAGAATAGAGCACGCGATCGCGCAC
AGAAGAAGATGGCGGAAGTCTACACAGCGATCATCAAAGAGCGACGCGAA
AAGGGCGAGCCTACTTCGGGAGAGAAAGAGCAGGACATGATTTGGAATCT
GATGCAATGTCAGTACAAGAATGGTCAAGCAATTCCAGATAAGGAGATTG
CGCACATGATGATTGCCCTTCTCATGGCTGGTCAACACTCGTCCTCGTCC
ACCTCATGCTGGATCCTTCTCCGACTGGCTTCGCGACCAGATATCCAGGA
TGAGCTCCTTCAAGAACAGAAGGATGTGCTTGGCGTCAACGCAGATGGAT
CGATCAAGGAGTTAACGTACGCCGACATCTCGCGCCTTCCACTCCTCAAT
CAAGTTGTCAAGGAGACACTCCGCCTTCATGCTCCCATCCATTCTATTCT
GCGACAAGTCAAGTCTCCGATGCCACTCGAAGGTACACCATACGTTGTCC
CGACCACACACTCCCTCCTTGCTGCACCCGGTGCTACCTCACGAATGGAC
GAGCACTTCCCCGAAGCTATGCTGTGGGAACCCCACCGATGGGACGAGAA
CCCAAGTGAGAAGTACGCACATCTCTCACCAAAGCATGTCAAGGAGGGCG
TCGCCGAAGAGACTGAAGATTACGGCTATGGTCTCGTCAGCAAAGGCGCC
GCATCACCATATCTGCCATTCGGTGCTGGCCGACATAGATGCATCGGCGA
GCAATTCGCCTATGTCCAGCTCCAGACCATCACCTCAGAAGTGATTCGCG
ATTTCAAGCTCTACAATGTCGACGGCAGCGACAAAGTTGTCGGCACAGAT
TACAGTTCGTTGTTCAGCAGACCTCTCTCGCCAGCCGTCGTGCGATGGGA
GAGGAGAGAAAAGAAATAG
>N5.64
ATGGTTGGACCCTTGGACCCTCGCAATTGATGAGAAGCAGGGGTGTCGCG
TTCCTGCATGACTAGCGCCAAAAAGTGACGCGACTGCCGAAATGTTAAAT
CTCGTACGATAGCACCTGCCCAT---------------------------
--------------------------------------------------
--------GGACCACTCGAACCACACTGAAGGGTAATCATTCAAGATCTT
GGTGATTTGGCCTAACCCCCTACACCAACATCAACATCACCGACTCCGCG
CAATGGGGCTCCTCCAGGACGCTGCGGCGCTTTTCGACGCGCAGTTTGGC
CAGATAGCGACATGGAAACTTGTCCCCCTCGGCTTCAGCATCTTCTTCGC
CGTATCCGTGTTGCTTAACGTGTTGCGCCAGCTGCTCTTCAGAAATCCAA
ACGAACCTCCGCTAGTATTCCACTACGTGCCCTTCATTGGCAGCACTATC
TCCTATGGCATCGACCCCTACAAGTTCTTCTTCGCCTGCCGTCAAAAATA
CGGAGATTGCTTCACTTTCATCCTCCTTGGCAAGAAGACCACCGTGGTGC
TGGGGACTAAAGGCAACGACTTTATCTTGAATGGAAAGCTCAAGGACGTC
AATGCCGAGGAGATCTATAGCCCACTTACTACGCCAGTATTCGGCACAGA
TGTCGTCTACGATTGTCCCAATTCGAAGCTCATGGAGCAGAAGAAGGTGC
GTGCACACAATAAGCTGGATTTATGACAATGCTAACTTATACAGTTCGTC
AAATATGGTCAGTGACTTGACTCCGCCGCGTCTGAGACAGCGCTCTGAAC
ATGAGCTTCCACTTTGGAGCGATACACTTGCTAACCTCCGCCTCCAGGCC
TCACCTCCTCCGCCCTCCAGTCCTACGTTAAATTGATCACCAAAGAGACC
AAAGACTTCTTCTCCAAGGACAATCCAAGCAAGAAATTCGCATCCACCCA
CGGCACCGTCGACCTCCCGCCTGCTATGGCTGAGCTTACTATCTACACCG
CCAGCCGTTCGCTCCAGGGCAAAGAAGTCCGCGAAAAATTCGACTCCTCC
TTTGCCGACCTCTACCACGATCTCGACATGGGCTTCACTCCCATCAACTT
CATGCTTCCATGGGCTCCACTGCCACAGAATAGAGCACGCGATCGCGCAC
AGAAGAAGATGGCGGAAGTCTACACAGCGATCATCAAAGAGCGACGCGAA
AAGGGCGAGCCTACTTCGGGAGAGAAAGAGCAGGACATGATTTGGAATCT
GATGCAATGTCAGTACAAGAATGGTCAAGCAATTCCAGATAAGGAGATTG
CGCACATGATGATTGCCCTTCTCATGGCTGGTCAACACTCGTCCTCGTCC
ACCTCATGCTGGATCCTTCTCCGACTGGCTTCGCGACCAGATATCCAGGA
TGAGCTCCTTCAAGAACAGAAGGATGTGCTTGGCGTCAACGCAGATGGAT
CGATCAAGGAGTTAACGTACGCCGACATCTCGCGCCTTCCACTCCTCAAT
CAAGTTGTCAAGGAGACACTCCGCCTTCATGCTCCCATCCATTCTATTCT
GCGACAAGTCAAGTCTCCGATGCCACTCGAAGGTACACCATACGTTGTCC
CGACCACACACTCCCTCCTTGCTGCACCCGGTGCTACCTCACGAATGGAC
GAGCACTTCCCCGAAGCTATGCTGTGGGAACCCCACCGATGGGACGAGAA
CCCAAGTGAGAAGTACGCACATCTCTCACCAAAGCATGTCAAGGAGGGCG
TCGCCGAAGAGACTGAAGATTACGGCTATGGTCTCGTCAGCAAAGGCGCC
GCATCACCATATCTGCCATTCGGTGCTGGCCGACATAGATGCATCGGCGA
GCAATTCGCCTATGTCCAGCTCCAGACCATCACCTCAGAAGTGATTCGCG
ATTTCAAGCTCTACAATGTCGACGGCAGCGACAAAGTTGTCGGCACAGAT
TACAGTTCGTTGTTCAGCAGACCTCTCTCGCCAGCCGTCGTGCGATGGGA
GAGGAGAGAAAAGAAATAG
>N5.69
ATGGTTGGACCCTTGGACCCTCGCAATTGATGAGAAGCAGGGGTGTCGCG
TTCCTGCATGACTAGCGCCAAAAAGTGACGCGACTGCCGAAATGTTAAAT
CTCGTACGATAGCACCTGCCCAT---------------------------
--------------------------------------------------
--------GGACCACTCGAACCACACTGAAGGGTAATCATTCAAGATCTT
GGTGATTTGGCCTAACCCCCTACACCAACATCAACATCACCGACTCCGCG
CAATGGGGCTCCTCCAGGACGCTGCGGCGCTTTTCGACGCGCAGTTTGGC
CAGATAGCGACATGGAAACTTGTCCCCCTCGGCTTCAGCATCTTCTTCGC
CGTATCCGTGTTGCTTAACGTGTTGCGCCAGCTGCTCTTCAGAAATCCAA
ACGAACCTCCGCTAGTATTCCACTACGTGCCCTTCATTGGCAGCACTATC
TCCTATGGCATCGACCCCTACAAGTTCTTCTTCGCCTGCCGTCAAAAATA
CGGAGATTGCTTCACTTTCATCCTCCTTGGCAAGAAGACCACCGTGGTGC
TGGGGACTAAAGGCAACGACTTTATCTTGAATGGAAAGCTCAAGGACGTC
AATGCCGAGGAGATCTATAGCCCACTTACTACGCCAGTATTCGGCACAGA
TGTCGTCTACGATTGTCCCAATTCGAAGCTCATGGAGCAGAAGAAGGTGC
GTGCACACAATAAGCTGGATTTATGACAATGCTAACTTATACAGTTCGTC
AAATATGGTCAGTGACTTGACTCCGCCGCGTCTGAGACAGCGCTCTGAAC
ATGAGCTTCCACTTTGGAGCGATACACTTGCTAACCTCCGCCTCCAGGCC
TCACCTCCTCCGCCCTCCAGTCCTACGTTAAATTGATCACCAAAGAGACC
AAAGACTTCTTCTCCAAGGACAATCCAAGCAAGAAATTCGCATCCACCCA
CGGCACCGTCGACCTCCCGCCTGCTATGGCTGAGCTTACTATCTACACCG
CCAGCCGTTCGCTCCAGGGCAAAGAAGTCCGCGAAAAATTCGACTCCTCC
TTTGCCGACCTCTACCACGATCTCGACATGGGCTTCACTCCCATCAACTT
CATGCTTCCATGGGCTCCACTGCCACAGAATAGAGCACGCGATCGCGCAC
AGAAGAAGATGGCGGAAGTCTACACAGCGATCATCAAAGAGCGACGCGAA
AAGGGCGAGCCTACTTCGGGAGAGAAAGAGCAGGACATGATTTGGAATCT
GATGCAATGTCAGTACAAGAATGGTCAAGCAATTCCAGATAAGGAGATTG
CGCACATGATGATTGCCCTTCTCATGGCTGGTCAACACTCGTCCTCGTCC
ACCTCATGCTGGATCCTTCTCCGACTGGCTTCGCGACCAGATATCCAGGA
TGAGCTCCTTCAAGAACAGAAGGATGTGCTTGGCGTCAACGCAGATGGAT
CGATCAAGGAGTTAACGTACGCCGACATCTCGCGCCTTCCACTCCTCAAT
CAAGTTGTCAAGGAGACACTCCGCCTTCATGCTCCCATCCATTCTATTCT
GCGACAAGTCAAGTCTCCGATGCCACTCGAAGGTACACCATACGTTGTCC
CGACCACACACTCCCTCCTTGCTGCACCCGGTGCTACCTCACGAATGGAC
GAGCACTTCCCCGAAGCTATGCTGTGGGAACCCCACCGATGGGACGAGAA
CCCAAGTGAGAAGTACGCACATCTCTCACCAAAGCATGTCAAGGAGGGCG
TCGCCGAAGAGACTGAAGATTACGGCTATGGTCTCGTCAGCAAAGGCGCC
GCATCACCATATCTGCCATTCGGTGCTGGCCGACATAGATGCATCGGCGA
GCAATTCGCCTATGTCCAGCTCCAGACCATCACCTCAGAAGTGATTCGCG
ATTTCAAGCTCTACAATGTCGACGGCAGCGACAAAGTTGTCGGCACAGAT
TACAGTTCGTTGTTCAGCAGACCTCTCTCGCCAGCCGTCGTGCGATGGGA
GAGGAGAGAAAAGAAATAG
>N5.71
---GTTGGACCCTTGGACCCTCGCAATTGATGAGAAGCAGGGGTGTCGCG
TTCCTGCATGACTAGCGCCAAAAAGTGACGCGACTGCCGAAATGTTAAAT
CTCGTACGATAGCACCTGCCCAT---------------------------
--------------------------------------------------
--------GGACCACTCGAACCACACTGAAGGGTAATCATTCAAGATCTT
GGTGATTTGGCCTAACCCCCTACACCAACATCAACATCACCGACTCCGCG
CAATGGGGCTCCTCCAGGACGCTGCGGCGCTTTTCGACGCGCAGTTTGGC
CAGATAGCGACATGGAAACTTGTCCCCCTCGGCTTCAGCATCTTCTTCGC
CGTATCCGTGTTGCTTAACGTGTTGCGCCAGCTGCTCTTCAGAAATCCAA
ACGAACCTCCGCTAGTATTCCACTACGTGCCCTTCATTGGCAGCACTATC
TCCTATGGCATCGACCCCTACAAGTTCTTCTTCGCCTGCCGTCAAAAATA
CGGAGATTGCTTCACTTTCATCCTCCTTGGCAAGAAGACCACCGTGGTGC
TGGGGACTAAAGGCAACGACTTTATCTTGAATGGAAAGCTCAAGGACGTC
AATGCCGAGGAGATCTATAGCCCACTTACTACGCCAGTATTCGGCACAGA
TGTCGTCTACGATTGTCCCAATTCGAAGCTCATGGAGCAGAAGAAGGTGC
GTGCACACAATAAGCTGGATTTATGACAATGCTAACTTATACAGTTCGTC
AAATATGGTCAGTGACTTGACTCCGCCGCGTCTGAGACAGCGCTCTGAAC
ATGAGCTTCCACTTTGGAGCGATACACTTGCTAACCTCCGCCTCCAGGCC
TCACCTCCTCCGCCCTCCAGTCCTACGTTAAATTGATCACCAAAGAGACC
AAAGACTTCTTCTCCAAGGACAATCCAAGCAAGAAATTCGCATCCACCCA
CGGCACCGTCGACCTCCCGCCTGCTATGGCTGAGCTTACTATCTACACCG
CCAGCCGTTCGCTCCAGGGCAAAGAAGTCCGCGAAAAATTCGACTCCTCC
TTTGCCGACCTCTACCACGATCTCGACATGGGCTTCACTCCCATCAACTT
CATGCTTCCATGGGCTCCACTGCCACAGAATAGAGCACGCGATCGCGCAC
AGAAGAAGATGGCGGAAGTCTACACAGCGATCATCAAAGAGCGACGCGAA
AAGGGCGAGCCTACTTCGGGAGAGAAAGAGCAGGACATGATTTGGAATCT
GATGCAATGTCAGTACAAGAATGGTCAAGCAATTCCAGATAAGGAGATTG
CGCACATGATGATTGCCCTTCTCATGGCTGGTCAACACTCGTCCTCGTCC
ACCTCATGCTGGATCCTTCTCCGACTGGCTTCGCGACCAGATATCCAGGA
TGAGCTCCTTCAAGAACAGAAGGATGTGCTTGGCGTCAACGCAGATGGAT
CGATCAAGGAGTTAACGTACGCCGACATCTCGCGCCTTCCACTCCTCAAT
CAAGTTGTCAAGGAGACACTCCGCCTTCATGCTCCCATCCATTCTATTCT
GCGACAAGTCAAGTCTCCGATGCCACTCGAAGGTACACCATACGTTGTCC
CGACCACACACTCCCTCCTTGCTGCACCCGGTGCTACCTCACGAATGGAC
GAGCACTTCCCCGAAGCTATGCTGTGGGAACCCCACCGATGGGACGAGAA
CCCAAGTGAGAAGTACGCACATCTCTCACCAAAGCATGTCAAGGAGGGCG
TCGCCGAAGAGACTGAAGATTACGGCTATGGTCTCGTCAGCAAAGGCGCC
GCATCACCATATCTGCCATTCGGTGCTGGCCGACATAGATGCATCGGCGA
GCAATTCGCCTATGTCCAGCTCCAGACCATCACCTCAGAAGTGATTCGCG
ATTTCAAGCTCTACAATGTCGACGGCAGCGACAAAGTTGTCGGCACAGAT
TACAGTTCGTTGTTCAGCAGACCTCTCTCGCCAGCCGTCGTGCGATGGGA
GAGGAGAGAAAAGAAATAG
>N5.74
ATGGTTGGACCCTTGGACCCTCGCAATTGATGAGAAGCAGGGGTGTCGCG
TTCCTGCATGACTAGCGCCAAAAAGTGACGCGACTGCCGAAATGTTAAAT
CTCGTACGATAGCACCTGCCCAT---------------------------
--------------------------------------------------
--------GGACCACTCGAACCACACTGAAGGGTAATCATTCAAGATCTT
GGTGATTTGGCCTAACCCCCTACACCAACATCAACATCACCGACTCCGCG
CAATGGGGCTCCTCCAGGACGCTGCGGCGCTTTTCGACGCGCAGTTTGGC
CAGATAGCGACATGGAAACTTGTCCCCCTCGGCTTCAGCATCTTCTTCGC
CGTATCCGTGTTGCTTAACGTGTTGCGCCAGCTGCTCTTCAGAAATCCAA
ACGAACCTCCGCTAGTATTCCACTACGTGCCCTTCATTGGCAGCACTATC
TCCTATGGCATCGACCCCTACAAGTTCTTCTTCGCCTGCCGTCAAAAATA
CGGAGATTGCTTCACTTTCATCCTCCTTGGCAAGAAGACCACCGTGGTGC
TGGGGACTAAAGGCAACGACTTTATCTTGAATGGAAAGCTCAAGGACGTC
AATGCCGAGGAGATCTATAGCCCACTTACTACGCCAGTATTCGGCACAGA
TGTCGTCTACGATTGTCCCAATTCGAAGCTCATGGAGCAGAAGAAGGTGC
GTGCACACAATAAGCTGGATTTATGACAATGCTAACTTATACAGTTCGTC
AAATATGGTCAGTGACTTGACTCCGCCGCGTCTGAGACAGCGCTCTGAAC
ATGAGCTTCCACTTTGGAGCGATACACTTGCTAACCTCCGCCTCCAGGCC
TCACCTCCTCCGCCCTCCAGTCCTACGTTAAATTGATCACCAAAGAGACC
AAAGACTTCTTCTCCAAGGACAATCCAAGCAAGAAATTCGCATCCACCCA
CGGCACCGTCGACCTCCCGCCTGCTATGGCTGAGCTTACTATCTACACCG
CCAGCCGTTCGCTCCAGGGCAAAGAAGTCCGCGAAAAATTCGACTCCTCC
TTTGCCGACCTCTACCACGATCTCGACATGGGCTTCACTCCCATCAACTT
CATGCTTCCATGGGCTCCACTGCCACAGAATAGAGCACGCGATCGCGCAC
AGAAGAAGATGGCGGAAGTCTACACAGCGATCATCAAAGAGCGACGCGAA
AAGGGCGAGCCTACTTCGGGAGAGAAAGAGCAGGACATGATTTGGAATCT
GATGCAATGTCAGTACAAGAATGGTCAAGCAATTCCAGATAAGGAGATTG
CGCACATGATGATTGCCCTTCTCATGGCTGGTCAACACTCGTCCTCGTCC
ACCTCATGCTGGATCCTTCTCCGACTGGCTTCGCGACCAGATATCCAGGA
TGAGCTCCTTCAAGAACAGAAGGATGTGCTTGGCGTCAACGCAGATGGAT
CGATCAAGGAGTTAACGTACGCCGACATCTCGCGCCTTCCACTCCTCAAT
CAAGTTGTCAAGGAGACACTCCGCCTTCATGCTCCCATCCATTCTATTCT
GCGACAAGTCAAGTCTCCGATGCCACTCGAAGGTACACCATACGTTGTCC
CGACCACACACTCCCTCCTTGCTGCACCCGGTGCTACCTCACGAATGGAC
GAGCACTTCCCCGAAGCTATGCTGTGGGAACCCCACCGATGGGACGAGAA
CCCAAGTGAGAAGTACGCACATCTCTCACCAAAGCATGTCAAGGAGGGCG
TCGCCGAAGAGACTGAAGATTACGGCTATGGTCTCGTCAGCAAAGGCGCC
GCATCACCATATCTGCCATTCGGTGCTGGCCGACATAGATGCATCGGCGA
GCAATTCGCCTATGTCCAGCTCCAGACCATCACCTCAGAAGTGATTCGCG
ATTTCAAGCTCTACAATGTCGACGGCAGCGACAAAGTTGTCGGCACAGAT
TACAGTTCGTTGTTCAGCAGACCTCTCTCGCCAGCCGTCGTGCGATGGGA
GAGGAGAGAAAAGAAATAG
>N5.78
ATGGTTGGACCCTTGGACCCTCGCAATTGATGAGAAGCAGGGGTGTCGCG
TTCCTGCATGACTAGCGCCAAAAAGTGACGCGACTGCCGAAATGTTAAAT
CTCGTACGATAGCACCTGCCCAT---------------------------
--------------------------------------------------
--------GGACCACTCGAACCACACTGAAGGGTAATCATTCAAGATCTT
GGTGATTTGGCCTAACCCCCTACACCAACATCAACATCACCGACTCCGCG
CAATGGGGCTCCTCCAGGACGCTGCGGCGCTTTTCGACGCGCAGTTTGGC
CAGATAGCGACATGGAAACTTGTCCCCCTCGGCTTCAGCATCTTCTTCGC
CGTATCCGTGTTGCTTAACGTGTTGCGCCAGCTGCTCTTCAGAAATCCAA
ACGAACCTCCGCTAGTATTCCACTACGTGCCCTTCATTGGCAGCACTATC
TCCTATGGCATCGACCCCTACAAGTTCTTCTTCGCCTGCCGTCAAAAATA
CGGAGATTGCTTCACTTTCATCCTCCTTGGCAAGAAGACCACCGTGGTGC
TGGGGACTAAAGGCAACGACTTTATCTTGAATGGAAAGCTCAAGGACGTC
AATGCCGAGGAGATCTATAGCCCACTTACTACGCCAGTATTCGGCACAGA
TGTCGTCTACGATTGTCCCAATTCGAAGCTCATGGAGCAGAAGAAGGTGC
GTGCACACAATAAGCTGGATTTATGACAATGCTAACTTATACAGTTCGTC
AAATATGGTCAGTGACTTGACTCCGCCGCGTCTGAGACAGCGCTCTGAAC
ATGAGCTTCCACTTTGGAGCGATACACTTGCTAACCTCCGCCTCCAGGCC
TCACCTCCTCCGCCCTCCAGTCCTACGTTAAATTGATCACCAAAGAGACC
AAAGACTTCTTCTCCAAGGACAATCCAAGCAAGAAATTCGCATCCACCCA
CGGCACCGTCGACCTCCCGCCTGCTATGGCTGAGCTTACTATCTACACCG
CCAGCCGTTCGCTCCAGGGCAAAGAAGTCCGCGAAAAATTCGACTCCTCC
TTTGCCGACCTCTACCACGATCTCGACATGGGCTTCACTCCCATCAACTT
CATGCTTCCATGGGCTCCACTGCCACAGAATAGAGCACGCGATCGCGCAC
AGAAGAAGATGGCGGAAGTCTACACAGCGATCATCAAAGAGCGACGCGAA
AAGGGCGAGCCTACTTCGGGAGAGAAAGAGCAGGACATGATTTGGAATCT
GATGCAATGTCAGTACAAGAATGGTCAAGCAATTCCAGATAAGGAGATTG
CGCACATGATGATTGCCCTTCTCATGGCTGGTCAACACTCGTCCTCGTCC
ACCTCATGCTGGATCCTTCTCCGACTGGCTTCGCGACCAGATATCCAGGA
TGAGCTCCTTCAAGAACAGAAGGATGTGCTTGGCGTCAACGCAGATGGAT
CGATCAAGGAGTTAACGTACGCCGACATCTCGCGCCTTCCACTCCTCAAT
CAAGTTGTCAAGGAGACACTCCGCCTTCATGCTCCCATCCATTCTATTCT
GCGACAAGTCAAGTCTCCGATGCCACTCGAAGGTACACCATACGTTGTCC
CGACCACACACTCCCTCCTTGCTGCACCCGGTGCTACCTCACGAATGGAC
GAGCACTTCCCCGAAGCTATGCTGTGGGAACCCCACCGATGGGACGAGAA
CCCAAGTGAGAAGTACGCACATCTCTCACCAAAGCATGTCAAGGAGGGCG
TCGCCGAAGAGACTGAAGATTACGGCTATGGTCTCGTCAGCAAAGGCGCC
GCATCACCATATCTGCCATTCGGTGCTGGCCGACATAGATGCATCGGCGA
GCAATTCGCCTATGTCCAGCTCCAGACCATCACCTCAGAAGTGATTCGCG
ATTTCAAGCTCTACAATGTCGACGGCAGCGACAAAGTTGTCGGCACAGAT
TACAGTTCGTTGTTCAGCAGACCTCTCTCGCCAGCCGTCGTGCGATGGGA
GAGGAGAGAAAAGAAATAG
>N5.81
ATGGTTGGACCCTTGGACCCTCGCAATTGATGAGAAGCAGGGGTGTCGCG
TTCCTGCATGACTAGCGCCAAAAAGTGACGCGACTGCCGAAATGTTAAAT
CTCGTACGATAGCACCTGCCCAT---------------------------
--------------------------------------------------
--------GGACCACTCGAACCACACTGAAGGGTAATCATTCAAGATCTT
GGTGATTTGGCCTAACCCCCTACACCAACATCAACATCACCGACTCCGCG
CAATGGGGCTCCTCCAGGACGCTGCGGCGCTTTTCGACGCGCAGTTTGGC
CAGATAGCGACATGGAAACTTGTCCCCCTCGGCTTCAGCATCTTCTTCGC
CGTATCCGTGTTGCTTAACGTGTTGCGCCAGCTGCTCTTCAGAAATCCAA
ACGAACCTCCGCTAGTATTCCACTACGTGCCCTTCATTGGCAGCACTATC
TCCTATGGCATCGACCCCTACAAGTTCTTCTTCGCCTGCCGTCAAAAATA
CGGAGATTGCTTCACTTTCATCCTCCTTGGCAAGAAGACCACCGTGGTGC
TGGGGACTAAAGGCAACGACTTTATCTTGAATGGAAAGCTCAAGGACGTC
AATGCCGAGGAGATCTATAGCCCACTTACTACGCCAGTATTCGGCACAGA
TGTCGTCTACGATTGTCCCAATTCGAAGCTCATGGAGCAGAAGAAGGTGC
GTGCACACAATAAGCTGGATTTATGACAATGCTAACTTATACAGTTCGTC
AAATATGGTCAGTGACTTGACTCCGCCGCGTCTGAGACAGCGCTCTGAAC
ATGAGCTTCCACTTTGGAGCGATACACTTGCTAACCTCCGCCTCCAGGCC
TCACCTCCTCCGCCCTCCAGTCCTACGTTAAATTGATCACCAAAGAGACC
AAAGACTTCTTCTCCAAGGACAATCCAAGCAAGAAATTCGCATCCACCCA
CGGCACCGTCGACCTCCCGCCTGCTATGGCTGAGCTTACTATCTACACCG
CCAGCCGTTCGCTCCAGGGCAAAGAAGTCCGCGAAAAATTCGACTCCTCC
TTTGCCGACCTCTACCACGATCTCGACATGGGCTTCACTCCCATCAACTT
CATGCTTCCATGGGCTCCACTGCCACAGAATAGAGCACGCGATCGCGCAC
AGAAGAAGATGGCGGAAGTCTACACAGCGATCATCAAAGAGCGACGCGAA
AAGGGCGAGCCTACTTCGGGAGAGAAAGAGCAGGACATGATTTGGAATCT
GATGCAATGTCAGTACAAGAATGGTCAAGCAATTCCAGATAAGGAGATTG
CGCACATGATGATTGCCCTTCTCATGGCTGGTCAACACTCGTCCTCGTCC
ACCTCATGCTGGATCCTTCTCCGACTGGCTTCGCGACCAGATATCCAGGA
TGAGCTCCTTCAAGAACAGAAGGATGTGCTTGGCGTCAACGCAGATGGAT
CGATCAAGGAGTTAACGTACGCCGACATCTCGCGCCTTCCACTCCTCAAT
CAAGTTGTCAAGGAGACACTCCGCCTTCATGCTCCCATCCATTCTATTCT
GCGACAAGTCAAGTCTCCGATGCCACTCGAAGGTACACCATACGTTGTCC
CGACCACACACTCCCTCCTTGCTGCACCCGGTGCTACCTCACGAATGGAC
GAGCACTTCCCCGAAGCTATGCTGTGGGAACCCCACCGATGGGACGAGAA
CCCAAGTGAGAAGTACGCACATCTCTCACCAAAGCATGTCAAGGAGGGCG
TCGCCGAAGAGACTGAAGATTACGGCTATGGTCTCGTCAGCAAAGGCGCC
GCATCACCATATCTGCCATTCGGTGCTGGCCGACATAGATGCATCGGCGA
GCAATTCGCCTATGTCCAGCTCCAGACCATCACCTCAGAAGTGATTCGCG
ATTTCAAGCTCTACAATGTCGACGGCAGCGACAAAGTTGTCGGCACAGAT
TACAGTTCGTTGTTCAGCAGACCTCTCTCGCCAGCCGTCGTGCGATGGGA
GAGGAGAGAAAAGAAATAG
>N5.82
ATGGTTGGACCCTTGGACCCTCGCAATTGATGAGAAGCAGGGGTGTCGCG
TTCCTGCATGACTAGCGCCAAAAAGTGACGCGACTGCCGAAATGTTAAAT
CTCGTACGATAGCACCTGCCCAT---------------------------
--------------------------------------------------
--------GGACCACTCGAACCACACTGAAGGGTAATCATTCAAGATCTT
GGTGATTTGGCCTAACCCCCTACACCAACATCAACATCACCGACTCCGCG
CAATGGGGCTCCTCCAGGACGCTGCGGCGCTTTTCGACGCGCAGTTTGGC
CAGATAGCGACATGGAAACTTGTCCCCCTCGGCTTCAGCATCTTCTTCGC
CGTATCCGTGTTGCTTAACGTGTTGCGCCAGCTGCTCTTCAGAAATCCAA
ACGAACCTCCGCTAGTATTCCACTACGTGCCCTTCATTGGCAGCACTATC
TCCTATGGCATCGACCCCTACAAGTTCTTCTTCGCCTGCCGTCAAAAATA
CGGAGATTGCTTCACTTTCATCCTCCTTGGCAAGAAGACCACCGTGGTGC
TGGGGACTAAAGGCAACGACTTTATCTTGAATGGAAAGCTCAAGGACGTC
AATGCCGAGGAGATCTATAGCCCACTTACTACGCCAGTATTCGGCACAGA
TGTCGTCTACGATTGTCCCAATTCGAAGCTCATGGAGCAGAAGAAGGTGC
GTGCACACAATAAGCTGGATTTATGACAATGCTAACTTATACAGTTCGTC
AAATATGGTCAGTGACTTGACTCCGCCGCGTCTGAGACAGCGCTCTGAAC
ATGAGCTTCCACTTTGGAGCGATACACTTGCTAACCTCCGCCTCCAGGCC
TCACCTCCTCCGCCCTCCAGTCCTACGTTAAATTGATCACCAAAGAGACC
AAAGACTTCTTCTCCAAGGACAATCCAAGCAAGAAATTCGCATCCACCCA
CGGCACCGTCGACCTCCCGCCTGCTATGGCTGAGCTTACTATCTACACCG
CCAGCCGTTCGCTCCAGGGCAAAGAAGTCCGCGAAAAATTCGACTCCTCC
TTTGCCGACCTCTACCACGATCTCGACATGGGCTTCACTCCCATCAACTT
CATGCTTCCATGGGCTCCACTGCCACAGAATAGAGCACGCGATCGCGCAC
AGAAGAAGATGGCGGAAGTCTACACAGCGATCATCAAAGAGCGACGCGAA
AAGGGCGAGCCTACTTCGGGAGAGAAAGAGCAGGACATGATTTGGAATCT
GATGCAATGTCAGTACAAGAATGGTCAAGCAATTCCAGATAAGGAGATTG
CGCACATGATGATTGCCCTTCTCATGGCTGGTCAACACTCGTCCTCGTCC
ACCTCATGCTGGATCCTTCTCCGACTGGCTTCGCGACCAGATATCCAGGA
TGAGCTCCTTCAAGAACAGAAGGATGTGCTTGGCGTCAACGCAGATGGAT
CGATCAAGGAGTTAACGTACGCCGACATCTCGCGCCTTCCACTCCTCAAT
CAAGTTGTCAAGGAGACACTCCGCCTTCATGCTCCCATCCATTCTATTCT
GCGACAAGTCAAGTCTCCGATGCCACTCGAAGGTACACCATACGTTGTCC
CGACCACACACTCCCTCCTTGCTGCACCCGGTGCTACCTCACGAATGGAC
GAGCACTTCCCCGAAGCTATGCTGTGGGAACCCCACCGATGGGACGAGAA
CCCAAGTGAGAAGTACGCACATCTCTCACCAAAGCATGTCAAGGAGGGCG
TCGCCGAAGAGACTGAAGATTACGGCTATGGTCTCGTCAGCAAAGGCGCC
GCATCACCATATCTGCCATTCGGTGCTGGCCGACATAGATGCATCGGCGA
GCAATTCGCCTATGTCCAGCTCCAGACCATCACCTCAGAAGTGATTCGCG
ATTTCAAGCTCTACAATGTCGACGGCAGCGACAAAGTTGTCGGCACAGAT
TACAGTTCGTTGTTCAGCAGACCTCTCTCGCCAGCCGTCGTGCGATGGGA
GAGGAGAGAAAAGAAATAG
>N5.85
--------------------------------------------------
------------------------------CGACTGCCGAAATGTTAAAT
CTCGTACGATAGCACCTGCCCAT---------------------------
--------------------------------------------------
--------GGACCACTCGAACCACACTGAAGGGTAATCATTCAAGATCTT
GGTGATTTGGCCTAACCCCCTACACCAACATCAACATCACCGACTCCGCG
CAATGGGGCTCCTCCAGGACGCTGCGGCGCTTTTCGACGCGCAGTTTGGC
CAGATAGCGACATGGAAACTTGTCCCCCTCGGCTTCAGCATCTTCTTCGC
CGTATCCGTGTTGCTTAACGTGTTGCGCCAGCTGCTCTTCAGAAATCCAA
ACGAACCTCCGCTAGTATTCCACTACGTGCCCTTCATTGGCAGCACTATC
TCCTATGGCATCGACCCCTACAAGTTCTTCTTCGCCTGCCGTCAAAAATA
CGGAGATTGCTTCACTTTCATCCTCCTTGGCAAGAAGACCACCGTGGTGC
TGGGGACTAAAGGCAACGACTTTATCTTGAATGGAAAGCTCAAGGACGTC
AATGCCGAGGAGATCTATAGCCCACTTACTACGCCAGTATTCGGCACAGA
TGTCGTCTACGATTGTCCCAATTCGAAGCTCATGGAGCAGAAGAAGGTGC
GTGCACACAATAAGCTGGATTTATGACAATGCTAACTTATACAGTTCGTC
AAATATGGTCAGTGACTTGACTCCGCCGCGTCTGAGACAGCGCTCTGAAC
ATGAGCTTCCACTTTGGAGCGATACACTTGCTAACCTCCGCCTCCAGGCC
TCACCTCCTCCGCCCTCCAGTCCTACGTTAAATTGATCACCAAAGAGACC
AAAGACTTCTTCTCCAAGGACAATCCAAGCAAGAAATTCGCATCCACCCA
CGGCACCGTCGACCTCCCGCCTGCTATGGCTGAGCTTACTATCTACACCG
CCAGCCGTTCGCTCCAGGGCAAAGAAGTCCGCGAAAAATTCGACTCCTCC
TTTGCCGACCTCTACCACGATCTCGACATGGGCTTCACTCCCATCAACTT
CATGCTTCCATGGGCTCCACTGCCACAGAATAGAGCACGCGATCGCGCAC
AGAAGAAGATGGCGGAAGTCTACACAGCGATCATCAAAGAGCGACGCGAA
AAGGGCGAGCCTACTTCGGGAGAGAAAGAGCAGGACATGATTTGGAATCT
GATGCAATGTCAGTACAAGAATGGTCAAGCAATTCCAGATAAGGAGATTG
CGCACATGATGATTGCCCTTCTCATGGCTGGTCAACACTCGTCCTCGTCC
ACCTCATGCTGGATCCTTCTCCGACTGGCTTCGCGACCAGATATCCAGGA
TGAGCTCCTTCAAGAACAGAAGGATGTGCTTGGCGTCAACGCAGATGGAT
CGATCAAGGAGTTAACGTACGCCGACATCTCGCGCCTTCCACTCCTCAAT
CAAGTTGTCAAGGAGACACTCCGCCTTCATGCTCCCATCCATTCTATTCT
GCGACAAGTCAAGTCTCCGATGCCACTCGAAGGTACACCATACGTTGTCC
CGACCACACACTCCCTCCTTGCTGCACCCGGTGCTACCTCACGAATGGAC
GAGCACTTCCCCGAAGCTATGCTGTGGGAACCCCACCGATGGGACGAGAA
CCCAAGTGAGAAGTACGCACATCTCTCACCAAAGCATGTCAAGGAGGGCG
TCGCCGAAGAGACTGAAGATTACGGCTATGGTCTCGTCAGCAAAGGCGCC
GCATCACCATATCTGCCATTCGGTGCTGGCCGACATAGATGCATCGGCGA
GCAATTCGCCTATGTCCAGCTCCAGACCATCACCTCAGAAGTGATTCGCG
ATTTCAAGCTCTACAATGTCGACGGCAGCGACAAAGTTGTCGGCACAGAT
TACAGTTCGTTGTTCAGCAGACCTCTCTCGCCAGCCGTCGTGCGATGGGA
GAGGAGAGAAAAGAAATAG
>N5.88
ATGGTTGGACCCTTGGACCCTCGCAATTGATGAGAAGCAGGGGTGTCGCG
TTCCTGCATGACTAGCGCCAAAAAGTGACGCGACTGCCGAAATGTTAAAT
CTCGTACGATAGCACCTGCCCAT---------------------------
--------------------------------------------------
--------GGACCACTCGAACCACACTGAAGGGTAATCATTCAAGATCTT
GGTGATTTGGCCTAACCCCCTACACCAACATCAACATCACCGACTCCGCG
CAATGGGGCTCCTCCAGGACGCTGCGGCGCTTTTCGACGCGCAGTTTGGC
CAGATAGCGACATGGAAACTTGTCCCCCTCGGCTTCAGCATCTTCTTCGC
CGTATCCGTGTTGCTTAACGTGTTGCGCCAGCTGCTCTTCAGAAATCCAA
ACGAACCTCCGCTAGTATTCCACTACGTGCCCTTCATTGGCAGCACTATC
TCCTATGGCATCGACCCCTACAAGTTCTTCTTCGCCTGCCGTCAAAAATA
CGGAGATTGCTTCACTTTCATCCTCCTTGGCAAGAAGACCACCGTGGTGC
TGGGGACTAAAGGCAACGACTTTATCTTGAATGGAAAGCTCAAGGACGTC
AATGCCGAGGAGATCTATAGCCCACTTACTACGCCAGTATTCGGCACAGA
TGTCGTCTACGATTGTCCCAATTCGAAGCTCATGGAGCAGAAGAAGGTGC
GTGCACACAATAAGCTGGATTTATGACAATGCTAACTTATACAGTTCGTC
AAATATGGTCAGTGACTTGACTCCGCCGCGTCTGAGACAGCGCTCTGAAC
ATGAGCTTCCACTTTGGAGCGATACACTTGCTAACCTCCGCCTCCAGGCC
TCACCTCCTCCGCCCTCCAGTCCTACGTTAAATTGATCACCAAAGAGACC
AAAGACTTCTTCTCCAAGGACAATCCAAGCAAGAAATTCGCATCCACCCA
CGGCACCGTCGACCTCCCGCCTGCTATGGCTGAGCTTACTATCTACACCG
CCAGCCGTTCGCTCCAGGGCAAAGAAGTCCGCGAAAAATTCGACTCCTCC
TTTGCCGACCTCTACCACGATCTCGACATGGGCTTCACTCCCATCAACTT
CATGCTTCCATGGGCTCCACTGCCACAGAATAGAGCACGCGATCGCGCAC
AGAAGAAGATGGCGGAAGTCTACACAGCGATCATCAAAGAGCGACGCGAA
AAGGGCGAGCCTACTTCGGGAGAGAAAGAGCAGGACATGATTTGGAATCT
GATGCAATGTCAGTACAAGAATGGTCAAGCAATTCCAGATAAGGAGATTG
CGCACATGATGATTGCCCTTCTCATGGCTGGTCAACACTCGTCCTCGTCC
ACCTCATGCTGGATCCTTCTCCGACTGGCTTCGCGACCAGATATCCAGGA
TGAGCTCCTTCAAGAACAGAAGGATGTGCTTGGCGTCAACGCAGATGGAT
CGATCAAGGAGTTAACGTACGCCGACATCTCGCGCCTTCCACTCCTCAAT
CAAGTTGTCAAGGAGACACTCCGCCTTCATGCTCCCATCCATTCTATTCT
GCGACAAGTCAAGTCTCCGATGCCACTCGAAGGTACACCATACGTTGTCC
CGACCACACACTCCCTCCTTGCTGCACCCGGTGCTACCTCACGAATGGAC
GAGCACTTCCCCGAAGCTATGCTGTGGGAACCCCACCGATGGGACGAGAA
CCCAAGTGAGAAGTACGCACATCTCTCACCAAAGCATGTCAAGGAGGGCG
TCGCCGAAGAGACTGAAGATTACGGCTATGGTCTCGTCAGCAAAGGCGCC
GCATCACCATATCTGCCATTCGGTGCTGGCCGACATAGATGCATCGGCGA
GCAATTCGCCTATGTCCAGCTCCAGACCATCACCTCAGAAGTGATTCGCG
ATTTCAAGCTCTACAATGTCGACGGCAGCGACAAAGTTGTCGGCACAGAT
TACAGTTCGTTGTTCAGCAGACCTCTCTCGCCAGCCGTCGTGCGATGGGA
GAGGAGAGAAAAGAAATAG
>N5.90
ATGGTTGGACCCTTGGACCCTCGCAATTGATGAGAAGCAGGGGTGTCGCG
TTCCTGCATGACTAGCGCCAAAAAGTGACGCGACTGCCGAAATGTTAAAT
CTCGTACGATAGCACCTGCCCAT---------------------------
--------------------------------------------------
--------GGACCACTCGAACCACACTGAAGGGTAATCATTCAAGATCTT
GGTGATTTGGCCTAACCCCCTACACCAACATCAACATCACCGACTCCGCG
CAATGGGGCTCCTCCAGGACGCTGCGGCGCTTTTCGACGCGCAGTTTGGC
CAGATAGCGACATGGAAACTTGTCCCCCTCGGCTTCAGCATCTTCTTCGC
CGTATCCGTGTTGCTTAACGTGTTGCGCCAGCTGCTCTTCAGAAATCCAA
ACGAACCTCCGCTAGTATTCCACTACGTGCCCTTCATTGGCAGCACTATC
TCCTATGGCATCGACCCCTACAAGTTCTTCTTCGCCTGCCGTCAAAAATA
CGGAGATTGCTTCACTTTCATCCTCCTTGGCAAGAAGACCACCGTGGTGC
TGGGGACTAAAGGCAACGACTTTATCTTGAATGGAAAGCTCAAGGACGTC
AATGCCGAGGAGATCTATAGCCCACTTACTACGCCAGTATTCGGCACAGA
TGTCGTCTACGATTGTCCCAATTCGAAGCTCATGGAGCAGAAGAAGGTGC
GTGCACACAATAAGCTGGATTTATGACAATGCTAACTTATACAGTTCGTC
AAATATGGTCAGTGACTTGACTCCGCCGCGTCTGAGACAGCGCTCTGAAC
ATGAGCTTCCACTTTGGAGCGATACACTTGCTAACCTCCGCCTCCAGGCC
TCACCTCCTCCGCCCTCCAGTCCTACGTTAAATTGATCACCAAAGAGACC
AAAGACTTCTTCTCCAAGGACAATCCAAGCAAGAAATTCGCATCCACCCA
CGGCACCGTCGACCTCCCGCCTGCTATGGCTGAGCTTACTATCTACACCG
CCAGCCGTTCGCTCCAGGGCAAAGAAGTCCGCGAAAAATTCGACTCCTCC
TTTGCCGACCTCTACCACGATCTCGACATGGGCTTCACTCCCATCAACTT
CATGCTTCCATGGGCTCCACTGCCACAGAATAGAGCACGCGATCGCGCAC
AGAAGAAGATGGCGGAAGTCTACACAGCGATCATCAAAGAGCGACGCGAA
AAGGGCGAGCCTACTTCGGGAGAGAAAGAGCAGGACATGATTTGGAATCT
GATGCAATGTCAGTACAAGAATGGTCAAGCAATTCCAGATAAGGAGATTG
CGCACATGATGATTGCCCTTCTCATGGCTGGTCAACACTCGTCCTCGTCC
ACCTCATGCTGGATCCTTCTCCGACTGGCTTCGCGACCAGATATCCAGGA
TGAGCTCCTTCAAGAACAGAAGGATGTGCTTGGCGTCAACGCAGATGGAT
CGATCAAGGAGTTAACGTACGCCGACATCTCGCGCCTTCCACTCCTCAAT
CAAGTTGTCAAGGAGACACTCCGCCTTCATGCTCCCATCCATTCTATTCT
GCGACAAGTCAAGTCTCCGATGCCACTCGAAGGTACACCATACGTTGTCC
CGACCACACACTCCCTCCTTGCTGCACCCGGTGCTACCTCACGAATGGAC
GAGCACTTCCCCGAAGCTATGCTGTGGGAACCCCACCGATGGGACGAGAA
CCCAAGTGAGAAGTACGCACATCTCTCACCAAAGCATGTCAAGGAGGGCG
TCGCCGAAGAGACTGAAGATTACGGCTATGGTCTCGTCAGCAAAGGCGCC
GCATCACCATATCTGCCATTCGGTGCTGGCCGACATAGATGCATCGGCGA
GCAATTCGCCTATGTCCAGCTCCAGACCATCACCTCAGAAGTGATTCGCG
ATTTCAAGCTCTACAATGTCGACGGCAGCGACAAAGTTGTCGGCACAGAT
TACAGTTCGTTGTTCAGCAGACCTCTCTCGCCAGCCGTCGTGCGATGGGA
GAGGAGAGAAAAGAAATAG
>N5.92
ATGGTTGGACCCTTGGACCCTCGCAATTGATGAGAAGCAGGGGTGTCGCG
TTCCTGCATGACTAGCGCCAAAAAGTGACGCGACTGCCGAAATGTTAAAT
CTCGTACGATAGCACCTGCCCAT---------------------------
--------------------------------------------------
--------GGACCACTCGAACCACACTGAAGGGTAATCATTCAAGATCTT
GGTGATTTGGCCTAACCCCCTACACCAACATCAACATCACCGACTCCGCG
CAATGGGGCTCCTCCAGGACGCTGCGGCGCTTTTCGACGCGCAGTTTGGC
CAGATAGCGACATGGAAACTTGTCCCCCTCGGCTTCAGCATCTTCTTCGC
CGTATCCGTGTTGCTTAACGTGTTGCGCCAGCTGCTCTTCAGAAATCCAA
ACGAACCTCCGCTAGTATTCCACTACGTGCCCTTCATTGGCAGCACTATC
TCCTATGGCATCGACCCCTACAAGTTCTTCTTCGCCTGCCGTCAAAAATA
CGGAGATTGCTTCACTTTCATCCTCCTTGGCAAGAAGACCACCGTGGTGC
TGGGGACTAAAGGCAACGACTTTATCTTGAATGGAAAGCTCAAGGACGTC
AATGCCGAGGAGATCTATAGCCCACTTACTACGCCAGTATTCGGCACAGA
TGTCGTCTACGATTGTCCCAATTCGAAGCTCATGGAGCAGAAGAAGGTGC
GTGCACACAATAAGCTGGATTTATGACAATGCTAACTTATACAGTTCGTC
AAATATGGTCAGTGACTTGACTCCGCCGCGTCTGAGACAGCGCTCTGAAC
ATGAGCTTCCACTTTGGAGCGATACACTTGCTAACCTCCGCCTCCAGGCC
TCACCTCCTCCGCCCTCCAGTCCTACGTTAAATTGATCACCAAAGAGACC
AAAGACTTCTTCTCCAAGGACAATCCAAGCAAGAAATTCGCATCCACCCA
CGGCACCGTCGACCTCCCGCCTGCTATGGCTGAGCTTACTATCTACACCG
CCAGCCGTTCGCTCCAGGGCAAAGAAGTCCGCGAAAAATTCGACTCCTCC
TTTGCCGACCTCTACCACGATCTCGACATGGGCTTCACTCCCATCAACTT
CATGCTTCCATGGGCTCCACTGCCACAGAATAGAGCACGCGATCGCGCAC
AGAAGAAGATGGCGGAAGTCTACACAGCGATCATCAAAGAGCGACGCGAA
AAGGGCGAGCCTACTTCGGGAGAGAAAGAGCAGGACATGATTTGGAATCT
GATGCAATGTCAGTACAAGAATGGTCAAGCAATTCCAGATAAGGAGATTG
CGCACATGATGATTGCCCTTCTCATGGCTGGTCAACACTCGTCCTCGTCC
ACCTCATGCTGGATCCTTCTCCGACTGGCTTCGCGACCAGATATCCAGGA
TGAGCTCCTTCAAGAACAGAAGGATGTGCTTGGCGTCAACGCAGATGGAT
CGATCAAGGAGTTAACGTACGCCGACATCTCGCGCCTTCCACTCCTCAAT
CAAGTTGTCAAGGAGACACTCCGCCTTCATGCTCCCATCCATTCTATTCT
GCGACAAGTCAAGTCTCCGATGCCACTCGAAGGTACACCATACGTTGTCC
CGACCACACACTCCCTCCTTGCTGCACCCGGTGCTACCTCACGAATGGAC
GAGCACTTCCCCGAAGCTATGCTGTGGGAACCCCACCGATGGGACGAGAA
CCCAAGTGAGAAGTACGCACATCTCTCACCAAAGCATGTCAAGGAGGGCG
TCGCCGAAGAGACTGAAGATTACGGCTATGGTCTCGTCAGCAAAGGCGCC
GCATCACCATATCTGCCATTCGGTGCTGGCCGACATAGATGCATCGGCGA
GCAATTCGCCTATGTCCAGCTCCAGACCATCACCTCAGAAGTGATTCGCG
ATTTCAAGCTCTACAATGTCGACGGCAGCGACAAAGTTGTCGGCACAGAT
TACAGTTCGTTGTTCAGCAGACCTCTCTCGCCAGCCGTCGTGCGATGGGA
GAGGAGAGAAAAGAAATAG
>N5.94
ATGGTTGGACCCTTGGACCCTCGCAATTGATGAGAAGCAGGGGTGTCGCG
TTCCTGCATGACTAGCGCCAAAAAGTGACGCGACTGCCGAAATGTTAAAT
CTCGTACGATAGCACCTGCCCAT---------------------------
--------------------------------------------------
--------GGACCACTCGAACCACACTGAAGGGTAATCATTCAAGATCTT
GGTGATTTGGCCTAACCCCCTACACCAACATCAACATCACCGACTCCGCG
CAATGGGGCTCCTCCAGGACGCTGCGGCGCTTTTCGACGCGCAGTTTGGC
CAGATAGCGACATGGAAACTTGTCCCCCTCGGCTTCAGCATCTTCTTCGC
CGTATCCGTGTTGCTTAACGTGTTGCGCCAGCTGCTCTTCAGAAATCCAA
ACGAACCTCCGCTAGTATTCCACTACGTGCCCTTCATTGGCAGCACTATC
TCCTATGGCATCGACCCCTACAAGTTCTTCTTCGCCTGCCGTCAAAAATA
CGGAGATTGCTTCACTTTCATCCTCCTTGGCAAGAAGACCACCGTGGTGC
TGGGGACTAAAGGCAACGACTTTATCTTGAATGGAAAGCTCAAGGACGTC
AATGCCGAGGAGATCTATAGCCCACTTACTACGCCAGTATTCGGCACAGA
TGTCGTCTACGATTGTCCCAATTCGAAGCTCATGGAGCAGAAGAAGGTGC
GTGCACACAATAAGCTGGATTTATGACAATGCTAACTTATACAGTTCGTC
AAATATGGTCAGTGACTTGACTCCGCCGCGTCTGAGACAGCGCTCTGAAC
ATGAGCTTCCACTTTGGAGCGATACACTTGCTAACCTCCGCCTCCAGGCC
TCACCTCCTCCGCCCTCCAGTCCTACGTTAAATTGATCACCAAAGAGACC
AAAGACTTCTTCTCCAAGGACAATCCAAGCAAGAAATTCGCATCCACCCA
CGGCACCGTCGACCTCCCGCCTGCTATGGCTGAGCTTACTATCTACACCG
CCAGCCGTTCGCTCCAGGGCAAAGAAGTCCGCGAAAAATTCGACTCCTCC
TTTGCCGACCTCTACCACGATCTCGACATGGGCTTCACTCCCATCAACTT
CATGCTTCCATGGGCTCCACTGCCACAGAATAGAGCACGCGATCGCGCAC
AGAAGAAGATGGCGGAAGTCTACACAGCGATCATCAAAGAGCGACGCGAA
AAGGGCGAGCCTACTTCGGGAGAGAAAGAGCAGGACATGATTTGGAATCT
GATGCAATGTCAGTACAAGAATGGTCAAGCAATTCCAGATAAGGAGATTG
CGCACATGATGATTGCCCTTCTCATGGCTGGTCAACACTCGTCCTCGTCC
ACCTCATGCTGGATCCTTCTCCGACTGGCTTCGCGACCAGATATCCAGGA
TGAGCTCCTTCAAGAACAGAAGGATGTGCTTGGCGTCAACGCAGATGGAT
CGATCAAGGAGTTAACGTACGCCGACATCTCGCGCCTTCCACTCCTCAAT
CAAGTTGTCAAGGAGACACTCCGCCTTCATGCTCCCATCCATTCTATTCT
GCGACAAGTCAAGTCTCCGATGCCACTCGAAGGTACACCATACGTTGTCC
CGACCACACACTCCCTCCTTGCTGCACCCGGTGCTACCTCACGAATGGAC
GAGCACTTCCCCGAAGCTATGCTGTGGGAACCCCACCGATGGGACGAGAA
CCCAAGTGAGAAGTACGCACATCTCTCACCAAAGCATGTCAAGGAGGGCG
TCGCCGAAGAGACTGAAGATTACGGCTATGGTCTCGTCAGCAAAGGCGCC
GCATCACCATATCTGCCATTCGGTGCTGGCCGACATAGATGCATCGGCGA
GCAATTCGCCTATGTCCAGCTCCAGACCATCACCTCAGAAGTGATTCGCG
ATTTCAAGCTCTACAATGTCGACGGCAGCGACAAAGTTGTCGGCACAGAT
TACAGTTCGTTGTTCAGCAGACCTCTCTCGCCAGCCGTCGTGCGATGGGA
GAGGAGAGAAAAGAAATAG
>N5.102
ATGGTTGGACCCTTGGACCCTCGCAATTGATGAGAAGCAGGGGTGTCGCG
TTCCTGCATGACTAGCGCCAAAAAGTGACGCGACTGCCGAAATGTTAAAT
CTCGTACGATAGCACCTGCCCAT---------------------------
--------------------------------------------------
--------GGACCACTCGAACCACACTGAAGGGTAATCATTCAAGATCTT
GGTGATTTGGCCTAACCCCCTACACCAACATCAACATCACCGACTCCGCG
CAATGGGGCTCCTCCAGGACGCTGCGGCGCTTTTCGACGCGCAGTTTGGC
CAGATAGCGACATGGAAACTTGTCCCCCTCGGCTTCAGCATCTTCTTCGC
CGTATCCGTGTTGCTTAACGTGTTGCGCCAGCTGCTCTTCAGAAATCCAA
ACGAACCTCCGCTAGTATTCCACTACGTGCCCTTCATTGGCAGCACTATC
TCCTATGGCATCGACCCCTACAAGTTCTTCTTCGCCTGCCGTCAAAAATA
CGGAGATTGCTTCACTTTCATCCTCCTTGGCAAGAAGACCACCGTGGTGC
TGGGGACTAAAGGCAACGACTTTATCTTGAATGGAAAGCTCAAGGACGTC
AATGCCGAGGAGATCTATAGCCCACTTACTACGCCAGTATTCGGCACAGA
TGTCGTCTACGATTGTCCCAATTCGAAGCTCATGGAGCAGAAGAAGGTGC
GTGCACACAATAAGCTGGATTTATGACAATGCTAACTTATACAGTTCGTC
AAATATGGTCAGTGACTTGACTCCGCCGCGTCTGAGACAGCGCTCTGAAC
ATGAGCTTCCACTTTGGAGCGATACACTTGCTAACCTCCGCCTCCAGGCC
TCACCTCCTCCGCCCTCCAGTCCTACGTTAAATTGATCACCAAAGAGACC
AAAGACTTCTTCTCCAAGGACAATCCAAGCAAGAAATTCGCATCCACCCA
CGGCACCGTCGACCTCCCGCCTGCTATGGCTGAGCTTACTATCTACACCG
CCAGCCGTTCGCTCCAGGGCAAAGAAGTCCGCGAAAAATTCGACTCCTCC
TTTGCCGACCTCTACCACGATCTCGACATGGGCTTCACTCCCATCAACTT
CATGCTTCCATGGGCTCCACTGCCACAGAATAGAGCACGCGATCGCGCAC
AGAAGAAGATGGCGGAAGTCTACACAGCGATCATCAAAGAGCGACGCGAA
AAGGGCGAGCCTACTTCGGGAGAGAAAGAGCAGGACATGATTTGGAATCT
GATGCAATGTCAGTACAAGAATGGTCAAGCAATTCCAGATAAGGAGATTG
CGCACATGATGATTGCCCTTCTCATGGCTGGTCAACACTCGTCCTCGTCC
ACCTCATGCTGGATCCTTCTCCGACTGGCTTCGCGACCAGATATCCAGGA
TGAGCTCCTTCAAGAACAGAAGGATGTGCTTGGCGTCAACGCAGATGGAT
CGATCAAGGAGTTAACGTACGCCGACATCTCGCGCCTTCCACTCCTCAAT
CAAGTTGTCAAGGAGACACTCCGCCTTCATGCTCCCATCCATTCTATTCT
GCGACAAGTCAAGTCTCCGATGCCACTCGAAGGTACACCATACGTTGTCC
CGACCACACACTCCCTCCTTGCTGCACCCGGTGCTACCTCACGAATGGAC
GAGCACTTCCCCGAAGCTATGCTGTGGGAACCCCACCGATGGGACGAGAA
CCCAAGTGAGAAGTACGCACATCTCTCACCAAAGCATGTCAAGGAGGGCG
TCGCCGAAGAGACTGAAGATTACGGCTATGGTCTCGTCAGCAAAGGCGCC
GCATCACCATATCTGCCATTCGGTGCTGGCCGACATAGATGCATCGGCGA
GCAATTCGCCTATGTCCAGCTCCAGACCATCACCTCAGAAGTGATTCGCG
ATTTCAAGCTCTACAATGTCGACGGCAGCGACAAAGTTGTCGGCACAGAT
TACAGTTCGTTGTTCAGCAGACCTCTCTCGCCAGCCGTCGTGCGATGGGA
GAGGAGAGAAAAGAAATAG
